# Supplementary material for: Analysis of CircRNA Expression in Peripheral Blood of Holstein Cows in Response to Heat Stress
Source: Int J Mol Sci. 2023 Jun 15;24(12):10150. doi: 10.3390/ijms241210150 (PMC10299673; doi:10.3390/ijms241210150)
Supplement: Supplementary file 1 [file ijms-24-10150-s001.zip]

Archive with 10 entries (10 files):
- Table S1 .xlsx
- Table S10.pdf
- Table S2 Sum1VSSpr1 circRNA differential expression.xlsx
- Table S3 Sum1VSSpr2 circRNA differential expression.xlsx
- Table S4 34 overlap circRNAs.pdf
- Table S5 Sum1VSSpr1_GO_enrichment_Gene.xlsx
- Table S6 Sum1VSSpr1_KEGG_enrichment_Gene.xlsx
- Table S7 Sum1VSSpr2_GO_enrichment_Gene.xlsx
- Table S8 Sum1VSSpr2_KEGG_enrichment_Gene.xlsx
- Table S9.xlsx
