# Supplementary material for: Analysis of CircRNA Expression in Peripheral Blood of Holstein Cows in Response to Heat Stress
Source: Int J Mol Sci. 2023 Jun 15;24(12):10150. doi: 10.3390/ijms241210150 (PMC10299673; doi:10.3390/ijms241210150)
Supplement: Supplementary file 1 [file ijms-24-10150-s001.zip › Table S1 .xlsx]

## Sheet: Sheet1
Sample	Spr11	Spr12	Spr13	Spr14	Spr15	Spr21	Spr22	Spr23	Spr24	Spr25	Sum11	Sum12	Sum13	Sum14	Sum15
Valid reads	70048558	79156790	71960204	75657474	68495652	80244180	83042108	64790806	83082374	75822828	73605298	76469090	80268008	70427034	66907190
Mapped reads	64158113(91.59%)	72970806(92.19%)	66667016(92.64%)	70199004(92.79%)	62889553(91.82%)	74241083(92.52%)	76104248(91.65%)	59253248(91.45%)	77093262(92.79%)	69517834(91.68%)	69157758(93.96%)	70903892(92.72%)	73993765(92.18%)	65689147(93.27%)	61190965(91.46%)
Unique Mapped reads	50160892(71.61%)	57181101(72.24%)	53104175(73.80%)	56634739(74.86%)	48547243(70.88%)	57090768(71.15%)	59799065(72.01%)	44495757(68.68%)	60979550(73.40%)	55446811(73.13%)	57646078(78.32%)	58005112(75.85%)	58068357(72.34%)	52169844(74.08%)	47838297(71.50%)
Multi Mapped reads	13997221(19.98%)	15789705(19.95%)	13562841(18.85%)	13564265(17.93%)	14342310(20.94%)	17150315(21.37%)	16305183(19.63%)	14757491(22.78%)	16113712(19.39%)	14071023(18.56%)	11511680(15.64%)	12898780(16.87%)	15925408(19.84%)	13519303(19.20%)	13352668(19.96%)
PE Mapped reads	41936700(59.87%)	52558668(66.40%)	45367086(63.04%)	44387758(58.67%)	40428744(59.02%)	52578718(65.52%)	50613418(60.95%)	39233880(60.55%)	51636832(62.15%)	46459508(61.27%)	43433722(59.01%)	47062812(61.54%)	50092960(62.41%)	40647814(57.72%)	41537110(62.08%)
Reads map to sense strand	30457973(43.48%)	34616881(43.73%)	32026421(44.51%)	33804324(44.68%)	29355811(42.86%)	35103409(43.75%)	35902307(43.23%)	27699057(42.75%)	36682441(44.15%)	33245888(43.85%)	33645647(45.71%)	34240111(44.78%)	35087770(43.71%)	31595984(44.86%)	29156014(43.58%)
Reads map to antisense strand	30349257(43.33%)	34680467(43.81%)	31901929(44.33%)	33743207(44.60%)	29186749(42.61%)	35075418(43.71%)	35974464(43.32%)	27583418(42.57%)	36565570(44.01%)	33340275(43.97%)	33578541(45.62%)	34258722(44.80%)	35023717(43.63%)	31425328(44.62%)	28972679(43.30%)
Non-splice reads	52361465(74.75%)	54198972(68.47%)	53957415(74.98%)	60503715(79.97%)	50731481(74.07%)	59170236(73.74%)	59525765(71.68%)	45038395(69.51%)	61318572(73.80%)	54375652(71.71%)	58098807(78.93%)	56929069(74.45%)	54943063(68.45%)	51332617(72.89%)	49794068(74.42%)
Splice reads	8445765(12.06%)	15098376(19.07%)	9970935(13.86%)	7043816(9.31%)	7811079(11.40%)	11008591(13.72%)	12351006(14.87%)	10244080(15.81%)	11929439(14.36%)	12210511(16.10%)	9125381(12.40%)	11569764(15.13%)	15168424(18.90%)	11688695(16.60%)	8334625(12.46%)
Unmapped reads	5890445(8.41%)	6185984(7.81%)	5293188(7.36%)	5458470(7.21%)	5606099(8.18%)	6003097(7.48%)	6937860(8.35%)	5537558(8.55%)	5989112(7.21%)	6304994(8.32%)	4447540(6.04%)	5565198(7.28%)	6274243(7.82%)	4737887(6.73%)	5716225(8.54%)
Back-spliced junctions reads	2030791(2.90%)	1701534(2.15%)	1256659(1.75%)	1593878(2.11%)	1842747(2.69%)	1463746(1.82%)	1924146(2.32%)	1774112(2.74%)	1773726(2.13%)	1660115(2.19%)	1106621(1.50%)	1206145(1.58%)	1351451(1.68%)	1348292(1.91%)	1754432(2.62%)
