# Supplementary material for: Analysis of CircRNA Expression in Peripheral Blood of Holstein Cows in Response to Heat Stress
Source: Int J Mol Sci. 2023 Jun 15;24(12):10150. doi: 10.3390/ijms241210150 (PMC10299673; doi:10.3390/ijms241210150)
Supplement: Supplementary file 1 [file ijms-24-10150-s001.zip › Table S2 Sum1VSSpr1 circRNA differential expression.xlsx]

## Sheet: Sheet1
Accession	Sum11_srpbm	Sum12_srpbm	Sum13_srpbm	Sum14_srpbm	Sum15_srpbm	Spr11_srpbm	Spr12_srpbm	Spr13_srpbm	Spr14_srpbm	Spr15_srpbm	Sum11_count	Sum12_count	Sum13_count	Sum14_count	Sum15_count	Spr11_count	Spr12_count	Spr13_count	Spr14_count	Spr15_count	log2FoldChange	regulation	pvalue	qvalue	significant	chr	start	end	strand	exon Count	circType	isoformName	geneName	flankIntron	gene Discription	GO	KEGG	EC
circRNA27512	162.657	0	212.118	360.95	288.792	0	0	0	0	0	27	0	43	73	76	0	0	0	0	0	inf	up	1.99351e-07	0.00242709	yes	chr14	27168843	27171280	-	2	circRNA	ENSBTAT00000085558	ENSBTAG00000026283	chr14:27164131-27168842|chr14:27171280-27203135	aspartate beta-hydroxylase [Source:VGNC Symbol;Acc:VGNC:26219]	GO:0004597(peptide-aspartate beta-dioxygenase activity);GO:0005515(protein binding);GO:0005737(cytoplasm);GO:0005783(endoplasmic reticulum);GO:0005789(endoplasmic reticulum membrane);GO:0005886(plasma membrane);GO:0007389(pattern specification process);GO:0008285(negative regulation of cell population proliferation);GO:0016020(membrane);GO:0016021(integral component of membrane);GO:0016491(oxidor…	NA	EC:1.14.11.16
circRNA4902	0	0	0	0	0	39.3935	50.9344	116.712	46.0094	43.4134	0	0	0	0	0	12	13	22	11	12	-inf	down	4.46628e-07	0.00271885	yes	chr3	94496424	94500215	+	5	circRNA	ENSBTAT00000076084	ENSBTAG00000021174	chr3:94495035-94496423|chr3:94500215-94519735	nardilysin convertase [Source:VGNC Symbol;Acc:VGNC:32258]	GO:0003824(catalytic activity);GO:0004222(metalloendopeptidase activity);GO:0005739(mitochondrion);GO:0006508(proteolysis);GO:0046872(metal ion binding);GO:0051044(positive regulation of membrane protein ectodomain proteolysis);GO:0052548(regulation of endopeptidase activity)	NA	EC:3.4.24.61
circRNA17315	6379.78	0	0	5547.76	18.9995	0	0	0	0	7.23557	1059	0	0	1122	5	0	0	0	0	2	10.6892	up	4.89277e-05	0.198565	yes	chr23	25584663	25638021	-	1	intergenic	intergenic_circRNA	intergenic_circRNA	chr23:25584662-25638021	NA	NA	NA	NA
circRNA22606	72.2921	33.1635	49.3297	69.2234	0	0	0	0	0	0	12	6	10	14	0	0	0	0	0	0	inf	up	0.000102721	0.312656	yes	chr3	94496423	94500215	+	5	circRNA	ENSBTAT00000075740	NRDC	12,13,14,15,16	nardilysin convertase [Source:VGNC Symbol;Acc:VGNC:32258]	GO:0003824(catalytic activity);GO:0004222(metalloendopeptidase activity);GO:0005739(mitochondrion);GO:0006508(proteolysis);GO:0046872(metal ion binding);GO:0051044(positive regulation of membrane protein ectodomain proteolysis);GO:0052548(regulation of endopeptidase activity)	NA	EC:3.4.24.61
circRNA10995	0	0	0	0	0	0	2534.97	0	1116.77	0	0	0	0	0	0	0	647	0	267	0	-inf	down	0.00019047	0.463793	yes	chr15	76105261	76119223	-	4	circRNA	ENSBTAT00000012652	ENSBTAG00000009611	chr15:76003195-76105260|chr15:76119223-76143161	PHD finger protein 21A [Source:VGNC Symbol;Acc:VGNC:32821]	GO:0000118(histone deacetylase complex);GO:0000122(negative regulation of transcription by RNA polymerase II);GO:0046872(metal ion binding);GO:1990391(DNA repair complex)	NA	NA
circRNA4661	0	0	0	0	0	45.9591	0	116.712	29.2787	28.9423	0	0	0	0	0	14	0	22	7	8	-inf	down	0.000291909	0.571884	yes	chr14	12458977	12535336	-	1	intergenic	intergenic_circRNA	intergenic_circRNA	chr14:12458976-12535336	NA	NA	NA	NA
circRNA4775	0	0	0	0	0	935.596	560.279	0	0	0	0	0	0	0	0	285	143	0	0	0	-inf	down	0.000328804	0.571884	yes	chr27	6220646	6221054	+	1	intergenic	intergenic_circRNA	intergenic_circRNA	chr27:6220645-6221054	NA	NA	NA	NA
circRNA2560	0	0	0	0	0	72.2214	82.2787	196.288	0	0	0	0	0	0	0	22	21	37	0	0	-inf	down	0.000494573	0.752678	yes	chr6	22289679	22302423	-	4	circRNA	ENSBTAT00000027016	NFKB1	5,4,3,2	nuclear factor kappa B subunit 1 [Source:VGNC Symbol;Acc:VGNC:32043]	GO:0000122(negative regulation of transcription by RNA polymerase II);GO:0000976(transcription regulatory region sequence-specific DNA binding);GO:0000977(RNA polymerase II regulatory region sequence-specific DNA binding);GO:0000980(RNA polymerase II distal enhancer sequence-specific DNA binding);GO:0001227(DNA-binding transcription repressor activity, RNA polymerase II-specific);GO:0001228(DNA-b…	01523(Antifolate resistance);04010(MAPK signaling pathway);04014(Ras signaling pathway);04024(cAMP signaling pathway);04062(Chemokine signaling pathway);04064(NF-kappa B signaling pathway);04066(HIF-1 signaling pathway);04071(Sphingolipid signaling pathway);04151(PI3K-Akt signaling pathway);04210(Apoptosis);04211(Longevity regulating pathway);04218(Cellular senescence);04380(Osteoclast differenti…	NA
circRNA14518	0	0	0	0	0	0	0	525.202	133.845	0	0	0	0	0	0	0	0	99	32	0	-inf	down	0.00160854	1	yes	chr10	11624207	11634100	+	4	circRNA	ENSBTAT00000084670	ENSBTAG00000010399	chr10:11623168-11624206|chr10:11634100-11649468	thioredoxin domain containing 16 [Source:VGNC Symbol;Acc:VGNC:36537]	GO:0005623(cell);GO:0005788(endoplasmic reticulum lumen);GO:0045454(cell redox homeostasis)	NA	NA
circRNA2191	0	0	0	0	0	13.1312	19.5902	26.5254	54.3747	7.23557	0	0	0	0	0	4	5	5	13	2	-inf	down	0.00165264	1	yes	chr21	61376341	61378778	+	3	circRNA	ENSBTAT00000005300	PAPOLA	4,5,6	poly(A) polymerase alpha [Source:NCBI gene;Acc:338051]	GO:0000166(nucleotide binding);GO:0000287(magnesium ion binding);GO:0003723(RNA binding);GO:0004652(polynucleotide adenylyltransferase activity);GO:0005524(ATP binding);GO:0005634(nucleus);GO:0005654(nucleoplasm);GO:0005737(cytoplasm);GO:0006378(mRNA polyadenylation);GO:0006397(mRNA processing);GO:0016740(transferase activity);GO:0016779(nucleotidyltransferase activity);GO:0030145(manganese ion b…	03015(mRNA surveillance pathway)	EC:2.7.7.19
circRNA5456	0	0	0	0	0	26.2623	58.7705	15.9152	0	43.4134	0	0	0	0	0	8	15	3	0	12	-inf	down	0.00223572	1	yes	chr1	138937998	138938519	-	2	circRNA	ENSBTAT00000015441	ENSBTAG00000011626	chr1:138916480-138937997|chr1:138938519-138942033	ATPase secretory pathway Ca2+ transporting 1 [Source:VGNC Symbol;Acc:VGNC:26296]	GO:0000139(Golgi membrane);GO:0000166(nucleotide binding);GO:0005388(calcium-transporting ATPase activity);GO:0005509(calcium ion binding);GO:0005524(ATP binding);GO:0005794(Golgi apparatus);GO:0005802(trans-Golgi network);GO:0006811(ion transport);GO:0006816(calcium ion transport);GO:0006828(manganese ion transport);GO:0006874(cellular calcium ion homeostasis);GO:0008544(epidermis development);G…	NA	EC:7.2.2.10
ciRNA2050	36.1461	0	14.7989	49.4453	34.1991	0	0	0	0	0	6	0	3	10	9	0	0	0	0	0	inf	up	0.00233871	1	yes	chr3	52267989	52289912	+	1	ciRNA	ENSBTAT00000014875	ENSBTAG00000011200	chr3:52267988-52289912	zinc finger protein 644 [Source:VGNC Symbol;Acc:VGNC:37320]	GO:0003676(nucleic acid binding);GO:0003700(DNA-binding transcription factor activity);GO:0005634(nucleus);GO:0006355(regulation of transcription, DNA-templated)	NA	NA
circRNA5314	0	0	0	0	0	6.56559	0	63.6609	54.3747	28.9423	0	0	0	0	0	2	0	12	13	8	-inf	down	0.00288793	1	yes	chr14	69551724	69560027	-	5	circRNA	ENSBTAT00000087394	ENSBTAG00000013621	chr14:69544726-69551723|chr14:69560027-69571502	dpy-19 like 4 [Source:VGNC Symbol;Acc:VGNC:49549]	GO:0000030(mannosyltransferase activity);GO:0005637(nuclear inner membrane);GO:0016020(membrane);GO:0016021(integral component of membrane);GO:0018406(protein C-linked glycosylation via 2'-alpha-mannosyl-L-tryptophan)	NA	NA
circRNA5642	0	0	0	0	0	0	184.148	0	0	144.711	0	0	0	0	0	0	47	0	0	40	-inf	down	0.00304236	1	yes	chr13	33438632	33441433	+	2	circRNA	ENSBTAT00000071683	ARHGAP12	2,3	Rho GTPase activating protein 12 [Source:VGNC Symbol;Acc:VGNC:26075]	GO:0001891(phagocytic cup);GO:0002011(morphogenesis of an epithelial sheet);GO:0005096(GTPase activator activity);GO:0005515(protein binding);GO:0005737(cytoplasm);GO:0006911(phagocytosis, engulfment);GO:0007015(actin filament organization);GO:0007165(signal transduction);GO:0043087(regulation of GTPase activity);GO:0043547(positive regulation of GTPase activity);GO:0051058(negative regulation of…	NA	NA
circRNA2942	0	0	0	9.88905	0	9.84838	47.0164	37.1355	12.548	68.738	0	0	0	2	0	3	12	7	3	19	-4.14774	down	0.00328169	1	yes	chr4	10622748	10630566	+	7	circRNA	ENSBTAT00000018952	VPS50	3,4,5,6,7,8,9	VPS50, EARP/GARPII complex subunit [Source:VGNC Symbol;Acc:VGNC:36826]	GO:0000149(SNARE binding);GO:0005829(cytosol);GO:0032456(endocytic recycling);GO:0042147(retrograde transport, endosome to Golgi);GO:0055037(recycling endosome);GO:1990745(EARP complex)	NA	NA
circRNA27814	0	33.1635	4.93297	34.6117	64.5983	0	0	0	0	0	0	6	1	7	17	0	0	0	0	0	inf	up	0.0033419	1	yes	chr19	5147380	5166635	+	3	circRNA	ENSBTAT00000021395	STXBP4	7,8,9	syntaxin binding protein 4 [Source:NCBI gene;Acc:537963]	GO:0005515(protein binding);GO:0006605(protein targeting);GO:0006974(cellular response to DNA damage stimulus);GO:0008286(insulin receptor signaling pathway);GO:0010827(regulation of glucose transmembrane transport);GO:0010838(positive regulation of keratinocyte proliferation);GO:0019905(syntaxin binding);GO:0045335(phagocytic vesicle);GO:0050821(protein stabilization);GO:0061178(regulation of in…	NA	NA
circRNA14780	30.1217	11.0545	4.93297	49.4453	37.999	0	0	0	4.18267	0	5	2	1	10	10	0	0	0	1	0	4.99685	up	0.00361965	1	yes	chr11	59969633	59980857	-	3	circRNA	ENSBTAT00000085412	USP34	8,7,6	ubiquitin specific peptidase 34 [Source:VGNC Symbol;Acc:VGNC:36724]	GO:0004197(cysteine-type endopeptidase activity);GO:0004843(thiol-dependent ubiquitin-specific protease activity);GO:0005829(cytosol);GO:0006511(ubiquitin-dependent protein catabolic process);GO:0016579(protein deubiquitination);GO:0031647(regulation of protein stability);GO:0036459(thiol-dependent ubiquitinyl hydrolase activity);GO:0071108(protein K48-linked deubiquitination);GO:0090263(positive…	NA	EC:3.4.19.12
circRNA4655	0	0	0	0	0	39.3935	7.83607	0	29.2787	32.5601	0	0	0	0	0	12	2	0	7	9	-inf	down	0.00442531	1	yes	chr14	12365661	12404067	-	1	intergenic	intergenic_circRNA	intergenic_circRNA	chr14:12365660-12404067	NA	NA	NA	NA
circRNA15594	0	0	0	0	0	0	0	0	92.0188	133.858	0	0	0	0	0	0	0	0	22	37	-inf	down	0.00562197	1	yes	chr11	25841142	25845945	-	6	circRNA	ENSBTAT00000004627	ENSBTAG00000003555	chr11:25837964-25841141	THADA, armadillo repeat containing [Source:VGNC Symbol;Acc:VGNC:35817]	GO:0005829(cytosol);GO:0030488(tRNA methylation);GO:0032471(negative regulation of endoplasmic reticulum calcium ion concentration);GO:0055088(lipid homeostasis)	NA	NA
circRNA7866	0	0	0	0	0	0	3.91803	21.2203	46.0094	68.738	0	0	0	0	0	0	1	4	11	19	-inf	down	0.00563644	1	yes	chr20	3066637	3084480	+	4	circRNA	ENSBTAT00000034533	RANBP17	19,20,21,22	RAN binding protein 17 [Source:VGNC Symbol;Acc:VGNC:57359]	GO:0005049(nuclear export signal receptor activity);GO:0005634(nucleus);GO:0005643(nuclear pore);GO:0005737(cytoplasm);GO:0006611(protein export from nucleus);GO:0006886(intracellular protein transport);GO:0008536(Ran GTPase binding)	NA	NA
circRNA5158	0	0	0	0	0	29.5451	7.83607	26.5254	0	54.2668	0	0	0	0	0	9	2	5	0	15	-inf	down	0.00632061	1	yes	chr17	18500985	18522458	+	3	circRNA	ENSBTAT00000048348	ENSBTAG00000020594	chr17:18522458-18563099	E74 like ETS transcription factor 2 [Source:VGNC Symbol;Acc:VGNC:28427]	GO:0000981(DNA-binding transcription factor activity, RNA polymerase II-specific);GO:0003677(DNA binding);GO:0003700(DNA-binding transcription factor activity);GO:0005634(nucleus);GO:0005654(nucleoplasm);GO:0005829(cytosol);GO:0006355(regulation of transcription, DNA-templated);GO:0006357(regulation of transcription by RNA polymerase II);GO:0016604(nuclear body);GO:0030154(cell differentiation);G…	NA	NA
circRNA24570	138.56	0	0	0	60.7984	0	0	0	0	0	23	0	0	0	16	0	0	0	0	0	inf	up	0.00635123	1	yes	chr13	16510004	16514988	+	2	circRNA	ENSBTAT00000007770	ENSBTAG00000005915	chr13:16498437-16510003|chr13:16514988-16526776	Scm like with four mbt domains 2 [Source:VGNC Symbol;Acc:VGNC:34516]	GO:0003714(transcription corepressor activity);GO:0005515(protein binding);GO:0005634(nucleus);GO:0006355(regulation of transcription, DNA-templated);GO:0010629(negative regulation of gene expression);GO:0016235(aggresome);GO:0016607(nuclear speck);GO:0042393(histone binding);GO:0043231(intracellular membrane-bounded organelle);GO:1903507(negative regulation of nucleic acid-templated transcriptio…	NA	NA
circRNA5055	0	0	0	0	0	13.1312	27.4262	0	12.548	50.649	0	0	0	0	0	4	7	0	3	14	-inf	down	0.00664094	1	yes	chr1	95873309	95886345	+	2	circRNA	ENSBTAT00000075738	ENSBTAG00000017490	chr1:95870169-95873308|chr1:95886345-95895897	phospholipase D1 [Source:VGNC Symbol;Acc:VGNC:50244]	GO:0003824(catalytic activity);GO:0004630(phospholipase D activity);GO:0005768(endosome);GO:0005794(Golgi apparatus);GO:0006654(phosphatidic acid biosynthetic process);GO:0016042(lipid catabolic process);GO:0016324(apical plasma membrane);GO:0016787(hydrolase activity);GO:0030139(endocytic vesicle);GO:0032534(regulation of microvillus assembly);GO:0035091(phosphatidylinositol binding);GO:0048017(…	00564(Glycerophospholipid metabolism);00565(Ether lipid metabolism);04014(Ras signaling pathway);04024(cAMP signaling pathway);04071(Sphingolipid signaling pathway);04072(Phospholipase D signaling pathway);04144(Endocytosis);04666(Fc gamma R-mediated phagocytosis);04724(Glutamatergic synapse);04912(GnRH signaling pathway);04928(Parathyroid hormone synthesis, secretion and action);05231(Choline me…	EC:3.1.4.4
circRNA14673	24.0974	44.218	69.0616	74.1679	53.1986	0	0	42.4406	0	10.8534	4	8	14	15	14	0	0	8	0	3	2.31255	up	0.00671096	1	yes	chr14	69795411	69802175	+	4	circRNA	ENSBTAT00000073552	ENSBTAG00000003789	chr14:69781958-69795410|chr14:69802175-69807952	vir like m6A methyltransferase associated [Source:VGNC Symbol;Acc:VGNC:36801]	GO:0005654(nucleoplasm);GO:0005829(cytosol);GO:0016604(nuclear body);GO:0016607(nuclear speck);GO:0036396(RNA N6-methyladenosine methyltransferase complex);GO:0080009(mRNA methylation);GO:0110104(mRNA alternative polyadenylation)	NA	NA
circRNA4794	0	0	0	0	0	29.5451	19.5902	0	20.9134	21.7067	0	0	0	0	0	9	5	0	5	6	-inf	down	0.00693102	1	yes	chr3	87908989	87909991	+	1	intergenic	intergenic_circRNA	intergenic_circRNA	chr3:87908988-87909991	NA	NA	NA	NA
circRNA22654	0	22.109	19.7319	39.5562	18.9995	0	0	0	0	0	0	4	4	8	5	0	0	0	0	0	inf	up	0.0072578	1	yes	chr2	118264139	118265278	+	2	circRNA	ENSBTAT00000079875	SP140L	7,8	NA	GO:0005634(nucleus)	NA	NA
circRNA18923	18.073	0	24.6648	14.8336	41.7989	0	0	0	0	0	3	0	5	3	11	0	0	0	0	0	inf	up	0.00746364	1	yes	chr10	2450624	2468512	+	10	circRNA	ENSBTAT00000068734	ENSBTAG00000014099	chr10:2450536-2450623|chr10:2468512-2472697	YTH domain containing 2 [Source:VGNC Symbol;Acc:VGNC:37040]	GO:0000166(nucleotide binding);GO:0003676(nucleic acid binding);GO:0003723(RNA binding);GO:0004386(helicase activity);GO:0005515(protein binding);GO:0005524(ATP binding);GO:0005634(nucleus);GO:0005737(cytoplasm);GO:0005783(endoplasmic reticulum);GO:0007286(spermatid development);GO:0008186(RNA-dependent ATPase activity);GO:0016787(hydrolase activity);GO:0034458(3'-5' RNA helicase activity);GO:003…	NA	EC:3.6.4.13
circRNA21706	60.2434	55.2725	0	19.7781	0	0	0	0	0	0	10	10	0	4	0	0	0	0	0	0	inf	up	0.00807199	1	yes	chr1	82273015	82309834	-	7	circRNA	ENSBTAT00000061266	ENSBTAG00000005209	chr1:82266369-82273014|chr1:82309834-82314053	VPS8, CORVET complex subunit [Source:VGNC Symbol;Acc:VGNC:36832]	GO:0005515(protein binding);GO:0005769(early endosome);GO:0033263(CORVET complex);GO:0034058(endosomal vesicle fusion)	NA	NA
circRNA27332	108.438	11.0545	24.6648	0	0	0	0	0	0	0	18	2	5	0	0	0	0	0	0	0	inf	up	0.00832166	1	yes	chr16	60201460	60211264	+	3	circRNA	ENSBTAT00000067561	ENSBTAG00000010718	chr16:60193291-60201459|chr16:60211264-60253124	Ral GEF with PH domain and SH3 binding motif 2 [Source:VGNC Symbol;Acc:VGNC:33705]	GO:0005085(guanyl-nucleotide exchange factor activity);GO:0005622(intracellular);GO:0007264(small GTPase mediated signal transduction);GO:0032485(regulation of Ral protein signal transduction)	NA	NA
circRNA19164	48.1948	44.218	34.5308	0	0	0	0	0	0	0	8	8	7	0	0	0	0	0	0	0	inf	up	0.00854425	1	yes	chr8	23999466	24000172	+	1	circRNA	ENSBTAT00000018772	ENSBTAG00000014124	chr8:23956028-23999465|chr8:24000172-24048693	MLLT3, super elongation complex subunit [Source:VGNC Symbol;Acc:VGNC:31503]	GO:0003682(chromatin binding);GO:0005634(nucleus);GO:0006355(regulation of transcription, DNA-templated);GO:0007379(segment specification);GO:0008023(transcription elongation factor complex);GO:0009952(anterior/posterior pattern specification);GO:0042393(histone binding);GO:0045893(positive regulation of transcription, DNA-templated);GO:0070577(lysine-acetylated histone binding);GO:0090090(negati…	05202(Transcriptional misregulation in cancer)	NA
circRNA2882	0	5.52725	0	4.94453	3.7999	29.5451	19.5902	31.8304	33.4614	14.4711	0	1	0	1	1	9	5	6	8	4	-3.17501	down	0.00888827	1	yes	chr5	89194919	89199723	-	2	circRNA	ENSBTAT00000081975	PDE3A	3,2	phosphodiesterase 3A [Source:VGNC Symbol;Acc:VGNC:54467]	GO:0001556(oocyte maturation);GO:0004114(3',5'-cyclic-nucleotide phosphodiesterase activity);GO:0004115(3',5'-cyclic-AMP phosphodiesterase activity);GO:0005829(cytosol);GO:0007165(signal transduction);GO:0008081(phosphoric diester hydrolase activity);GO:0016020(membrane);GO:0016787(hydrolase activity);GO:0019933(cAMP-mediated signaling);GO:0019934(cGMP-mediated signaling);GO:0040020(regulation of…	00230(Purine metabolism);04022(cGMP-PKG signaling pathway);04024(cAMP signaling pathway);04924(Renin secretion);05032(Morphine addiction)	EC:3.1.4.17
circRNA13493	0	0	0	0	0	0	0	47.7456	83.6534	18.0889	0	0	0	0	0	0	0	9	20	5	-inf	down	0.00960183	1	yes	chr4	114017504	114039675	-	3	circRNA	ENSBTAT00000078323	RHEB	4,3,2	Ras homolog, mTORC1 binding [Source:VGNC Symbol;Acc:VGNC:33939]	GO:0000166(nucleotide binding);GO:0003924(GTPase activity);GO:0005525(GTP binding);GO:0005681(spliceosomal complex);GO:0007165(signal transduction);GO:0016020(membrane);GO:0019901(protein kinase binding);GO:0032006(regulation of TOR signaling);GO:0032008(positive regulation of TOR signaling);GO:0048714(positive regulation of oligodendrocyte differentiation);GO:0120163(negative regulation of cold-…	04072(Phospholipase D signaling pathway);04140(Autophagy - animal);04150(mTOR signaling pathway);04151(PI3K-Akt signaling pathway);04152(AMPK signaling pathway);04211(Longevity regulating pathway);04218(Cellular senescence);04714(Thermogenesis);04910(Insulin signaling pathway);04919(Thyroid hormone signaling pathway);05163(Human cytomegalovirus infection);05165(Human papillomavirus infection);051…	NA
circRNA3147	0	0	0	0	0	36.1107	50.9344	42.4406	0	0	0	0	0	0	0	11	13	8	0	0	-inf	down	0.0117518	1	yes	chr3	42865184	42933370	-	5	circRNA	ENSBTAT00000082914	CDC14A	7,6,5,4,3	cell division cycle 14A [Source:VGNC Symbol;Acc:VGNC:27059]	GO:0000226(microtubule cytoskeleton organization);GO:0000278(mitotic cell cycle);GO:0000922(spindle pole);GO:0004722(protein serine/threonine phosphatase activity);GO:0004725(protein tyrosine phosphatase activity);GO:0005654(nucleoplasm);GO:0005730(nucleolus);GO:0005737(cytoplasm);GO:0005813(centrosome);GO:0005829(cytosol);GO:0006470(protein dephosphorylation);GO:0007096(regulation of exit from m…	04110(Cell cycle)	EC:3.1.3.16
circRNA27860	0	82.9088	78.9275	0	0	0	0	0	0	0	0	15	16	0	0	0	0	0	0	0	inf	up	0.0120397	1	yes	chr18	43119298	43129442	-	9	circRNA	ENSBTAT00000055233	ANKRD27	15,14,13,12,11,10,9,8,7	ankyrin repeat domain 27 [Source:VGNC Symbol;Acc:VGNC:25919]	GO:0000149(SNARE binding);GO:0005085(guanyl-nucleotide exchange factor activity);GO:0005515(protein binding);GO:0005764(lysosome);GO:0005769(early endosome);GO:0005770(late endosome);GO:0005829(cytosol);GO:0005886(plasma membrane);GO:0017137(Rab GTPase binding);GO:0030133(transport vesicle);GO:0035544(negative regulation of SNARE complex assembly);GO:0035646(endosome to melanosome transport);GO:0…	NA	NA
circRNA19061	0	0	0	93.946	83.5978	0	0	0	0	0	0	0	0	19	22	0	0	0	0	0	inf	up	0.0122506	1	yes	chr5	74433783	74517316	-	1	intergenic	intergenic_circRNA	intergenic_circRNA	chr5:74433782-74517316	NA	NA	NA	NA
circRNA13862	30.1217	60.7998	39.4638	24.7226	45.5988	0	0	31.8304	12.548	0	5	11	8	5	12	0	0	6	3	0	2.17716	up	0.0125717	1	yes	chr9	73442189	73458177	-	2	circRNA	ENSBTAT00000085719	AHI1	21,20	Abelson helper integration site 1 [Source:VGNC Symbol;Acc:VGNC:53780]	GO:0001738(morphogenesis of a polarized epithelium);GO:0001947(heart looping);GO:0002092(positive regulation of receptor internalization);GO:0005515(protein binding);GO:0005813(centrosome);GO:0005814(centriole);GO:0005911(cell-cell junction);GO:0005912(adherens junction);GO:0005929(cilium);GO:0007169(transmembrane receptor protein tyrosine kinase signaling pathway);GO:0007417(central nervous syst…	NA	NA
circRNA12069	0	0	0	0	0	0	7.83607	26.5254	20.9134	50.649	0	0	0	0	0	0	2	5	5	14	-inf	down	0.0126455	1	yes	chr26	9529720	9553403	+	4	circRNA	ENSBTAT00000012499	ENSBTAG00000009498	chr26:9495627-9529719|chr26:9553403-9558787	phosphatase and tensin homolog [Source:VGNC Symbol;Acc:VGNC:33496]	GO:0004438(phosphatidylinositol-3-phosphatase activity);GO:0004721(phosphoprotein phosphatase activity);GO:0004725(protein tyrosine phosphatase activity);GO:0005634(nucleus);GO:0005737(cytoplasm);GO:0006470(protein dephosphorylation);GO:0006629(lipid metabolic process);GO:0007399(nervous system development);GO:0008138(protein tyrosine/serine/threonine phosphatase activity);GO:0008285(negative reg…	00562(Inositol phosphate metabolism);01521(EGFR tyrosine kinase inhibitor resistance);04068(FoxO signaling pathway);04070(Phosphatidylinositol signaling system);04071(Sphingolipid signaling pathway);04115(p53 signaling pathway);04140(Autophagy - animal);04150(mTOR signaling pathway);04151(PI3K-Akt signaling pathway);04218(Cellular senescence);04510(Focal adhesion);04931(Insulin resistance);05165(…	EC:3.1.3.16
circRNA2825	12.0487	5.52725	24.6648	19.7781	22.7994	29.5451	31.3443	137.932	46.0094	126.623	2	1	5	4	6	9	8	26	11	35	-2.13073	down	0.012926	1	yes	chr5	64086658	64087331	-	2	circRNA	ENSBTAT00000007936	UHRF1BP1L	19,18	UHRF1 binding protein 1 like [Source:VGNC Symbol;Acc:VGNC:36656]	GO:0005769(early endosome);GO:0005829(cytosol);GO:0042803(protein homodimerization activity);GO:0062069(GARP complex binding)	NA	NA
circRNA17829	24.0974	22.109	9.86594	4.94453	7.5998	0	0	0	0	0	4	4	2	1	2	0	0	0	0	0	inf	up	0.0131579	1	yes	chr17	45113628	45116929	-	3	circRNA	ENSBTAT00000027216	EP400	6,5,4	E1A binding protein p400 [Source:VGNC Symbol;Acc:VGNC:28517]	GO:0000812(Swr1 complex);GO:0005524(ATP binding);GO:0016607(nuclear speck);GO:0035267(NuA4 histone acetyltransferase complex);GO:0043967(histone H4 acetylation);GO:0043968(histone H2A acetylation)	NA	NA
circRNA21830	0	33.1635	24.6648	19.7781	7.5998	0	0	0	0	0	0	6	5	4	2	0	0	0	0	0	inf	up	0.0134745	1	yes	chr12	2495049	2536292	+	4	circRNA	ENSBTAT00000061079	DIAPH3	22,23,24,25	diaphanous related formin 3 [Source:VGNC Symbol;Acc:VGNC:28062]	GO:0003779(actin binding);GO:0005634(nucleus);GO:0005737(cytoplasm);GO:0007010(cytoskeleton organization);GO:0016043(cellular component organization);GO:0017048(Rho GTPase binding);GO:0030036(actin cytoskeleton organization);GO:0030041(actin filament polymerization)	04810(Regulation of actin cytoskeleton)	NA
circRNA8752	0	0	0	0	0	0	7.83607	31.8304	46.0094	14.4711	0	0	0	0	0	0	2	6	11	4	-inf	down	0.0140219	1	yes	chr5	40640869	40643668	-	4	circRNA	ENSBTAT00000061570	LRRK2	11,10,9,8	leucine rich repeat kinase 2 [Source:VGNC Symbol;Acc:VGNC:31038]	GO:0000149(SNARE binding);GO:0000165(MAPK cascade);GO:0000186(activation of MAPKK activity);GO:0000187(activation of MAPK activity);GO:0000287(magnesium ion binding);GO:0001933(negative regulation of protein phosphorylation);GO:0001934(positive regulation of protein phosphorylation);GO:0003779(actin binding);GO:0003924(GTPase activity);GO:0004672(protein kinase activity);GO:0004674(protein serine…	05012(Parkinson disease)	EC:2.7.11.1
circRNA4585	0	0	0	0	0	26.2623	0	106.101	16.7307	0	0	0	0	0	0	8	0	20	4	0	-inf	down	0.0142527	1	yes	X	135652065	135658519	+	1	intergenic	intergenic_circRNA	intergenic_circRNA	X:135652064-135658519	NA	NA	NA	NA
circRNA4205	0	0	0	0	0	16.414	78.3607	37.1355	0	0	0	0	0	0	0	5	20	7	0	0	-inf	down	0.0146886	1	yes	chr7	54459294	54460504	-	1	circRNA	ENSBTAT00000025941	ENSBTAG00000019472	chr7:54380523-54459293|chr7:54460504-54462911	nuclear receptor subfamily 3 group C member 1 [Source:VGNC Symbol;Acc:VGNC:32243]	GO:0000122(negative regulation of transcription by RNA polymerase II);GO:0000978(RNA polymerase II proximal promoter sequence-specific DNA binding);GO:0001047(core promoter binding);GO:0001228(DNA-binding transcription activator activity, RNA polymerase II-specific);GO:0003677(DNA binding);GO:0003700(DNA-binding transcription factor activity);GO:0003707(steroid hormone receptor activity);GO:00048…	04080(Neuroactive ligand-receptor interaction)	NA
circRNA19300	42.1704	49.7453	0	19.7781	0	0	0	0	0	0	7	9	0	4	0	0	0	0	0	0	inf	up	0.0147194	1	yes	chr26	14263808	14268173	+	4	circRNA	ENSBTAT00000028134	ENSBTAG00000021116	chr26:14225206-14263807|chr26:14268173-14272956	exocyst complex component 6 [Source:VGNC Symbol;Acc:VGNC:28650]	GO:0000145(exocyst);GO:0006887(exocytosis);GO:0006893(Golgi to plasma membrane transport);GO:0006904(vesicle docking involved in exocytosis);GO:0016020(membrane)	NA	NA
circRNA10586	0	0	0	0	0	0	47.0164	0	12.548	65.1202	0	0	0	0	0	0	12	0	3	18	-inf	down	0.01473	1	yes	chr5	47651684	47655131	+	3	circRNA	ENSBTAT00000008243	ENSBTAG00000026993	chr5:47645454-47651683|chr5:47655131-47657046	transmembrane BAX inhibitor motif containing 4 [Source:NCBI gene;Acc:513242]	GO:0016020(membrane);GO:0016021(integral component of membrane)	NA	NA
circRNA11851	0	0	0	0	0	0	78.3607	148.542	0	0	0	0	0	0	0	0	20	28	0	0	-inf	down	0.0149789	1	yes	chr11	60011001	60038606	-	7	circRNA	ENSBTAT00000064054	ENSBTAG00000006027	chr11:59997722-60011000|chr11:60038606-60045463	ubiquitin specific peptidase 34 [Source:VGNC Symbol;Acc:VGNC:36724]	GO:0004197(cysteine-type endopeptidase activity);GO:0004843(thiol-dependent ubiquitin-specific protease activity);GO:0005829(cytosol);GO:0006511(ubiquitin-dependent protein catabolic process);GO:0016579(protein deubiquitination);GO:0031647(regulation of protein stability);GO:0036459(thiol-dependent ubiquitinyl hydrolase activity);GO:0071108(protein K48-linked deubiquitination);GO:0090263(positive…	NA	EC:3.4.19.12
circRNA17316	1988.03	0	567.292	291.727	0	0	0	0	0	86.8269	330	0	115	59	0	0	0	0	0	24	5.03518	up	0.0153455	1	yes	chr23	27874253	27945595	+	1	intergenic	intergenic_circRNA	intergenic_circRNA	chr23:27874252-27945595	NA	NA	NA	NA
circRNA4637	0	0	0	0	0	29.5451	19.5902	0	50.192	0	0	0	0	0	0	9	5	0	12	0	-inf	down	0.015806	1	yes	chr12	52132659	52133010	-	1	intergenic	intergenic_circRNA	intergenic_circRNA	chr12:52132658-52133010	NA	NA	NA	NA
circRNA3691	0	0	0	0	0	6.56559	23.5082	0	12.548	39.7957	0	0	0	0	0	2	6	0	3	11	-inf	down	0.0159614	1	yes	chr1	130446129	130448064	+	3	circRNA	ENSBTAT00000009083	PIK3CB	17,18,19	phosphatidylinositol-4,5-bisphosphate 3-kinase catalytic subunit beta [Source:VGNC Symbol;Acc:VGNC:32890]	GO:0000166(nucleotide binding);GO:0001935(endothelial cell proliferation);GO:0001952(regulation of cell-matrix adhesion);GO:0005524(ATP binding);GO:0005634(nucleus);GO:0005730(nucleolus);GO:0005737(cytoplasm);GO:0005886(plasma membrane);GO:0005942(phosphatidylinositol 3-kinase complex);GO:0006468(protein phosphorylation);GO:0006874(cellular calcium ion homeostasis);GO:0007156(homophilic cell adhe…	00562(Inositol phosphate metabolism);01521(EGFR tyrosine kinase inhibitor resistance);01522(Endocrine resistance);01524(Platinum drug resistance);04012(ErbB signaling pathway);04014(Ras signaling pathway);04015(Rap1 signaling pathway);04024(cAMP signaling pathway);04062(Chemokine signaling pathway);04066(HIF-1 signaling pathway);04068(FoxO signaling pathway);04070(Phosphatidylinositol signaling s…	EC:2.7.1.153
circRNA27437	18.073	27.6363	0	14.8336	15.1996	0	0	0	0	0	3	5	0	3	4	0	0	0	0	0	inf	up	0.0165676	1	yes	chr5	38253642	38271327	-	3	circRNA	ENSBTAT00000073746	ENSBTAG00000008595	chr5:38239773-38253641|chr5:38271327-38279201	periphilin 1 [Source:VGNC Symbol;Acc:VGNC:33194]	GO:0005654(nucleoplasm);GO:0005794(Golgi apparatus);GO:0005829(cytosol);GO:0045814(negative regulation of gene expression, epigenetic);GO:0045892(negative regulation of transcription, DNA-templated);GO:0090309(positive regulation of methylation-dependent chromatin silencing);GO:0097355(protein localization to heterochromatin)	NA	NA
circRNA3628	0	0	0	0	0	32.8279	19.5902	0	0	50.649	0	0	0	0	0	10	5	0	0	14	-inf	down	0.0171532	1	yes	chr1	83739470	83741921	+	2	circRNA	ENSBTAT00000013720	MCF2L2	4,5	MCF.2 cell line derived transforming sequence-like 2 [Source:VGNC Symbol;Acc:VGNC:31303]	GO:0005089(Rho guanyl-nucleotide exchange factor activity);GO:0035023(regulation of Rho protein signal transduction)	NA	NA
circRNA14209	0	33.1635	49.3297	113.724	22.7994	0	0	26.5254	0	0	0	6	10	23	6	0	0	5	0	0	3.0456	up	0.0173354	1	yes	X	96102893	96103741	+	1	intergenic	intergenic_circRNA	intergenic_circRNA	X:96102892-96103741	NA	NA	NA	NA
circRNA4121	0	5.52725	0	4.94453	0	9.84838	7.83607	53.0507	25.096	43.4134	0	1	0	1	0	3	2	10	6	12	-3.73304	down	0.0173376	1	yes	chr8	101772943	101778737	+	3	circRNA	ENSBTAT00000044340	HSDL2	4,5,6	hydroxysteroid dehydrogenase like 2 [Source:VGNC Symbol;Acc:VGNC:29980]	GO:0005739(mitochondrion);GO:0005777(peroxisome);GO:0016491(oxidoreductase activity);GO:0055114(oxidation-reduction process)	NA	NA
ciRNA292	0	0	0	0	0	6.56559	47.0164	31.8304	0	10.8534	0	0	0	0	0	2	12	6	0	3	-inf	down	0.0178471	1	yes	chr23	18617214	18628543	-	1	ciRNA	ENSBTAT00000066565	ENSBTAG00000004104	chr23:18617213-18628543	runt related transcription factor 2 [Source:VGNC Symbol;Acc:VGNC:34220]	GO:0000790(nuclear chromatin);GO:0000978(RNA polymerase II proximal promoter sequence-specific DNA binding);GO:0000981(DNA-binding transcription factor activity, RNA polymerase II-specific);GO:0001228(DNA-binding transcription activator activity, RNA polymerase II-specific);GO:0001501(skeletal system development);GO:0001649(osteoblast differentiation);GO:0001958(endochondral ossification);GO:0002…	04928(Parathyroid hormone synthesis, secretion and action);05202(Transcriptional misregulation in cancer)	NA
circRNA1291	0	0	0	0	0	3.28279	35.2623	15.9152	37.644	0	0	0	0	0	0	1	9	3	9	0	-inf	down	0.0180735	1	yes	chr19	5621801	5629297	-	4	circRNA	ENSBTAT00000000244	MMD	6,5,4,3	monocyte to macrophage differentiation associated [Source:VGNC Symbol;Acc:VGNC:31512]	GO:0004672(protein kinase activity);GO:0005794(Golgi apparatus);GO:0006468(protein phosphorylation);GO:0016020(membrane);GO:0016021(integral component of membrane);GO:0019835(cytolysis);GO:0032880(regulation of protein localization);GO:0045666(positive regulation of neuron differentiation);GO:0045860(positive regulation of protein kinase activity)	NA	NA
circRNA18982	0	16.5818	39.4638	0	45.5988	0	0	0	0	0	0	3	8	0	12	0	0	0	0	0	inf	up	0.0183372	1	yes	X	122972204	123009119	+	1	intergenic	intergenic_circRNA	intergenic_circRNA	X:122972203-123009119	NA	NA	NA	NA
circRNA23056	36.1461	27.6363	0	0	34.1991	0	0	0	0	0	6	5	0	0	9	0	0	0	0	0	inf	up	0.0188729	1	yes	chr9	94928494	94934208	+	3	circRNA	ENSBTAT00000045051	ENSBTAG00000005083	chr9:94905045-94928493|chr9:94934208-94942910	tubby like protein 4 [Source:VGNC Symbol;Acc:VGNC:36522]	GO:0005515(protein binding);GO:0005737(cytoplasm);GO:0005929(cilium);GO:0016567(protein ubiquitination);GO:0035091(phosphatidylinositol binding);GO:0061512(protein localization to cilium)	NA	NA
circRNA13581	6.02434	16.5818	34.5308	14.8336	11.3997	0	0	5.30507	0	0	1	3	7	3	3	0	0	1	0	0	3.97409	up	0.0196178	1	yes	chr3	93832858	93833727	+	1	circRNA	ENSBTAT00000079224	TUT4	2	terminal uridylyl transferase 4 [Source:VGNC Symbol;Acc:VGNC:37116]	GO:0001556(oocyte maturation);GO:0001816(cytokine production);GO:0003676(nucleic acid binding);GO:0005634(nucleus);GO:0005730(nucleolus);GO:0005737(cytoplasm);GO:0005829(cytosol);GO:0008270(zinc ion binding);GO:0010586(miRNA metabolic process);GO:0016779(nucleotidyltransferase activity);GO:0031123(RNA 3'-end processing);GO:0031664(regulation of lipopolysaccharide-mediated signaling pathway);GO:00…	NA	EC:2.7.7.52
circRNA4419	0	0	0	0	0	32.8279	47.0164	0	0	18.0889	0	0	0	0	0	10	12	0	0	5	-inf	down	0.0196811	1	yes	chr8	75363403	75371991	-	4	circRNA	ENSBTAT00000000930	ENSBTAG00000000695	chr8:75356209-75363402|chr8:75371991-75375192	ubiquitin associated protein 2 [Source:VGNC Symbol;Acc:VGNC:36572]	GO:0005515(protein binding);GO:0005634(nucleus);GO:0005737(cytoplasm)	NA	NA
circRNA20868	12.0487	5.52725	4.93297	14.8336	15.1996	0	0	0	0	0	2	1	1	3	4	0	0	0	0	0	inf	up	0.0197098	1	yes	chr2	131701581	131710609	+	2	circRNA	ENSBTAT00000037768	EIF4G3	11,12	eukaryotic translation initiation factor 4 gamma 3 [Source:VGNC Symbol;Acc:VGNC:28417]	GO:0000339(RNA cap binding);GO:0003723(RNA binding);GO:0003729(mRNA binding);GO:0003743(translation initiation factor activity);GO:0005515(protein binding);GO:0006413(translational initiation);GO:0016281(eukaryotic translation initiation factor 4F complex)	03013(RNA transport);05416(Viral myocarditis)	NA
circRNA1609	42.1704	0	39.4638	59.3343	0	3.28279	0	0	0	0	7	0	8	12	0	1	0	0	0	0	5.42431	up	0.0216278	1	yes	chr27	15553909	15581625	+	5	circRNA	ENSBTAT00000084227	SNX25	2,3,4,5,6	sorting nexin 25 [Source:VGNC Symbol;Acc:VGNC:35104]	GO:0005768(endosome);GO:0030512(negative regulation of transforming growth factor beta receptor signaling pathway);GO:0032801(receptor catabolic process);GO:0034713(type I transforming growth factor beta receptor binding);GO:0035091(phosphatidylinositol binding);GO:0043231(intracellular membrane-bounded organelle);GO:0060394(negative regulation of pathway-restricted SMAD protein phosphorylation)	NA	NA
ciRNA351	30.1217	55.2725	64.1286	49.4453	37.999	19.6968	0	0	0	18.0889	5	10	13	10	10	6	0	0	0	5	2.64877	up	0.0222044	1	yes	chr10	10618645	10626139	+	1	ciRNA	ENSBTAT00000078411	ENSBTAG00000006751	chr10:10618644-10626139	terminal nucleotidyltransferase 2 [Source:VGNC Symbol;Acc:VGNC:54564]	GO:0000166(nucleotide binding);GO:0002244(hematopoietic progenitor cell differentiation);GO:0004652(polynucleotide adenylyltransferase activity);GO:0005524(ATP binding);GO:0005634(nucleus);GO:0005737(cytoplasm);GO:0006397(mRNA processing);GO:0016740(transferase activity);GO:0034062(5'-3' RNA polymerase activity);GO:0043489(RNA stabilization);GO:0043631(RNA polyadenylation);GO:0046872(metal ion bi…	NA	EC:2.7.7.19
circRNA5512	30.1217	16.5818	14.7989	39.5562	45.5988	6.56559	11.7541	10.6101	0	0	5	3	3	8	12	2	3	2	0	0	2.34182	up	0.0239025	1	yes	chr26	38962230	38970523	-	4	circRNA	ENSBTAT00000030962	ENSBTAG00000022808	chr26:38954079-38962230|chr26:38970523-38993389	CDK2 associated cullin domain 1 [Source:VGNC Symbol;Acc:VGNC:55940]	GO:0000082(G1/S transition of mitotic cell cycle);GO:0006511(ubiquitin-dependent protein catabolic process);GO:0008284(positive regulation of cell population proliferation);GO:0019901(protein kinase binding);GO:0031625(ubiquitin protein ligase binding);GO:0045860(positive regulation of protein kinase activity)	NA	NA
circRNA23085	24.0974	0	19.7319	0	49.3987	0	0	0	0	0	4	0	4	0	13	0	0	0	0	0	inf	up	0.0240554	1	yes	chr20	1910663	1923443	+	3	circRNA	ENSBTAT00000085454	ENSBTAG00000014612	chr20:1894537-1910662|chr20:1923443-1935117	dedicator of cytokinesis 2 [Source:VGNC Symbol;Acc:VGNC:28157]	GO:0001766(membrane raft polarization);GO:0001768(establishment of T cell polarity);GO:0001771(immunological synapse formation);GO:0002277(myeloid dendritic cell activation involved in immune response);GO:0005085(guanyl-nucleotide exchange factor activity);GO:0005096(GTPase activator activity);GO:0005515(protein binding);GO:0006935(chemotaxis);GO:0007010(cytoskeleton organization);GO:0007264(smal…	04062(Chemokine signaling pathway);04666(Fc gamma R-mediated phagocytosis)	NA
circRNA13546	0	0	0	0	0	0	0	127.322	0	65.1202	0	0	0	0	0	0	0	24	0	18	-inf	down	0.0247003	1	yes	chr3	49965833	49968041	-	3	circRNA	ENSBTAT00000005756	FNBP1L	5,4,3	formin binding protein 1 like [Source:VGNC Symbol;Acc:VGNC:29060]	GO:0005515(protein binding);GO:0005737(cytoplasm);GO:0005829(cytosol);GO:0006897(endocytosis);GO:0006900(vesicle budding from membrane);GO:0010324(membrane invagination);GO:0016050(vesicle organization);GO:0030050(vesicle transport along actin filament);GO:0031410(cytoplasmic vesicle);GO:0051020(GTPase binding);GO:0051491(positive regulation of filopodium assembly);GO:0060271(cilium assembly);GO:…	NA	NA
circRNA16975	18.073	22.109	19.7319	9.88905	26.5993	0	0	0	0	10.8534	3	4	4	2	7	0	0	0	0	3	3.15093	up	0.0260825	1	yes	chr1	153274404	153293378	+	4	circRNA	ENSBTAT00000006434	OXNAD1	1,2,3,4	oxidoreductase NAD binding domain containing 1 [Source:VGNC Symbol;Acc:VGNC:32512]	GO:0016491(oxidoreductase activity);GO:0055114(oxidation-reduction process)	NA	NA
circRNA19097	24.0974	0	19.7319	54.3898	0	0	0	0	0	0	4	0	4	11	0	0	0	0	0	0	inf	up	0.0270133	1	yes	chr12	85476157	85490897	+	4	circRNA	ENSBTAT00000071925	ENSBTAG00000020726	chr12:85474399-85476156|chr12:85490897-85501241	Rho guanine nucleotide exchange factor 7 [Source:VGNC Symbol;Acc:VGNC:26121]	GO:0000322(storage vacuole);GO:0002244(hematopoietic progenitor cell differentiation);GO:0005085(guanyl-nucleotide exchange factor activity);GO:0005089(Rho guanyl-nucleotide exchange factor activity);GO:0005515(protein binding);GO:0005829(cytosol);GO:0005886(plasma membrane);GO:0019901(protein kinase binding);GO:0030027(lamellipodium);GO:0030032(lamellipodium assembly);GO:0032092(positive regulat…	04810(Regulation of actin cytoskeleton)	NA
circRNA3572	0	0	0	0	0	16.414	3.91803	0	4.18267	57.8846	0	0	0	0	0	5	1	0	1	16	-inf	down	0.0270634	1	yes	chr1	65945295	65947899	-	2	circRNA	ENSBTAT00000069697	POLQ	32,31	DNA polymerase theta [Source:VGNC Symbol;Acc:VGNC:33130]	GO:0003676(nucleic acid binding);GO:0003677(DNA binding);GO:0003682(chromatin binding);GO:0003887(DNA-directed DNA polymerase activity);GO:0005524(ATP binding);GO:0005634(nucleus);GO:0005737(cytoplasm);GO:0006260(DNA replication);GO:0006261(DNA-dependent DNA replication);GO:0006281(DNA repair);GO:0006284(base-excision repair);GO:0006302(double-strand break repair);GO:0006974(cellular response to …	NA	EC:2.7.7.7
circRNA9620	0	0	0	0	0	0	7.83607	26.5254	20.9134	21.7067	0	0	0	0	0	0	2	5	5	6	-inf	down	0.0278273	1	yes	chr1	2067275	2078649	+	4	circRNA	ENSBTAT00000001660	TMEM50B	3,4,5,6	transmembrane protein 50B [Source:VGNC Symbol;Acc:VGNC:36093]	GO:0000139(Golgi membrane);GO:0005783(endoplasmic reticulum);GO:0005789(endoplasmic reticulum membrane);GO:0005794(Golgi apparatus);GO:0016020(membrane);GO:0016021(integral component of membrane);GO:0032511(late endosome to vacuole transport via multivesicular body sorting pathway)	NA	NA
circRNA18853	0	5.52725	19.7319	34.6117	11.3997	0	0	0	0	0	0	1	4	7	3	0	0	0	0	0	inf	up	0.0280347	1	yes	chr8	101564904	101579615	-	4	circRNA	ENSBTAT00000043830	SUSD1	5,4,3,2	sushi domain containing 1 [Source:VGNC Symbol;Acc:VGNC:35486]	GO:0005509(calcium ion binding);GO:0005515(protein binding);GO:0016020(membrane);GO:0016021(integral component of membrane)	NA	NA
circRNA5144	0	0	0	0	0	22.9796	0	58.3558	0	25.3245	0	0	0	0	0	7	0	11	0	7	-inf	down	0.0297063	1	yes	chr4	72322603	72323963	-	3	circRNA	ENSBTAT00000087236	ENSBTAG00000010390	chr4:72321371-72322602|chr4:72323963-72329260	sorcin [Source:VGNC Symbol;Acc:VGNC:35281]	GO:0002020(protease binding);GO:0005509(calcium ion binding);GO:0005654(nucleoplasm);GO:0005789(endoplasmic reticulum membrane);GO:0005829(cytosol);GO:0005886(plasma membrane);GO:0006816(calcium ion transport);GO:0010459(negative regulation of heart rate);GO:0016020(membrane);GO:0030018(Z disc);GO:0031982(vesicle);GO:0035774(positive regulation of insulin secretion involved in cellular response t…	NA	NA
circRNA14320	487.972	0	0	296.672	0	0	0	31.8304	0	21.7067	81	0	0	60	0	0	0	6	0	6	3.87343	up	0.0297403	1	yes	chr25	2493672	2524149	+	1	intergenic	intergenic_circRNA	intergenic_circRNA	chr25:2493671-2524149	NA	NA	NA	NA
circRNA27346	36.1461	27.6363	19.7319	0	0	0	0	0	0	0	6	5	4	0	0	0	0	0	0	0	inf	up	0.03012	1	yes	chr9	82091403	82091670	+	1	circRNA	ENSBTAT00000075245	ENSBTAG00000009665	chr9:82076733-82091402|chr9:82091670-82100127	utrophin [Source:VGNC Symbol;Acc:VGNC:36749]	GO:0001954(positive regulation of cell-matrix adhesion);GO:0003779(actin binding);GO:0005178(integrin binding);GO:0005515(protein binding);GO:0005654(nucleoplasm);GO:0005737(cytoplasm);GO:0005856(cytoskeleton);GO:0005886(plasma membrane);GO:0008270(zinc ion binding);GO:0016010(dystrophin-associated glycoprotein complex);GO:0016020(membrane);GO:0017166(vinculin binding);GO:0019901(protein kinase b…	NA	NA
circRNA26569	0	55.2725	14.7989	0	15.1996	0	0	0	0	0	0	10	3	0	4	0	0	0	0	0	inf	up	0.0304242	1	yes	chr5	5853625	5859781	-	3	circRNA	ENSBTAT00000069449	ENSBTAG00000004427	chr5:5851792-5853624|chr5:5859781-5861403	oxysterol binding protein like 8 [Source:VGNC Symbol;Acc:VGNC:32466]	GO:0001786(phosphatidylserine binding);GO:0005548(phospholipid transporter activity);GO:0005829(cytosol);GO:0006869(lipid transport);GO:0008289(lipid binding);GO:0010891(negative regulation of sequestering of triglyceride);GO:0015248(sterol transporter activity);GO:0015485(cholesterol binding);GO:0015914(phospholipid transport);GO:0015918(sterol transport);GO:0016020(membrane);GO:0016021(integral…	NA	NA
circRNA4829	12.0487	33.1635	24.6648	24.7226	22.7994	6.56559	0	0	8.36534	0	2	6	5	5	6	2	0	0	2	0	2.97505	up	0.0314703	1	yes	chr5	100142972	100197742	+	1	intergenic	intergenic_circRNA	intergenic_circRNA	chr5:100142971-100197742	NA	NA	NA	NA
circRNA4864	0	0	0	29.6672	11.3997	13.1312	27.4262	58.3558	50.192	54.2668	0	0	0	6	3	4	7	11	12	15	-2.30807	down	0.0314793	1	yes	chr9	566228	577127	+	1	intergenic	intergenic_circRNA	intergenic_circRNA	chr9:566227-577127	NA	NA	NA	NA
circRNA4525	0	0	0	0	0	16.414	0	0	20.9134	47.0312	0	0	0	0	0	5	0	0	5	13	-inf	down	0.0315382	1	yes	X	58657726	58673272	-	1	intergenic	intergenic_circRNA	intergenic_circRNA	X:58657725-58673272	NA	NA	NA	NA
circRNA1729	18.073	5.52725	24.6648	4.94453	7.5998	32.8279	47.0164	47.7456	29.2787	83.2091	3	1	5	1	2	10	12	9	7	23	-1.98113	down	0.0316456	1	yes	chr24	61162997	61187749	+	3	circRNA	ENSBTAT00000077409	PHLPP1	2,3,4	PH domain and leucine rich repeat protein phosphatase 1 [Source:VGNC Symbol;Acc:VGNC:32840]	GO:0001917(photoreceptor inner segment);GO:0002667(regulation of T cell anergy);GO:0003824(catalytic activity);GO:0004722(protein serine/threonine phosphatase activity);GO:0005515(protein binding);GO:0005737(cytoplasm);GO:0006470(protein dephosphorylation);GO:0009649(entrainment of circadian clock);GO:0031965(nuclear membrane);GO:0042622(photoreceptor outer segment membrane);GO:0042981(regulation…	04151(PI3K-Akt signaling pathway)	EC:3.1.3.16
circRNA27436	24.0974	22.109	0	44.5007	0	0	0	0	0	0	4	4	0	9	0	0	0	0	0	0	inf	up	0.0316516	1	yes	chr14	25094176	25258488	-	3	circRNA	ENSBTAT00000006516	ENSBTAG00000004954	chr14:25005543-25094176	thymocyte selection associated high mobility group box [Source:VGNC Symbol;Acc:VGNC:36228]	GO:0003677(DNA binding);GO:0005634(nucleus);GO:0030098(lymphocyte differentiation);GO:0032825(positive regulation of natural killer cell differentiation);GO:0048535(lymph node development);GO:0048541(Peyer's patch development)	NA	NA
circRNA14580	0	0	0	0	0	0	0	68.9659	16.7307	28.9423	0	0	0	0	0	0	0	13	4	8	-inf	down	0.0319116	1	yes	chr27	15553910	15581625	+	5	circRNA	ENSBTAT00000061394	ENSBTAG00000010351	chr27:15581625-15591115	sorting nexin 25 [Source:VGNC Symbol;Acc:VGNC:35104]	GO:0005768(endosome);GO:0030512(negative regulation of transforming growth factor beta receptor signaling pathway);GO:0032801(receptor catabolic process);GO:0034713(type I transforming growth factor beta receptor binding);GO:0035091(phosphatidylinositol binding);GO:0043231(intracellular membrane-bounded organelle);GO:0060394(negative regulation of pathway-restricted SMAD protein phosphorylation)	NA	NA
circRNA4474	0	0	0	0	0	26.2623	43.0984	21.2203	0	0	0	0	0	0	0	8	11	4	0	0	-inf	down	0.0327263	1	yes	chr13	17304313	17305231	-	3	circRNA	ENSBTAT00000067683	ENSBTAG00000008401	chr13:17302670-17304312|chr13:17305231-17306599	6-phosphofructo-2-kinase/fructose-2,6-biphosphatase 3 [Source:VGNC Symbol;Acc:VGNC:32771]	GO:0003824(catalytic activity);GO:0003873(6-phosphofructo-2-kinase activity);GO:0004331(fructose-2,6-bisphosphate 2-phosphatase activity);GO:0005524(ATP binding);GO:0005829(cytosol);GO:0006000(fructose metabolic process);GO:0006003(fructose 2,6-bisphosphate metabolic process);GO:0016301(kinase activity);GO:0016310(phosphorylation);GO:0016311(dephosphorylation);GO:0046835(carbohydrate phosphorylat…	00051(Fructose and mannose metabolism);04066(HIF-1 signaling pathway);04152(AMPK signaling pathway)	EC:2.7.1.105
circRNA11103	0	0	0	0	0	0	15.6721	58.3558	33.4614	0	0	0	0	0	0	0	4	11	8	0	-inf	down	0.0327459	1	yes	chr2	44044797	44051478	+	3	circRNA	ENSBTAT00000002456	ENSBTAG00000001887	chr2:44043000-44044796|chr2:44051478-44053361	signal transducing adaptor molecule 2 [Source:NCBI gene;Acc:538505]	GO:0005515(protein binding);GO:0005623(cell);GO:0005654(nucleoplasm);GO:0005737(cytoplasm);GO:0005829(cytosol);GO:0006886(intracellular protein transport);GO:0043231(intracellular membrane-bounded organelle)	04144(Endocytosis);04630(Jak-STAT signaling pathway)	NA
circRNA20969	0	11.0545	19.7319	9.88905	15.1996	0	0	0	0	0	0	2	4	2	4	0	0	0	0	0	inf	up	0.0328191	1	yes	chr1	152708895	152711294	-	4	circRNA	ENSBTAT00000034553	ANKRD28	27,26,25,24	ankyrin repeat domain 28 [Source:VGNC Symbol;Acc:VGNC:25920]	GO:0005515(protein binding)	NA	NA
ciRNA556	0	0	0	9.88905	0	0	39.1803	37.1355	16.7307	39.7957	0	0	0	2	0	0	10	7	4	11	-3.74774	down	0.0335703	1	yes	chr14	69402601	69403118	+	1	ciRNA	ENSBTAT00000084811	TP53INP1	1	tumor protein p53 inducible nuclear protein 1 [Source:NCBI gene;Acc:782667]	GO:0000045(autophagosome assembly);GO:0005634(nucleus);GO:0005776(autophagosome);GO:0005829(cytosol);GO:0006355(regulation of transcription, DNA-templated);GO:0007050(cell cycle arrest);GO:0008285(negative regulation of cell population proliferation);GO:0009408(response to heat);GO:0010506(regulation of autophagy);GO:0010508(positive regulation of autophagy);GO:0010628(positive regulation of gene…	NA	NA
circRNA22544	18.073	0	14.7989	19.7781	7.5998	0	0	0	0	0	3	0	3	4	2	0	0	0	0	0	inf	up	0.0337943	1	yes	chr4	112045254	112057422	-	3	circRNA	ENSBTAT00000084115	EZH2	4,3,2	enhancer of zeste 2 polycomb repressive complex 2 subunit [Source:VGNC Symbol;Acc:VGNC:28675]	GO:0000122(negative regulation of transcription by RNA polymerase II);GO:0000781(chromosome, telomeric region);GO:0000790(nuclear chromatin);GO:0000978(RNA polymerase II proximal promoter sequence-specific DNA binding);GO:0000979(RNA polymerase II core promoter sequence-specific DNA binding);GO:0001932(regulation of protein phosphorylation);GO:0003682(chromatin binding);GO:0003714(transcription c…	00310(Lysine degradation);05206(MicroRNAs in cancer)	EC:2.1.1.43
circRNA29605	0	0	9.86594	44.5007	34.1991	0	0	0	0	0	0	0	2	9	9	0	0	0	0	0	inf	up	0.0338593	1	yes	chr7	69157944	69174928	-	4	circRNA	ENSBTAT00000005003	ADAM19	7,6,5,4	ADAM metallopeptidase domain 19 [Source:VGNC Symbol;Acc:VGNC:25608]	GO:0001890(placenta development);GO:0004222(metalloendopeptidase activity);GO:0005634(nucleus);GO:0005794(Golgi apparatus);GO:0006508(proteolysis);GO:0006509(membrane protein ectodomain proteolysis);GO:0008237(metallopeptidase activity);GO:0010628(positive regulation of gene expression);GO:0016020(membrane);GO:0016021(integral component of membrane);GO:0017124(SH3 domain binding);GO:2000049(posit…	NA	NA
circRNA27183	12.0487	16.5818	14.7989	0	11.3997	0	0	0	0	0	2	3	3	0	3	0	0	0	0	0	inf	up	0.034135	1	yes	chr3	82964293	82984428	+	10	circRNA	ENSBTAT00000026487	DOCK7	5,6,7,8,9,10,11,12,13,14	dedicator of cytokinesis 7 [Source:VGNC Symbol;Acc:VGNC:28161]	GO:0000226(microtubule cytoskeleton organization);GO:0005085(guanyl-nucleotide exchange factor activity);GO:0007264(small GTPase mediated signal transduction);GO:0007409(axonogenesis);GO:0008180(COP9 signalosome);GO:0031175(neuron projection development);GO:0033138(positive regulation of peptidyl-serine phosphorylation);GO:0045200(establishment of neuroblast polarity);GO:0048365(Rac GTPase bindin…	NA	NA
circRNA1964	6.02434	0	24.6648	4.94453	0	45.9591	11.7541	95.4913	25.096	21.7067	1	0	5	1	0	14	3	18	6	6	-2.48874	down	0.0346177	1	yes	chr23	19886761	19894939	+	4	circRNA	ENSBTAT00000021691	SLC25A27	5,6,7,8	solute carrier family 25 member 27 [Source:VGNC Symbol;Acc:VGNC:34753]	GO:0005739(mitochondrion);GO:0009409(response to cold);GO:0016020(membrane);GO:0016021(integral component of membrane);GO:0022857(transmembrane transporter activity);GO:0031966(mitochondrial membrane);GO:0055085(transmembrane transport)	NA	NA
circRNA4603	0	0	0	0	0	13.1312	19.5902	0	8.36534	10.8534	0	0	0	0	0	4	5	0	2	3	-inf	down	0.0355702	1	yes	chr1	132757272	132759481	+	1	intergenic	intergenic_circRNA	intergenic_circRNA	chr1:132757271-132759481	NA	NA	NA	NA
circRNA11712	48.1948	16.5818	19.7319	0	30.3992	0	11.7541	0	0	0	8	3	4	0	8	0	3	0	0	0	3.28924	up	0.035604	1	yes	chr7	18624916	18652126	-	1	intergenic	intergenic_circRNA	intergenic_circRNA	chr7:18624915-18652126	NA	NA	NA	NA
circRNA14056	0	0	0	0	0	0	0	53.0507	25.096	25.3245	0	0	0	0	0	0	0	10	6	7	-inf	down	0.0356247	1	yes	chr1	22811465	22818601	-	4	circRNA	ENSBTAT00000075165	ENSBTAG00000054574	chr1:22809886-22811464|chr1:22818601-22819875	multidrug resistance-associated protein 1 [Source:NCBI gene;Acc:518080]	GO:0005524(ATP binding);GO:0016021(integral component of membrane);GO:0016887(ATPase activity);GO:0042626(ATPase activity, coupled to transmembrane movement of substances);GO:0055085(transmembrane transport)	02010(ABC transporters)	NA
circRNA5409	0	0	0	0	3.7999	16.414	23.5082	31.8304	16.7307	0	0	0	0	0	1	5	6	6	4	0	-4.54137	down	0.0356986	1	yes	chr21	24931274	24936284	-	5	circRNA	ENSBTAT00000017175	ENSBTAG00000012926	chr21:24922966-24931274|chr21:24936284-24938624	transmembrane 6 superfamily member 1 [Source:VGNC Symbol;Acc:VGNC:35908]	GO:0005515(protein binding);GO:0005765(lysosomal membrane);GO:0016020(membrane);GO:0016021(integral component of membrane)	NA	NA
circRNA4558	0	16.5818	0	24.7226	0	19.6968	82.2787	42.4406	16.7307	57.8846	0	3	0	5	0	6	21	8	4	16	-2.40677	down	0.0361435	1	yes	X	95836660	95848252	+	1	intergenic	intergenic_circRNA	intergenic_circRNA	X:95836659-95848252	NA	NA	NA	NA
circRNA10712	0	0	0	0	0	0	23.5082	0	29.2787	28.9423	0	0	0	0	0	0	6	0	7	8	-inf	down	0.0362596	1	yes	chr8	76976251	76976902	-	2	circRNA	ENSBTAT00000075312	ENSBTAG00000023523	chr8:76973847-76976250|chr8:76976902-76980458	G kinase anchoring protein 1 [Source:VGNC Symbol;Acc:VGNC:29387]	GO:0005794(Golgi apparatus);GO:0007165(signal transduction);GO:0042802(identical protein binding);GO:0046628(positive regulation of insulin receptor signaling pathway)	NA	NA
circRNA24545	24.0974	22.109	0	0	30.3992	0	0	0	0	0	4	4	0	0	8	0	0	0	0	0	inf	up	0.0362692	1	yes	chr11	94286059	94324073	-	12	circRNA	ENSBTAT00000069271	ENSBTAG00000021921	chr11:94283494-94286058|chr11:94324073-94331683	spermatid perinuclear RNA binding protein [Source:VGNC Symbol;Acc:VGNC:35421]	GO:0002177(manchette);GO:0003677(DNA binding);GO:0003723(RNA binding);GO:0003725(double-stranded RNA binding);GO:0003727(single-stranded RNA binding);GO:0005634(nucleus);GO:0005737(cytoplasm);GO:0007275(multicellular organism development);GO:0007283(spermatogenesis);GO:0007286(spermatid development);GO:0007638(mechanosensory behavior);GO:0008017(microtubule binding);GO:0015630(microtubule cytoske…	NA	NA
circRNA23825	6.02434	16.5818	14.7989	19.7781	0	0	0	0	0	0	1	3	3	4	0	0	0	0	0	0	inf	up	0.0366597	1	yes	chr7	51390087	51390310	+	1	circRNA	ENSBTAT00000022077	CYSTM1	2	cysteine rich transmembrane module containing 1 [Source:VGNC Symbol;Acc:VGNC:50308]	GO:0016020(membrane);GO:0016021(integral component of membrane)	NA	NA
circRNA2509	102.414	55.2725	73.9945	34.6117	7.5998	3.28279	35.2623	15.9152	16.7307	0	17	10	15	7	2	1	9	3	4	0	1.94384	up	0.03711	1	yes	chr7	98119928	98121789	-	4	circRNA	ENSBTAT00000034967	CHD1	10,9,8,7	chromodomain helicase DNA binding protein 1 [Source:VGNC Symbol;Acc:VGNC:27276]	GO:0001650(fibrillar center);GO:0005524(ATP binding);GO:0005634(nucleus);GO:0005737(cytoplasm);GO:0006338(chromatin remodeling);GO:0016569(covalent chromatin modification);GO:0035064(methylated histone binding);GO:0043923(positive regulation by host of viral transcription)	NA	EC:3.6.4.12
circRNA4575	36.1461	22.109	0	34.6117	18.9995	6.56559	0	0	0	0	6	4	0	7	5	2	0	0	0	0	4.09071	up	0.0375029	1	yes	X	123025732	123030608	+	1	intergenic	intergenic_circRNA	intergenic_circRNA	X:123025731-123030608	NA	NA	NA	NA
circRNA12923	12.0487	11.0545	14.7989	9.88905	15.1996	0	0	10.6101	0	0	2	2	3	2	4	0	0	2	0	0	2.5697	up	0.0378394	1	yes	chr24	35077297	35080237	+	4	circRNA	ENSBTAT00000087420	ROCK1	5,6,7,8	Rho associated coiled-coil containing protein kinase 1 [Source:VGNC Symbol;Acc:VGNC:56371]	GO:0000166(nucleotide binding);GO:0001726(ruffle);GO:0003383(apical constriction);GO:0004672(protein kinase activity);GO:0004674(protein serine/threonine kinase activity);GO:0005524(ATP binding);GO:0005737(cytoplasm);GO:0005856(cytoskeleton);GO:0005886(plasma membrane);GO:0006468(protein phosphorylation);GO:0007159(leukocyte cell-cell adhesion);GO:0007249(I-kappaB kinase/NF-kappaB signaling);GO:0…	04022(cGMP-PKG signaling pathway);04024(cAMP signaling pathway);04062(Chemokine signaling pathway);04071(Sphingolipid signaling pathway);04270(Vascular smooth muscle contraction);04350(TGF-beta signaling pathway);04360(Axon guidance);04510(Focal adhesion);04530(Tight junction);04611(Platelet activation);04670(Leukocyte transendothelial migration);04810(Regulation of actin cytoskeleton);04921(Oxyt…	EC:2.7.11.1
circRNA5135	0	0	0	0	0	9.84838	27.4262	0	0	47.0312	0	0	0	0	0	3	7	0	0	13	-inf	down	0.0381891	1	yes	chr17	39753820	39793655	-	4	circRNA	ENSBTAT00000077283	ENSBTAG00000012450	chr17:39689274-39753819|chr17:39793655-39812783	Rap guanine nucleotide exchange factor 2 [Source:VGNC Symbol;Acc:VGNC:33723]	GO:0001568(blood vessel development);GO:0001764(neuron migration);GO:0005085(guanyl-nucleotide exchange factor activity);GO:0005088(Ras guanyl-nucleotide exchange factor activity);GO:0005096(GTPase activator activity);GO:0005515(protein binding);GO:0005622(intracellular);GO:0005737(cytoplasm);GO:0005768(endosome);GO:0005770(late endosome);GO:0005829(cytosol);GO:0005886(plasma membrane);GO:0005911…	04010(MAPK signaling pathway);04015(Rap1 signaling pathway);04530(Tight junction)	NA
circRNA7726	24.0974	38.6908	14.7989	39.5562	15.1996	0	11.7541	21.2203	0	0	4	7	3	8	4	0	3	4	0	0	2.00486	up	0.0383869	1	yes	chr22	43682801	43695130	+	5	circRNA	ENSBTAT00000071316	ENSBTAG00000020802	9,10,11,12,13	dynein axonemal heavy chain 12 [Source:NCBI gene;Acc:100847355]	GO:0003777(microtubule motor activity);GO:0005524(ATP binding);GO:0007018(microtubule-based movement);GO:0008569(ATP-dependent microtubule motor activity, minus-end-directed);GO:0030286(dynein complex);GO:0045503(dynein light chain binding);GO:0045505(dynein intermediate chain binding);GO:0051959(dynein light intermediate chain binding)	05016(Huntington disease)	NA
circRNA24995	0	11.0545	19.7319	14.8336	7.5998	0	0	0	0	0	0	2	4	3	2	0	0	0	0	0	inf	up	0.0385192	1	yes	chr16	37168061	37173971	-	5	circRNA	ENSBTAT00000023573	F5	23,22,21,20,19	coagulation factor V [Source:VGNC Symbol;Acc:VGNC:28688]	GO:0005507(copper ion binding);GO:0005615(extracellular space);GO:0007596(blood coagulation);GO:0008015(blood circulation);GO:0031091(platelet alpha granule);GO:0046872(metal ion binding)	04610(Complement and coagulation cascades)	NA
circRNA13374	30.1217	22.109	29.5978	29.6672	0	0	0	15.9152	0	0	5	4	6	6	0	0	0	3	0	0	2.80851	up	0.0387122	1	yes	chr5	68474218	68485743	-	2	circRNA	ENSBTAT00000083157	SLC41A2	3,2	solute carrier family 41 member 2 [Source:VGNC Symbol;Acc:VGNC:34874]	GO:0005886(plasma membrane);GO:0006812(cation transport);GO:0008324(cation transmembrane transporter activity);GO:0016020(membrane);GO:0016021(integral component of membrane);GO:0070838(divalent metal ion transport);GO:0072509(divalent inorganic cation transmembrane transporter activity);GO:0098655(cation transmembrane transport)	NA	NA
circRNA3637	48.1948	77.3815	113.458	133.502	94.9975	36.1107	39.1803	15.9152	37.644	43.4134	8	14	23	27	25	11	10	3	9	12	1.44045	up	0.038751	1	yes	chr1	87380533	87385305	-	3	circRNA	ENSBTAT00000061390	USP13	19,18,17	ubiquitin specific peptidase 13 [Source:VGNC Symbol;Acc:VGNC:52841]	GO:0004197(cysteine-type endopeptidase activity);GO:0004843(thiol-dependent ubiquitin-specific protease activity);GO:0005515(protein binding);GO:0006355(regulation of transcription, DNA-templated);GO:0006508(proteolysis);GO:0006511(ubiquitin-dependent protein catabolic process);GO:0006914(autophagy);GO:0008233(peptidase activity);GO:0008234(cysteine-type peptidase activity);GO:0008270(zinc ion bi…	NA	EC:3.4.19.12
ciRNA2419	24.0974	11.0545	0	54.3898	0	0	0	0	0	0	4	2	0	11	0	0	0	0	0	0	inf	up	0.0388603	1	yes	chr19	12670731	12671292	+	1	ciRNA	ENSBTAT00000069982	ENSBTAG00000020089	chr19:12670730-12671292	ubiquitin specific peptidase 32 [Source:VGNC Symbol;Acc:VGNC:36722]	GO:0004843(thiol-dependent ubiquitin-specific protease activity);GO:0005509(calcium ion binding);GO:0005794(Golgi apparatus);GO:0006511(ubiquitin-dependent protein catabolic process);GO:0016579(protein deubiquitination);GO:0036459(thiol-dependent ubiquitinyl hydrolase activity)	NA	EC:3.4.19.12
circRNA1416	24.0974	38.6908	29.5978	29.6672	11.3997	9.84838	11.7541	0	0	3.61779	4	7	6	6	3	3	3	0	0	1	2.40367	up	0.0389157	1	yes	chr19	46979752	47010720	+	8	circRNA	ENSBTAT00000020882	TLK2	8,9,10,11,12,13,14,15	tousled like kinase 2 [Source:VGNC Symbol;Acc:VGNC:35894]	GO:0001672(regulation of chromatin assembly or disassembly);GO:0004672(protein kinase activity);GO:0004674(protein serine/threonine kinase activity);GO:0005524(ATP binding);GO:0005634(nucleus);GO:0005882(intermediate filament);GO:0006468(protein phosphorylation);GO:0006974(cellular response to DNA damage stimulus);GO:0007059(chromosome segregation);GO:0018105(peptidyl-serine phosphorylation);GO:0…	NA	EC:2.7.11.1
circRNA3459	0	0	0	0	0	16.414	3.91803	0	29.2787	7.23557	0	0	0	0	0	5	1	0	7	2	-inf	down	0.0397342	1	yes	chr2	110806729	110807472	-	2	circRNA	ENSBTAT00000015473	FARSB	5,4	phenylalanyl-tRNA synthetase subunit beta [Source:VGNC Symbol;Acc:VGNC:28868]	GO:0000166(nucleotide binding);GO:0000287(magnesium ion binding);GO:0003723(RNA binding);GO:0004826(phenylalanine-tRNA ligase activity);GO:0005524(ATP binding);GO:0005737(cytoplasm);GO:0006432(phenylalanyl-tRNA aminoacylation);GO:0009328(phenylalanine-tRNA ligase complex)	00970(Aminoacyl-tRNA biosynthesis)	EC:6.1.1.20
circRNA21259	78.3165	27.6363	0	0	0	0	0	0	0	0	13	5	0	0	0	0	0	0	0	0	inf	up	0.0399702	1	yes	chr15	6252416	6257548	+	3	circRNA	ENSBTAT00000077094	ENSBTAG00000049233	chr15:6238979-6252415|chr15:6257548-6298765	transmembrane protein 123 [Source:NCBI gene;Acc:100300021]	NA	NA	NA
circRNA5287	18.073	66.327	0	44.5007	18.9995	9.84838	0	10.6101	0	0	3	12	0	9	5	3	0	2	0	0	2.85385	up	0.0400044	1	yes	chr5	62940302	62959192	-	4	circRNA	ENSBTAT00000056361	ENSBTAG00000030994	chr5:62930462-62940301|chr5:62959192-62964732	ankyrin repeat and sterile alpha motif domain containing 1B [Source:NCBI gene;Acc:615777]	GO:0005515(protein binding);GO:0016020(membrane);GO:1900383(regulation of synaptic plasticity by receptor localization to synapse)	NA	NA
circRNA5677	0	0	0	0	0	0	27.4262	5.30507	16.7307	14.4711	0	0	0	0	0	0	7	1	4	4	-inf	down	0.0401804	1	yes	chr13	47746753	47755248	-	3	circRNA	ENSBTAT00000010913	GPCPD1	8,7,6	glycerophosphocholine phosphodiesterase 1 [Source:VGNC Symbol;Acc:VGNC:29528]	GO:0005737(cytoplasm);GO:0006629(lipid metabolic process);GO:0007519(skeletal muscle tissue development);GO:0008081(phosphoric diester hydrolase activity);GO:0030246(carbohydrate binding);GO:0046475(glycerophospholipid catabolic process);GO:0047389(glycerophosphocholine phosphodiesterase activity);GO:2001070(starch binding)	00564(Glycerophospholipid metabolism);05231(Choline metabolism in cancer)	EC:3.1.4.2
circRNA11955	0	16.5818	24.6648	24.7226	49.3987	0	11.7541	0	0	0	0	3	5	5	13	0	3	0	0	0	3.29501	up	0.0406162	1	yes	chr16	18824444	18848922	+	8	circRNA	ENSBTAT00000008129	ENSBTAG00000006186	chr16:18818959-18824444|chr16:18848922-18859755	potassium channel tetramerization domain containing 3 [Source:NCBI gene;Acc:505221]	GO:0005515(protein binding);GO:0005886(plasma membrane);GO:0051260(protein homooligomerization)	NA	NA
circRNA932	0	0	0	0	0	3.28279	23.5082	10.6101	0	28.9423	0	0	0	0	0	1	6	2	0	8	-inf	down	0.040944	1	yes	chr16	37450120	37458427	+	6	circRNA	ENSBTAT00000019683	C16H1orf112	3,4,5,6,7,8	chromosome 16 C1orf112 homolog [Source:VGNC Symbol;Acc:VGNC:52639]	NA	NA	NA
circRNA10500	0	0	0	0	0	0	15.6721	47.7456	33.4614	0	0	0	0	0	0	0	4	9	8	0	-inf	down	0.0414162	1	yes	chr16	30103130	30153581	-	4	circRNA	ENSBTAT00000074227	ENSBTAG00000022777	chr16:30090812-30103129|chr16:30153581-30160311	CDC42 binding protein kinase alpha [Source:VGNC Symbol;Acc:VGNC:27069]	GO:0000166(nucleotide binding);GO:0000287(magnesium ion binding);GO:0004672(protein kinase activity);GO:0004674(protein serine/threonine kinase activity);GO:0005524(ATP binding);GO:0006468(protein phosphorylation);GO:0016301(kinase activity);GO:0016310(phosphorylation);GO:0016477(cell migration);GO:0016740(transferase activity);GO:0030036(actin cytoskeleton organization);GO:0031032(actomyosin str…	NA	EC:2.7.11.1
circRNA23050	0	22.109	0	19.7781	34.1991	0	0	0	0	0	0	4	0	4	9	0	0	0	0	0	inf	up	0.0419402	1	yes	chr23	10427940	10432658	-	3	circRNA	ENSBTAT00000079734	ENSBTAG00000011126	chr23:10422329-10427939|chr23:10432658-10434968	serine/threonine kinase 38 [Source:VGNC Symbol;Acc:VGNC:35399]	GO:0000166(nucleotide binding);GO:0004672(protein kinase activity);GO:0004674(protein serine/threonine kinase activity);GO:0005524(ATP binding);GO:0005634(nucleus);GO:0005737(cytoplasm);GO:0006468(protein phosphorylation);GO:0016301(kinase activity);GO:0016310(phosphorylation);GO:0016740(transferase activity);GO:0018105(peptidyl-serine phosphorylation);GO:0035556(intracellular signal transduction…	NA	EC:2.7.11.1
circRNA1930	0	0	0	0	0	9.84838	15.6721	31.8304	0	7.23557	0	0	0	0	0	3	4	6	0	2	-inf	down	0.0421633	1	yes	chr23	3102884	3112995	-	4	circRNA	ENSBTAT00000084704	ZNF451	7,6,5,4	zinc finger protein 451 [Source:VGNC Symbol;Acc:VGNC:37279]	GO:0000979(RNA polymerase II core promoter sequence-specific DNA binding);GO:0003676(nucleic acid binding);GO:0003714(transcription corepressor activity);GO:0005634(nucleus);GO:0010468(regulation of gene expression);GO:0016925(protein sumoylation);GO:0030512(negative regulation of transforming growth factor beta receptor signaling pathway);GO:0035097(histone methyltransferase complex);GO:0060633(…	NA	NA
circRNA833	0	0	0	0	0	26.2623	19.5902	0	20.9134	0	0	0	0	0	0	8	5	0	5	0	-inf	down	0.0423511	1	yes	chr17	44429864	44435175	+	3	circRNA	ENSBTAT00000012863	GOLGA3	2,3,4	golgin A3 [Source:VGNC Symbol;Acc:VGNC:29484]	GO:0005634(nucleus);GO:0005654(nucleoplasm);GO:0005730(nucleolus);GO:0005737(cytoplasm);GO:0005794(Golgi apparatus);GO:0005829(cytosol);GO:0007283(spermatogenesis);GO:0017119(Golgi transport complex);GO:0090498(extrinsic component of Golgi membrane)	NA	NA
circRNA14021	12.0487	0	24.6648	14.8336	68.3982	0	0	15.9152	0	0	2	0	5	3	18	0	0	3	0	0	2.9139	up	0.0428897	1	yes	chr16	77607155	77620613	+	7	circRNA	ENSBTAT00000013320	ENSBTAG00000023144	chr16:77605814-77607155|chr16:77620613-77625132	protein tyrosine phosphatase, receptor type C [Source:VGNC Symbol;Acc:VGNC:33546]	GO:0000187(activation of MAPK activity);GO:0001779(natural killer cell differentiation);GO:0001915(negative regulation of T cell mediated cytotoxicity);GO:0001916(positive regulation of T cell mediated cytotoxicity);GO:0001960(negative regulation of cytokine-mediated signaling pathway);GO:0002244(hematopoietic progenitor cell differentiation);GO:0002378(immunoglobulin biosynthetic process);GO:000…	04514(Cell adhesion molecules (CAMs));04660(T cell receptor signaling pathway);04666(Fc gamma R-mediated phagocytosis);05340(Primary immunodeficiency)	EC:3.1.3.48
circRNA24458	0	0	29.5978	9.88905	37.999	0	0	0	0	0	0	0	6	2	10	0	0	0	0	0	inf	up	0.0434762	1	yes	chr22	6106754	6118531	+	5	circRNA	ENSBTAT00000009782	ENSBTAG00000007438	chr22:6095855-6106754|chr22:6118531-6122575	STT3B, catalytic subunit of the oligosaccharyltransferase complex [Source:VGNC Symbol;Acc:VGNC:35428]	GO:0004576(oligosaccharyl transferase activity);GO:0004579(dolichyl-diphosphooligosaccharide-protein glycotransferase activity);GO:0005783(endoplasmic reticulum);GO:0006486(protein glycosylation);GO:0006516(glycoprotein catabolic process);GO:0006986(response to unfolded protein);GO:0008250(oligosaccharyltransferase complex);GO:0016020(membrane);GO:0016021(integral component of membrane);GO:001827…	00510(N-Glycan biosynthesis);04141(Protein processing in endoplasmic reticulum)	EC:2.4.99.18
circRNA5170	0	0	0	0	0	39.3935	0	15.9152	16.7307	0	0	0	0	0	0	12	0	3	4	0	-inf	down	0.0435093	1	yes	chr16	55555563	55557891	+	2	circRNA	ENSBTAT00000019777	ENSBTAG00000027809	chr16:55481325-55555562|chr16:55557891-55568898	RAB GTPase activating protein 1-like [Source:NCBI gene;Acc:527428]	GO:0005096(GTPase activator activity);GO:0005515(protein binding);GO:0043547(positive regulation of GTPase activity)	NA	NA
circRNA26361	0	0	0	69.2234	41.7989	0	0	0	0	0	0	0	0	14	11	0	0	0	0	0	inf	up	0.0444731	1	yes	chr10	73180719	73191463	+	7	circRNA	ENSBTAT00000010428	ENSBTAG00000007931	chr10:73171155-73180718|chr10:73191463-73191650	solute carrier family 38 member 6 [Source:VGNC Symbol;Acc:VGNC:34853]	GO:0003333(amino acid transmembrane transport);GO:0005886(plasma membrane);GO:0005887(integral component of plasma membrane);GO:0015171(amino acid transmembrane transporter activity);GO:0016020(membrane);GO:0016021(integral component of membrane)	NA	NA
circRNA2951	0	5.52725	0	0	0	13.1312	23.5082	58.3558	0	28.9423	0	1	0	0	0	4	6	11	0	8	-4.48691	down	0.0446828	1	yes	chr4	27254611	27292314	+	5	circRNA	ENSBTAT00000082941	HDAC9	6,7,8,9,10	histone deacetylase 9 [Source:VGNC Symbol;Acc:VGNC:50614]	GO:0000118(histone deacetylase complex);GO:0000122(negative regulation of transcription by RNA polymerase II);GO:0004407(histone deacetylase activity);GO:0005080(protein kinase C binding);GO:0005634(nucleus);GO:0005667(transcription factor complex);GO:0005737(cytoplasm);GO:0006325(chromatin organization);GO:0008134(transcription factor binding);GO:0016575(histone deacetylation);GO:0016787(hydrola…	05034(Alcoholism);05203(Viral carcinogenesis)	EC:3.5.1.98
circRNA1133	6.02434	22.109	24.6648	0	0	9.84838	19.5902	106.101	96.2014	54.2668	1	4	5	0	0	3	5	20	23	15	-2.4375	down	0.0446927	1	yes	chr15	62244264	62277264	-	4	circRNA	ENSBTAT00000073346	IMMP1L	5,4,3,2	inner mitochondrial membrane peptidase subunit 1 [Source:VGNC Symbol;Acc:VGNC:30180]	GO:0003674(molecular_function);GO:0005575(cellular_component);GO:0005739(mitochondrion);GO:0005743(mitochondrial inner membrane);GO:0006508(proteolysis);GO:0006627(protein processing involved in protein targeting to mitochondrion);GO:0008150(biological_process);GO:0008233(peptidase activity);GO:0008236(serine-type peptidase activity);GO:0016020(membrane);GO:0016787(hydrolase activity);GO:0042720(…	03060(Protein export)	NA
circRNA14468	60.2434	82.9088	64.1286	59.3343	0	0	0	26.5254	25.096	10.8534	10	15	13	12	0	0	0	5	6	3	2.09341	up	0.0447564	1	yes	chr26	41780059	41823113	-	7	circRNA	ENSBTAT00000004132	ENSBTAG00000003178	chr26:41752722-41780058|chr26:41823113-41825708	arginyltransferase 1 [Source:VGNC Symbol;Acc:VGNC:26238]	GO:0004057(arginyltransferase activity);GO:0005634(nucleus);GO:0005737(cytoplasm);GO:0010498(proteasomal protein catabolic process);GO:0016598(protein arginylation);GO:0016740(transferase activity);GO:0016746(transferase activity, transferring acyl groups)	NA	EC:2.3.2.8
circRNA726	0	0	0	0	0	9.84838	11.7541	21.2203	8.36534	0	0	0	0	0	0	3	3	4	2	0	-inf	down	0.0451011	1	yes	chr10	79206840	79214447	+	5	circRNA	ENSBTAT00000015625	MPP5	4,5,6,7,8	membrane palmitoylated protein 5 [Source:VGNC Symbol;Acc:VGNC:31584]	GO:0002011(morphogenesis of an epithelial sheet);GO:0005515(protein binding);GO:0005737(cytoplasm);GO:0005886(plasma membrane);GO:0005913(cell-cell adherens junction);GO:0007009(plasma membrane organization);GO:0019904(protein domain specific binding);GO:0032287(peripheral nervous system myelin maintenance);GO:0032991(protein-containing complex);GO:0035749(myelin sheath adaxonal region);GO:003575…	04390(Hippo signaling pathway);04530(Tight junction);05165(Human papillomavirus infection)	NA
circRNA2327	24.0974	16.5818	34.5308	34.6117	18.9995	3.28279	19.5902	0	0	0	4	3	7	7	5	1	5	0	0	0	2.49365	up	0.0451359	1	yes	chr29	18307912	18323165	+	6	circRNA	ENSBTAT00000083436	RSF1	8,9,10,11,12,13	remodeling and spacing factor 1 [Source:VGNC Symbol;Acc:VGNC:34178]	GO:0000123(histone acetyltransferase complex);GO:0000790(nuclear chromatin);GO:0004402(histone acetyltransferase activity);GO:0005634(nucleus);GO:0005654(nucleoplasm);GO:0006334(nucleosome assembly);GO:0006338(chromatin remodeling);GO:0006352(DNA-templated transcription, initiation);GO:0006355(regulation of transcription, DNA-templated);GO:0016573(histone acetylation);GO:0016584(nucleosome positi…	NA	NA
circRNA1466	0	0	0	0	0	6.56559	3.91803	26.5254	0	28.9423	0	0	0	0	0	2	1	5	0	8	-inf	down	0.0452735	1	yes	chr18	16687310	16698597	+	4	circRNA	ENSBTAT00000014427	LONP2	4,5,6,7	lon peptidase 2, peroxisomal [Source:VGNC Symbol;Acc:VGNC:30948]	GO:0000166(nucleotide binding);GO:0002020(protease binding);GO:0004176(ATP-dependent peptidase activity);GO:0004252(serine-type endopeptidase activity);GO:0005102(signaling receptor binding);GO:0005524(ATP binding);GO:0005634(nucleus);GO:0005737(cytoplasm);GO:0005777(peroxisome);GO:0005782(peroxisomal matrix);GO:0006508(proteolysis);GO:0006515(protein quality control for misfolded or incompletely…	NA	EC:3.4.21.53
circRNA26716	18.073	0	0	14.8336	41.7989	0	0	0	0	0	3	0	0	3	11	0	0	0	0	0	inf	up	0.0457303	1	yes	chr10	2450623	2468512	+	11	circRNA	ENSBTAT00000075092	YTHDC2	16,17,18,19,20,21,22,23,24,25,26	YTH domain containing 2 [Source:VGNC Symbol;Acc:VGNC:37040]	GO:0000166(nucleotide binding);GO:0003676(nucleic acid binding);GO:0003723(RNA binding);GO:0004386(helicase activity);GO:0005515(protein binding);GO:0005524(ATP binding);GO:0005634(nucleus);GO:0005737(cytoplasm);GO:0005783(endoplasmic reticulum);GO:0007286(spermatid development);GO:0008186(RNA-dependent ATPase activity);GO:0016787(hydrolase activity);GO:0034458(3'-5' RNA helicase activity);GO:003…	NA	EC:3.6.4.13
ciRNA3301	18.073	22.109	0	0	30.3992	0	0	0	0	0	3	4	0	0	8	0	0	0	0	0	inf	up	0.0461836	1	yes	chr18	5310021	5310405	+	1	ciRNA	ENSBTAT00000086215	ENSBTAG00000015894	chr18:5310020-5310405	WW domain containing oxidoreductase [Source:VGNC Symbol;Acc:VGNC:36977]	GO:0001649(osteoblast differentiation);GO:0003713(transcription coactivator activity);GO:0005515(protein binding);GO:0005634(nucleus);GO:0005737(cytoplasm);GO:0005739(mitochondrion);GO:0005794(Golgi apparatus);GO:0005829(cytosol);GO:0005886(plasma membrane);GO:0005902(microvillus);GO:0019899(enzyme binding);GO:0030178(negative regulation of Wnt signaling pathway);GO:0045944(positive regulation of…	NA	NA
circRNA3747	12.0487	0	14.7989	29.6672	0	36.1107	19.5902	100.796	50.192	25.3245	2	0	3	6	0	11	5	19	12	7	-2.03751	down	0.046924	1	yes	chr1	149373821	149376970	+	3	circRNA	ENSBTAT00000050511	TTC3	18,19,20	tetratricopeptide repeat domain 3 [Source:VGNC Symbol;Acc:VGNC:36469]	GO:0004842(ubiquitin-protein transferase activity);GO:0005515(protein binding);GO:0005634(nucleus);GO:0005730(nucleolus);GO:0005829(cytosol);GO:0006511(ubiquitin-dependent protein catabolic process);GO:0070936(protein K48-linked ubiquitination)	NA	EC:2.3.2.27
circRNA27501	36.1461	0	24.6648	0	11.3997	0	0	0	0	0	6	0	5	0	3	0	0	0	0	0	inf	up	0.0469904	1	yes	chr7	80595827	80599456	+	3	circRNA	ENSBTAT00000079523	ENSBTAG00000021577	chr7:80590128-80595826|chr7:80599456-80603180	zinc finger FYVE-type containing 16 [Source:VGNC Symbol;Acc:VGNC:37174]	GO:0005545(1-phosphatidylinositol binding);GO:0005547(phosphatidylinositol-3,4,5-trisphosphate binding);GO:0005769(early endosome);GO:0005829(cytosol);GO:0006622(protein targeting to lysosome);GO:0008565(protein transporter activity);GO:0016197(endosomal transport);GO:0031901(early endosome membrane);GO:0043231(intracellular membrane-bounded organelle);GO:0046872(metal ion binding)	04144(Endocytosis);04350(TGF-beta signaling pathway)	NA
circRNA3217	0	0	4.93297	0	0	3.28279	31.3443	37.1355	0	28.9423	0	0	1	0	0	1	8	7	0	8	-4.35153	down	0.0470897	1	yes	chr3	83960377	83972614	+	2	circRNA	ENSBTAT00000022805	TM2D1	3,4	TM2 domain containing 1 [Source:VGNC Symbol;Acc:VGNC:35900]	GO:0001540(amyloid-beta binding);GO:0004930(G protein-coupled receptor activity);GO:0005654(nucleoplasm);GO:0005887(integral component of plasma membrane);GO:0007186(G protein-coupled receptor signaling pathway);GO:0016020(membrane);GO:0016021(integral component of membrane);GO:0097190(apoptotic signaling pathway)	NA	NA
circRNA4522	24.0974	11.0545	24.6648	44.5007	0	39.3935	47.0164	68.9659	100.384	68.738	4	2	5	9	0	12	12	13	24	19	-1.63723	down	0.0472408	1	yes	X	58495390	58568805	+	1	intergenic	intergenic_circRNA	intergenic_circRNA	X:58495389-58568805	NA	NA	NA	NA
circRNA17743	30.1217	11.0545	4.93297	0	7.5998	0	0	0	0	0	5	2	1	0	2	0	0	0	0	0	inf	up	0.0473039	1	yes	chr11	75107375	75207461	+	26	circRNA	ENSBTAT00000022935	ATAD2B	2,3,4,5,6,7,8,9,10,11,12,13,14,15,16,17,18,19,20,21,22,23,24,25,26,27	ATPase family, AAA domain containing 2B [Source:VGNC Symbol;Acc:VGNC:26234]	GO:0003682(chromatin binding);GO:0005515(protein binding);GO:0005524(ATP binding);GO:0005634(nucleus);GO:0005654(nucleoplasm);GO:0016887(ATPase activity);GO:0031936(negative regulation of chromatin silencing);GO:0042393(histone binding);GO:0045944(positive regulation of transcription by RNA polymerase II);GO:0070577(lysine-acetylated histone binding)	NA	NA
circRNA24010	24.0974	0	9.86594	0	37.999	0	0	0	0	0	4	0	2	0	10	0	0	0	0	0	inf	up	0.0476091	1	yes	chr3	42921637	42933370	-	2	circRNA	ENSBTAT00000082914	CDC14A	4,3	cell division cycle 14A [Source:VGNC Symbol;Acc:VGNC:27059]	GO:0000226(microtubule cytoskeleton organization);GO:0000278(mitotic cell cycle);GO:0000922(spindle pole);GO:0004722(protein serine/threonine phosphatase activity);GO:0004725(protein tyrosine phosphatase activity);GO:0005654(nucleoplasm);GO:0005730(nucleolus);GO:0005737(cytoplasm);GO:0005813(centrosome);GO:0005829(cytosol);GO:0006470(protein dephosphorylation);GO:0007096(regulation of exit from m…	04110(Cell cycle)	EC:3.1.3.16
circRNA3587	0	0	0	0	0	13.1312	3.91803	26.5254	12.548	0	0	0	0	0	0	4	1	5	3	0	-inf	down	0.048007	1	yes	chr1	67572959	67626668	+	5	circRNA	ENSBTAT00000019691	SEC22A	2,3,4,5,6	SEC22 homolog A, vesicle trafficking protein [Source:VGNC Symbol;Acc:VGNC:34408]	GO:0016020(membrane);GO:0016021(integral component of membrane)	NA	NA
circRNA24459	36.1461	0	0	34.6117	7.5998	0	0	0	0	0	6	0	0	7	2	0	0	0	0	0	inf	up	0.0482872	1	yes	chr12	35495113	35496349	+	2	circRNA	ENSBTAT00000046840	ENSBTAG00000015943	chr12:35490522-35495112|chr12:35496349-35501993	mitochondrial calcium uptake 2 [Source:VGNC Symbol;Acc:VGNC:31462]	GO:0005509(calcium ion binding);GO:0005739(mitochondrion);GO:0005743(mitochondrial inner membrane);GO:0005758(mitochondrial intermembrane space);GO:0006851(mitochondrial calcium ion transmembrane transport);GO:0034704(calcium channel complex);GO:0036444(calcium import into the mitochondrion);GO:0046982(protein heterodimerization activity);GO:0051560(mitochondrial calcium ion homeostasis);GO:00515…	NA	NA
circRNA2331	0	0	0	0	0	6.56559	7.83607	0	12.548	18.0889	0	0	0	0	0	2	2	0	3	5	-inf	down	0.0485039	1	yes	chr29	25797515	25808162	-	7	circRNA	ENSBTAT00000027508	ZDHHC13	9,8,7,6,5,4,3	zinc finger DHHC-type containing 13 [Source:VGNC Symbol;Acc:VGNC:37128]	GO:0000139(Golgi membrane);GO:0005515(protein binding);GO:0005783(endoplasmic reticulum);GO:0005794(Golgi apparatus);GO:0015095(magnesium ion transmembrane transporter activity);GO:0016020(membrane);GO:0016021(integral component of membrane);GO:0016409(palmitoyltransferase activity);GO:0016740(transferase activity);GO:0016746(transferase activity, transferring acyl groups);GO:0019706(protein-cyst…	NA	EC:2.3.1.225
circRNA22393	6.02434	16.5818	29.5978	0	3.7999	0	0	0	0	0	1	3	6	0	1	0	0	0	0	0	inf	up	0.0488064	1	yes	chr7	65318572	65325528	-	7	circRNA	ENSBTAT00000035128	FAM114A2	8,7,6,5,4,3,2	family with sequence similarity 114 member A2 [Source:VGNC Symbol;Acc:VGNC:55220]	NA	NA	NA
circRNA25978	0	0	9.86594	24.7226	37.999	0	0	0	0	0	0	0	2	5	10	0	0	0	0	0	inf	up	0.0493348	1	yes	chr1	70258272	70289666	-	11	circRNA	ENSBTAT00000077107	LRCH3	12,11,10,9,8,7,6,5,4,3,2	leucine rich repeats and calponin homology domain containing 3 [Source:VGNC Symbol;Acc:VGNC:30973]	GO:0005515(protein binding);GO:0005829(cytosol);GO:0016020(membrane);GO:0016021(integral component of membrane)	NA	NA
circRNA6397	0	0	0	0	0	0	11.7541	0	33.4614	28.9423	0	0	0	0	0	0	3	0	8	8	-inf	down	0.0495147	1	yes	chr10	73159389	73191463	+	10	circRNA	ENSBTAT00000084479	SLC38A6	5,6,7,8,9,10,11,12,13,14	solute carrier family 38 member 6 [Source:VGNC Symbol;Acc:VGNC:34853]	GO:0003333(amino acid transmembrane transport);GO:0005886(plasma membrane);GO:0005887(integral component of plasma membrane);GO:0015171(amino acid transmembrane transporter activity);GO:0016020(membrane);GO:0016021(integral component of membrane)	NA	NA
circRNA19914	42.1704	0	0	9.88905	18.9995	0	0	0	0	0	7	0	0	2	5	0	0	0	0	0	inf	up	0.0500177	1	no	chr19	18775552	18817630	-	14	circRNA	ENSBTAT00000063140	NF1	15,14,13,12,11,10,9,8,7,6,5,4,3,2	neurofibromin 1 [Source:VGNC Symbol;Acc:VGNC:54463]	NA	01521(EGFR tyrosine kinase inhibitor resistance);04010(MAPK signaling pathway);04014(Ras signaling pathway)	NA
circRNA24400	0	22.109	34.5308	14.8336	0	0	0	0	0	0	0	4	7	3	0	0	0	0	0	0	inf	up	0.0508618	1	no	chr2	118431751	118433161	+	1	intergenic	intergenic_circRNA	intergenic_circRNA	chr2:118431750-118433161	NA	NA	NA	NA
circRNA12883	24.0974	11.0545	34.5308	9.88905	0	0	0	5.30507	0	0	4	2	7	2	0	0	0	1	0	0	3.90681	up	0.0509679	1	no	chr26	31447687	31458325	+	8	circRNA	ENSBTAT00000025886	PDCD4	3,4,5,6,7,8,9,10	programmed cell death 4 [Source:VGNC Symbol;Acc:VGNC:32661]	GO:0005634(nucleus);GO:0005737(cytoplasm);GO:0005829(cytosol);GO:0007569(cell aging);GO:0030509(BMP signaling pathway);GO:0045892(negative regulation of transcription, DNA-templated);GO:0050729(positive regulation of inflammatory response);GO:0071222(cellular response to lipopolysaccharide);GO:1900016(negative regulation of cytokine production involved in inflammatory response);GO:1901224(positiv…	05205(Proteoglycans in cancer);05206(MicroRNAs in cancer)	NA
circRNA909	18.073	22.109	19.7319	19.7781	15.1996	95.201	11.7541	95.4913	41.8267	50.649	3	4	4	4	4	29	3	18	10	14	-1.63598	down	0.0515233	1	no	chr16	29011999	29015151	-	4	circRNA	ENSBTAT00000016992	SDE2	5,4,3,2	SDE2 telomere maintenance homolog [Source:VGNC Symbol;Acc:VGNC:34384]	GO:0003684(damaged DNA binding);GO:0005634(nucleus);GO:0016485(protein processing);GO:0016567(protein ubiquitination);GO:0034644(cellular response to UV);GO:0071156(regulation of cell cycle arrest)	NA	NA
circRNA21030	36.1461	16.5818	14.7989	0	0	0	0	0	0	0	6	3	3	0	0	0	0	0	0	0	inf	up	0.0519895	1	no	chr9	82091402	82091670	+	1	circRNA	ENSBTAT00000012740	UTRN	54	utrophin [Source:VGNC Symbol;Acc:VGNC:36749]	GO:0001954(positive regulation of cell-matrix adhesion);GO:0003779(actin binding);GO:0005178(integrin binding);GO:0005515(protein binding);GO:0005654(nucleoplasm);GO:0005737(cytoplasm);GO:0005856(cytoskeleton);GO:0005886(plasma membrane);GO:0008270(zinc ion binding);GO:0016010(dystrophin-associated glycoprotein complex);GO:0016020(membrane);GO:0017166(vinculin binding);GO:0019901(protein kinase b…	NA	NA
circRNA3259	0	16.5818	24.6648	44.5007	37.999	85.3526	82.2787	190.983	37.644	25.3245	0	3	5	9	10	26	21	36	9	7	-1.76843	down	0.0521652	1	no	chr3	100611907	100648989	+	2	circRNA	ENSBTAT00000014930	TESK2	2,3	testis associated actin remodelling kinase 2 [Source:VGNC Symbol;Acc:VGNC:35755]	GO:0004672(protein kinase activity);GO:0004674(protein serine/threonine kinase activity);GO:0005524(ATP binding);GO:0005634(nucleus);GO:0005654(nucleoplasm);GO:0005737(cytoplasm);GO:0006468(protein phosphorylation);GO:0016604(nuclear body);GO:0030036(actin cytoskeleton organization)	NA	EC:2.7.12.1
circRNA4570	0	0	0	0	0	16.414	0	37.1355	0	25.3245	0	0	0	0	0	5	0	7	0	7	-inf	down	0.0525737	1	no	X	112674976	112697426	+	1	intergenic	intergenic_circRNA	intergenic_circRNA	X:112674975-112697426	NA	NA	NA	NA
circRNA2102	18.073	33.1635	24.6648	49.4453	79.7979	72.2214	82.2787	132.627	83.6534	170.036	3	6	5	10	21	22	21	25	20	47	-1.3985	down	0.052656	1	no	chr21	7286704	7306409	-	2	circRNA	ENSBTAT00000000700	LRRC28	7,6	leucine rich repeat containing 28 [Source:VGNC Symbol;Acc:VGNC:31007]	GO:0005515(protein binding)	NA	NA
circRNA26513	0	16.5818	0	29.6672	22.7994	0	0	0	0	0	0	3	0	6	6	0	0	0	0	0	inf	up	0.0537185	1	no	chr6	102084400	102093416	-	4	circRNA	ENSBTAT00000077087	ENSBTAG00000002455	chr6:102078510-102084399|chr6:102093416-102118799	kelch like family member 8 [Source:VGNC Symbol;Acc:VGNC:30670]	GO:0005515(protein binding);GO:0005654(nucleoplasm);GO:0006511(ubiquitin-dependent protein catabolic process);GO:0016567(protein ubiquitination);GO:0031463(Cul3-RING ubiquitin ligase complex)	NA	NA
circRNA5059	0	27.6363	0	19.7781	0	49.2419	11.7541	31.8304	46.0094	90.4447	0	5	0	4	0	15	3	6	11	25	-2.27372	down	0.0537558	1	no	chr3	92272146	92293790	+	5	circRNA	ENSBTAT00000009357	ENSBTAG00000007112	chr3:92263156-92272146|chr3:92293790-92296202	heat shock protein family B (small) member 11 [Source:VGNC Symbol;Acc:VGNC:55237]	GO:0001501(skeletal system development);GO:0001822(kidney development);GO:0005813(centrosome);GO:0005929(cilium);GO:0007224(smoothened signaling pathway);GO:0007283(spermatogenesis);GO:0007507(heart development);GO:0030324(lung development);GO:0030992(intraciliary transport particle B);GO:0042073(intraciliary transport);GO:0070986(left/right axis specification)	NA	NA
circRNA4559	0	0	0	0	0	16.414	15.6721	53.0507	0	0	0	0	0	0	0	5	4	10	0	0	-inf	down	0.0537849	1	no	X	96357678	96364059	+	1	intergenic	intergenic_circRNA	intergenic_circRNA	X:96357677-96364059	NA	NA	NA	NA
circRNA2229	0	0	4.93297	19.7781	0	29.5451	27.4262	21.2203	12.548	32.5601	0	0	1	4	0	9	7	4	3	9	-2.31894	down	0.0538851	1	no	chr28	8872342	8879425	+	3	circRNA	ENSBTAT00000001096	GPR137B	3,4,5	G protein-coupled receptor 137B [Source:VGNC Symbol;Acc:VGNC:29551]	GO:0016020(membrane);GO:0016021(integral component of membrane)	NA	NA
circRNA11087	0	0	0	0	0	0	31.3443	26.5254	20.9134	0	0	0	0	0	0	0	8	5	5	0	-inf	down	0.0542569	1	no	chr13	47746754	47755248	-	3	circRNA	ENSBTAT00000079129	ENSBTAG00000008293	chr13:47746248-47746753|chr13:47755248-47763691	glycerophosphocholine phosphodiesterase 1 [Source:VGNC Symbol;Acc:VGNC:29528]	GO:0005737(cytoplasm);GO:0006629(lipid metabolic process);GO:0007519(skeletal muscle tissue development);GO:0008081(phosphoric diester hydrolase activity);GO:0030246(carbohydrate binding);GO:0046475(glycerophospholipid catabolic process);GO:0047389(glycerophosphocholine phosphodiesterase activity);GO:2001070(starch binding)	00564(Glycerophospholipid metabolism);05231(Choline metabolism in cancer)	EC:3.1.4.2
circRNA1112	24.0974	33.1635	9.86594	44.5007	11.3997	98.4838	15.6721	84.8812	92.0188	68.738	4	6	2	9	3	30	4	16	22	19	-1.54819	down	0.0543292	1	no	chr15	43326445	43333132	+	2	circRNA	ENSBTAT00000002111	TMEM41B	3,4	transmembrane protein 41B [Source:VGNC Symbol;Acc:VGNC:36086]	GO:0000045(autophagosome assembly);GO:0005789(endoplasmic reticulum membrane);GO:0016020(membrane);GO:0016021(integral component of membrane)	NA	NA
circRNA4537	0	0	0	0	0	22.9796	0	21.2203	25.096	0	0	0	0	0	0	7	0	4	6	0	-inf	down	0.0543314	1	no	X	74787718	74845525	+	1	intergenic	intergenic_circRNA	intergenic_circRNA	X:74787717-74845525	NA	NA	NA	NA
circRNA4527	36.1461	77.3815	44.3967	64.2789	30.3992	9.84838	23.5082	58.3558	0	0	6	14	9	13	8	3	6	11	0	0	1.46168	up	0.0547112	1	no	X	66265312	66273563	+	1	intergenic	intergenic_circRNA	intergenic_circRNA	X:66265311-66273563	NA	NA	NA	NA
circRNA10009	0	22.109	39.4638	34.6117	75.998	0	23.5082	10.6101	0	0	0	4	8	7	20	0	6	2	0	0	2.33532	up	0.0547375	1	no	chr9	39203797	39209354	-	2	circRNA	ENSBTAT00000012176	SLC16A10	3,2	solute carrier family 16 member 10 [Source:VGNC Symbol;Acc:VGNC:34684]	GO:0005887(integral component of plasma membrane);GO:0015173(aromatic amino acid transmembrane transporter activity);GO:0015349(thyroid hormone transmembrane transporter activity);GO:0015801(aromatic amino acid transport);GO:0016020(membrane);GO:0016021(integral component of membrane);GO:0055085(transmembrane transport);GO:0070327(thyroid hormone transport)	04919(Thyroid hormone signaling pathway);04974(Protein digestion and absorption)	NA
circRNA363	12.0487	5.52725	9.86594	0	106.397	6.56559	3.91803	0	0	0	2	1	2	0	28	2	1	0	0	0	3.67429	up	0.0548203	1	no	chr11	25801919	25802448	-	2	circRNA	ENSBTAT00000061178	THADA	18,17	THADA, armadillo repeat containing [Source:VGNC Symbol;Acc:VGNC:35817]	GO:0005829(cytosol);GO:0030488(tRNA methylation);GO:0032471(negative regulation of endoplasmic reticulum calcium ion concentration);GO:0055088(lipid homeostasis)	NA	NA
circRNA9906	24.0974	33.1635	29.5978	39.5562	0	0	15.6721	0	0	0	4	6	6	8	0	0	4	0	0	0	3.01189	up	0.0550989	1	no	chr1	139322850	139343459	-	9	circRNA	ENSBTAT00000018087	BRWD1	13,12,11,10,9,8,7,6,5	bromodomain and WD repeat domain containing 1 [Source:VGNC Symbol;Acc:VGNC:26575]	GO:0005515(protein binding);GO:0005634(nucleus);GO:0005730(nucleolus);GO:0005829(cytosol);GO:0006357(regulation of transcription by RNA polymerase II);GO:0007010(cytoskeleton organization);GO:0008360(regulation of cell shape)	NA	NA
circRNA2316	0	0	0	0	0	6.56559	0	26.5254	8.36534	10.8534	0	0	0	0	0	2	0	5	2	3	-inf	down	0.05526	1	no	chr29	17459350	17519771	+	5	circRNA	ENSBTAT00000056422	NARS2	2,3,4,5,6	asparaginyl-tRNA synthetase 2, mitochondrial [Source:VGNC Symbol;Acc:VGNC:49559]	GO:0000166(nucleotide binding);GO:0003676(nucleic acid binding);GO:0004812(aminoacyl-tRNA ligase activity);GO:0004816(asparagine-tRNA ligase activity);GO:0005524(ATP binding);GO:0005654(nucleoplasm);GO:0005739(mitochondrion);GO:0005829(cytosol);GO:0006418(tRNA aminoacylation for protein translation);GO:0006421(asparaginyl-tRNA aminoacylation)	00970(Aminoacyl-tRNA biosynthesis)	EC:6.1.1.22
circRNA28592	0	38.6908	54.2627	0	0	0	0	0	0	0	0	7	11	0	0	0	0	0	0	0	inf	up	0.0555485	1	no	chr2	89579721	89582145	-	3	circRNA	ENSBTAT00000071960	ENSBTAG00000031473	chr2:89575103-89579720|chr2:89582145-89583142	origin recognition complex subunit 2 [Source:VGNC Symbol;Acc:VGNC:32447]	GO:0000784(nuclear chromosome, telomeric region);GO:0000785(chromatin);GO:0000792(heterochromatin);GO:0000808(origin recognition complex);GO:0000939(condensed chromosome inner kinetochore);GO:0003688(DNA replication origin binding);GO:0005634(nucleus);GO:0005654(nucleoplasm);GO:0005664(nuclear origin of replication recognition complex);GO:0005813(centrosome);GO:0006260(DNA replication)	04110(Cell cycle)	NA
circRNA28562	0	27.6363	29.5978	9.88905	0	0	0	0	0	0	0	5	6	2	0	0	0	0	0	0	inf	up	0.0556016	1	no	chr13	47741405	47755248	-	6	circRNA	ENSBTAT00000010913	ENSBTAG00000008293	chr13:47737684-47741404|chr13:47755248-47763691	glycerophosphocholine phosphodiesterase 1 [Source:VGNC Symbol;Acc:VGNC:29528]	GO:0005737(cytoplasm);GO:0006629(lipid metabolic process);GO:0007519(skeletal muscle tissue development);GO:0008081(phosphoric diester hydrolase activity);GO:0030246(carbohydrate binding);GO:0046475(glycerophospholipid catabolic process);GO:0047389(glycerophosphocholine phosphodiesterase activity);GO:2001070(starch binding)	00564(Glycerophospholipid metabolism);05231(Choline metabolism in cancer)	EC:3.1.4.2
circRNA17043	0	16.5818	34.5308	0	45.5988	0	0	0	0	7.23557	0	3	7	0	12	0	0	0	0	2	3.74051	up	0.0567377	1	no	chr8	44201351	44217658	-	3	circRNA	ENSBTAT00000002840	DOCK8	4,3,2	dedicator of cytokinesis 8 [Source:VGNC Symbol;Acc:VGNC:28162]	GO:0001771(immunological synapse formation);GO:0005085(guanyl-nucleotide exchange factor activity);GO:0005737(cytoplasm);GO:0007264(small GTPase mediated signal transduction);GO:0031252(cell leading edge);GO:0031256(leading edge membrane);GO:0036336(dendritic cell migration);GO:0043547(positive regulation of GTPase activity);GO:0061485(memory T cell proliferation);GO:0070233(negative regulation o…	NA	NA
circRNA25785	0	0	19.7319	24.7226	18.9995	0	0	0	0	0	0	0	4	5	5	0	0	0	0	0	inf	up	0.0568749	1	no	chr3	9359506	9366299	+	4	circRNA	ENSBTAT00000005672	COPA	4,5,6,7	coatomer protein complex subunit alpha [Source:VGNC Symbol;Acc:VGNC:27592]	GO:0000139(Golgi membrane);GO:0005198(structural molecule activity);GO:0005515(protein binding);GO:0005615(extracellular space);GO:0005737(cytoplasm);GO:0005794(Golgi apparatus);GO:0006886(intracellular protein transport);GO:0006888(endoplasmic reticulum to Golgi vesicle-mediated transport);GO:0006890(retrograde vesicle-mediated transport, Golgi to endoplasmic reticulum);GO:0006891(intra-Golgi ve…	NA	NA
circRNA5146	0	0	0	0	0	9.84838	47.0164	21.2203	0	0	0	0	0	0	0	3	12	4	0	0	-inf	down	0.0572522	1	no	chr2	118185860	118187144	-	3	circRNA	ENSBTAT00000020915	ENSBTAG00000015752	chr2:118185070-118185860|chr2:118187147-118193640	SP110 nuclear body protein [Source:NCBI gene;Acc:515204]	GO:0003677(DNA binding);GO:0005515(protein binding);GO:0005634(nucleus)	NA	NA
ciRNA2039	24.0974	0	14.7989	0	22.7994	0	0	0	0	0	4	0	3	0	6	0	0	0	0	0	inf	up	0.0579055	1	no	chr15	36343570	36354493	+	1	ciRNA	ENSBTAT00000070949	ENSBTAG00000044185	chr15:36343569-36354493	SRY-box 6 [Source:VGNC Symbol;Acc:VGNC:35150]	GO:0000122(negative regulation of transcription by RNA polymerase II);GO:0000902(cell morphogenesis);GO:0000978(RNA polymerase II proximal promoter sequence-specific DNA binding);GO:0001227(DNA-binding transcription repressor activity, RNA polymerase II-specific);GO:0001701(in utero embryonic development);GO:0003677(DNA binding);GO:0003700(DNA-binding transcription factor activity);GO:0005634(nuc…	NA	NA
circRNA22212	30.1217	0	0	14.8336	18.9995	0	0	0	0	0	5	0	0	3	5	0	0	0	0	0	inf	up	0.0585545	1	no	chr24	41096100	41099110	+	3	circRNA	ENSBTAT00000013671	RAB12	3,4,5	RAB12, member RAS oncogene family [Source:VGNC Symbol;Acc:VGNC:33620]	GO:0000139(Golgi membrane);GO:0003924(GTPase activity);GO:0005525(GTP binding);GO:0005764(lysosome);GO:0005776(autophagosome);GO:0005789(endoplasmic reticulum membrane);GO:0005802(trans-Golgi network);GO:0006886(intracellular protein transport);GO:0006888(endoplasmic reticulum to Golgi vesicle-mediated transport);GO:0008333(endosome to lysosome transport);GO:0016239(positive regulation of macroau…	NA	NA
circRNA1247	12.0487	33.1635	39.4638	54.3898	37.999	6.56559	19.5902	0	4.18267	21.7067	2	6	8	11	10	2	5	0	1	6	1.76644	up	0.0593355	1	no	chr14	64889071	64934528	-	4	circRNA	ENSBTAT00000083035	VPS13B	21,20,19,18	vacuolar protein sorting 13 homolog B [Source:NCBI gene;Acc:512656]	NA	NA	NA
circRNA14519	0	0	39.4638	49.4453	15.1996	0	0	10.6101	0	0	0	0	8	10	4	0	0	2	0	0	3.29457	up	0.0594289	1	no	chr10	11624207	11654470	+	6	circRNA	ENSBTAT00000084670	ENSBTAG00000010399	chr10:11623168-11624206|chr10:11654470-11659990	thioredoxin domain containing 16 [Source:VGNC Symbol;Acc:VGNC:36537]	GO:0005623(cell);GO:0005788(endoplasmic reticulum lumen);GO:0045454(cell redox homeostasis)	NA	NA
circRNA2081	0	0	0	0	3.7999	3.28279	0	31.8304	20.9134	28.9423	0	0	0	0	1	1	0	6	5	8	-4.4829	down	0.0603303	1	no	chr20	40314244	40315487	-	5	circRNA	ENSBTAT00000018947	TARS	16,15,14,13,12	threonyl-tRNA synthetase [Source:VGNC Symbol;Acc:VGNC:35605]	GO:0000166(nucleotide binding);GO:0004812(aminoacyl-tRNA ligase activity);GO:0004829(threonine-tRNA ligase activity);GO:0005524(ATP binding);GO:0005737(cytoplasm);GO:0005829(cytosol);GO:0006412(translation);GO:0006418(tRNA aminoacylation for protein translation);GO:0006435(threonyl-tRNA aminoacylation);GO:0015629(actin cytoskeleton);GO:0016874(ligase activity);GO:0043039(tRNA aminoacylation)	00970(Aminoacyl-tRNA biosynthesis)	EC:6.1.1.3
circRNA26358	0	16.5818	9.86594	0	37.999	0	0	0	0	0	0	3	2	0	10	0	0	0	0	0	inf	up	0.0604453	1	no	chr16	41855324	41857707	-	3	circRNA	ENSBTAT00000027587	ENSBTAG00000020700	chr16:41854303-41855324|chr16:41857707-41858897	chloride voltage-gated channel 6 [Source:VGNC Symbol;Acc:VGNC:27400]	GO:0005247(voltage-gated chloride channel activity);GO:0005515(protein binding);GO:0006811(ion transport);GO:0006821(chloride transport);GO:0009612(response to mechanical stimulus);GO:0016020(membrane);GO:0016021(integral component of membrane);GO:0055085(transmembrane transport);GO:1902476(chloride transmembrane transport)	NA	NA
circRNA2697	0	0	0	0	0	13.1312	7.83607	0	16.7307	3.61779	0	0	0	0	0	4	2	0	4	1	-inf	down	0.0606319	1	no	chr6	111021212	111023982	+	2	circRNA	ENSBTAT00000073897	CD38	2,3	CD38 molecule [Source:VGNC Symbol;Acc:VGNC:27027]	GO:0003953(NAD+ nucleosidase activity);GO:0005886(plasma membrane);GO:0008152(metabolic process);GO:0016787(hydrolase activity);GO:0016798(hydrolase activity, acting on glycosyl bonds);GO:0016849(phosphorus-oxygen lyase activity);GO:0030890(positive regulation of B cell proliferation);GO:0050135(NAD(P)+ nucleosidase activity);GO:0061810(NAD glycohydrolase activity)	00760(Nicotinate and nicotinamide metabolism);04020(Calcium signaling pathway);04640(Hematopoietic cell lineage);04921(Oxytocin signaling pathway);04970(Salivary secretion);04972(Pancreatic secretion)	EC:3.2.2.6
circRNA27450	24.0974	16.5818	0	24.7226	0	0	0	0	0	0	4	3	0	5	0	0	0	0	0	0	inf	up	0.0608103	1	no	chr5	48450801	48472074	-	3	circRNA	ENSBTAT00000074290	ENSBTAG00000044017	chr5:48408481-48450800|chr5:48472074-48512439	methionine sulfoxide reductase B3 [Source:VGNC Symbol;Acc:VGNC:54457]	GO:0005739(mitochondrion);GO:0005783(endoplasmic reticulum);GO:0006979(response to oxidative stress);GO:0008270(zinc ion binding);GO:0016491(oxidoreductase activity);GO:0016671(oxidoreductase activity, acting on a sulfur group of donors, disulfide as acceptor);GO:0030091(protein repair);GO:0033743(peptide-methionine (R)-S-oxide reductase activity);GO:0034599(cellular response to oxidative stress)…	NA	EC:1.8.4.12
circRNA4986	0	0	0	0	0	16.414	0	0	16.7307	25.3245	0	0	0	0	0	5	0	0	4	7	-inf	down	0.060901	1	no	chr11	351627	354516	-	2	circRNA	ENSBTAT00000016043	ENSBTAG00000012099	chr11:349500-351626|chr11:354516-361550	transmembrane protein 87B [Source:VGNC Symbol;Acc:VGNC:36119]	GO:0016020(membrane);GO:0016021(integral component of membrane);GO:0042147(retrograde transport, endosome to Golgi)	NA	NA
circRNA11438	0	0	0	0	0	0	19.5902	0	16.7307	28.9423	0	0	0	0	0	0	5	0	4	8	-inf	down	0.0610372	1	no	chr13	32056533	32067529	-	1	intergenic	intergenic_circRNA	intergenic_circRNA	chr13:32056532-32067529	NA	NA	NA	NA
circRNA21314	18.073	22.109	19.7319	0	0	0	0	0	0	0	3	4	4	0	0	0	0	0	0	0	inf	up	0.0630543	1	no	chr2	28062808	28073908	+	4	circRNA	ENSBTAT00000074419	ENSBTAG00000017162	chr2:28007259-28062807|chr2:28073908-28127151	serine/threonine kinase 39 [Source:VGNC Symbol;Acc:VGNC:56152]	GO:0000187(activation of MAPK activity);GO:0004672(protein kinase activity);GO:0004674(protein serine/threonine kinase activity);GO:0005524(ATP binding);GO:0005654(nucleoplasm);GO:0005737(cytoplasm);GO:0005829(cytosol);GO:0006468(protein phosphorylation);GO:0008217(regulation of blood pressure);GO:0010820(positive regulation of T cell chemotaxis);GO:0016020(membrane);GO:0016301(kinase activity);G…	NA	NA
circRNA28966	0	0	4.93297	19.7781	41.7989	0	0	0	0	0	0	0	1	4	11	0	0	0	0	0	inf	up	0.0634331	1	no	chr11	78513752	78548630	+	7	circRNA	ENSBTAT00000075614	PUM2	2,3,4,5,6,7,8	pumilio RNA binding family member 2 [Source:VGNC Symbol;Acc:VGNC:33570]	GO:0003723(RNA binding);GO:0003730(mRNA 3'-UTR binding);GO:0005829(cytosol);GO:0010494(cytoplasmic stress granule);GO:0010608(posttranscriptional regulation of gene expression);GO:0031965(nuclear membrane);GO:0034063(stress granule assembly);GO:0035196(production of miRNAs involved in gene silencing by miRNA);GO:0035198(miRNA binding);GO:0043488(regulation of mRNA stability);GO:0048471(perinuclea…	NA	NA
circRNA19903	0	16.5818	14.7989	34.6117	0	0	0	0	0	0	0	3	3	7	0	0	0	0	0	0	inf	up	0.0638269	1	no	chr19	13903548	13906308	-	5	circRNA	ENSBTAT00000013622	DDX52	14,13,12,11,10	DExD-box helicase 52 [Source:VGNC Symbol;Acc:VGNC:27975]	GO:0000166(nucleotide binding);GO:0003676(nucleic acid binding);GO:0003723(RNA binding);GO:0004386(helicase activity);GO:0005524(ATP binding);GO:0005634(nucleus);GO:0005730(nucleolus);GO:0016787(hydrolase activity)	NA	EC:3.6.4.13
circRNA9370	6.02434	16.5818	9.86594	14.8336	7.5998	0	3.91803	0	0	0	1	3	2	3	2	0	1	0	0	0	3.80875	up	0.0638555	1	no	chr2	860859	867852	-	4	circRNA	ENSBTAT00000018496	HERC2	22,21,20,19	HECT and RLD domain containing E3 ubiquitin protein ligase 2 [Source:NCBI gene;Acc:535440]	GO:0004842(ubiquitin-protein transferase activity);GO:0005634(nucleus);GO:0005737(cytoplasm);GO:0006974(cellular response to DNA damage stimulus);GO:0007283(spermatogenesis);GO:0008270(zinc ion binding);GO:0016567(protein ubiquitination);GO:0016740(transferase activity);GO:0031625(ubiquitin protein ligase binding);GO:0032183(SUMO binding);GO:0043161(proteasome-mediated ubiquitin-dependent protein…	04120(Ubiquitin mediated proteolysis)	EC:2.3.2.26
circRNA2839	0	5.52725	9.86594	4.94453	0	19.6968	15.6721	15.9152	20.9134	32.5601	0	1	2	1	0	6	4	3	5	9	-2.36482	down	0.0638744	1	no	chr5	76000781	76002049	+	2	circRNA	ENSBTAT00000076958	USP18	2,3	ubiquitin specific peptidase 18 [Source:NCBI gene;Acc:515202]	GO:0004197(cysteine-type endopeptidase activity);GO:0004843(thiol-dependent ubiquitin-specific protease activity);GO:0005829(cytosol);GO:0006511(ubiquitin-dependent protein catabolic process);GO:0016579(protein deubiquitination);GO:0031647(regulation of protein stability);GO:0036459(thiol-dependent ubiquitinyl hydrolase activity)	NA	EC:3.4.19.12
circRNA3933	0	0	9.86594	4.94453	0	68.9387	0	47.7456	0	18.0889	0	0	2	1	0	21	0	9	0	5	-3.18585	down	0.0639267	1	no	chr9	88462248	88465530	-	3	circRNA	ENSBTAT00000017596	RMND1	9,8,7	required for meiotic nuclear division 1 homolog [Source:VGNC Symbol;Acc:VGNC:33995]	GO:0005739(mitochondrion);GO:0016020(membrane);GO:0016021(integral component of membrane);GO:0070131(positive regulation of mitochondrial translation)	NA	NA
circRNA12147	48.1948	55.2725	14.7989	49.4453	49.3987	0	23.5082	53.0507	0	0	8	10	3	10	13	0	6	10	0	0	1.50378	up	0.0641678	1	no	chr8	101668201	101700006	-	4	circRNA	ENSBTAT00000022272	ENSBTAG00000016750	chr8:101658928-101668200|chr8:101700006-101721840	polypyrimidine tract binding protein 3 [Source:VGNC Symbol;Acc:VGNC:52810]	GO:0003676(nucleic acid binding);GO:0003723(RNA binding);GO:0005634(nucleus);GO:0006397(mRNA processing);GO:0033119(negative regulation of RNA splicing);GO:0045595(regulation of cell differentiation)	NA	NA
circRNA2044	0	16.5818	0	0	0	3.28279	0	58.3558	12.548	123.005	0	3	0	0	0	1	0	11	3	34	-3.57193	down	0.0642567	1	no	chr20	23455239	23483861	+	6	circRNA	ENSBTAT00000084666	SLC38A9	2,3,4,5,6,7	solute carrier family 38 member 9 [Source:VGNC Symbol;Acc:VGNC:34856]	GO:0003333(amino acid transmembrane transport);GO:0005654(nucleoplasm);GO:0005764(lysosome);GO:0005770(late endosome);GO:0015171(amino acid transmembrane transporter activity);GO:0015190(L-leucine transmembrane transporter activity);GO:0016020(membrane);GO:0016021(integral component of membrane);GO:0032008(positive regulation of TOR signaling);GO:0043231(intracellular membrane-bounded organelle);…	04150(mTOR signaling pathway)	NA
circRNA10755	0	0	0	0	0	0	11.7541	31.8304	33.4614	0	0	0	0	0	0	0	3	6	8	0	-inf	down	0.0643501	1	no	chr23	10924697	10928808	+	6	circRNA	ENSBTAT00000081202	ENSBTAG00000014172	chr23:10922305-10924696|chr23:10928808-10936005	FYVE, RhoGEF and PH domain containing 2 [Source:VGNC Symbol;Acc:VGNC:28965]	GO:0001726(ruffle);GO:0005089(Rho guanyl-nucleotide exchange factor activity);GO:0005634(nucleus);GO:0005737(cytoplasm);GO:0005769(early endosome);GO:0035023(regulation of Rho protein signal transduction);GO:0043507(positive regulation of JUN kinase activity);GO:0046872(metal ion binding);GO:1901981(phosphatidylinositol phosphate binding)	NA	NA
circRNA3985	0	0	0	0	0	6.56559	0	63.6609	0	21.7067	0	0	0	0	0	2	0	12	0	6	-inf	down	0.0644664	1	no	chr8	23945439	23956028	+	2	circRNA	ENSBTAT00000067312	MLLT3	3,4	MLLT3, super elongation complex subunit [Source:VGNC Symbol;Acc:VGNC:31503]	GO:0003682(chromatin binding);GO:0005634(nucleus);GO:0006355(regulation of transcription, DNA-templated);GO:0007379(segment specification);GO:0008023(transcription elongation factor complex);GO:0009952(anterior/posterior pattern specification);GO:0042393(histone binding);GO:0045893(positive regulation of transcription, DNA-templated);GO:0070577(lysine-acetylated histone binding);GO:0090090(negati…	05202(Transcriptional misregulation in cancer)	NA
circRNA3192	0	0	0	0	0	3.28279	7.83607	31.8304	12.548	0	0	0	0	0	0	1	2	6	3	0	-inf	down	0.0648569	1	no	chr3	66861167	66867279	-	2	circRNA	ENSBTAT00000043938	MIGA1	4,3	mitoguardin 1 [Source:VGNC Symbol;Acc:VGNC:31473]	GO:0008053(mitochondrial fusion);GO:0016020(membrane);GO:0016021(integral component of membrane)	NA	NA
circRNA19398	12.0487	5.52725	9.86594	14.8336	0	0	0	0	0	0	2	1	2	3	0	0	0	0	0	0	inf	up	0.0652467	1	no	chr12	20389702	20391656	+	2	circRNA	ENSBTAT00000026838	RNASEH2B	6,7	ribonuclease H2 subunit B [Source:NCBI gene;Acc:509258]	GO:0004523(RNA-DNA hybrid ribonuclease activity);GO:0005634(nucleus);GO:0005654(nucleoplasm);GO:0006401(RNA catabolic process);GO:0009259(ribonucleotide metabolic process);GO:0032299(ribonuclease H2 complex);GO:0090502(RNA phosphodiester bond hydrolysis, endonucleolytic)	03030(DNA replication)	NA
circRNA3879	84.3408	33.1635	49.3297	84.057	45.5988	98.4838	66.6066	249.338	175.672	137.476	14	6	10	17	12	30	17	47	42	38	-1.29512	down	0.0653045	1	no	chr9	69249533	69270357	+	2	circRNA	ENSBTAT00000000294	AKAP7	6,7	A-kinase anchoring protein 7 [Source:VGNC Symbol;Acc:VGNC:25788]	GO:0005634(nucleus);GO:0005737(cytoplasm);GO:0005829(cytosol);GO:0010738(regulation of protein kinase A signaling);GO:0019901(protein kinase binding);GO:0032991(protein-containing complex);GO:0034237(protein kinase A regulatory subunit binding);GO:0050804(modulation of chemical synaptic transmission);GO:0051018(protein kinase A binding);GO:0098686(hippocampal mossy fiber to CA3 synapse)	NA	NA
circRNA4685	0	0	0	0	0	6.56559	0	0	46.0094	10.8534	0	0	0	0	0	2	0	0	11	3	-inf	down	0.0655817	1	no	chr16	55959756	55962337	+	1	intergenic	intergenic_circRNA	intergenic_circRNA	chr16:55959755-55962337	NA	NA	NA	NA
circRNA6773	36.1461	27.6363	34.5308	44.5007	0	0	19.5902	0	0	0	6	5	7	9	0	0	5	0	0	0	2.86593	up	0.0656339	1	no	chr15	6230253	6247059	+	5	circRNA	ENSBTAT00000068000	ENSBTAG00000049233	2,3,4,5,6	transmembrane protein 123 [Source:NCBI gene;Acc:100300021]	NA	NA	NA
circRNA117	0	0	0	0	0	16.414	0	0	29.2787	10.8534	0	0	0	0	0	5	0	0	7	3	-inf	down	0.0656535	1	no	chr13	59720557	59721182	+	2	circRNA	ENSBTAT00000008580	NSFL1C	6,7	NSFL1 cofactor [Source:VGNC Symbol;Acc:VGNC:32275]	GO:0000045(autophagosome assembly);GO:0000132(establishment of mitotic spindle orientation);GO:0005515(protein binding);GO:0005634(nucleus);GO:0005654(nucleoplasm);GO:0005694(chromosome);GO:0005737(cytoplasm);GO:0005794(Golgi apparatus);GO:0005795(Golgi stack);GO:0005815(microtubule organizing center);GO:0005829(cytosol);GO:0005856(cytoskeleton);GO:0005886(plasma membrane);GO:0007030(Golgi organi…	04141(Protein processing in endoplasmic reticulum)	NA
circRNA10933	0	0	0	4.94453	0	0	15.6721	21.2203	16.7307	21.7067	0	0	0	1	0	0	4	4	4	6	-3.92932	down	0.066104	1	no	chr12	47478309	47486904	+	4	circRNA	ENSBTAT00000026496	ENSBTAG00000019886	chr12:47477032-47478309|chr12:47486904-47493217	bora, aurora kinase A activator [Source:VGNC Symbol;Acc:VGNC:26541]	GO:0072687(meiotic spindle)	NA	NA
ciRNA3048	0	0	19.7319	14.8336	26.5993	0	0	0	0	0	0	0	4	3	7	0	0	0	0	0	inf	up	0.0661245	1	no	chr16	77607155	77621321	+	1	ciRNA	ENSBTAT00000013320	ENSBTAG00000023144	chr16:77607154-77621321	protein tyrosine phosphatase, receptor type C [Source:VGNC Symbol;Acc:VGNC:33546]	GO:0000187(activation of MAPK activity);GO:0001779(natural killer cell differentiation);GO:0001915(negative regulation of T cell mediated cytotoxicity);GO:0001916(positive regulation of T cell mediated cytotoxicity);GO:0001960(negative regulation of cytokine-mediated signaling pathway);GO:0002244(hematopoietic progenitor cell differentiation);GO:0002378(immunoglobulin biosynthetic process);GO:000…	04514(Cell adhesion molecules (CAMs));04660(T cell receptor signaling pathway);04666(Fc gamma R-mediated phagocytosis);05340(Primary immunodeficiency)	EC:3.1.3.48
circRNA11990	0	11.0545	24.6648	24.7226	37.999	0	11.7541	0	0	0	0	2	5	5	10	0	3	0	0	0	3.0661	up	0.066184	1	no	chr3	94843367	94885294	+	8	circRNA	ENSBTAT00000066490	ENSBTAG00000005542	chr3:94841740-94843366|chr3:94885294-94895179	epidermal growth factor receptor pathway substrate 15 [Source:VGNC Symbol;Acc:VGNC:28553]	GO:0005509(calcium ion binding);GO:0005515(protein binding);GO:0005829(cytosol);GO:0005886(plasma membrane);GO:0005905(clathrin-coated pit);GO:0006895(Golgi to endosome transport);GO:0016235(aggresome);GO:0019065(receptor-mediated endocytosis of virus by host cell);GO:0030122(AP-2 adaptor complex);GO:0030132(clathrin coat of coated pit);GO:0030136(clathrin-coated vesicle);GO:0031593(polyubiquitin…	04144(Endocytosis)	NA
circRNA11056	24.0974	38.6908	34.5308	84.057	15.1996	0	15.6721	0	0	32.5601	4	7	7	17	4	0	4	0	0	9	2.02701	up	0.0662827	1	no	chr22	43682802	43695130	+	5	circRNA	ENSBTAT00000083037	ENSBTAG00000020802	chr22:43681411-43682801|chr22:43695130-43695684	dynein axonemal heavy chain 12 [Source:NCBI gene;Acc:100847355]	GO:0003777(microtubule motor activity);GO:0005524(ATP binding);GO:0007018(microtubule-based movement);GO:0008569(ATP-dependent microtubule motor activity, minus-end-directed);GO:0030286(dynein complex);GO:0045503(dynein light chain binding);GO:0045505(dynein intermediate chain binding);GO:0051959(dynein light intermediate chain binding)	05016(Huntington disease)	NA
circRNA21913	0	5.52725	24.6648	4.94453	7.5998	0	0	0	0	0	0	1	5	1	2	0	0	0	0	0	inf	up	0.0666533	1	no	chr11	101345248	101356157	+	6	circRNA	ENSBTAT00000029190	NUP214	14,15,16,17,18,19	nucleoporin 214 [Source:VGNC Symbol;Acc:VGNC:32358]	GO:0005049(nuclear export signal receptor activity);GO:0005515(protein binding);GO:0005634(nucleus);GO:0005643(nuclear pore);GO:0005925(focal adhesion);GO:0006406(mRNA export from nucleus);GO:0006606(protein import into nucleus);GO:0006611(protein export from nucleus);GO:0008139(nuclear localization sequence binding);GO:0017056(structural constituent of nuclear pore);GO:0043231(intracellular memb…	03013(RNA transport)	NA
circRNA24402	54.2191	0	0	0	30.3992	0	0	0	0	0	9	0	0	0	8	0	0	0	0	0	inf	up	0.0667404	1	no	chr20	71903326	71927363	+	1	intergenic	intergenic_circRNA	intergenic_circRNA	chr20:71903325-71927363	NA	NA	NA	NA
circRNA5769	0	0	0	0	0	0	31.3443	26.5254	0	18.0889	0	0	0	0	0	0	8	5	0	5	-inf	down	0.0678542	1	no	chr12	11533510	11534854	+	2	circRNA	ENSBTAT00000061596	NAA16	14,15	N(alpha)-acetyltransferase 16, NatA auxiliary subunit [Source:VGNC Symbol;Acc:VGNC:53828]	GO:0004596(peptide alpha-N-acetyltransferase activity);GO:0005515(protein binding);GO:0005737(cytoplasm);GO:0005829(cytosol);GO:0006474(N-terminal protein amino acid acetylation);GO:0017196(N-terminal peptidyl-methionine acetylation);GO:0031415(NatA complex);GO:0043022(ribosome binding);GO:0043066(negative regulation of apoptotic process);GO:0050821(protein stabilization)	NA	NA
circRNA12828	18.073	33.1635	39.4638	0	0	0	0	10.6101	0	0	3	6	8	0	0	0	0	2	0	0	3.09566	up	0.0679998	1	no	chr18	16683805	16707348	+	7	circRNA	ENSBTAT00000014427	LONP2	2,3,4,5,6,7,8	lon peptidase 2, peroxisomal [Source:VGNC Symbol;Acc:VGNC:30948]	GO:0000166(nucleotide binding);GO:0002020(protease binding);GO:0004176(ATP-dependent peptidase activity);GO:0004252(serine-type endopeptidase activity);GO:0005102(signaling receptor binding);GO:0005524(ATP binding);GO:0005634(nucleus);GO:0005737(cytoplasm);GO:0005777(peroxisome);GO:0005782(peroxisomal matrix);GO:0006508(proteolysis);GO:0006515(protein quality control for misfolded or incompletely…	NA	EC:3.4.21.53
circRNA8444	0	5.52725	0	0	3.7999	0	19.5902	5.30507	37.644	32.5601	0	1	0	0	1	0	5	1	9	9	-3.34993	down	0.0680352	1	no	chr6	6968997	7009761	-	4	circRNA	ENSBTAT00000009623	NDST3	6,5,4,3	N-deacetylase and N-sulfotransferase 3 [Source:VGNC Symbol;Acc:VGNC:53768]	GO:0008146(sulfotransferase activity);GO:0015012(heparan sulfate proteoglycan biosynthetic process);GO:0015014(heparan sulfate proteoglycan biosynthetic process, polysaccharide chain biosynthetic process);GO:0015016([heparan sulfate]-glucosamine N-sulfotransferase activity);GO:0016020(membrane);GO:0016021(integral component of membrane);GO:0016787(hydrolase activity);GO:0042328(heparan sulfate N-…	00534(Glycosaminoglycan biosynthesis - heparan sulfate / heparin)	NA
circRNA4110	12.0487	0	9.86594	29.6672	0	42.6763	23.5082	58.3558	12.548	50.649	2	0	2	6	0	13	6	11	3	14	-1.86378	down	0.06807	1	no	chr8	100810972	100811372	-	2	circRNA	ENSBTAT00000078844	ECPAS	46,45	Ecm29 proteasome adaptor and scaffold [Source:VGNC Symbol;Acc:VGNC:30551]	GO:0005634(nucleus);GO:0032947(protein-containing complex scaffold activity);GO:0043248(proteasome assembly)	NA	NA
circRNA28207	0	33.1635	14.7989	0	11.3997	0	0	0	0	0	0	6	3	0	3	0	0	0	0	0	inf	up	0.0680821	1	no	chr5	80297839	80300750	-	2	circRNA	ENSBTAT00000014725	FAR2	8,7	fatty acyl-CoA reductase 2 [Source:VGNC Symbol;Acc:VGNC:28864]	GO:0005777(peroxisome);GO:0005778(peroxisomal membrane);GO:0005779(integral component of peroxisomal membrane);GO:0006629(lipid metabolic process);GO:0010025(wax biosynthetic process);GO:0016020(membrane);GO:0016021(integral component of membrane);GO:0016491(oxidoreductase activity);GO:0035336(long-chain fatty-acyl-CoA metabolic process);GO:0055114(oxidation-reduction process);GO:0080019(fatty-ac…	04146(Peroxisome)	EC:1.2.1.84
circRNA2087	6.02434	0	0	0	0	19.6968	39.1803	31.8304	8.36534	0	1	0	0	0	0	6	10	6	2	0	-4.03961	down	0.0683168	1	no	chr20	58509374	58518291	-	3	circRNA	ENSBTAT00000004138	OTULIN	4,3,2	OTU deubiquitinase with linear linkage specificity [Source:VGNC Symbol;Acc:VGNC:32501]	GO:0002040(sprouting angiogenesis);GO:0004843(thiol-dependent ubiquitin-specific protease activity);GO:0005737(cytoplasm);GO:0008234(cysteine-type peptidase activity);GO:0010803(regulation of tumor necrosis factor-mediated signaling pathway);GO:0032088(negative regulation of NF-kappaB transcription factor activity);GO:0045087(innate immune response);GO:0050728(negative regulation of inflammatory …	NA	EC:3.4.19.12
circRNA4463	0	0	0	0	0	19.6968	0	37.1355	0	14.4711	0	0	0	0	0	6	0	7	0	4	-inf	down	0.0683788	1	no	chr13	36468686	36469686	+	3	circRNA	ENSBTAT00000036314	ENSBTAG00000017354	chr13:36464279-36468686|chr13:36469686-36496895	membrane palmitoylated protein 7 [Source:VGNC Symbol;Acc:VGNC:31586]	GO:0005515(protein binding);GO:0005654(nucleoplasm);GO:0005912(adherens junction);GO:0005923(bicellular tight junction);GO:0016020(membrane);GO:0019904(protein domain specific binding);GO:0030054(cell junction);GO:0031334(positive regulation of protein complex assembly);GO:0032947(protein-containing complex scaffold activity);GO:0046982(protein heterodimerization activity);GO:0070830(bicellular t…	NA	NA
circRNA8265	12.0487	38.6908	39.4638	29.6672	37.999	0	19.5902	21.2203	4.18267	14.4711	2	7	8	6	10	0	5	4	1	4	1.40864	up	0.068562	1	no	chr7	17132021	17133000	-	3	circRNA	ENSBTAT00000010081	MYO1F	19,18,17	myosin IF [Source:VGNC Symbol;Acc:VGNC:31821]	GO:0000166(nucleotide binding);GO:0003774(motor activity);GO:0003779(actin binding);GO:0005515(protein binding);GO:0005524(ATP binding);GO:0016459(myosin complex)	NA	NA
circRNA5403	0	0	0	0	0	42.6763	0	0	29.2787	0	0	0	0	0	0	13	0	0	7	0	-inf	down	0.0690162	1	no	chr6	67079744	67094816	+	5	circRNA	ENSBTAT00000029282	ENSBTAG00000021963	chr6:67075137-67079743|chr6:67094816-67115433	SLAIN motif family member 2 [Source:VGNC Symbol;Acc:VGNC:34652]	GO:0005737(cytoplasm);GO:0005813(centrosome);GO:0005829(cytosol);GO:0005856(cytoskeleton);GO:0007020(microtubule nucleation);GO:0015630(microtubule cytoskeleton);GO:0031113(regulation of microtubule polymerization);GO:0031116(positive regulation of microtubule polymerization);GO:0031122(cytoplasmic microtubule organization);GO:0035371(microtubule plus-end)	NA	NA
circRNA1211	0	0	0	0	0	6.56559	47.0164	21.2203	0	0	0	0	0	0	0	2	12	4	0	0	-inf	down	0.0690354	1	no	chr14	37013516	37056161	-	4	circRNA	ENSBTAT00000002684	STAU2	5,4,3,2	staufen double-stranded RNA binding protein 2 [Source:NCBI gene;Acc:100125233]	GO:0003723(RNA binding);GO:0003725(double-stranded RNA binding)	NA	NA
circRNA4936	0	0	0	0	0	22.9796	0	0	25.096	7.23557	0	0	0	0	0	7	0	0	6	2	-inf	down	0.0692105	1	no	chr27	33451774	33462595	-	5	circRNA	ENSBTAT00000087381	ENSBTAG00000001529	chr27:33451078-33451773|chr27:33462595-33464901	nuclear receptor binding SET domain protein 3 [Source:VGNC Symbol;Acc:VGNC:32273]	GO:0000785(chromatin);GO:0003713(transcription coactivator activity);GO:0005515(protein binding);GO:0005634(nucleus);GO:0006355(regulation of transcription, DNA-templated);GO:0008168(methyltransferase activity);GO:0010452(histone H3-K36 methylation);GO:0016571(histone methylation);GO:0016740(transferase activity);GO:0018024(histone-lysine N-methyltransferase activity);GO:0032259(methylation);GO:0…	00310(Lysine degradation)	EC:2.1.1.43
circRNA27078	12.0487	22.109	0	0	22.7994	0	0	0	0	0	2	4	0	0	6	0	0	0	0	0	inf	up	0.0692691	1	no	chr6	36057146	36057651	-	2	circRNA	ENSBTAT00000013357	HERC3	25,24	HECT and RLD domain containing E3 ubiquitin protein ligase 3 [Source:VGNC Symbol;Acc:VGNC:50190]	GO:0004842(ubiquitin-protein transferase activity);GO:0016567(protein ubiquitination);GO:0016740(transferase activity)	04120(Ubiquitin mediated proteolysis)	EC:2.3.2.26
ciRNA2432	0	0	39.4638	0	41.7989	0	0	0	0	0	0	0	8	0	11	0	0	0	0	0	inf	up	0.0694328	1	no	chr11	72080987	72084564	-	1	ciRNA	ENSBTAT00000032958	ENSBTAG00000003902	chr11:72080986-72084564	zinc finger protein 512 [Source:VGNC Symbol;Acc:VGNC:37290]	GO:0003676(nucleic acid binding);GO:0003677(DNA binding);GO:0005634(nucleus);GO:0046872(metal ion binding)	NA	NA
circRNA4415	102.414	60.7998	0	93.946	18.9995	16.414	0	37.1355	16.7307	0	17	11	0	19	5	5	0	7	4	0	1.97431	up	0.0695111	1	no	chr7	98119929	98121789	-	4	circRNA	ENSBTAT00000078946	ENSBTAG00000020860	chr7:98119052-98119928|chr7:98121789-98122674	chromodomain helicase DNA binding protein 1 [Source:VGNC Symbol;Acc:VGNC:27276]	GO:0001650(fibrillar center);GO:0005524(ATP binding);GO:0005634(nucleus);GO:0005737(cytoplasm);GO:0006338(chromatin remodeling);GO:0016569(covalent chromatin modification);GO:0035064(methylated histone binding);GO:0043923(positive regulation by host of viral transcription)	NA	EC:3.6.4.12
circRNA4628	30.1217	55.2725	0	202.726	0	170.705	129.295	323.609	238.412	170.036	5	10	0	41	0	52	33	61	57	47	-1.84078	down	0.0698473	1	no	chr12	12343193	12348057	+	1	intergenic	intergenic_circRNA	intergenic_circRNA	chr12:12343192-12348057	NA	NA	NA	NA
circRNA14456	0	0	0	0	0	0	0	21.2203	20.9134	25.3245	0	0	0	0	0	0	0	4	5	7	-inf	down	0.069853	1	no	chr11	13191575	13196492	-	3	circRNA	ENSBTAT00000012184	ENSBTAG00000009242	chr11:13189909-13191575|chr11:13196492-13216197	zinc finger protein 638 [Source:VGNC Symbol;Acc:VGNC:37318]	GO:0003676(nucleic acid binding);GO:0003723(RNA binding);GO:0005634(nucleus);GO:0005654(nucleoplasm);GO:0008270(zinc ion binding);GO:0008380(RNA splicing);GO:0043231(intracellular membrane-bounded organelle);GO:0046872(metal ion binding)	NA	NA
circRNA4595	0	0	14.7989	0	0	19.6968	31.3443	47.7456	25.096	0	0	0	3	0	0	6	8	9	6	0	-3.06541	down	0.0699427	1	no	chr1	69766027	69768522	-	1	intergenic	intergenic_circRNA	intergenic_circRNA	chr1:69766026-69768522	NA	NA	NA	NA
circRNA19018	30.1217	0	19.7319	9.88905	0	0	0	0	0	0	5	0	4	2	0	0	0	0	0	0	inf	up	0.0701218	1	no	chr14	12458644	12459108	-	1	intergenic	intergenic_circRNA	intergenic_circRNA	chr14:12458643-12459108	NA	NA	NA	NA
circRNA1467	6.02434	16.5818	4.93297	4.94453	0	32.8279	27.4262	42.4406	20.9134	14.4711	1	3	1	1	0	10	7	8	5	4	-2.08771	down	0.0706096	1	no	chr18	18626342	18631620	+	4	circRNA	ENSBTAT00000010440	TENT4B	2,3,4,5	terminal nucleotidyltransferase 4B [Source:VGNC Symbol;Acc:VGNC:54565]	GO:0003723(RNA binding);GO:0004652(polynucleotide adenylyltransferase activity);GO:0005730(nucleolus);GO:0005737(cytoplasm);GO:0006378(mRNA polyadenylation);GO:0010587(miRNA catabolic process);GO:0016779(nucleotidyltransferase activity);GO:0031499(TRAMP complex);GO:0032211(negative regulation of telomere maintenance via telomerase);GO:0033500(carbohydrate homeostasis);GO:0043629(ncRNA polyadenyla…	03018(RNA degradation)	EC:2.7.7.19
circRNA13359	6.02434	5.52725	24.6648	14.8336	3.7999	0	0	5.30507	0	3.61779	1	1	5	3	1	0	0	1	0	1	2.61991	up	0.0707227	1	no	chr5	49278061	49278462	-	2	circRNA	ENSBTAT00000023134	TBK1	20,19	TANK binding kinase 1 [Source:VGNC Symbol;Acc:VGNC:35656]	GO:0002218(activation of innate immune response);GO:0003676(nucleic acid binding);GO:0004672(protein kinase activity);GO:0004674(protein serine/threonine kinase activity);GO:0005524(ATP binding);GO:0005654(nucleoplasm);GO:0005737(cytoplasm);GO:0006468(protein phosphorylation);GO:0010468(regulation of gene expression);GO:0010629(negative regulation of gene expression);GO:0016235(aggresome);GO:0016…	04014(Ras signaling pathway);04137(Mitophagy - animal);04620(Toll-like receptor signaling pathway);04621(NOD-like receptor signaling pathway);04622(RIG-I-like receptor signaling pathway);04623(Cytosolic DNA-sensing pathway);04657(IL-17 signaling pathway);05160(Hepatitis C);05161(Hepatitis B);05162(Measles);05163(Human cytomegalovirus infection);05164(Influenza A);05165(Human papillomavirus infect…	EC:2.7.11.10
circRNA15324	12.0487	5.52725	9.86594	0	45.5988	0	0	0	4.18267	0	2	1	2	0	12	0	0	0	1	0	4.1262	up	0.0709008	1	no	chr3	30704545	30727131	+	5	circRNA	ENSBTAT00000018992	ST7L	2,3,4,5,6	suppression of tumorigenicity 7 like [Source:VGNC Symbol;Acc:VGNC:35343]	GO:0005515(protein binding);GO:0016020(membrane);GO:0016021(integral component of membrane);GO:0030308(negative regulation of cell growth)	NA	NA
circRNA13557	0	0	0	0	0	0	0	53.0507	0	61.5024	0	0	0	0	0	0	0	10	0	17	-inf	down	0.0711343	1	no	chr3	74149329	74150732	+	3	circRNA	ENSBTAT00000003402	ZRANB2	2,3,4	zinc finger RANBP2-type containing 2 [Source:VGNC Symbol;Acc:VGNC:37372]	GO:0003723(RNA binding);GO:0005634(nucleus);GO:0005654(nucleoplasm);GO:0046872(metal ion binding)	NA	NA
circRNA14674	0	0	0	0	0	0	0	47.7456	0	65.1202	0	0	0	0	0	0	0	9	0	18	-inf	down	0.0713842	1	no	chr9	65462963	65481517	-	6	circRNA	ENSBTAT00000054027	ENSBTAG00000013591	chr9:65449240-65462962|chr9:65481517-65502309	cytochrome b5 reductase 4 [Source:VGNC Symbol;Acc:VGNC:50264]	GO:0004128(cytochrome-b5 reductase activity, acting on NAD(P)H);GO:0005783(endoplasmic reticulum);GO:0006091(generation of precursor metabolites and energy);GO:0006801(superoxide metabolic process);GO:0016174(NAD(P)H oxidase activity);GO:0016491(oxidoreductase activity);GO:0016653(oxidoreductase activity, acting on NAD(P)H, heme protein as acceptor);GO:0020037(heme binding);GO:0030073(insulin sec…	00520(Amino sugar and nucleotide sugar metabolism)	EC:1.6.2.2
circRNA3488	0	0	0	0	0	16.414	31.3443	15.9152	0	0	0	0	0	0	0	5	8	3	0	0	-inf	down	0.0715208	1	no	chr2	122607114	122619788	+	6	circRNA	ENSBTAT00000068355	PUM1	4,5,6,7,8,9	pumilio RNA binding family member 1 [Source:VGNC Symbol;Acc:VGNC:33569]	GO:0000932(P-body);GO:0003723(RNA binding);GO:0003730(mRNA 3'-UTR binding);GO:0005634(nucleus);GO:0005654(nucleoplasm);GO:0005737(cytoplasm);GO:0005829(cytosol);GO:0007283(spermatogenesis);GO:0008344(adult locomotory behavior);GO:0010494(cytoplasmic stress granule);GO:0010608(posttranscriptional regulation of gene expression);GO:0016441(posttranscriptional gene silencing);GO:0016607(nuclear speck…	NA	NA
circRNA1501	12.0487	22.109	24.6648	79.1124	37.999	9.84838	27.4262	0	0	7.23557	2	4	5	16	10	3	7	0	0	2	1.98283	up	0.0719244	1	no	chr18	46042436	46048208	+	9	circRNA	ENSBTAT00000015781	CD22	5,6,7,8,9,10,11,12,13	CD22 molecule [Source:VGNC Symbol;Acc:VGNC:27012]	GO:0005769(early endosome);GO:0016020(membrane);GO:0016021(integral component of membrane);GO:0030100(regulation of endocytosis);GO:0042113(B cell activation);GO:0050859(negative regulation of B cell receptor signaling pathway);GO:0055037(recycling endosome)	04514(Cell adhesion molecules (CAMs));04640(Hematopoietic cell lineage);04662(B cell receptor signaling pathway)	NA
circRNA20430	30.1217	0	54.2627	0	0	0	0	0	0	0	5	0	11	0	0	0	0	0	0	0	inf	up	0.0719557	1	no	chr6	12048763	12072125	+	8	circRNA	ENSBTAT00000039835	CAMK2D	8,9,10,11,12,13,14,15	calcium/calmodulin dependent protein kinase II delta [Source:VGNC Symbol;Acc:VGNC:53692]	GO:0000166(nucleotide binding);GO:0004672(protein kinase activity);GO:0004674(protein serine/threonine kinase activity);GO:0004683(calmodulin-dependent protein kinase activity);GO:0005516(calmodulin binding);GO:0005524(ATP binding);GO:0005737(cytoplasm);GO:0005886(plasma membrane);GO:0006468(protein phosphorylation);GO:0010613(positive regulation of cardiac muscle hypertrophy);GO:0016020(membrane…	04012(ErbB signaling pathway);04020(Calcium signaling pathway);04024(cAMP signaling pathway);04066(HIF-1 signaling pathway);04114(Oocyte meiosis);04217(Necroptosis);04261(Adrenergic signaling in cardiomyocytes);04310(Wnt signaling pathway);04360(Axon guidance);04713(Circadian entrainment);04720(Long-term potentiation);04722(Neurotrophin signaling pathway);04725(Cholinergic synapse);04728(Dopamine…	EC:2.7.11.17
circRNA2667	6.02434	0	19.7319	9.88905	0	72.2214	43.0984	15.9152	0	32.5601	1	0	4	2	0	22	11	3	0	9	-2.20011	down	0.0720064	1	no	chr6	92444270	92446829	-	2	circRNA	ENSBTAT00000075104	CNOT6L	8,7	CCR4-NOT transcription complex subunit 6 like [Source:NCBI gene;Acc:518225]	GO:0000288(nuclear-transcribed mRNA catabolic process, deadenylation-dependent decay);GO:0004535(poly(A)-specific ribonuclease activity);GO:0005515(protein binding);GO:0005634(nucleus);GO:0005737(cytoplasm);GO:0005829(cytosol);GO:0008284(positive regulation of cell population proliferation);GO:0010606(positive regulation of cytoplasmic mRNA processing body assembly);GO:0030014(CCR4-NOT complex);G…	03018(RNA degradation)	EC:3.1.13.4
ciRNA1024	0	0	0	0	0	0	50.9344	15.9152	8.36534	0	0	0	0	0	0	0	13	3	2	0	-inf	down	0.072122	1	no	chr4	65997186	66006011	-	1	ciRNA	ENSBTAT00000000325	ENSBTAG00000000260	chr4:65997185-66006011	zinc and ring finger 2 [Source:VGNC Symbol;Acc:VGNC:37364]	GO:0005737(cytoplasm);GO:0005886(plasma membrane);GO:0016567(protein ubiquitination);GO:0030659(cytoplasmic vesicle membrane);GO:0032991(protein-containing complex);GO:0061630(ubiquitin protein ligase activity)	NA	EC:2.3.2.27
ciRNA296	12.0487	0	0	0	0	19.6968	15.6721	106.101	0	14.4711	2	0	0	0	0	6	4	20	0	4	-3.69406	down	0.072438	1	no	chr21	7007180	7009550	-	1	ciRNA	ENSBTAT00000014074	ENSBTAG00000010649	chr21:7007179-7009550	myocyte enhancer factor 2A [Source:VGNC Symbol;Acc:VGNC:31372]	GO:0000002(mitochondrial genome maintenance);GO:0000122(negative regulation of transcription by RNA polymerase II);GO:0000165(MAPK cascade);GO:0000790(nuclear chromatin);GO:0000977(RNA polymerase II regulatory region sequence-specific DNA binding);GO:0000978(RNA polymerase II proximal promoter sequence-specific DNA binding);GO:0000981(DNA-binding transcription factor activity, RNA polymerase II-s…	04022(cGMP-PKG signaling pathway);04371(Apelin signaling pathway);04928(Parathyroid hormone synthesis, secretion and action);05418(Fluid shear stress and atherosclerosis)	NA
circRNA2749	48.1948	16.5818	69.0616	44.5007	53.1986	62.3731	62.6885	249.338	62.7401	184.507	8	3	14	9	14	19	16	47	15	51	-1.42485	down	0.0725707	1	no	chr5	29460820	29470739	-	4	circRNA	ENSBTAT00000072760	LARP4	8,7,6,5	La ribonucleoprotein domain family member 4 [Source:VGNC Symbol;Acc:VGNC:55059]	GO:0003676(nucleic acid binding);GO:0003723(RNA binding);GO:0005829(cytosol);GO:0005844(polysome);GO:0007010(cytoskeleton organization);GO:0008143(poly(A) binding);GO:0010494(cytoplasmic stress granule);GO:0022604(regulation of cell morphogenesis);GO:0022627(cytosolic small ribosomal subunit);GO:0045727(positive regulation of translation)	NA	NA
circRNA20450	0	38.6908	0	49.4453	0	0	0	0	0	0	0	7	0	10	0	0	0	0	0	0	inf	up	0.0731547	1	no	chr6	44942537	44946640	+	4	circRNA	ENSBTAT00000078795	ANAPC4	15,16,17,18	anaphase promoting complex subunit 4 [Source:VGNC Symbol;Acc:VGNC:25884]	GO:0005515(protein binding);GO:0005634(nucleus);GO:0005680(anaphase-promoting complex);GO:0019903(protein phosphatase binding);GO:0030071(regulation of mitotic metaphase/anaphase transition);GO:0031145(anaphase-promoting complex-dependent catabolic process);GO:0034399(nuclear periphery);GO:0045842(positive regulation of mitotic metaphase/anaphase transition);GO:0070979(protein K11-linked ubiquiti…	04110(Cell cycle);04114(Oocyte meiosis);04120(Ubiquitin mediated proteolysis);04914(Progesterone-mediated oocyte maturation);05166(Human T-cell leukemia virus 1 infection)	NA
circRNA11148	0	0	0	0	0	0	35.2623	0	50.192	0	0	0	0	0	0	0	9	0	12	0	-inf	down	0.0731799	1	no	chr10	73170547	73183850	+	6	circRNA	ENSBTAT00000010428	ENSBTAG00000007931	chr10:73159467-73170546|chr10:73183850-73189863	solute carrier family 38 member 6 [Source:VGNC Symbol;Acc:VGNC:34853]	GO:0003333(amino acid transmembrane transport);GO:0005886(plasma membrane);GO:0005887(integral component of plasma membrane);GO:0015171(amino acid transmembrane transporter activity);GO:0016020(membrane);GO:0016021(integral component of membrane)	NA	NA
circRNA12436	0	0	0	0	0	0	0	10.6101	12.548	47.0312	0	0	0	0	0	0	0	2	3	13	-inf	down	0.0732321	1	no	chr10	12489076	12491232	-	3	circRNA	ENSBTAT00000020164	INTS14	6,5,4	integrator complex subunit 14 [Source:VGNC Symbol;Acc:VGNC:30227]	GO:0005634(nucleus);GO:0032039(integrator complex);GO:0034472(snRNA 3'-end processing)	NA	NA
circRNA1043	0	0	0	0	0	32.8279	0	10.6101	0	14.4711	0	0	0	0	0	10	0	2	0	4	-inf	down	0.073295	1	no	chr15	5424761	5429204	-	2	circRNA	ENSBTAT00000025708	ENSBTAG00000019309	13,12	NA	GO:0003777(microtubule motor activity);GO:0007018(microtubule-based movement)	NA	NA
circRNA28140	0	11.0545	14.7989	34.6117	0	0	0	0	0	0	0	2	3	7	0	0	0	0	0	0	inf	up	0.0733027	1	no	chr6	59108153	59143827	+	12	circRNA	ENSBTAT00000000200	N4BP2	2,3,4,5,6,7,8,9,10,11,12,13	NEDD4 binding protein 2 [Source:VGNC Symbol;Acc:VGNC:53766]	GO:0004519(endonuclease activity);GO:0005515(protein binding);GO:0005524(ATP binding);GO:0005829(cytosol);GO:0016310(phosphorylation);GO:0046404(ATP-dependent polydeoxyribonucleotide 5'-hydroxyl-kinase activity);GO:0090305(nucleic acid phosphodiester bond hydrolysis)	NA	NA
circRNA18973	0	0	0	39.5562	45.5988	0	0	0	0	0	0	0	0	8	12	0	0	0	0	0	inf	up	0.0735475	1	no	X	82441284	82447981	+	1	intergenic	intergenic_circRNA	intergenic_circRNA	X:82441283-82447981	NA	NA	NA	NA
ciRNA203	0	0	0	0	0	22.9796	0	0	8.36534	21.7067	0	0	0	0	0	7	0	0	2	6	-inf	down	0.0738718	1	no	chr3	105046694	105053529	+	1	ciRNA	ENSBTAT00000066775	ENSBTAG00000001629	chr3:105046693-105053529	Scm polycomb group protein homolog 1 [Source:VGNC Symbol;Acc:VGNC:34340]	GO:0005515(protein binding);GO:0005634(nucleus);GO:0006338(chromatin remodeling);GO:0006355(regulation of transcription, DNA-templated);GO:0007283(spermatogenesis);GO:0009952(anterior/posterior pattern specification);GO:0010369(chromocenter)	NA	NA
circRNA10260	0	0	0	0	0	0	19.5902	31.8304	0	21.7067	0	0	0	0	0	0	5	6	0	6	-inf	down	0.0742737	1	no	chr8	51196776	51206387	+	5	circRNA	ENSBTAT00000003560	OSTF1	5,6,7,8,9	osteoclast stimulating factor 1 [Source:VGNC Symbol;Acc:VGNC:32479]	GO:0005515(protein binding);GO:0005737(cytoplasm);GO:0017124(SH3 domain binding)	NA	NA
circRNA11047	12.0487	0	0	0	0	0	15.6721	47.7456	46.0094	21.7067	2	0	0	0	0	0	4	9	11	6	-3.44409	down	0.0745024	1	no	chr17	65416283	65456335	+	4	circRNA	ENSBTAT00000000005	ENSBTAG00000000005	chr17:65389903-65416282|chr17:65456335-65462772	G protein-coupled receptor kinase 3 [Source:VGNC Symbol;Acc:VGNC:53904]	GO:0000166(nucleotide binding);GO:0004672(protein kinase activity);GO:0004674(protein serine/threonine kinase activity);GO:0004703(G protein-coupled receptor kinase activity);GO:0005524(ATP binding);GO:0006468(protein phosphorylation);GO:0007165(signal transduction);GO:0016301(kinase activity);GO:0016310(phosphorylation);GO:0016740(transferase activity);GO:0031623(receptor internalization);GO:004…	04062(Chemokine signaling pathway);04144(Endocytosis);04340(Hedgehog signaling pathway);04724(Glutamatergic synapse);04740(Olfactory transduction);05032(Morphine addiction)	EC:2.7.11.15
circRNA985	12.0487	0	0	0	0	36.1107	3.91803	26.5254	20.9134	10.8534	2	0	0	0	0	11	1	5	5	3	-3.02862	down	0.0751943	1	no	chr16	60206041	60211264	+	2	circRNA	ENSBTAT00000034000	RALGPS2	7,8	Ral GEF with PH domain and SH3 binding motif 2 [Source:VGNC Symbol;Acc:VGNC:33705]	GO:0005085(guanyl-nucleotide exchange factor activity);GO:0005622(intracellular);GO:0007264(small GTPase mediated signal transduction);GO:0032485(regulation of Ral protein signal transduction)	NA	NA
ciRNA1135	54.2191	16.5818	19.7319	0	22.7994	0	15.6721	0	0	0	9	3	4	0	6	0	4	0	0	0	2.85428	up	0.0752122	1	no	chr4	43476701	43493012	-	1	ciRNA	ENSBTAT00000020914	ENSBTAG00000015753	chr4:43476700-43493012	round spermatid basic protein 1 like [Source:VGNC Symbol;Acc:VGNC:53667]	GO:0005634(nucleus)	NA	NA
circRNA10342	0	0	0	0	0	0	3.91803	0	33.4614	28.9423	0	0	0	0	0	0	1	0	8	8	-inf	down	0.0752727	1	no	chr8	84812305	84813276	+	2	circRNA	ENSBTAT00000030958	FAM120A	4,5	family with sequence similarity 120A [Source:NCBI gene;Acc:507997]	GO:0005634(nucleus);GO:0005829(cytosol)	NA	NA
circRNA2447	0	0	4.93297	0	3.7999	6.56559	23.5082	47.7456	16.7307	0	0	0	1	0	1	2	6	9	4	0	-3.43655	down	0.0762615	1	no	chr7	44617835	44624195	+	3	circRNA	ENSBTAT00000020825	HSPA4	2,3,4	heat shock protein family A (Hsp70) member 4 [Source:VGNC Symbol;Acc:VGNC:52242]	GO:0000166(nucleotide binding);GO:0005524(ATP binding);GO:0005634(nucleus);GO:0005829(cytosol);GO:0045040(protein insertion into mitochondrial outer membrane);GO:0051131(chaperone-mediated protein complex assembly);GO:0070062(extracellular exosome)	04530(Tight junction);04612(Antigen processing and presentation)	NA
ciRNA1032	66.2678	0	14.7989	44.5007	0	0	11.7541	0	0	0	11	0	3	9	0	0	3	0	0	0	3.41723	up	0.07628	1	no	chr8	38716472	38717530	+	1	ciRNA	ENSBTAT00000083215	ENSBTAG00000047550	chr8:38716471-38717530	KIAA2026 ortholog [Source:NCBI gene;Acc:616937]	GO:0005515(protein binding)	NA	NA
circRNA18501	0	33.1635	0	4.94453	18.9995	0	0	0	0	0	0	6	0	1	5	0	0	0	0	0	inf	up	0.0764016	1	no	chr4	76559524	76560289	-	2	circRNA	ENSBTAT00000033632	CCM2	5,4	CCM2 scaffold protein [Source:VGNC Symbol;Acc:VGNC:26954]	GO:0001568(blood vessel development);GO:0001570(vasculogenesis);GO:0001701(in utero embryonic development);GO:0001885(endothelial cell development);GO:0001944(vasculature development);GO:0005515(protein binding);GO:0005737(cytoplasm);GO:0005739(mitochondrion);GO:0007507(heart development);GO:0032991(protein-containing complex);GO:0035264(multicellular organism growth);GO:0045216(cell-cell junctio…	NA	NA
circRNA2679	0	0	0	0	0	13.1312	0	0	16.7307	21.7067	0	0	0	0	0	4	0	0	4	6	-inf	down	0.0765129	1	no	chr6	97885640	97893895	-	3	circRNA	ENSBTAT00000045018	PLAC8B	4,3,2	placenta specific 8 B [Source:VGNC Symbol;Acc:VGNC:56782]	NA	NA	NA
circRNA30337	0	0	29.5978	59.3343	0	0	0	0	0	0	0	0	6	12	0	0	0	0	0	0	inf	up	0.0765541	1	no	chr10	43376765	43381965	-	4	circRNA	ENSBTAT00000019681	ENSBTAG00000014792	chr10:43374888-43376764|chr10:43381965-43384112	mitogen-activated protein kinase kinase kinase kinase 5 [Source:VGNC Symbol;Acc:VGNC:31208]	GO:0000165(MAPK cascade);GO:0000166(nucleotide binding);GO:0000185(activation of MAPKKK activity);GO:0004672(protein kinase activity);GO:0004674(protein serine/threonine kinase activity);GO:0005524(ATP binding);GO:0005737(cytoplasm);GO:0006468(protein phosphorylation);GO:0008349(MAP kinase kinase kinase kinase activity);GO:0016301(kinase activity);GO:0016310(phosphorylation);GO:0016740(transferas…	NA	EC:2.7.11.1
circRNA14384	0	0	0	0	0	0	0	21.2203	33.4614	10.8534	0	0	0	0	0	0	0	4	8	3	-inf	down	0.0765548	1	no	chr28	9185033	9187802	+	5	circRNA	ENSBTAT00000071611	ENSBTAG00000013544	chr28:9184113-9185032|chr28:9187802-9190611	galectin 8 [Source:VGNC Symbol;Acc:VGNC:30855]	GO:0005178(integrin binding);GO:0005737(cytoplasm);GO:0005829(cytosol);GO:0030246(carbohydrate binding);GO:0098586(cellular response to virus);GO:0098792(xenophagy);GO:1904977(lymphatic endothelial cell migration)	NA	NA
circRNA19073	0	38.6908	39.4638	0	0	0	0	0	0	0	0	7	8	0	0	0	0	0	0	0	inf	up	0.0768755	1	no	chr9	12057238	12057827	+	1	intergenic	intergenic_circRNA	intergenic_circRNA	chr9:12057237-12057827	NA	NA	NA	NA
circRNA1052	0	0	9.86594	4.94453	7.5998	13.1312	50.9344	47.7456	20.9134	0	0	0	2	1	2	4	13	9	5	0	-2.5662	down	0.0770587	1	no	chr15	16998685	17025903	-	5	circRNA	ENSBTAT00000079911	ALKBH8	8,7,6,5,4	alkB homolog 8, tRNA methyltransferase [Source:VGNC Symbol;Acc:VGNC:25839]	GO:0000049(tRNA binding);GO:0002098(tRNA wobble uridine modification);GO:0003676(nucleic acid binding);GO:0003723(RNA binding);GO:0003824(catalytic activity);GO:0005506(iron ion binding);GO:0005634(nucleus);GO:0005654(nucleoplasm);GO:0005737(cytoplasm);GO:0005829(cytosol);GO:0006974(cellular response to DNA damage stimulus);GO:0008152(metabolic process);GO:0008168(methyltransferase activity);GO:0…	NA	2.1.1.229
circRNA18360	0	16.5818	29.5978	0	7.5998	0	0	0	0	0	0	3	6	0	2	0	0	0	0	0	inf	up	0.0773114	1	no	chr7	107866855	107980077	+	8	circRNA	ENSBTAT00000074821	FER	2,3,4,5,6,7,8,9	FER tyrosine kinase [Source:VGNC Symbol;Acc:VGNC:28948]	GO:0000166(nucleotide binding);GO:0000226(microtubule cytoskeleton organization);GO:0000278(mitotic cell cycle);GO:0000790(nuclear chromatin);GO:0001932(regulation of protein phosphorylation);GO:0004672(protein kinase activity);GO:0004713(protein tyrosine kinase activity);GO:0004715(non-membrane spanning protein tyrosine kinase activity);GO:0005154(epidermal growth factor receptor binding);GO:000…	NA	EC:2.7.10.2
circRNA27458	18.073	11.0545	0	29.6672	0	0	0	0	0	0	3	2	0	6	0	0	0	0	0	0	inf	up	0.0773917	1	no	chr10	101640028	101691018	+	13	circRNA	ENSBTAT00000017463	ENSBTAG00000013138	chr10:101691018-101702825	tyrosyl-DNA phosphodiesterase 1 [Source:VGNC Symbol;Acc:VGNC:35713]	GO:0000012(single strand break repair);GO:0003690(double-stranded DNA binding);GO:0003697(single-stranded DNA binding);GO:0005634(nucleus);GO:0005737(cytoplasm);GO:0005886(plasma membrane);GO:0006281(DNA repair);GO:0006302(double-strand break repair);GO:0008081(phosphoric diester hydrolase activity);GO:0017005(3'-tyrosyl-DNA phosphodiesterase activity);GO:0043231(intracellular membrane-bounded or…	NA	NA
circRNA25354	0	5.52725	0	19.7781	34.1991	0	0	0	0	0	0	1	0	4	9	0	0	0	0	0	inf	up	0.077511	1	no	chr22	28850697	28876796	+	5	circRNA	ENSBTAT00000007154	SHQ1	5,6,7,8,9	SHQ1, H/ACA ribonucleoprotein assembly factor [Source:VGNC Symbol;Acc:VGNC:34607]	GO:0000493(box H/ACA snoRNP assembly);GO:0005634(nucleus);GO:0005654(nucleoplasm);GO:0005737(cytoplasm);GO:0005829(cytosol);GO:0022618(ribonucleoprotein complex assembly);GO:0043065(positive regulation of apoptotic process);GO:0051082(unfolded protein binding);GO:2000233(negative regulation of rRNA processing)	NA	NA
circRNA11574	0	0	19.7319	0	0	0	509.344	0	0	0	0	0	4	0	0	0	130	0	0	0	-4.69004	down	0.077581	1	no	chr23	28551652	28723420	-	1	intergenic	intergenic_circRNA	intergenic_circRNA	chr23:28551651-28723420	NA	NA	NA	NA
circRNA7453	0	11.0545	4.93297	59.3343	41.7989	0	11.7541	5.30507	0	0	0	2	1	12	11	0	3	1	0	0	2.77938	up	0.0777827	1	no	chr27	42063715	42069731	+	2	circRNA	ENSBTAT00000078457	NKIRAS1	2,3	NFKB inhibitor interacting Ras like 1 [Source:NCBI gene;Acc:522875]	GO:0000166(nucleotide binding);GO:0003924(GTPase activity);GO:0005525(GTP binding);GO:0007165(signal transduction);GO:0016020(membrane)	NA	NA
circRNA8334	0	0	0	0	0	0	39.1803	0	16.7307	7.23557	0	0	0	0	0	0	10	0	4	2	-inf	down	0.0778409	1	no	chr7	50824330	50829827	+	3	circRNA	ENSBTAT00000055723	UBE2D2	4,5,6	ubiquitin conjugating enzyme E2 D2 [Source:VGNC Symbol;Acc:VGNC:36580]	GO:0000151(ubiquitin ligase complex);GO:0000166(nucleotide binding);GO:0000209(protein polyubiquitination);GO:0004842(ubiquitin-protein transferase activity);GO:0005524(ATP binding);GO:0006511(ubiquitin-dependent protein catabolic process);GO:0016567(protein ubiquitination);GO:0016740(transferase activity);GO:0031625(ubiquitin protein ligase binding);GO:0032991(protein-containing complex);GO:0051…	04120(Ubiquitin mediated proteolysis);04141(Protein processing in endoplasmic reticulum)	EC:2.3.2.23
circRNA21627	0	49.7453	0	29.6672	0	0	0	0	0	0	0	9	0	6	0	0	0	0	0	0	inf	up	0.0778924	1	no	chr8	8317790	8322639	-	1	intergenic	intergenic_circRNA	intergenic_circRNA	chr8:8317789-8322639	NA	NA	NA	NA
ciRNA1268	0	0	0	0	0	0	0	26.5254	0	75.9735	0	0	0	0	0	0	0	5	0	21	-inf	down	0.0780408	1	no	chr24	32378563	32390762	+	1	ciRNA	ENSBTAT00000083488	ENSBTAG00000023259	chr24:32378562-32390762	oxysterol binding protein like 1A [Source:VGNC Symbol;Acc:VGNC:32460]	GO:0005515(protein binding);GO:0005829(cytosol);GO:0006869(lipid transport);GO:0008289(lipid binding);GO:0015248(sterol transporter activity);GO:0015485(cholesterol binding);GO:0015918(sterol transport);GO:0016020(membrane);GO:0032934(sterol binding);GO:0043231(intracellular membrane-bounded organelle)	NA	NA
circRNA2745	0	33.1635	29.5978	9.88905	26.5993	3.28279	11.7541	0	0	0	0	6	6	2	7	1	3	0	0	0	2.72256	up	0.0781058	1	no	chr5	28506550	28510857	+	2	circRNA	ENSBTAT00000073034	BIN2	9,10	bridging integrator 2 [Source:VGNC Symbol;Acc:VGNC:26498]	GO:0001891(phagocytic cup);GO:0002102(podosome);GO:0005515(protein binding);GO:0005543(phospholipid binding);GO:0005737(cytoplasm);GO:0005886(plasma membrane);GO:0006911(phagocytosis, engulfment);GO:0071800(podosome assembly);GO:0097320(plasma membrane tubulation)	NA	NA
circRNA28790	0	11.0545	0	29.6672	15.1996	0	0	0	0	0	0	2	0	6	4	0	0	0	0	0	inf	up	0.0785476	1	no	chr3	8763854	8769327	-	4	circRNA	ENSBTAT00000083351	ENSBTAG00000002947	chr3:8761314-8763853|chr3:8769327-8770540	lymphocyte antigen 9 [Source:VGNC Symbol;Acc:VGNC:31094]	GO:0005886(plasma membrane);GO:0016020(membrane);GO:0016021(integral component of membrane);GO:0032740(positive regulation of interleukin-17 production);GO:0072540(T-helper 17 cell lineage commitment)	NA	NA
circRNA2130	0	0	9.86594	0	0	9.84838	7.83607	0	62.7401	10.8534	0	0	2	0	0	3	2	0	15	3	-3.20974	down	0.0787469	1	no	chr21	26772168	26773832	+	2	circRNA	ENSBTAT00000067950	CEMIP	19,20	cell migration inducing hyaluronidase 1 [Source:VGNC Symbol;Acc:VGNC:27172]	GO:0004415(hyalurononglucosaminidase activity);GO:0005540(hyaluronic acid binding);GO:0005737(cytoplasm);GO:0005783(endoplasmic reticulum);GO:0005886(plasma membrane);GO:0007605(sensory perception of sound);GO:0010800(positive regulation of peptidyl-threonine phosphorylation);GO:0030214(hyaluronan catabolic process);GO:0030335(positive regulation of cell migration);GO:0030665(clathrin-coated vesi…	NA	EC:3.2.1.35
circRNA13585	0	0	0	0	0	0	0	47.7456	12.548	14.4711	0	0	0	0	0	0	0	9	3	4	-inf	down	0.0790497	1	no	chr3	94560923	94565159	-	3	circRNA	ENSBTAT00000028214	OSBPL9	12,11,10	oxysterol binding protein like 9 [Source:VGNC Symbol;Acc:VGNC:32467]	GO:0005794(Golgi apparatus);GO:0005829(cytosol);GO:0006869(lipid transport);GO:0008289(lipid binding);GO:0015248(sterol transporter activity);GO:0015918(sterol transport);GO:0016020(membrane);GO:0016021(integral component of membrane);GO:0032934(sterol binding);GO:0043231(intracellular membrane-bounded organelle)	NA	NA
ciRNA2570	0	11.0545	19.7319	0	18.9995	0	0	0	0	0	0	2	4	0	5	0	0	0	0	0	inf	up	0.0798191	1	no	chr26	22403665	22423351	-	1	ciRNA	ENSBTAT00000004657	ENSBTAG00000003579	chr26:22403664-22423351	F-box and WD repeat domain containing 4 [Source:VGNC Symbol;Acc:VGNC:28924]	GO:0005515(protein binding);GO:0019005(SCF ubiquitin ligase complex);GO:0031146(SCF-dependent proteasomal ubiquitin-dependent protein catabolic process)	NA	NA
circRNA25302	24.0974	11.0545	19.7319	0	0	0	0	0	0	0	4	2	4	0	0	0	0	0	0	0	inf	up	0.0798571	1	no	chr25	10571009	10571402	-	2	circRNA	ENSBTAT00000004656	GSPT1	9,8	G1 to S phase transition 1 [Source:VGNC Symbol;Acc:VGNC:29681]	GO:0002184(cytoplasmic translational termination);GO:0003747(translation release factor activity);GO:0003924(GTPase activity);GO:0005525(GTP binding);GO:0005829(cytosol);GO:0006412(translation);GO:0006479(protein methylation);GO:0018444(translation release factor complex)	03015(mRNA surveillance pathway)	NA
ciRNA364	42.1704	49.7453	34.5308	44.5007	117.797	13.1312	23.5082	53.0507	0	39.7957	7	9	7	9	31	4	6	10	0	11	1.157	up	0.0801785	1	no	chr15	29813047	29813576	+	1	ciRNA	ENSBTAT00000072559	ENSBTAG00000006817	chr15:29813046-29813576	Cbl proto-oncogene [Source:VGNC Symbol;Acc:VGNC:26808]	GO:0001784(phosphotyrosine residue binding);GO:0004842(ubiquitin-protein transferase activity);GO:0005509(calcium ion binding);GO:0005515(protein binding);GO:0005794(Golgi apparatus);GO:0005829(cytosol);GO:0005886(plasma membrane);GO:0005929(cilium);GO:0006511(ubiquitin-dependent protein catabolic process);GO:0007165(signal transduction);GO:0007166(cell surface receptor signaling pathway);GO:0007…	04012(ErbB signaling pathway);04120(Ubiquitin mediated proteolysis);04144(Endocytosis);04910(Insulin signaling pathway);05100(Bacterial invasion of epithelial cells);05200(Pathways in cancer);05205(Proteoglycans in cancer);05220(Chronic myeloid leukemia)	EC:2.3.2.27
circRNA4082	0	0	14.7989	14.8336	26.5993	36.1107	3.91803	31.8304	58.5574	68.738	0	0	3	3	7	11	1	6	14	19	-1.82443	down	0.0804526	1	no	chr8	78944362	78945074	-	1	circRNA	ENSBTAT00000001662	AGTPBP1	13	ATP/GTP binding protein 1 [Source:VGNC Symbol;Acc:VGNC:25744]	GO:0001754(eye photoreceptor cell differentiation);GO:0004181(metallocarboxypeptidase activity);GO:0005634(nucleus);GO:0005730(nucleolus);GO:0005737(cytoplasm);GO:0005739(mitochondrion);GO:0005829(cytosol);GO:0006508(proteolysis);GO:0007005(mitochondrion organization);GO:0007628(adult walking behavior);GO:0008270(zinc ion binding);GO:0015631(tubulin binding);GO:0021549(cerebellum development);GO:…	NA	NA
circRNA4334	18.073	38.6908	24.6648	0	26.5993	101.767	50.9344	21.2203	75.2881	72.3557	3	7	5	0	7	31	13	4	18	20	-1.57371	down	0.0812888	1	no	chr8	29499121	29513216	+	4	circRNA	ENSBTAT00000076731	ENSBTAG00000006197	chr8:29490626-29499120|chr8:29513216-29515370	zinc finger DHHC-type containing 21 [Source:VGNC Symbol;Acc:VGNC:37137]	GO:0001942(hair follicle development);GO:0005783(endoplasmic reticulum);GO:0005794(Golgi apparatus);GO:0005886(plasma membrane);GO:0006612(protein targeting to membrane);GO:0016020(membrane);GO:0016021(integral component of membrane);GO:0016409(palmitoyltransferase activity);GO:0016740(transferase activity);GO:0016746(transferase activity, transferring acyl groups);GO:0018230(peptidyl-L-cysteine …	NA	EC:2.3.1.225
circRNA15137	18.073	22.109	14.7989	24.7226	26.5993	0	0	0	16.7307	0	3	4	3	5	7	0	0	0	4	0	2.66761	up	0.0813095	1	no	chr7	16265630	16277434	+	4	circRNA	ENSBTAT00000014311	ENSBTAG00000040507	3,4,5,6	Rho/Rac guanine nucleotide exchange factor 18 [Source:NCBI gene;Acc:522521]	GO:0003676(nucleic acid binding);GO:0005085(guanyl-nucleotide exchange factor activity);GO:0005089(Rho guanyl-nucleotide exchange factor activity);GO:0007264(small GTPase mediated signal transduction);GO:0035023(regulation of Rho protein signal transduction)	04530(Tight junction)	NA
circRNA26964	36.1461	0	0	49.4453	0	0	0	0	0	0	6	0	0	10	0	0	0	0	0	0	inf	up	0.0819797	1	no	chr22	53591683	53608795	-	9	circRNA	ENSBTAT00000004549	SACM1L	11,10,9,8,7,6,5,4,3	SAC1 like phosphatidylinositide phosphatase [Source:VGNC Symbol;Acc:VGNC:34259]	GO:0005783(endoplasmic reticulum);GO:0005789(endoplasmic reticulum membrane);GO:0005794(Golgi apparatus);GO:0008150(biological_process);GO:0016020(membrane);GO:0016021(integral component of membrane);GO:0016787(hydrolase activity);GO:0016791(phosphatase activity);GO:0032281(AMPA glutamate receptor complex);GO:0042578(phosphoric ester hydrolase activity);GO:0043812(phosphatidylinositol-4-phosphate…	00562(Inositol phosphate metabolism);04070(Phosphatidylinositol signaling system)	NA
circRNA26496	42.1704	0	0	0	34.1991	0	0	0	0	0	7	0	0	0	9	0	0	0	0	0	inf	up	0.0821623	1	no	chr12	25787174	25792323	-	4	circRNA	ENSBTAT00000085729	ENSBTAG00000022991	chr12:25776565-25787173|chr12:25792338-25795104	neurobeachin [Source:VGNC Symbol;Acc:VGNC:31893]	GO:0005515(protein binding);GO:0005802(trans-Golgi network);GO:0005829(cytosol);GO:0005886(plasma membrane);GO:0008104(protein localization);GO:0012505(endomembrane system);GO:0019901(protein kinase binding)	NA	NA
circRNA1880	0	0	0	0	0	22.9796	54.8525	0	0	0	0	0	0	0	0	7	14	0	0	0	-inf	down	0.0826024	1	no	chr22	35183048	35184482	-	2	circRNA	ENSBTAT00000054584	SLC25A26	5,4	solute carrier family 25 member 26 [Source:VGNC Symbol;Acc:VGNC:34752]	GO:0000095(S-adenosyl-L-methionine transmembrane transporter activity);GO:0005739(mitochondrion);GO:0005743(mitochondrial inner membrane);GO:0015805(S-adenosyl-L-methionine transport);GO:0016020(membrane);GO:0016021(integral component of membrane);GO:0022857(transmembrane transporter activity);GO:0055085(transmembrane transport);GO:1901962(S-adenosyl-L-methionine transmembrane transport)	NA	NA
circRNA1195	0	0	0	0	0	3.28279	19.5902	21.2203	0	3.61779	0	0	0	0	0	1	5	4	0	1	-inf	down	0.0827243	1	no	chr14	24609669	24614585	+	4	circRNA	ENSBTAT00000071644	UBXN2B	3,4,5,6	UBX domain protein 2B [Source:VGNC Symbol;Acc:VGNC:36626]	GO:0000045(autophagosome assembly);GO:0000132(establishment of mitotic spindle orientation);GO:0005515(protein binding);GO:0005829(cytosol);GO:0007030(Golgi organization);GO:0031468(nuclear envelope reassembly);GO:0031616(spindle pole centrosome);GO:0043130(ubiquitin binding);GO:0043161(proteasome-mediated ubiquitin-dependent protein catabolic process);GO:0046604(positive regulation of mitotic ce…	NA	NA
circRNA4484	0	0	0	0	0	45.9591	0	37.1355	0	0	0	0	0	0	0	14	0	7	0	0	-inf	down	0.0827561	1	no	chr21	6903943	6907420	-	3	circRNA	ENSBTAT00000076961	ENSBTAG00000010649	chr21:6887608-6903942|chr21:6907420-6928324	myocyte enhancer factor 2A [Source:VGNC Symbol;Acc:VGNC:31372]	GO:0000002(mitochondrial genome maintenance);GO:0000122(negative regulation of transcription by RNA polymerase II);GO:0000165(MAPK cascade);GO:0000790(nuclear chromatin);GO:0000977(RNA polymerase II regulatory region sequence-specific DNA binding);GO:0000978(RNA polymerase II proximal promoter sequence-specific DNA binding);GO:0000981(DNA-binding transcription factor activity, RNA polymerase II-s…	04022(cGMP-PKG signaling pathway);04371(Apelin signaling pathway);04928(Parathyroid hormone synthesis, secretion and action);05418(Fluid shear stress and atherosclerosis)	NA
circRNA10844	30.1217	22.109	4.93297	4.94453	11.3997	0	7.83607	0	0	0	5	4	1	1	3	0	2	0	0	0	3.2297	up	0.0827734	1	no	chr5	40476265	40490018	-	6	circRNA	ENSBTAT00000061570	ENSBTAG00000016260	chr5:40465981-40476265|chr5:40490018-40515217	leucine rich repeat kinase 2 [Source:VGNC Symbol;Acc:VGNC:31038]	GO:0000149(SNARE binding);GO:0000165(MAPK cascade);GO:0000186(activation of MAPKK activity);GO:0000187(activation of MAPK activity);GO:0000287(magnesium ion binding);GO:0001933(negative regulation of protein phosphorylation);GO:0001934(positive regulation of protein phosphorylation);GO:0003779(actin binding);GO:0003924(GTPase activity);GO:0004672(protein kinase activity);GO:0004674(protein serine…	05012(Parkinson disease)	EC:2.7.11.1
circRNA1496	0	0	0	0	0	39.3935	31.3443	0	0	0	0	0	0	0	0	12	8	0	0	0	-inf	down	0.0830067	1	no	chr18	43118280	43129442	-	10	circRNA	ENSBTAT00000055233	ANKRD27	16,15,14,13,12,11,10,9,8,7	ankyrin repeat domain 27 [Source:VGNC Symbol;Acc:VGNC:25919]	GO:0000149(SNARE binding);GO:0005085(guanyl-nucleotide exchange factor activity);GO:0005515(protein binding);GO:0005764(lysosome);GO:0005769(early endosome);GO:0005770(late endosome);GO:0005829(cytosol);GO:0005886(plasma membrane);GO:0017137(Rab GTPase binding);GO:0030133(transport vesicle);GO:0035544(negative regulation of SNARE complex assembly);GO:0035646(endosome to melanosome transport);GO:0…	NA	NA
circRNA27287	36.1461	0	0	0	37.999	0	0	0	0	0	6	0	0	0	10	0	0	0	0	0	inf	up	0.0832768	1	no	chr9	73027188	73031563	-	5	circRNA	ENSBTAT00000026869	HBS1L	12,11,10,9,8	HBS1 like translational GTPase [Source:VGNC Symbol;Acc:VGNC:29768]	GO:0003924(GTPase activity);GO:0005525(GTP binding);GO:0006412(translation)	03015(mRNA surveillance pathway);05134(Legionellosis)	NA
circRNA28541	0	22.109	9.86594	19.7781	0	0	0	0	0	0	0	4	2	4	0	0	0	0	0	0	inf	up	0.083298	1	no	chr3	101742345	101746713	+	2	circRNA	ENSBTAT00000034295	ENSBTAG00000015559	chr3:101735599-101742344|chr3:101746713-101773622	ERI1 exoribonuclease family member 3 [Source:VGNC Symbol;Acc:VGNC:55169]	GO:0000175(3'-5'-exoribonuclease activity);GO:0000467(exonucleolytic trimming to generate mature 3'-end of 5.8S rRNA from tricistronic rRNA transcript (SSU-rRNA, 5.8S rRNA, LSU-rRNA));GO:0000738(DNA catabolic process, exonucleolytic);GO:0003676(nucleic acid binding);GO:0004518(nuclease activity);GO:0004527(exonuclease activity);GO:0016787(hydrolase activity);GO:0046872(metal ion binding)	NA	NA
circRNA16764	18.073	0	0	14.8336	49.3987	0	0	0	0	3.61779	3	0	0	3	13	0	0	0	0	1	4.50781	up	0.0836453	1	no	chr4	85607637	85609955	+	2	circRNA	ENSBTAT00000003820	CPED1	5,6	cadherin like and PC-esterase domain containing 1 [Source:VGNC Symbol;Acc:VGNC:27651]	GO:0005783(endoplasmic reticulum)	NA	NA
circRNA3270	6.02434	0	9.86594	14.8336	0	26.2623	15.6721	74.271	12.548	14.4711	1	0	2	3	0	8	4	14	3	4	-2.22085	down	0.0837714	1	no	chr3	103927120	103927444	+	1	circRNA	ENSBTAT00000079741	FOXJ3	3	forkhead box J3 [Source:VGNC Symbol;Acc:VGNC:29091]	GO:0003677(DNA binding);GO:0003700(DNA-binding transcription factor activity);GO:0005634(nucleus);GO:0006355(regulation of transcription, DNA-templated);GO:0043565(sequence-specific DNA binding);GO:0045944(positive regulation of transcription by RNA polymerase II)	NA	NA
circRNA7010	0	0	0	0	3.7999	0	11.7541	21.2203	8.36534	28.9423	0	0	0	0	1	0	3	4	2	8	-4.20912	down	0.0841808	1	no	chr14	56263944	56277729	+	5	circRNA	ENSBTAT00000008809	EIF3E	6,7,8,9,10	eukaryotic translation initiation factor 3 subunit E [Source:VGNC Symbol;Acc:VGNC:28395]	GO:0000184(nuclear-transcribed mRNA catabolic process, nonsense-mediated decay);GO:0001732(formation of cytoplasmic translation initiation complex);GO:0002183(cytoplasmic translational initiation);GO:0003743(translation initiation factor activity);GO:0005634(nucleus);GO:0005737(cytoplasm);GO:0005829(cytosol);GO:0005852(eukaryotic translation initiation factor 3 complex);GO:0006412(translation);GO…	03013(RNA transport);05160(Hepatitis C)	NA
ciRNA88	24.0974	27.6363	44.3967	34.6117	53.1986	13.1312	15.6721	5.30507	16.7307	18.0889	4	5	9	7	14	4	4	1	4	5	1.41608	up	0.0843771	1	no	chr25	25975390	25975509	-	1	ciRNA	ENSBTAT00000072038	ATXN2L	21	ataxin 2 like [Source:VGNC Symbol;Acc:VGNC:26341]	GO:0005829(cytosol);GO:0010494(cytoplasmic stress granule);GO:0010603(regulation of cytoplasmic mRNA processing body assembly);GO:0016020(membrane);GO:0016607(nuclear speck);GO:0034063(stress granule assembly)	NA	NA
circRNA1317	0	0	0	0	0	29.5451	3.91803	31.8304	0	0	0	0	0	0	0	9	1	6	0	0	-inf	down	0.0849014	1	no	chr19	12724506	12734605	+	4	circRNA	ENSBTAT00000026766	USP32	9,10,11,12	ubiquitin specific peptidase 32 [Source:VGNC Symbol;Acc:VGNC:36722]	GO:0004843(thiol-dependent ubiquitin-specific protease activity);GO:0005509(calcium ion binding);GO:0005794(Golgi apparatus);GO:0006511(ubiquitin-dependent protein catabolic process);GO:0016579(protein deubiquitination);GO:0036459(thiol-dependent ubiquitinyl hydrolase activity)	NA	EC:3.4.19.12
circRNA13599	0	0	0	0	0	0	0	10.6101	20.9134	28.9423	0	0	0	0	0	0	0	2	5	8	-inf	down	0.0849588	1	no	chr3	115233846	115271850	+	5	circRNA	ENSBTAT00000061206	AGAP1	2,3,4,5,6	ArfGAP with GTPase domain, ankyrin repeat and PH domain 1 [Source:NCBI gene;Acc:522241]	GO:0003924(GTPase activity);GO:0005096(GTPase activator activity);GO:0005515(protein binding);GO:0005525(GTP binding);GO:0005543(phospholipid binding);GO:0005634(nucleus);GO:0043547(positive regulation of GTPase activity);GO:0046872(metal ion binding)	04144(Endocytosis)	NA
circRNA5578	0	0	0	0	0	9.84838	19.5902	37.1355	0	0	0	0	0	0	0	3	5	7	0	0	-inf	down	0.0854869	1	no	chr4	43856797	43880540	+	6	circRNA	ENSBTAT00000075268	ENSBTAG00000018430	chr4:43846773-43856796|chr4:43880540-43889603	gamma-secretase activating protein [Source:VGNC Symbol;Acc:VGNC:29671]	GO:0001540(amyloid-beta binding);GO:0005802(trans-Golgi network);GO:0030162(regulation of proteolysis);GO:1902004(positive regulation of amyloid-beta formation)	NA	NA
circRNA4634	0	0	0	0	0	13.1312	35.2623	10.6101	0	0	0	0	0	0	0	4	9	2	0	0	-inf	down	0.085815	1	no	chr12	50041811	50042210	-	1	intergenic	intergenic_circRNA	intergenic_circRNA	chr12:50041810-50042210	NA	NA	NA	NA
circRNA3771	6.02434	0	4.93297	9.88905	0	16.414	11.7541	15.9152	25.096	28.9423	1	0	1	2	0	5	3	3	6	8	-2.23477	down	0.0859186	1	no	chr1	154340893	154349293	-	4	circRNA	ENSBTAT00000074279	TBC1D5	12,11,10,9	TBC1 domain family member 5 [Source:VGNC Symbol;Acc:VGNC:53608]	GO:0002092(positive regulation of receptor internalization);GO:0005096(GTPase activator activity);GO:0005776(autophagosome);GO:0005794(Golgi apparatus);GO:0005829(cytosol);GO:0006886(intracellular protein transport);GO:0006914(autophagy);GO:0010008(endosome membrane);GO:0016236(macroautophagy);GO:0017137(Rab GTPase binding);GO:0030122(AP-2 adaptor complex);GO:0030904(retromer complex);GO:0035612(…	NA	NA
circRNA8598	18.073	22.109	24.6648	84.057	11.3997	0	7.83607	21.2203	20.9134	3.61779	3	4	5	17	3	0	2	4	5	1	1.58084	up	0.0859226	1	no	chr6	93343494	93348893	+	2	circRNA	ENSBTAT00000084625	ANXA3	6,7	annexin A3 [Source:VGNC Symbol;Acc:VGNC:25965]	GO:0004859(phospholipase inhibitor activity);GO:0005509(calcium ion binding);GO:0005544(calcium-dependent phospholipid binding);GO:0005737(cytoplasm);GO:0005829(cytosol);GO:0005886(plasma membrane);GO:0006909(phagocytosis);GO:0007156(homophilic cell adhesion via plasma membrane adhesion molecules);GO:0010595(positive regulation of endothelial cell migration);GO:0016020(membrane);GO:0019834(phosph…	NA	NA
circRNA7054	24.0974	27.6363	64.1286	59.3343	30.3992	0	47.0164	10.6101	8.36534	3.61779	4	5	13	12	8	0	12	2	2	1	1.56245	up	0.0859476	1	no	chr14	69795410	69802175	+	4	circRNA	ENSBTAT00000004929	VIRMA	2,3,4,5	vir like m6A methyltransferase associated [Source:VGNC Symbol;Acc:VGNC:36801]	GO:0005654(nucleoplasm);GO:0005829(cytosol);GO:0016604(nuclear body);GO:0016607(nuclear speck);GO:0036396(RNA N6-methyladenosine methyltransferase complex);GO:0080009(mRNA methylation);GO:0110104(mRNA alternative polyadenylation)	NA	NA
circRNA23547	30.1217	5.52725	0	19.7781	0	0	0	0	0	0	5	1	0	4	0	0	0	0	0	0	inf	up	0.0862524	1	no	chr19	11236384	11293153	+	7	circRNA	ENSBTAT00000061499	BRIP1	3,4,5,6,7,8,9	BRCA1 interacting protein C-terminal helicase 1 [Source:VGNC Symbol;Acc:VGNC:50067]	GO:0000166(nucleotide binding);GO:0003676(nucleic acid binding);GO:0003677(DNA binding);GO:0004003(ATP-dependent DNA helicase activity);GO:0004386(helicase activity);GO:0005524(ATP binding);GO:0005634(nucleus);GO:0005737(cytoplasm);GO:0006139(nucleobase-containing compound metabolic process);GO:0006289(nucleotide-excision repair);GO:0006357(regulation of transcription by RNA polymerase II);GO:000…	03440(Homologous recombination);03460(Fanconi anemia pathway)	EC:3.6.4.12
circRNA17824	0	16.5818	4.93297	4.94453	7.5998	0	0	0	0	0	0	3	1	1	2	0	0	0	0	0	inf	up	0.0865619	1	no	chr17	13132797	13134312	+	3	circRNA	ENSBTAT00000026452	OTUD4	11,12,13	OTU deubiquitinase 4 [Source:VGNC Symbol;Acc:VGNC:32495]	GO:0004843(thiol-dependent ubiquitin-specific protease activity);GO:0016579(protein deubiquitination);GO:0032947(protein-containing complex scaffold activity);GO:0034122(negative regulation of toll-like receptor signaling pathway);GO:0061578(Lys63-specific deubiquitinase activity);GO:0070536(protein K63-linked deubiquitination);GO:0071108(protein K48-linked deubiquitination);GO:1901537(positive r…	NA	EC:3.4.19.12
circRNA19725	6.02434	0	19.7319	0	26.5993	0	0	0	0	0	1	0	4	0	7	0	0	0	0	0	inf	up	0.0867418	1	no	chr16	40055519	40064331	+	4	circRNA	ENSBTAT00000046578	SUCO	7,8,9,10	SUN domain containing ossification factor [Source:VGNC Symbol;Acc:VGNC:35459]	GO:0005737(cytoplasm);GO:0005791(rough endoplasmic reticulum);GO:0016020(membrane);GO:0032967(positive regulation of collagen biosynthetic process);GO:0034975(protein folding in endoplasmic reticulum);GO:0045669(positive regulation of osteoblast differentiation);GO:0046850(regulation of bone remodeling)	NA	NA
circRNA19593	0	0	19.7319	24.7226	7.5998	0	0	0	0	0	0	0	4	5	2	0	0	0	0	0	inf	up	0.0869712	1	no	chr10	48130475	48140569	+	7	circRNA	ENSBTAT00000077183	VPS13C	37,38,39,40,41,42,43	vacuolar protein sorting 13 homolog C [Source:VGNC Symbol;Acc:VGNC:36810]	GO:0005741(mitochondrial outer membrane);GO:0005829(cytosol);GO:0006623(protein targeting to vacuole);GO:0007005(mitochondrion organization);GO:0019898(extrinsic component of membrane);GO:0045053(protein retention in Golgi apparatus);GO:1905090(negative regulation of parkin-mediated stimulation of mitophagy in response to mitochondrial depolarization)	NA	NA
circRNA11486	0	0	0	0	0	0	15.6721	21.2203	20.9134	0	0	0	0	0	0	0	4	4	5	0	-inf	down	0.0877262	1	no	chr17	8266187	8306284	+	1	intergenic	intergenic_circRNA	intergenic_circRNA	chr17:8266186-8306284	NA	NA	NA	NA
circRNA8949	0	0	0	0	0	0	19.5902	15.9152	0	28.9423	0	0	0	0	0	0	5	3	0	8	-inf	down	0.0878622	1	no	chr4	31635828	31654452	-	7	circRNA	ENSBTAT00000067056	FAM126A	10,9,8,7,6,5,4	family with sequence similarity 126 member A [Source:VGNC Symbol;Acc:VGNC:28724]	GO:0005829(cytosol);GO:0005886(plasma membrane);GO:0042552(myelination);GO:0043005(neuron projection);GO:0046854(phosphatidylinositol phosphorylation);GO:0072659(protein localization to plasma membrane)	NA	NA
circRNA11839	0	0	0	0	0	0	15.6721	0	62.7401	0	0	0	0	0	0	0	4	0	15	0	-inf	down	0.0878794	1	no	chr3	4218462	4239908	-	5	circRNA	ENSBTAT00000085614	ENSBTAG00000013801	chr3:4188334-4218461|chr3:4239908-4246255	PBX homeobox 1 [Source:VGNC Symbol;Acc:VGNC:32607]	GO:0000977(RNA polymerase II regulatory region sequence-specific DNA binding);GO:0000978(RNA polymerase II proximal promoter sequence-specific DNA binding);GO:0001228(DNA-binding transcription activator activity, RNA polymerase II-specific);GO:0001655(urogenital system development);GO:0001658(branching involved in ureteric bud morphogenesis);GO:0003677(DNA binding);GO:0003700(DNA-binding transcri…	04927(Cortisol synthesis and secretion);04934(Cushing syndrome);05202(Transcriptional misregulation in cancer)	NA
circRNA18454	12.0487	0	0	19.7781	18.9995	0	0	0	0	0	2	0	0	4	5	0	0	0	0	0	inf	up	0.0881535	1	no	chr5	99743289	99748146	-	3	circRNA	ENSBTAT00000042959	ENSBTAG00000030426	7,6,5	killer cell lectin-like receptor subfamily E member 1 [Source:NCBI gene;Acc:100848575]	GO:0016020(membrane);GO:0016021(integral component of membrane);GO:0030246(carbohydrate binding)	NA	NA
circRNA3774	0	0	0	0	0	13.1312	0	15.9152	0	25.3245	0	0	0	0	0	4	0	3	0	7	-inf	down	0.0883824	1	no	chr1	155464769	155472906	-	2	circRNA	ENSBTAT00000028199	SATB1	9,8	SATB homeobox 1 [Source:VGNC Symbol;Acc:VGNC:34298]	GO:0000122(negative regulation of transcription by RNA polymerase II);GO:0000785(chromatin);GO:0000977(RNA polymerase II regulatory region sequence-specific DNA binding);GO:0001227(DNA-binding transcription repressor activity, RNA polymerase II-specific);GO:0003677(DNA binding);GO:0003682(chromatin binding);GO:0003700(DNA-binding transcription factor activity);GO:0005634(nucleus);GO:0005654(nucle…	NA	NA
circRNA25732	0	5.52725	14.7989	0	30.3992	0	0	0	0	0	0	1	3	0	8	0	0	0	0	0	inf	up	0.0885596	1	no	chr4	51229259	51230912	-	2	circRNA	ENSBTAT00000081507	ST7	11,10	suppression of tumorigenicity 7 [Source:VGNC Symbol;Acc:VGNC:49974]	GO:0005515(protein binding);GO:0016020(membrane);GO:0016021(integral component of membrane)	NA	NA
circRNA4130	0	0	0	0	0	6.56559	23.5082	0	0	21.7067	0	0	0	0	0	2	6	0	0	6	-inf	down	0.0885911	1	no	chr5	51167797	51168020	-	1	circRNA	ENSBTAT00000037574	ENSBTAG00000010428	chr5:51163814-51167796|chr5:51168020-51168099	ubiquitin specific peptidase 15 [Source:VGNC Symbol;Acc:VGNC:36713]	GO:0003824(catalytic activity);GO:0004197(cysteine-type endopeptidase activity);GO:0004843(thiol-dependent ubiquitin-specific protease activity);GO:0005160(transforming growth factor beta receptor binding);GO:0005634(nucleus);GO:0005737(cytoplasm);GO:0005739(mitochondrion);GO:0005829(cytosol);GO:0006508(proteolysis);GO:0006511(ubiquitin-dependent protein catabolic process);GO:0007179(transforming…	04137(Mitophagy - animal)	EC:3.4.19.12
circRNA27546	0	5.52725	0	39.5562	11.3997	0	0	0	0	0	0	1	0	8	3	0	0	0	0	0	inf	up	0.0887128	1	no	chr13	47745715	47748935	-	4	circRNA	ENSBTAT00000010913	GPCPD1	10,9,8,7	glycerophosphocholine phosphodiesterase 1 [Source:VGNC Symbol;Acc:VGNC:29528]	GO:0005737(cytoplasm);GO:0006629(lipid metabolic process);GO:0007519(skeletal muscle tissue development);GO:0008081(phosphoric diester hydrolase activity);GO:0030246(carbohydrate binding);GO:0046475(glycerophospholipid catabolic process);GO:0047389(glycerophosphocholine phosphodiesterase activity);GO:2001070(starch binding)	00564(Glycerophospholipid metabolism);05231(Choline metabolism in cancer)	EC:3.1.4.2
circRNA2043	0	0	0	0	0	9.84838	11.7541	0	0	28.9423	0	0	0	0	0	3	3	0	0	8	-inf	down	0.0887612	1	no	chr20	23238687	23239543	+	3	circRNA	ENSBTAT00000023595	IL6ST	11,12,13	interleukin 6 signal transducer [Source:VGNC Symbol;Acc:VGNC:30168]	GO:0004896(cytokine receptor activity);GO:0004897(ciliary neurotrophic factor receptor activity);GO:0004915(interleukin-6 receptor activity);GO:0004921(interleukin-11 receptor activity);GO:0004923(leukemia inhibitory factor receptor activity);GO:0004924(oncostatin-M receptor activity);GO:0005127(ciliary neurotrophic factor receptor binding);GO:0005138(interleukin-6 receptor binding);GO:0005515(pr…	04060(Cytokine-cytokine receptor interaction);04550(Signaling pathways regulating pluripotency of stem cells);04630(Jak-STAT signaling pathway);04659(Th17 cell differentiation);05167(Kaposi sarcoma-associated herpesvirus infection);05200(Pathways in cancer);05203(Viral carcinogenesis)	NA
circRNA13371	12.0487	11.0545	14.7989	19.7781	0	0	0	5.30507	0	0	2	2	3	4	0	0	0	1	0	0	3.44263	up	0.0889316	1	no	chr5	65611810	65615735	-	3	circRNA	ENSBTAT00000083649	GNPTAB	5,4,3	N-acetylglucosamine-1-phosphate transferase subunits alpha and beta [Source:VGNC Symbol;Acc:VGNC:29479]	GO:0000139(Golgi membrane);GO:0003976(UDP-N-acetylglucosamine-lysosomal-enzyme N-acetylglucosaminephosphotransferase activity);GO:0005509(calcium ion binding);GO:0005794(Golgi apparatus);GO:0007040(lysosome organization);GO:0009306(protein secretion);GO:0016020(membrane);GO:0016021(integral component of membrane);GO:0016256(N-glycan processing to lysosome);GO:0016772(transferase activity, transfe…	04142(Lysosome)	EC:2.7.8.17
circRNA13975	0	0	0	0	0	0	0	68.9659	0	39.7957	0	0	0	0	0	0	0	13	0	11	-inf	down	0.089085	1	no	chr26	11426651	11429755	+	3	circRNA	ENSBTAT00000032984	ENSBTAG00000005708	chr26:11425075-11426650|chr26:11429755-11434094	kinesin family member 20B [Source:NCBI gene;Acc:514679]	GO:0000166(nucleotide binding);GO:0003774(motor activity);GO:0003777(microtubule motor activity);GO:0005524(ATP binding);GO:0005634(nucleus);GO:0005871(kinesin complex);GO:0005874(microtubule);GO:0007018(microtubule-based movement);GO:0007088(regulation of mitotic nuclear division);GO:0008017(microtubule binding);GO:0016887(ATPase activity)	NA	NA
circRNA3085	0	0	0	0	0	3.28279	7.83607	5.30507	0	25.3245	0	0	0	0	0	1	2	1	0	7	-inf	down	0.0891931	1	no	chr3	9766711	9767921	+	3	circRNA	ENSBTAT00000002674	TAGLN2	2,3,4	transgelin 2 [Source:VGNC Symbol;Acc:VGNC:35586]	GO:0005515(protein binding)	NA	NA
circRNA4146	0	0	0	0	0	6.56559	0	26.5254	0	28.9423	0	0	0	0	0	2	0	5	0	8	-inf	down	0.0893332	1	no	chr1	81614667	81619040	-	3	circRNA	ENSBTAT00000002296	ENSBTAG00000001749	chr1:81613009-81614667|chr1:81619040-81621006	SUMO specific peptidase 2 [Source:VGNC Symbol;Acc:VGNC:34446]	GO:0005634(nucleus);GO:0005643(nuclear pore);GO:0005829(cytosol);GO:0006508(proteolysis);GO:0007507(heart development);GO:0008234(cysteine-type peptidase activity);GO:0016604(nuclear body);GO:0016605(PML body);GO:0016926(protein desumoylation);GO:0031397(negative regulation of protein ubiquitination);GO:0031398(positive regulation of protein ubiquitination);GO:0031648(protein destabilization);GO:…	03013(RNA transport);04310(Wnt signaling pathway)	EC:3.4.22.68
circRNA709	30.1217	105.018	103.592	108.78	37.999	19.6968	54.8525	0	29.2787	39.7957	5	19	21	22	10	6	14	0	7	11	1.42448	up	0.0895013	1	no	chr10	70526355	70534519	+	4	circRNA	ENSBTAT00000019138	ACTR10	7,8,9,10	actin related protein 10 homolog [Source:VGNC Symbol;Acc:VGNC:25584]	GO:0005737(cytoplasm);GO:0005856(cytoskeleton);GO:0005869(dynactin complex);GO:0007018(microtubule-based movement)	NA	NA
circRNA4599	0	0	14.7989	0	0	59.0903	11.7541	0	0	54.2668	0	0	3	0	0	18	3	0	0	15	-3.07965	down	0.09005	1	no	chr1	69776122	69788579	-	1	intergenic	intergenic_circRNA	intergenic_circRNA	chr1:69776121-69788579	NA	NA	NA	NA
circRNA8765	0	0	4.93297	0	0	0	27.4262	37.1355	29.2787	0	0	0	1	0	0	0	7	7	7	0	-4.24968	down	0.0902047	1	no	chr5	47584245	47585299	-	2	circRNA	ENSBTAT00000033701	IRAK3	7,6	interleukin 1 receptor associated kinase 3 [Source:VGNC Symbol;Acc:VGNC:30267]	GO:0000287(magnesium ion binding);GO:0002755(MyD88-dependent toll-like receptor signaling pathway);GO:0004672(protein kinase activity);GO:0004674(protein serine/threonine kinase activity);GO:0005515(protein binding);GO:0005524(ATP binding);GO:0005634(nucleus);GO:0005737(cytoplasm);GO:0005886(plasma membrane);GO:0006468(protein phosphorylation);GO:0007165(signal transduction);GO:0010933(positive r…	04722(Neurotrophin signaling pathway)	EC:2.7.11.1
circRNA4903	0	0	0	0	0	13.1312	0	15.9152	20.9134	0	0	0	0	0	0	4	0	3	5	0	-inf	down	0.0903089	1	no	chr2	127588913	127594961	-	3	circRNA	ENSBTAT00000078897	ENSBTAG00000002988	chr2:127587178-127588912|chr2:127594961-127609120	macoilin 1 [Source:VGNC Symbol;Acc:VGNC:36098]	GO:0005634(nucleus);GO:0005783(endoplasmic reticulum);GO:0007420(brain development);GO:0016020(membrane);GO:0016021(integral component of membrane);GO:0023041(neuronal signal transduction);GO:0030424(axon);GO:0030867(rough endoplasmic reticulum membrane);GO:0031965(nuclear membrane);GO:0043005(neuron projection);GO:0044306(neuron projection terminus);GO:0045202(synapse)	NA	NA
circRNA15620	0	0	0	0	0	0	0	0	41.8267	36.1779	0	0	0	0	0	0	0	0	10	10	-inf	down	0.0904182	1	no	chr8	65059945	65085050	-	3	circRNA	ENSBTAT00000012930	ENSBTAG00000009804	chr8:65058135-65059944|chr8:65085050-65090099	endoplasmic reticulum protein 44 [Source:VGNC Symbol;Acc:VGNC:28597]	GO:0003756(protein disulfide isomerase activity);GO:0005783(endoplasmic reticulum);GO:0005788(endoplasmic reticulum lumen);GO:0005789(endoplasmic reticulum membrane);GO:0005793(endoplasmic reticulum-Golgi intermediate compartment);GO:0006457(protein folding);GO:0006986(response to unfolded protein);GO:0009100(glycoprotein metabolic process);GO:0009986(cell surface);GO:0034976(response to endoplas…	NA	NA
ciRNA1069	0	0	0	9.88905	0	0	7.83607	0	66.9227	36.1779	0	0	0	2	0	0	2	0	16	10	-3.48776	down	0.0905407	1	no	chr1	126984813	126985291	+	1	ciRNA	ENSBTAT00000076561	ENSBTAG00000006222	chr1:126984812-126985291	transcription factor Dp-2 [Source:VGNC Symbol;Acc:VGNC:35786]	GO:0000278(mitotic cell cycle);GO:0000977(RNA polymerase II regulatory region sequence-specific DNA binding);GO:0000981(DNA-binding transcription factor activity, RNA polymerase II-specific);GO:0001228(DNA-binding transcription activator activity, RNA polymerase II-specific);GO:0003677(DNA binding);GO:0003700(DNA-binding transcription factor activity);GO:0003712(transcription coregulator activity…	NA	NA
circRNA5236	0	0	0	0	0	9.84838	0	0	62.7401	0	0	0	0	0	0	3	0	0	15	0	-inf	down	0.0907203	1	no	chr5	95349790	95350237	+	2	circRNA	ENSBTAT00000083973	ENSBTAG00000015562	chr5:95331433-95349789|chr5:95350237-95359112	phospholipase B domain containing 1 [Source:VGNC Symbol;Acc:VGNC:32978]	GO:0005615(extracellular space);GO:0005764(lysosome);GO:0006629(lipid metabolic process);GO:0016042(lipid catabolic process);GO:0016787(hydrolase activity)	NA	NA
circRNA2891	0	0	0	0	0	9.84838	0	0	62.7401	0	0	0	0	0	0	3	0	0	15	0	-inf	down	0.0907575	1	no	chr5	95349789	95350237	+	2	circRNA	ENSBTAT00000020677	PLBD1	7,8	phospholipase B domain containing 1 [Source:VGNC Symbol;Acc:VGNC:32978]	GO:0005615(extracellular space);GO:0005764(lysosome);GO:0006629(lipid metabolic process);GO:0016042(lipid catabolic process);GO:0016787(hydrolase activity)	NA	NA
circRNA5128	72.2921	33.1635	0	29.6672	18.9995	9.84838	19.5902	0	0	0	12	6	0	6	5	3	5	0	0	0	2.3883	up	0.0912345	1	no	chr16	51650324	51662840	-	7	circRNA	ENSBTAT00000061139	ENSBTAG00000018729	chr16:51644527-51650323|chr16:51662840-51695940	spen family transcriptional repressor [Source:VGNC Symbol;Acc:VGNC:35204]	GO:0000122(negative regulation of transcription by RNA polymerase II);GO:0001085(RNA polymerase II transcription factor binding);GO:0003676(nucleic acid binding);GO:0003714(transcription corepressor activity);GO:0003723(RNA binding);GO:0005634(nucleus);GO:0005654(nucleoplasm);GO:0017053(transcriptional repressor complex);GO:0045892(negative regulation of transcription, DNA-templated);GO:0050769(p…	NA	NA
circRNA5058	0	0	0	24.7226	0	39.3935	23.5082	15.9152	20.9134	14.4711	0	0	0	5	0	12	6	3	5	4	-2.20768	down	0.0914999	1	no	chr17	63038541	63040557	-	3	circRNA	ENSBTAT00000065435	ENSBTAG00000016338	chr17:63032206-63038540|chr17:63040557-63042600	signal peptide peptidase like 3 [Source:VGNC Symbol;Acc:VGNC:35237]	GO:0004190(aspartic-type endopeptidase activity);GO:0005791(rough endoplasmic reticulum);GO:0005886(plasma membrane);GO:0006465(signal peptide processing);GO:0006508(proteolysis);GO:0007204(positive regulation of cytosolic calcium ion concentration);GO:0016020(membrane);GO:0016021(integral component of membrane);GO:0030660(Golgi-associated vesicle membrane);GO:0032092(positive regulation of prote…	NA	NA
circRNA2415	0	0	0	0	0	22.9796	0	15.9152	0	14.4711	0	0	0	0	0	7	0	3	0	4	-inf	down	0.0915703	1	no	chr7	21833305	21834032	-	2	circRNA	ENSBTAT00000014945	RAD50	5,4	RAD50 double strand break repair protein [Source:VGNC Symbol;Acc:VGNC:52870]	GO:0000014(single-stranded DNA endodeoxyribonuclease activity);GO:0000722(telomere maintenance via recombination);GO:0000723(telomere maintenance);GO:0000784(nuclear chromosome, telomeric region);GO:0000790(nuclear chromatin);GO:0000794(condensed nuclear chromosome);GO:0003691(double-stranded telomeric DNA binding);GO:0004003(ATP-dependent DNA helicase activity);GO:0004017(adenylate kinase activi…	03440(Homologous recombination);03450(Non-homologous end-joining);04218(Cellular senescence)	NA
ciRNA3502	0	27.6363	0	49.4453	0	0	0	0	0	0	0	5	0	10	0	0	0	0	0	0	inf	up	0.0923243	1	no	chr10	73601300	73606323	+	1	ciRNA	ENSBTAT00000004240	ENSBTAG00000003276	chr10:73601299-73606323	protein kinase C eta [Source:VGNC Symbol;Acc:VGNC:33332]	GO:0000166(nucleotide binding);GO:0004672(protein kinase activity);GO:0004674(protein serine/threonine kinase activity);GO:0004697(protein kinase C activity);GO:0005524(ATP binding);GO:0005737(cytoplasm);GO:0005829(cytosol);GO:0005886(plasma membrane);GO:0005911(cell-cell junction);GO:0006468(protein phosphorylation);GO:0010744(positive regulation of macrophage derived foam cell differentiation);…	04270(Vascular smooth muscle contraction);04750(Inflammatory mediator regulation of TRP channels)	EC:2.7.11.13
circRNA15637	0	0	0	0	0	0	0	0	25.096	54.2668	0	0	0	0	0	0	0	0	6	15	-inf	down	0.0930135	1	no	X	2592933	2598294	+	1	intergenic	intergenic_circRNA	intergenic_circRNA	X:2592932-2598294	NA	NA	NA	NA
circRNA26365	42.1704	0	0	34.6117	0	0	0	0	0	0	7	0	0	7	0	0	0	0	0	0	inf	up	0.0930384	1	no	chr28	19340010	19355000	-	6	circRNA	ENSBTAT00000079122	ENSBTAG00000001573	chr28:19339397-19340009|chr28:19355000-19357765	jumonji domain containing 1C [Source:VGNC Symbol;Acc:VGNC:30376]	GO:0000785(chromatin);GO:0000976(transcription regulatory region sequence-specific DNA binding);GO:0005634(nucleus);GO:0031490(chromatin DNA binding);GO:0032454(histone demethylase activity (H3-K9 specific));GO:0033169(histone H3-K9 demethylation)	05202(Transcriptional misregulation in cancer)	NA
circRNA6890	18.073	22.109	9.86594	0	18.9995	0	3.91803	10.6101	0	0	3	4	2	0	5	0	1	2	0	0	2.24874	up	0.0930679	1	no	chr15	64683183	64685109	+	4	circRNA	ENSBTAT00000022266	CAPRIN1	7,8,9,10	cell cycle associated protein 1 [Source:VGNC Symbol;Acc:VGNC:26751]	GO:0000932(P-body);GO:0003723(RNA binding);GO:0005737(cytoplasm);GO:0005829(cytosol);GO:0010494(cytoplasmic stress granule);GO:0017148(negative regulation of translation);GO:0030154(cell differentiation);GO:0030425(dendrite);GO:0042995(cell projection);GO:0045202(synapse);GO:0050775(positive regulation of dendrite morphogenesis);GO:0061003(positive regulation of dendritic spine morphogenesis)	NA	NA
circRNA21829	0	0	4.93297	29.6672	18.9995	0	0	0	0	0	0	0	1	6	5	0	0	0	0	0	inf	up	0.0931157	1	no	chr13	79523860	79532609	-	3	circRNA	ENSBTAT00000083463	ATP9A	4,3,2	ATPase phospholipid transporting 9A (putative) [Source:NCBI gene;Acc:516579]	GO:0000166(nucleotide binding);GO:0000287(magnesium ion binding);GO:0004012(phospholipid-translocating ATPase activity);GO:0005524(ATP binding);GO:0005768(endosome);GO:0005769(early endosome);GO:0005802(trans-Golgi network);GO:0005886(plasma membrane);GO:0006890(retrograde vesicle-mediated transport, Golgi to endoplasmic reticulum);GO:0006897(endocytosis);GO:0015914(phospholipid transport);GO:001…	NA	EC:7.6.2.1
circRNA3076	0	5.52725	0	24.7226	0	19.6968	11.7541	74.271	8.36534	32.5601	0	1	0	5	0	6	3	14	2	9	-2.27735	down	0.0935102	1	no	chr3	2994843	3003076	-	3	circRNA	ENSBTAT00000061309	UCK2	4,3,2	uridine-cytidine kinase 2 [Source:VGNC Symbol;Acc:VGNC:36635]	GO:0000166(nucleotide binding);GO:0004849(uridine kinase activity);GO:0005524(ATP binding);GO:0005829(cytosol);GO:0006238(CMP salvage);GO:0016301(kinase activity);GO:0016310(phosphorylation);GO:0016740(transferase activity);GO:0019206(nucleoside kinase activity);GO:0044206(UMP salvage);GO:0044211(CTP salvage)	00240(Pyrimidine metabolism);00983(Drug metabolism - other enzymes)	EC:2.7.1.48
circRNA3734	0	0	0	4.94453	0	13.1312	19.5902	15.9152	0	10.8534	0	0	0	1	0	4	5	3	0	3	-3.58874	down	0.0935582	1	no	chr1	141634605	141638652	+	3	circRNA	ENSBTAT00000011146	MX2	6,7,8	MX dynamin like GTPase 2 [Source:VGNC Symbol;Acc:VGNC:50221]	GO:0000166(nucleotide binding);GO:0000266(mitochondrial fission);GO:0003374(dynamin family protein polymerization involved in mitochondrial fission);GO:0003924(GTPase activity);GO:0005525(GTP binding);GO:0005634(nucleus);GO:0005643(nuclear pore);GO:0005737(cytoplasm);GO:0008017(microtubule binding);GO:0009615(response to virus);GO:0016020(membrane);GO:0031966(mitochondrial membrane);GO:0035455(re…	NA	NA
circRNA4449	0	0	0	0	0	22.9796	3.91803	5.30507	4.18267	0	0	0	0	0	0	7	1	1	1	0	-inf	down	0.0936652	1	no	chr7	93962761	94003459	+	14	circRNA	ENSBTAT00000008026	ENSBTAG00000006107	chr7:93950362-93962761|chr7:94003459-94010100	SMC5-SMC6 complex localization factor 1 [Source:VGNC Symbol;Acc:VGNC:52883]	GO:0000786(nucleosome);GO:0005515(protein binding);GO:0005634(nucleus);GO:0005737(cytoplasm);GO:0005813(centrosome);GO:0005815(microtubule organizing center);GO:0005856(cytoskeleton);GO:0006281(DNA repair);GO:0006974(cellular response to DNA damage stimulus);GO:0031334(positive regulation of protein complex assembly);GO:0031625(ubiquitin protein ligase binding);GO:0034184(positive regulation of m…	NA	NA
ciRNA1581	0	0	0	0	0	0	0	0	41.8267	32.5601	0	0	0	0	0	0	0	0	10	9	-inf	down	0.0938463	1	no	chr12	71339513	71355818	-	1	ciRNA	ENSBTAT00000075223	ENSBTAG00000026070	chr12:71339512-71355818	multidrug resistance-associated protein 4-like [Source:NCBI gene;Acc:107131273]	NA	NA	NA
circRNA19792	0	11.0545	9.86594	29.6672	0	0	0	0	0	0	0	2	2	6	0	0	0	0	0	0	inf	up	0.0939438	1	no	chr15	37950861	37985059	-	9	circRNA	ENSBTAT00000006874	PDE3B	12,11,10,9,8,7,6,5,4	phosphodiesterase 3B [Source:VGNC Symbol;Acc:VGNC:32675]	GO:0004114(3',5'-cyclic-nucleotide phosphodiesterase activity);GO:0004115(3',5'-cyclic-AMP phosphodiesterase activity);GO:0007162(negative regulation of cell adhesion);GO:0007165(signal transduction);GO:0008081(phosphoric diester hydrolase activity);GO:0016020(membrane);GO:0016021(integral component of membrane);GO:0016525(negative regulation of angiogenesis);GO:0016787(hydrolase activity);GO:003…	00230(Purine metabolism);04022(cGMP-PKG signaling pathway);04024(cAMP signaling pathway);04371(Apelin signaling pathway);04910(Insulin signaling pathway);04914(Progesterone-mediated oocyte maturation);04922(Glucagon signaling pathway);04923(Regulation of lipolysis in adipocytes);04924(Renin secretion);05032(Morphine addiction)	EC:3.1.4.17
circRNA4220	48.1948	138.181	83.8605	44.5007	68.3982	29.5451	0	106.101	0	0	8	25	17	9	18	9	0	20	0	0	1.498	up	0.0940151	1	no	chr5	49117267	49124222	-	4	circRNA	ENSBTAT00000071902	ENSBTAG00000051013	chr5:49124222-49190666	Ras association domain family member 3 [Source:NCBI gene;Acc:536808]	GO:0005829(cytosol);GO:0005886(plasma membrane);GO:0007165(signal transduction);GO:0042802(identical protein binding);GO:0042981(regulation of apoptotic process)	NA	NA
circRNA2097	0	0	0	0	0	22.9796	7.83607	21.2203	0	0	0	0	0	0	0	7	2	4	0	0	-inf	down	0.0950078	1	no	chr21	5300954	5301449	+	1	circRNA	ENSBTAT00000009678	CHSY1	2	chondroitin sulfate synthase 1 [Source:VGNC Symbol;Acc:VGNC:27350]	GO:0002063(chondrocyte development);GO:0005576(extracellular region);GO:0005794(Golgi apparatus);GO:0008376(acetylgalactosaminyltransferase activity);GO:0009954(proximal/distal pattern formation);GO:0016740(transferase activity);GO:0016757(transferase activity, transferring glycosyl groups);GO:0030206(chondroitin sulfate biosynthetic process);GO:0030279(negative regulation of ossification);GO:003…	00532(Glycosaminoglycan biosynthesis - chondroitin sulfate / dermatan sulfate)	EC:2.4.1.175
circRNA6239	18.073	16.5818	39.4638	0	15.1996	0	3.91803	0	8.36534	0	3	3	8	0	4	0	1	0	2	0	2.86225	up	0.0953185	1	no	chr10	13224850	13225097	+	1	circRNA	ENSBTAT00000000481	DIS3L	10	DIS3 like exosome 3'-5' exoribonuclease [Source:VGNC Symbol;Acc:VGNC:28073]	GO:0000175(3'-5'-exoribonuclease activity);GO:0000176(nuclear exosome (RNase complex));GO:0000177(cytoplasmic exosome (RNase complex));GO:0000178(exosome (RNase complex));GO:0003723(RNA binding);GO:0004519(endonuclease activity);GO:0004540(ribonuclease activity);GO:0005813(centrosome);GO:0005829(cytosol);GO:0005886(plasma membrane);GO:0016075(rRNA catabolic process);GO:0019899(enzyme binding);GO:…	03018(RNA degradation)	NA
circRNA4142	0	0	0	0	0	9.84838	19.5902	0	0	18.0889	0	0	0	0	0	3	5	0	0	5	-inf	down	0.0956702	1	no	chr11	3904453	3956078	-	3	circRNA	ENSBTAT00000013715	ENSBTAG00000010388	chr11:3893894-3904453	alpha-1,3-mannosyl-glycoprotein 4-beta-N-acetylglucosaminyltransferase A [Source:NCBI gene;Acc:282276]	GO:0000139(Golgi membrane);GO:0005576(extracellular region);GO:0005794(Golgi apparatus);GO:0006486(protein glycosylation);GO:0006487(protein N-linked glycosylation);GO:0008375(acetylglucosaminyltransferase activity);GO:0008454(alpha-1,3-mannosylglycoprotein 4-beta-N-acetylglucosaminyltransferase activity);GO:0016020(membrane);GO:0016021(integral component of membrane);GO:0016740(transferase activ…	00510(N-Glycan biosynthesis)	EC:2.4.1.145
circRNA29176	0	0	9.86594	19.7781	18.9995	0	0	0	0	0	0	0	2	4	5	0	0	0	0	0	inf	up	0.0958105	1	no	chr14	15151561	15154909	-	4	circRNA	ENSBTAT00000007228	SQLE	7,6,5,4	squalene epoxidase [Source:VGNC Symbol;Acc:VGNC:35264]	GO:0004497(monooxygenase activity);GO:0004506(squalene monooxygenase activity);GO:0005783(endoplasmic reticulum);GO:0008203(cholesterol metabolic process);GO:0016020(membrane);GO:0016021(integral component of membrane);GO:0016126(sterol biosynthetic process);GO:0050660(flavin adenine dinucleotide binding);GO:0055114(oxidation-reduction process)	00100(Steroid biosynthesis)	EC:1.14.14.17
circRNA4406	0	0	0	24.7226	34.1991	52.5247	7.83607	53.0507	71.1054	36.1779	0	0	0	5	9	16	2	10	17	10	-1.90518	down	0.0960181	1	no	chr10	12120897	12122529	-	2	circRNA	ENSBTAT00000011038	ENSBTAG00000008386	chr10:12116059-12120896|chr10:12122529-12129214	caseinolytic mitochondrial matrix peptidase chaperone subunit [Source:VGNC Symbol;Acc:VGNC:27462]	GO:0004176(ATP-dependent peptidase activity);GO:0005524(ATP binding);GO:0005654(nucleoplasm);GO:0005739(mitochondrion);GO:0005759(mitochondrial matrix);GO:0005829(cytosol);GO:0006457(protein folding);GO:0006508(proteolysis);GO:0009368(endopeptidase Clp complex);GO:0009841(mitochondrial endopeptidase Clp complex);GO:0016504(peptidase activator activity);GO:0016887(ATPase activity);GO:0030163(prote…	NA	NA
circRNA18890	0	0	14.7989	9.88905	18.9995	0	0	0	0	0	0	0	3	2	5	0	0	0	0	0	inf	up	0.09636	1	no	chr20	2132961	2143137	-	6	circRNA	ENSBTAT00000012345	ENSBTAG00000009381	chr20:2143137-2143803	lymphocyte cytosolic protein 2 [Source:VGNC Symbol;Acc:VGNC:30818]	GO:0005515(protein binding);GO:0005829(cytosol);GO:0005911(cell-cell junction);GO:0007169(transmembrane receptor protein tyrosine kinase signaling pathway);GO:0035556(intracellular signal transduction);GO:0036398(TCR signalosome);GO:0044853(plasma membrane raft);GO:0045576(mast cell activation);GO:0045860(positive regulation of protein kinase activity);GO:0050663(cytokine secretion);GO:0050852(T …	04015(Rap1 signaling pathway);04380(Osteoclast differentiation);04611(Platelet activation);04650(Natural killer cell mediated cytotoxicity);04660(T cell receptor signaling pathway);04664(Fc epsilon RI signaling pathway)	NA
circRNA8310	0	11.0545	9.86594	9.88905	26.5993	0	3.91803	0	0	0	0	2	2	2	7	0	1	0	0	0	3.87307	up	0.0964782	1	no	chr7	44258817	44259248	+	1	circRNA	ENSBTAT00000022345	CSNK1G2	2	casein kinase 1 gamma 2 [Source:VGNC Symbol;Acc:VGNC:27767]	GO:0000166(nucleotide binding);GO:0004672(protein kinase activity);GO:0004674(protein serine/threonine kinase activity);GO:0005524(ATP binding);GO:0005634(nucleus);GO:0005737(cytoplasm);GO:0005886(plasma membrane);GO:0006468(protein phosphorylation);GO:0006897(endocytosis);GO:0018105(peptidyl-serine phosphorylation);GO:0018107(peptidyl-threonine phosphorylation);GO:0090263(positive regulation of …	04340(Hedgehog signaling pathway)	EC:2.7.11.1
circRNA8124	0	0	0	0	0	0	15.6721	0	16.7307	18.0889	0	0	0	0	0	0	4	0	4	5	-inf	down	0.0966694	1	no	chr28	24860036	24868760	-	4	circRNA	ENSBTAT00000031344	SLC25A16	8,7,6,5	solute carrier family 25 member 16 [Source:VGNC Symbol;Acc:VGNC:55993]	GO:0005739(mitochondrion);GO:0005743(mitochondrial inner membrane);GO:0016020(membrane);GO:0016021(integral component of membrane);GO:0022857(transmembrane transporter activity);GO:0055085(transmembrane transport)	NA	NA
circRNA29402	0	0	19.7319	9.88905	15.1996	0	0	0	0	0	0	0	4	2	4	0	0	0	0	0	inf	up	0.0967521	1	no	chr22	7878952	7899078	-	6	circRNA	ENSBTAT00000015071	CLASP2	7,6,5,4,3,2	cytoplasmic linker associated protein 2 [Source:VGNC Symbol;Acc:VGNC:27390]	NA	NA	NA
circRNA3753	12.0487	16.5818	29.5978	14.8336	7.5998	39.3935	43.0984	5.30507	108.749	28.9423	2	3	6	3	2	12	11	1	26	8	-1.4831	down	0.0970454	1	no	chr1	149694866	149699013	+	2	circRNA	ENSBTAT00000002319	DYRK1A	10,11	dual specificity tyrosine phosphorylation regulated kinase 1A [Source:VGNC Symbol;Acc:VGNC:28279]	GO:0004672(protein kinase activity);GO:0004674(protein serine/threonine kinase activity);GO:0004712(protein serine/threonine/tyrosine kinase activity);GO:0004715(non-membrane spanning protein tyrosine kinase activity);GO:0005524(ATP binding);GO:0005634(nucleus);GO:0005737(cytoplasm);GO:0005856(cytoskeleton);GO:0006468(protein phosphorylation);GO:0007623(circadian rhythm);GO:0018105(peptidyl-serin…	NA	EC:2.7.12.1
ciRNA2576	12.0487	11.0545	0	24.7226	0	0	0	0	0	0	2	2	0	5	0	0	0	0	0	0	inf	up	0.0975103	1	no	chr8	81835897	81858100	-	1	ciRNA	ENSBTAT00000022853	ENSBTAG00000017195	chr8:81835896-81858100	FA complementation group C [Source:VGNC Symbol;Acc:VGNC:28854]	GO:0002262(myeloid cell homeostasis);GO:0005634(nucleus);GO:0005737(cytoplasm);GO:0005829(cytosol);GO:0006281(DNA repair);GO:0006289(nucleotide-excision repair);GO:0006974(cellular response to DNA damage stimulus);GO:0007276(gamete generation);GO:0007281(germ cell development);GO:0019430(removal of superoxide radicals);GO:0034599(cellular response to oxidative stress);GO:0036297(interstrand cross…	03460(Fanconi anemia pathway)	NA
circRNA2196	0	0	0	14.8336	0	19.6968	54.8525	37.1355	0	7.23557	0	0	0	3	0	6	14	7	0	2	-3.00306	down	0.097592	1	no	chr21	61645523	61681024	+	3	circRNA	ENSBTAT00000087026	VRK1	2,3,4	VRK serine/threonine kinase 1 [Source:VGNC Symbol;Acc:VGNC:36834]	GO:0000166(nucleotide binding);GO:0004672(protein kinase activity);GO:0004674(protein serine/threonine kinase activity);GO:0005524(ATP binding);GO:0005634(nucleus);GO:0005654(nucleoplasm);GO:0005730(nucleolus);GO:0005737(cytoplasm);GO:0005795(Golgi stack);GO:0005819(spindle);GO:0005829(cytosol);GO:0005856(cytoskeleton);GO:0006468(protein phosphorylation);GO:0007049(cell cycle);GO:0016020(membrane…	NA	EC:2.7.11.1
circRNA19526	0	0	9.86594	14.8336	22.7994	0	0	0	0	0	0	0	2	3	6	0	0	0	0	0	inf	up	0.0978181	1	no	chr11	97191201	97281125	+	5	circRNA	ENSBTAT00000084131	MVB12B	5,6,7,8,9	multivesicular body subunit 12B [Source:NCBI gene;Acc:617416]	GO:0000813(ESCRT I complex);GO:0005634(nucleus);GO:0005769(early endosome);GO:0005770(late endosome);GO:0005829(cytosol);GO:0005886(plasma membrane);GO:0008289(lipid binding);GO:0019075(virus maturation);GO:0031982(vesicle);GO:0042058(regulation of epidermal growth factor receptor signaling pathway);GO:0046755(viral budding)	04144(Endocytosis)	NA
circRNA27155	6.02434	0	14.7989	0	26.5993	0	0	0	0	0	1	0	3	0	7	0	0	0	0	0	inf	up	0.0980163	1	no	chr4	114704708	114750061	-	6	circRNA	ENSBTAT00000028347	KMT2C	9,8,7,6,5,4	lysine methyltransferase 2C [Source:VGNC Symbol;Acc:VGNC:30692]	GO:0003713(transcription coactivator activity);GO:0005515(protein binding);GO:0005634(nucleus);GO:0006355(regulation of transcription, DNA-templated);GO:0008168(methyltransferase activity);GO:0016740(transferase activity);GO:0018024(histone-lysine N-methyltransferase activity);GO:0032259(methylation);GO:0034968(histone lysine methylation);GO:0035097(histone methyltransferase complex);GO:0042393(h…	00310(Lysine degradation)	EC:2.1.1.43
circRNA14586	0	0	0	0	0	0	0	10.6101	37.644	7.23557	0	0	0	0	0	0	0	2	9	2	-inf	down	0.0985603	1	no	chr11	83086653	83087254	+	2	circRNA	ENSBTAT00000066597	ENSBTAG00000014081	chr11:83077650-83086652|chr11:83087254-83098045	neuroblastoma amplified sequence [Source:NCBI gene;Acc:521982]	GO:0000149(SNARE binding);GO:0000956(nuclear-transcribed mRNA catabolic process);GO:0005515(protein binding);GO:0005783(endoplasmic reticulum);GO:0006890(retrograde vesicle-mediated transport, Golgi to endoplasmic reticulum);GO:0016020(membrane);GO:0016021(integral component of membrane);GO:0070939(Dsl1/NZR complex);GO:2000623(negative regulation of nuclear-transcribed mRNA catabolic process, non…	NA	NA
circRNA3269	0	0	0	4.94453	0	19.6968	27.4262	0	20.9134	0	0	0	0	1	0	6	7	0	5	0	-3.7824	down	0.0991158	1	no	chr3	103902292	103927444	+	2	circRNA	ENSBTAT00000079741	FOXJ3	2,3	forkhead box J3 [Source:VGNC Symbol;Acc:VGNC:29091]	GO:0003677(DNA binding);GO:0003700(DNA-binding transcription factor activity);GO:0005634(nucleus);GO:0006355(regulation of transcription, DNA-templated);GO:0043565(sequence-specific DNA binding);GO:0045944(positive regulation of transcription by RNA polymerase II)	NA	NA
circRNA1371	0	0	4.93297	0	0	13.1312	23.5082	0	16.7307	3.61779	0	0	1	0	0	4	6	0	4	1	-3.53013	down	0.0992539	1	no	chr19	28131620	28161881	-	3	circRNA	ENSBTAT00000028188	MYH10	4,3,2	myosin heavy chain 10 [Source:VGNC Symbol;Acc:VGNC:31794]	GO:0000146(microfilament motor activity);GO:0000166(nucleotide binding);GO:0000281(mitotic cytokinesis);GO:0001701(in utero embryonic development);GO:0001725(stress fiber);GO:0001764(neuron migration);GO:0001778(plasma membrane repair);GO:0003279(cardiac septum development);GO:0003774(motor activity);GO:0003779(actin binding);GO:0005515(protein binding);GO:0005516(calmodulin binding);GO:0005524(A…	04530(Tight junction)	NA
circRNA1718	0	0	0	0	0	3.28279	0	26.5254	0	32.5601	0	0	0	0	0	1	0	5	0	9	-inf	down	0.0995798	1	no	chr24	57819976	57834941	+	5	circRNA	ENSBTAT00000046385	MALT1	10,11,12,13,14	MALT1 paracaspase [Source:VGNC Symbol;Acc:VGNC:31156]	GO:0001650(fibrillar center);GO:0001923(B-1 B cell differentiation);GO:0002020(protease binding);GO:0002237(response to molecule of bacterial origin);GO:0002726(positive regulation of T cell cytokine production);GO:0004197(cysteine-type endopeptidase activity);GO:0004842(ubiquitin-protein transferase activity);GO:0005634(nucleus);GO:0005730(nucleolus);GO:0005737(cytoplasm);GO:0005829(cytosol);GO:…	04064(NF-kappa B signaling pathway);04625(C-type lectin receptor signaling pathway);04660(T cell receptor signaling pathway);04662(B cell receptor signaling pathway);05152(Tuberculosis)	NA
circRNA23011	0	0	0	39.5562	34.1991	0	0	0	0	0	0	0	0	8	9	0	0	0	0	0	inf	up	0.0998907	1	no	chr18	60859559	60861463	-	2	circRNA	ENSBTAT00000020051	ENSBTAG00000040392	chr18:60859156-60859558|chr18:60861463-60862759	uncharacterized LOC509649 [Source:NCBI gene;Acc:509649]	GO:0000064(L-ornithine transmembrane transporter activity);GO:0006865(amino acid transport);GO:0015181(arginine transmembrane transporter activity);GO:0015189(L-lysine transmembrane transporter activity);GO:0016020(membrane);GO:0016021(integral component of membrane);GO:0022857(transmembrane transporter activity);GO:0055085(transmembrane transport);GO:0097638(L-arginine import across plasma membr…	NA	NA
circRNA21246	0	27.6363	9.86594	9.88905	0	0	0	0	0	0	0	5	2	2	0	0	0	0	0	0	inf	up	0.100301	1	no	chr3	112492762	112510108	+	5	circRNA	ENSBTAT00000018720	ENSBTAG00000014079	chr3:112480692-112492762|chr3:112510108-112530470	GRB10 interacting GYF protein 2 [Source:VGNC Symbol;Acc:VGNC:29356]	GO:0005515(protein binding);GO:0005737(cytoplasm);GO:0005768(endosome);GO:0005783(endoplasmic reticulum);GO:0005794(Golgi apparatus);GO:0005829(cytosol);GO:0007631(feeding behavior);GO:0008344(adult locomotory behavior);GO:0009791(post-embryonic development);GO:0010494(cytoplasmic stress granule);GO:0016021(integral component of membrane);GO:0016441(posttranscriptional gene silencing);GO:0017148(…	NA	NA
circRNA1288	6.02434	5.52725	4.93297	0	0	26.2623	11.7541	26.5254	0	36.1779	1	1	1	0	0	8	3	5	0	10	-2.61116	down	0.10034	1	no	chr19	5036384	5039770	+	4	circRNA	ENSBTAT00000070342	TOM1L1	4,5,6,7	target of myb1 like 1 membrane trafficking protein [Source:VGNC Symbol;Acc:VGNC:36218]	GO:0005622(intracellular);GO:0005623(cell);GO:0005737(cytoplasm);GO:0005768(endosome);GO:0005829(cytosol);GO:0006886(intracellular protein transport);GO:0007165(signal transduction);GO:0015031(protein transport);GO:0019901(protein kinase binding);GO:0030276(clathrin binding);GO:0030295(protein kinase activator activity);GO:0031954(positive regulation of protein autophosphorylation);GO:0032147(act…	NA	NA
circRNA5198	24.0974	66.327	44.3967	19.7781	22.7994	52.5247	195.902	127.322	71.1054	36.1779	4	12	9	4	6	16	50	24	17	10	-1.44512	down	0.100692	1	no	chr4	88020053	88027946	-	3	circRNA	ENSBTAT00000075056	ENSBTAG00000004643	chr4:88010598-88020052|chr4:88027946-88069572	Wiskott-Aldrich syndrome like [Source:VGNC Symbol;Acc:VGNC:56336]	GO:0000147(actin cortical patch assembly);GO:0003779(actin binding);GO:0005515(protein binding);GO:0005634(nucleus);GO:0005737(cytoplasm);GO:0005829(cytosol);GO:0005856(cytoskeleton);GO:0005884(actin filament);GO:0006897(endocytosis);GO:0007015(actin filament organization);GO:0007049(cell cycle);GO:0009617(response to bacterium);GO:0030027(lamellipodium);GO:0030036(actin cytoskeleton organization…	04062(Chemokine signaling pathway);04144(Endocytosis);04520(Adherens junction);04530(Tight junction);04666(Fc gamma R-mediated phagocytosis);04810(Regulation of actin cytoskeleton);05100(Bacterial invasion of epithelial cells);05132(Salmonella infection);05231(Choline metabolism in cancer)	NA
circRNA21468	12.0487	11.0545	24.6648	0	0	0	0	0	0	0	2	2	5	0	0	0	0	0	0	0	inf	up	0.100814	1	no	NKLS02000591.1	143133	191511	+	1	intergenic	intergenic_circRNA	intergenic_circRNA	NKLS02000591.1:143132-191511	NA	NA	NA	NA
circRNA10850	48.1948	0	24.6648	9.88905	22.7994	0	11.7541	10.6101	0	0	8	0	5	2	6	0	3	2	0	0	2.23863	up	0.100957	1	no	chr24	36941404	36945433	+	3	circRNA	ENSBTAT00000003904	ENSBTAG00000003354	chr24:36929301-36941404|chr24:36945433-36946075	structural maintenance of chromosomes flexible hinge domain containing 1 [Source:VGNC Symbol;Acc:VGNC:35004]	GO:0000784(nuclear chromosome, telomeric region);GO:0001740(Barr body);GO:0005515(protein binding);GO:0005524(ATP binding);GO:0005694(chromosome);GO:0006302(double-strand break repair);GO:0009048(dosage compensation by inactivation of X chromosome);GO:0016887(ATPase activity);GO:0035861(site of double-strand break);GO:0042803(protein homodimerization activity);GO:0043584(nose development);GO:0045…	NA	NA
circRNA2797	0	16.5818	0	24.7226	0	19.6968	39.1803	37.1355	29.2787	28.9423	0	3	0	5	0	6	10	7	7	8	-1.90075	down	0.101002	1	no	chr5	47651683	47657163	+	4	circRNA	ENSBTAT00000008243	TMBIM4	2,3,4,5	transmembrane BAX inhibitor motif containing 4 [Source:NCBI gene;Acc:513242]	GO:0016020(membrane);GO:0016021(integral component of membrane)	NA	NA
circRNA7315	0	0	0	0	3.7999	0	15.6721	37.1355	0	39.7957	0	0	0	0	1	0	4	7	0	11	-4.60703	down	0.101141	1	no	chr18	50500197	50504186	-	4	circRNA	ENSBTAT00000071938	TGFB1	5,4,3,2	transforming growth factor beta 1 [Source:VGNC Symbol;Acc:VGNC:35800]	GO:0000122(negative regulation of transcription by RNA polymerase II);GO:0000165(MAPK cascade);GO:0001570(vasculogenesis);GO:0001657(ureteric bud development);GO:0001775(cell activation);GO:0001837(epithelial to mesenchymal transition);GO:0001843(neural tube closure);GO:0001933(negative regulation of protein phosphorylation);GO:0001934(positive regulation of protein phosphorylation);GO:0002028(re…	04010(MAPK signaling pathway);04060(Cytokine-cytokine receptor interaction);04068(FoxO signaling pathway);04110(Cell cycle);04218(Cellular senescence);04350(TGF-beta signaling pathway);04380(Osteoclast differentiation);04390(Hippo signaling pathway);04659(Th17 cell differentiation);04672(Intestinal immune network for IgA production);04926(Relaxin signaling pathway);04932(Non-alcoholic fatty liver…	NA
circRNA8181	0	0	4.93297	0	0	0	3.91803	47.7456	0	54.2668	0	0	1	0	0	0	1	9	0	15	-4.42452	down	0.101317	1	no	chr29	9559686	9598860	+	14	circRNA	ENSBTAT00000083093	PICALM	4,5,6,7,8,9,10,11,12,13,14,15,16,17	phosphatidylinositol binding clathrin assembly protein [Source:VGNC Symbol;Acc:VGNC:32860]	GO:0000149(SNARE binding);GO:0005543(phospholipid binding);GO:0005545(1-phosphatidylinositol binding);GO:0005546(phosphatidylinositol-4,5-bisphosphate binding);GO:0005634(nucleus);GO:0005769(early endosome);GO:0005886(plasma membrane);GO:0005905(clathrin-coated pit);GO:0006897(endocytosis);GO:0006898(receptor-mediated endocytosis);GO:0006900(vesicle budding from membrane);GO:0007409(axonogenesis)…	NA	NA
circRNA13981	0	0	0	54.3898	87.3977	0	0	15.9152	0	0	0	0	0	11	23	0	0	3	0	0	3.15525	up	0.101502	1	no	chr3	113092900	113094911	+	2	circRNA	ENSBTAT00000066461	ENSBTAG00000020616	chr3:113091021-113092899|chr3:113094911-113138777	diacylglycerol kinase delta [Source:VGNC Symbol;Acc:VGNC:28026]	GO:0000166(nucleotide binding);GO:0003951(NAD+ kinase activity);GO:0004143(diacylglycerol kinase activity);GO:0005515(protein binding);GO:0005524(ATP binding);GO:0005737(cytoplasm);GO:0005829(cytosol);GO:0005886(plasma membrane);GO:0007165(signal transduction);GO:0007205(protein kinase C-activating G protein-coupled receptor signaling pathway);GO:0010033(response to organic substance);GO:0016301(…	00561(Glycerolipid metabolism);00564(Glycerophospholipid metabolism);04070(Phosphatidylinositol signaling system);04072(Phospholipase D signaling pathway);05231(Choline metabolism in cancer)	EC:2.7.1.107
ciRNA306	0	0	0	0	0	32.8279	0	47.7456	0	0	0	0	0	0	0	10	0	9	0	0	-inf	down	0.101529	1	no	chr24	1000110	1022283	-	1	ciRNA	ENSBTAT00000010477	ENSBTAG00000001224	chr24:1000109-1022283	ATPase phospholipid transporting 9B (putative) [Source:NCBI gene;Acc:510301]	GO:0000166(nucleotide binding);GO:0000287(magnesium ion binding);GO:0004012(phospholipid-translocating ATPase activity);GO:0005524(ATP binding);GO:0005768(endosome);GO:0005794(Golgi apparatus);GO:0005802(trans-Golgi network);GO:0005886(plasma membrane);GO:0006890(retrograde vesicle-mediated transport, Golgi to endoplasmic reticulum);GO:0006897(endocytosis);GO:0015914(phospholipid transport);GO:00…	NA	EC:7.6.2.1
circRNA12663	12.0487	16.5818	4.93297	0	18.9995	0	0	5.30507	0	0	2	3	1	0	5	0	0	1	0	0	3.3086	up	0.1018	1	no	chr15	32114099	32122843	+	4	circRNA	ENSBTAT00000072824	SORL1	9,10,11,12	sortilin related receptor 1 [Source:VGNC Symbol;Acc:VGNC:35132]	GO:0001540(amyloid-beta binding);GO:0005515(protein binding);GO:0005615(extracellular space);GO:0005641(nuclear envelope lumen);GO:0005768(endosome);GO:0005769(early endosome);GO:0005783(endoplasmic reticulum);GO:0005794(Golgi apparatus);GO:0005802(trans-Golgi network);GO:0006605(protein targeting);GO:0006622(protein targeting to lysosome);GO:0006892(post-Golgi vesicle-mediated transport);GO:0014…	NA	NA
circRNA18161	24.0974	0	4.93297	0	18.9995	0	0	0	0	0	4	0	1	0	5	0	0	0	0	0	inf	up	0.102701	1	no	chr22	32543815	32549365	+	3	circRNA	ENSBTAT00000030754	EOGT	5,6,7	EGF domain specific O-linked N-acetylglucosamine transferase [Source:VGNC Symbol;Acc:VGNC:28515]	GO:0005783(endoplasmic reticulum);GO:0005788(endoplasmic reticulum lumen);GO:0006493(protein O-linked glycosylation);GO:0016262(protein N-acetylglucosaminyltransferase activity);GO:0016740(transferase activity);GO:0016757(transferase activity, transferring glycosyl groups)	00514(Other types of O-glycan biosynthesis)	EC:2.4.1.255
circRNA31720	0	0	0	44.5007	26.5993	0	0	0	0	0	0	0	0	9	7	0	0	0	0	0	inf	up	0.102919	1	no	chr18	64432982	64467888	+	1	intergenic	intergenic_circRNA	intergenic_circRNA	chr18:64432981-64467888	NA	NA	NA	NA
circRNA25054	36.1461	0	0	0	30.3992	0	0	0	0	0	6	0	0	0	8	0	0	0	0	0	inf	up	0.103158	1	no	chr15	34488934	34506192	+	4	circRNA	ENSBTAT00000007022	SERGEF	4,5,6,7	secretion regulating guanine nucleotide exchange factor [Source:VGNC Symbol;Acc:VGNC:50043]	GO:0005085(guanyl-nucleotide exchange factor activity);GO:0005634(nucleus);GO:0005654(nucleoplasm);GO:0005737(cytoplasm);GO:0005829(cytosol);GO:0016235(aggresome);GO:0043231(intracellular membrane-bounded organelle);GO:0050709(negative regulation of protein secretion)	NA	NA
circRNA12249	0	0	0	0	0	0	0	58.3558	33.4614	0	0	0	0	0	0	0	0	11	8	0	-inf	down	0.103333	1	no	chr12	18056747	18059546	+	3	circRNA	ENSBTAT00000004044	ITM2B	2,3,4	integral membrane protein 2B [Source:VGNC Symbol;Acc:VGNC:30340]	GO:0001540(amyloid-beta binding);GO:0005524(ATP binding);GO:0005615(extracellular space);GO:0005794(Golgi apparatus);GO:0005886(plasma membrane);GO:0016020(membrane);GO:0016021(integral component of membrane);GO:0030660(Golgi-associated vesicle membrane);GO:0031301(integral component of organelle membrane);GO:0042985(negative regulation of amyloid precursor protein biosynthetic process);GO:004323…	NA	NA
circRNA24291	30.1217	0	0	44.5007	0	0	0	0	0	0	5	0	0	9	0	0	0	0	0	0	inf	up	0.103442	1	no	chr9	41208194	41211067	-	4	circRNA	ENSBTAT00000006360	ENSBTAG00000036087	chr9:41196975-41208193|chr9:41211067-41224405	armadillo repeat containing 2 [Source:NCBI gene;Acc:520151]	GO:0005515(protein binding)	NA	NA
circRNA11437	0	0	0	0	0	0	19.5902	90.1862	0	0	0	0	0	0	0	0	5	17	0	0	-inf	down	0.10349	1	no	chr13	20075740	20090683	-	1	intergenic	intergenic_circRNA	intergenic_circRNA	chr13:20075739-20090683	NA	NA	NA	NA
circRNA21659	0	27.6363	0	44.5007	0	0	0	0	0	0	0	5	0	9	0	0	0	0	0	0	inf	up	0.103526	1	no	chr5	38239634	38279319	-	5	circRNA	ENSBTAT00000073746	ENSBTAG00000008595	chr5:38181767-38239633|chr5:38279409-38313942	periphilin 1 [Source:VGNC Symbol;Acc:VGNC:33194]	GO:0005654(nucleoplasm);GO:0005794(Golgi apparatus);GO:0005829(cytosol);GO:0045814(negative regulation of gene expression, epigenetic);GO:0045892(negative regulation of transcription, DNA-templated);GO:0090309(positive regulation of methylation-dependent chromatin silencing);GO:0097355(protein localization to heterochromatin)	NA	NA
circRNA1525	0	0	4.93297	4.94453	3.7999	9.84838	0	53.0507	16.7307	14.4711	0	0	1	1	1	3	0	10	4	4	-2.78242	down	0.103617	1	no	chr26	7138536	7411643	-	4	circRNA	ENSBTAT00000030539	PRKG1	7,6,5,4	protein kinase cGMP-dependent 1 [Source:VGNC Symbol;Acc:VGNC:33340]	GO:0000166(nucleotide binding);GO:0001764(neuron migration);GO:0003824(catalytic activity);GO:0004672(protein kinase activity);GO:0004674(protein serine/threonine kinase activity);GO:0004692(cGMP-dependent protein kinase activity);GO:0005246(calcium channel regulator activity);GO:0005524(ATP binding);GO:0005737(cytoplasm);GO:0005794(Golgi apparatus);GO:0005829(cytosol);GO:0005886(plasma membrane)…	04022(cGMP-PKG signaling pathway);04270(Vascular smooth muscle contraction);04540(Gap junction);04611(Platelet activation);04713(Circadian entrainment);04714(Thermogenesis);04730(Long-term depression);04740(Olfactory transduction);04923(Regulation of lipolysis in adipocytes);04970(Salivary secretion)	EC:2.7.11.12
circRNA10410	0	0	0	0	0	0	7.83607	0	16.7307	25.3245	0	0	0	0	0	0	2	0	4	7	-inf	down	0.103653	1	no	chr15	52499542	52500667	-	2	circRNA	ENSBTAT00000025380	ENSBTAG00000019062	chr15:52446870-52499541|chr15:52500667-52505849	FCH and double SH3 domains 2 [Source:VGNC Symbol;Acc:VGNC:28937]	GO:0005515(protein binding);GO:0005547(phosphatidylinositol-3,4,5-trisphosphate binding);GO:0005886(plasma membrane);GO:0005905(clathrin-coated pit);GO:0007274(neuromuscular synaptic transmission);GO:0030833(regulation of actin filament polymerization);GO:0030838(positive regulation of actin filament polymerization);GO:0031594(neuromuscular junction);GO:0043325(phosphatidylinositol-3,4-bisphospha…	NA	NA
circRNA28393	0	16.5818	9.86594	19.7781	0	0	0	0	0	0	0	3	2	4	0	0	0	0	0	0	inf	up	0.103762	1	no	chr1	45880439	45925198	-	3	circRNA	ENSBTAT00000073308	SENP7	6,5,4	SUMO specific peptidase 7 [Source:VGNC Symbol;Acc:VGNC:52825]	GO:0005634(nucleus);GO:0005737(cytoplasm);GO:0006508(proteolysis);GO:0008233(peptidase activity);GO:0008234(cysteine-type peptidase activity);GO:0016787(hydrolase activity);GO:0016926(protein desumoylation);GO:0070139(SUMO-specific endopeptidase activity)	NA	EC:3.4.22.68
circRNA28442	0	11.0545	9.86594	24.7226	0	0	0	0	0	0	0	2	2	5	0	0	0	0	0	0	inf	up	0.10385	1	no	chr1	157303469	157350933	+	10	circRNA	ENSBTAT00000077399	KAT2B	3,4,5,6,7,8,9,10,11,12	lysine acetyltransferase 2B [Source:VGNC Symbol;Acc:VGNC:30399]	GO:0000123(histone acetyltransferase complex);GO:0000776(kinetochore);GO:0000977(RNA polymerase II regulatory region sequence-specific DNA binding);GO:0003682(chromatin binding);GO:0003712(transcription coregulator activity);GO:0003713(transcription coactivator activity);GO:0004402(histone acetyltransferase activity);GO:0004468(lysine N-acetyltransferase activity, acting on acetyl phosphate as do…	04330(Notch signaling pathway);04919(Thyroid hormone signaling pathway);05166(Human T-cell leukemia virus 1 infection);05203(Viral carcinogenesis)	EC:2.3.1.48
circRNA9649	0	0	0	4.94453	0	0	15.6721	10.6101	25.096	10.8534	0	0	0	1	0	0	4	2	6	3	-3.65374	down	0.104294	1	no	chr1	22811464	22818601	-	4	circRNA	ENSBTAT00000074386	ENSBTAG00000054574	25,24,23,22	multidrug resistance-associated protein 1 [Source:NCBI gene;Acc:518080]	GO:0005524(ATP binding);GO:0016021(integral component of membrane);GO:0016887(ATPase activity);GO:0042626(ATPase activity, coupled to transmembrane movement of substances);GO:0055085(transmembrane transport)	02010(ABC transporters)	NA
circRNA27340	42.1704	0	0	29.6672	0	0	0	0	0	0	7	0	0	6	0	0	0	0	0	0	inf	up	0.104297	1	no	chr10	59802442	59825831	-	12	circRNA	ENSBTAT00000033814	ENSBTAG00000011916	chr10:59801250-59802441|chr10:59825831-59831736	ubiquitin specific peptidase 8 [Source:VGNC Symbol;Acc:VGNC:36739]	GO:0000281(mitotic cytokinesis);GO:0004843(thiol-dependent ubiquitin-specific protease activity);GO:0005737(cytoplasm);GO:0005769(early endosome);GO:0005829(cytosol);GO:0006511(ubiquitin-dependent protein catabolic process);GO:0007032(endosome organization);GO:0007265(Ras protein signal transduction);GO:0014069(postsynaptic density);GO:0016579(protein deubiquitination);GO:0019897(extrinsic compon…	04137(Mitophagy - animal);04144(Endocytosis);04934(Cushing syndrome)	EC:3.4.19.12
ciRNA2659	0	0	29.5978	44.5007	0	0	0	0	0	0	0	0	6	9	0	0	0	0	0	0	inf	up	0.104429	1	no	chr4	46221532	46224922	+	1	ciRNA	ENSBTAT00000086538	ENSBTAG00000009207	chr4:46221531-46224922	lysine methyltransferase 2E [Source:VGNC Symbol;Acc:VGNC:30694]	GO:0000785(chromatin);GO:0002446(neutrophil mediated immunity);GO:0005515(protein binding);GO:0005634(nucleus);GO:0006306(DNA methylation);GO:0019899(enzyme binding);GO:0030218(erythrocyte differentiation);GO:0032991(protein-containing complex);GO:0035064(methylated histone binding);GO:0035327(transcriptionally active chromatin);GO:0042119(neutrophil activation);GO:0045893(positive regulation of …	00310(Lysine degradation)	EC:2.1.1.43
circRNA1750	6.02434	27.6363	0	19.7781	18.9995	9.84838	31.3443	74.271	46.0094	79.5913	1	5	0	4	5	3	8	14	11	22	-1.7346	down	0.104467	1	no	chr25	9651928	9657306	+	3	circRNA	ENSBTAT00000061555	CLEC16A	4,5,6	C-type lectin domain containing 16A [Source:VGNC Symbol;Acc:VGNC:27426]	GO:0005770(late endosome);GO:0005794(Golgi apparatus);GO:0005829(cytosol);GO:0008333(endosome to lysosome transport);GO:0009267(cellular response to starvation);GO:0016021(integral component of membrane);GO:0016197(endosomal transport);GO:0017137(Rab GTPase binding);GO:0031982(vesicle);GO:0032435(negative regulation of proteasomal ubiquitin-dependent protein catabolic process);GO:0036020(endolyso…	NA	NA
circRNA23275	24.0974	11.0545	9.86594	0	0	0	0	0	0	0	4	2	2	0	0	0	0	0	0	0	inf	up	0.104728	1	no	chr12	11483353	11508684	+	8	circRNA	ENSBTAT00000061596	NAA16	2,3,4,5,6,7,8,9	N(alpha)-acetyltransferase 16, NatA auxiliary subunit [Source:VGNC Symbol;Acc:VGNC:53828]	GO:0004596(peptide alpha-N-acetyltransferase activity);GO:0005515(protein binding);GO:0005737(cytoplasm);GO:0005829(cytosol);GO:0006474(N-terminal protein amino acid acetylation);GO:0017196(N-terminal peptidyl-methionine acetylation);GO:0031415(NatA complex);GO:0043022(ribosome binding);GO:0043066(negative regulation of apoptotic process);GO:0050821(protein stabilization)	NA	NA
circRNA22057	6.02434	0	0	19.7781	18.9995	0	0	0	0	0	1	0	0	4	5	0	0	0	0	0	inf	up	0.104936	1	no	chr15	37959318	37971008	-	6	circRNA	ENSBTAT00000006874	PDE3B	11,10,9,8,7,6	phosphodiesterase 3B [Source:VGNC Symbol;Acc:VGNC:32675]	GO:0004114(3',5'-cyclic-nucleotide phosphodiesterase activity);GO:0004115(3',5'-cyclic-AMP phosphodiesterase activity);GO:0007162(negative regulation of cell adhesion);GO:0007165(signal transduction);GO:0008081(phosphoric diester hydrolase activity);GO:0016020(membrane);GO:0016021(integral component of membrane);GO:0016525(negative regulation of angiogenesis);GO:0016787(hydrolase activity);GO:003…	00230(Purine metabolism);04022(cGMP-PKG signaling pathway);04024(cAMP signaling pathway);04371(Apelin signaling pathway);04910(Insulin signaling pathway);04914(Progesterone-mediated oocyte maturation);04922(Glucagon signaling pathway);04923(Regulation of lipolysis in adipocytes);04924(Renin secretion);05032(Morphine addiction)	EC:3.1.4.17
circRNA491	12.0487	11.0545	4.93297	64.2789	22.7994	9.84838	7.83607	0	0	0	2	2	1	13	6	3	2	0	0	0	2.70252	up	0.105029	1	no	chr11	83086652	83087254	+	2	circRNA	ENSBTAT00000071557	NBAS	33,34	neuroblastoma amplified sequence [Source:NCBI gene;Acc:521982]	GO:0000149(SNARE binding);GO:0000956(nuclear-transcribed mRNA catabolic process);GO:0005515(protein binding);GO:0005783(endoplasmic reticulum);GO:0006890(retrograde vesicle-mediated transport, Golgi to endoplasmic reticulum);GO:0016020(membrane);GO:0016021(integral component of membrane);GO:0070939(Dsl1/NZR complex);GO:2000623(negative regulation of nuclear-transcribed mRNA catabolic process, non…	NA	NA
circRNA14500	0	0	0	0	0	0	0	90.1862	16.7307	0	0	0	0	0	0	0	0	17	4	0	-inf	down	0.105478	1	no	chr11	102858304	102859679	-	3	circRNA	ENSBTAT00000083105	ENSBTAG00000004092	chr11:102846576-102858303|chr11:102859679-102887064	adenylate kinase 8 [Source:VGNC Symbol;Acc:VGNC:25777]	GO:0004017(adenylate kinase activity);GO:0004127(cytidylate kinase activity);GO:0004550(nucleoside diphosphate kinase activity);GO:0005524(ATP binding);GO:0005930(axoneme);GO:0006139(nucleobase-containing compound metabolic process);GO:0006165(nucleoside diphosphate phosphorylation);GO:0009142(nucleoside triphosphate biosynthetic process);GO:0016301(kinase activity);GO:0016310(phosphorylation);GO…	00230(Purine metabolism);00730(Thiamine metabolism)	EC:2.7.4.3
circRNA23552	0	0	49.3297	0	18.9995	0	0	0	0	0	0	0	10	0	5	0	0	0	0	0	inf	up	0.105731	1	no	chr19	15093303	15095924	-	2	circRNA	ENSBTAT00000024875	LIG3	3,2	DNA ligase 3 [Source:VGNC Symbol;Acc:VGNC:30883]	GO:0000166(nucleotide binding);GO:0003677(DNA binding);GO:0003909(DNA ligase activity);GO:0003910(DNA ligase (ATP) activity);GO:0005524(ATP binding);GO:0005634(nucleus);GO:0005654(nucleoplasm);GO:0005737(cytoplasm);GO:0005739(mitochondrion);GO:0006260(DNA replication);GO:0006273(lagging strand elongation);GO:0006281(DNA repair);GO:0006288(base-excision repair, DNA ligation);GO:0006302(double-stra…	03410(Base excision repair)	EC:6.5.1.1
circRNA4280	30.1217	0	0	0	0	91.9182	0	0	54.3747	75.9735	5	0	0	0	0	28	0	0	13	21	-2.88341	down	0.105995	1	no	chr7	45949119	45955813	+	3	circRNA	ENSBTAT00000043235	ENSBTAG00000010982	chr7:45947281-45949119|chr7:45955813-45957332	ubiquitin conjugating enzyme E2 B [Source:VGNC Symbol;Acc:VGNC:36577]	GO:0000166(nucleotide binding);GO:0000209(protein polyubiquitination);GO:0000785(chromatin);GO:0000790(nuclear chromatin);GO:0001701(in utero embryonic development);GO:0001741(XY body);GO:0004842(ubiquitin-protein transferase activity);GO:0005524(ATP binding);GO:0005634(nucleus);GO:0005657(replication fork);GO:0005737(cytoplasm);GO:0005886(plasma membrane);GO:0006281(DNA repair);GO:0006301(postre…	04120(Ubiquitin mediated proteolysis)	EC:2.3.2.23
circRNA499	0	0	0	4.94453	0	3.28279	27.4262	21.2203	12.548	0	0	0	0	1	0	1	7	4	3	0	-3.70489	down	0.106028	1	no	chr11	88494025	88508705	+	5	circRNA	ENSBTAT00000061437	KIDINS220	2,3,4,5,6	kinase D interacting substrate 220 [Source:VGNC Symbol;Acc:VGNC:30579]	GO:0001701(in utero embryonic development);GO:0005515(protein binding);GO:0016020(membrane);GO:0016021(integral component of membrane);GO:0019887(protein kinase regulator activity);GO:0030165(PDZ domain binding);GO:0038180(nerve growth factor signaling pathway);GO:0045859(regulation of protein kinase activity);GO:0048813(dendrite morphogenesis)	04722(Neurotrophin signaling pathway)	NA
circRNA27059	18.073	0	14.7989	9.88905	0	0	0	0	0	0	3	0	3	2	0	0	0	0	0	0	inf	up	0.106165	1	no	chr7	34344022	34356417	-	4	circRNA	ENSBTAT00000009173	HSD17B4	20,19,18,17	hydroxysteroid 17-beta dehydrogenase 4 [Source:VGNC Symbol;Acc:VGNC:29975]	GO:0000038(very long-chain fatty acid metabolic process);GO:0003857(3-hydroxyacyl-CoA dehydrogenase activity);GO:0005102(signaling receptor binding);GO:0005777(peroxisome);GO:0006635(fatty acid beta-oxidation);GO:0008209(androgen metabolic process);GO:0008210(estrogen metabolic process);GO:0016491(oxidoreductase activity);GO:0016508(long-chain-enoyl-CoA hydratase activity);GO:0036111(very long-ch…	00120(Primary bile acid biosynthesis);01040(Biosynthesis of unsaturated fatty acids);04146(Peroxisome)	4.2.1.119
circRNA19508	0	0	14.7989	9.88905	15.1996	0	0	0	0	0	0	0	3	2	4	0	0	0	0	0	inf	up	0.106409	1	no	chr11	73781017	73793032	+	3	circRNA	ENSBTAT00000070618	DTNB	6,7,8	dystrobrevin beta [Source:VGNC Symbol;Acc:VGNC:28232]	GO:0005737(cytoplasm);GO:0008270(zinc ion binding);GO:0045202(synapse);GO:0046872(metal ion binding)	NA	NA
circRNA21674	0	0	0	14.8336	53.1986	0	0	0	0	0	0	0	0	3	14	0	0	0	0	0	inf	up	0.107039	1	no	chr1	135120791	135129520	+	4	circRNA	ENSBTAT00000086615	ENSBTAG00000016999	chr1:135109297-135120790|chr1:135129520-135136453	receptor-like tyrosine kinase [Source:NCBI gene;Acc:781353]	GO:0004672(protein kinase activity);GO:0004888(transmembrane signaling receptor activity);GO:0005109(frizzled binding);GO:0005524(ATP binding);GO:0005634(nucleus);GO:0005737(cytoplasm);GO:0005886(plasma membrane);GO:0005887(integral component of plasma membrane);GO:0006468(protein phosphorylation);GO:0007169(transmembrane receptor protein tyrosine kinase signaling pathway);GO:0007399(nervous syst…	04310(Wnt signaling pathway);04360(Axon guidance)	EC:2.7.10.1
circRNA7099	12.0487	27.6363	19.7319	9.88905	0	0	3.91803	0	0	3.61779	2	5	4	2	0	0	1	0	0	1	3.20114	up	0.107365	1	no	chr19	11234509	11293153	+	8	circRNA	ENSBTAT00000061499	BRIP1	2,3,4,5,6,7,8,9	BRCA1 interacting protein C-terminal helicase 1 [Source:VGNC Symbol;Acc:VGNC:50067]	GO:0000166(nucleotide binding);GO:0003676(nucleic acid binding);GO:0003677(DNA binding);GO:0004003(ATP-dependent DNA helicase activity);GO:0004386(helicase activity);GO:0005524(ATP binding);GO:0005634(nucleus);GO:0005737(cytoplasm);GO:0006139(nucleobase-containing compound metabolic process);GO:0006289(nucleotide-excision repair);GO:0006357(regulation of transcription by RNA polymerase II);GO:000…	03440(Homologous recombination);03460(Fanconi anemia pathway)	EC:3.6.4.12
circRNA7851	0	0	0	0	0	0	3.91803	10.6101	41.8267	0	0	0	0	0	0	0	1	2	10	0	-inf	down	0.107421	1	no	chr23	52126293	52131743	+	5	circRNA	ENSBTAT00000070275	EXOC2	18,19,20,21,22	exocyst complex component 2 [Source:VGNC Symbol;Acc:VGNC:28644]	GO:0000145(exocyst);GO:0006887(exocytosis);GO:0006893(Golgi to plasma membrane transport);GO:0015031(protein transport);GO:0016192(vesicle-mediated transport);GO:0017160(Ral GTPase binding);GO:0019901(protein kinase binding);GO:0047485(protein N-terminus binding);GO:2000535(regulation of entry of bacterium into host cell)	04014(Ras signaling pathway)	NA
circRNA3403	0	11.0545	0	0	0	22.9796	27.4262	10.6101	0	39.7957	0	2	0	0	0	7	7	2	0	11	-3.18896	down	0.107756	1	no	chr2	65364182	65371127	-	4	circRNA	ENSBTAT00000028113	SLC35F5	7,6,5,4	solute carrier family 35 member F5 [Source:VGNC Symbol;Acc:VGNC:34835]	GO:0016020(membrane);GO:0016021(integral component of membrane)	NA	NA
circRNA1127	0	0	0	0	0	6.56559	7.83607	0	0	32.5601	0	0	0	0	0	2	2	0	0	9	-inf	down	0.10854	1	no	chr15	53716367	53718401	-	3	circRNA	ENSBTAT00000001019	PGM2L1	9,8,7	phosphoglucomutase 2 like 1 [Source:VGNC Symbol;Acc:VGNC:32795]	GO:0005975(carbohydrate metabolic process);GO:0016310(phosphorylation);GO:0016868(intramolecular transferase activity, phosphotransferases);GO:0047933(glucose-1,6-bisphosphate synthase activity);GO:0071704(organic substance metabolic process)	00500(Starch and sucrose metabolism)	EC:2.7.1.106
circRNA4184	114.463	187.927	261.447	39.5562	129.197	62.3731	160.639	58.3558	12.548	10.8534	19	34	53	8	34	19	41	11	3	3	1.26529	up	0.10857	1	no	chr26	44298454	44307574	-	2	circRNA	ENSBTAT00000067225	ENSBTAG00000012970	chr26:44284468-44298453|chr26:44307574-44341740	family with sequence similarity 53 member B [Source:VGNC Symbol;Acc:VGNC:55949]	GO:0005634(nucleus);GO:0060828(regulation of canonical Wnt signaling pathway);GO:0090263(positive regulation of canonical Wnt signaling pathway)	NA	NA
circRNA3812	0	0	0	0	0	13.1312	15.6721	21.2203	0	0	0	0	0	0	0	4	4	4	0	0	-inf	down	0.108575	1	no	chr9	31721741	31776332	+	4	circRNA	ENSBTAT00000061143	MAN1A1	3,4,5,6	mannosidase alpha class 1A member 1 [Source:VGNC Symbol;Acc:VGNC:31161]	GO:0000139(Golgi membrane);GO:0003824(catalytic activity);GO:0004571(mannosyl-oligosaccharide 1,2-alpha-mannosidase activity);GO:0005509(calcium ion binding);GO:0005783(endoplasmic reticulum);GO:0005793(endoplasmic reticulum-Golgi intermediate compartment);GO:0005794(Golgi apparatus);GO:0005829(cytosol);GO:0006491(N-glycan processing);GO:0008152(metabolic process);GO:0016020(membrane);GO:0016021(…	00510(N-Glycan biosynthesis);04141(Protein processing in endoplasmic reticulum)	EC:3.2.1.113
circRNA14414	0	0	0	0	0	0	0	79.5761	0	25.3245	0	0	0	0	0	0	0	15	0	7	-inf	down	0.10911	1	no	chr27	37613965	37622109	+	4	circRNA	ENSBTAT00000074714	ENSBTAG00000007634	chr27:37599800-37613964|chr27:37622109-37628796	hook microtubule tethering protein 3 [Source:VGNC Symbol;Acc:VGNC:50090]	GO:0000242(pericentriolar material);GO:0005515(protein binding);GO:0005737(cytoplasm);GO:0005801(cis-Golgi network);GO:0005813(centrosome);GO:0007032(endosome organization);GO:0007040(lysosome organization);GO:0008017(microtubule binding);GO:0008333(endosome to lysosome transport);GO:0022027(interkinetic nuclear migration);GO:0030705(cytoskeleton-dependent intracellular transport);GO:0030897(HOPS…	NA	NA
circRNA19559	0	0	14.7989	4.94453	26.5993	0	0	0	0	0	0	0	3	1	7	0	0	0	0	0	inf	up	0.109677	1	no	chr10	9479243	9483423	+	3	circRNA	ENSBTAT00000009693	SCAMP1	3,4,5	secretory carrier membrane protein 1 [Source:VGNC Symbol;Acc:VGNC:34315]	GO:0000139(Golgi membrane);GO:0005794(Golgi apparatus);GO:0005802(trans-Golgi network);GO:0006887(exocytosis);GO:0015031(protein transport);GO:0016020(membrane);GO:0016021(integral component of membrane);GO:0030659(cytoplasmic vesicle membrane);GO:0030672(synaptic vesicle membrane);GO:0032588(trans-Golgi network membrane);GO:0042589(zymogen granule membrane);GO:0045202(synapse);GO:0055038(recycli…	NA	NA
circRNA12992	0	0	0	0	0	0	0	31.8304	0	57.8846	0	0	0	0	0	0	0	6	0	16	-inf	down	0.10974	1	no	chr22	21240216	21246357	-	5	circRNA	ENSBTAT00000017150	ARL8B	6,5,4,3,2	ADP ribosylation factor like GTPase 8B [Source:VGNC Symbol;Acc:VGNC:26154]	GO:0000166(nucleotide binding);GO:0005525(GTP binding);GO:0005737(cytoplasm);GO:0005765(lysosomal membrane);GO:0005774(vacuolar membrane);GO:0007059(chromosome segregation);GO:0008089(anterograde axonal transport);GO:0019003(GDP binding);GO:0030424(axon);GO:0030496(midbody);GO:0032418(lysosome localization);GO:0043014(alpha-tubulin binding);GO:0045202(synapse);GO:0048487(beta-tubulin binding);GO:…	NA	NA
circRNA27372	12.0487	0	59.1956	0	0	0	0	0	0	0	2	0	12	0	0	0	0	0	0	0	inf	up	0.109781	1	no	X	74724236	74845525	+	1	intergenic	intergenic_circRNA	intergenic_circRNA	X:74724235-74845525	NA	NA	NA	NA
circRNA30587	0	0	14.7989	59.3343	0	0	0	0	0	0	0	0	3	12	0	0	0	0	0	0	inf	up	0.110315	1	no	chr6	94657517	94714762	-	9	circRNA	ENSBTAT00000019050	ENSBTAG00000014324	chr6:94581810-94657516|chr6:94714762-94732820	ANTXR cell adhesion molecule 2 [Source:VGNC Symbol;Acc:VGNC:25962]	GO:0004888(transmembrane signaling receptor activity);GO:0005886(plasma membrane);GO:0009897(external side of plasma membrane);GO:0009986(cell surface);GO:0016020(membrane);GO:0016021(integral component of membrane);GO:0022414(reproductive process);GO:0038023(signaling receptor activity);GO:0046872(metal ion binding);GO:1901998(toxin transport)	04621(NOD-like receptor signaling pathway)	NA
circRNA7337	0	0	0	0	0	0	11.7541	21.2203	16.7307	0	0	0	0	0	0	0	3	4	4	0	-inf	down	0.110649	1	no	chr26	11109002	11109261	-	1	circRNA	ENSBTAT00000073213	SLC16A12	5	solute carrier family 16 member 12 [Source:VGNC Symbol;Acc:VGNC:34686]	GO:0005308(creatine transmembrane transporter activity);GO:0005886(plasma membrane);GO:0005887(integral component of plasma membrane);GO:0008028(monocarboxylic acid transmembrane transporter activity);GO:0015718(monocarboxylic acid transport);GO:0015881(creatine transmembrane transport);GO:0016020(membrane);GO:0016021(integral component of membrane);GO:0055085(transmembrane transport)	NA	NA
circRNA19217	0	0	0	34.6117	34.1991	0	0	0	0	0	0	0	0	7	9	0	0	0	0	0	inf	up	0.111122	1	no	chr12	72855976	72875877	-	5	circRNA	ENSBTAT00000035479	ENSBTAG00000023309	chr12:72843645-72855975	multidrug resistance-associated protein 4-like [Source:NCBI gene;Acc:100337390]	GO:0000166(nucleotide binding);GO:0005524(ATP binding);GO:0005886(plasma membrane);GO:0016020(membrane);GO:0016021(integral component of membrane);GO:0016887(ATPase activity);GO:0042626(ATPase activity, coupled to transmembrane movement of substances);GO:0055085(transmembrane transport)	NA	NA
circRNA466	0	0	0	0	0	6.56559	15.6721	0	0	21.7067	0	0	0	0	0	2	4	0	0	6	-inf	down	0.11136	1	no	chr11	73745264	73771521	+	3	circRNA	ENSBTAT00000070618	DTNB	3,4,5	dystrobrevin beta [Source:VGNC Symbol;Acc:VGNC:28232]	GO:0005737(cytoplasm);GO:0008270(zinc ion binding);GO:0045202(synapse);GO:0046872(metal ion binding)	NA	NA
circRNA4765	18.073	16.5818	0	19.7781	0	6.56559	19.5902	47.7456	50.192	75.9735	3	3	0	4	0	2	5	9	12	21	-1.87793	down	0.11139	1	no	chr24	33227260	33246471	+	1	intergenic	intergenic_circRNA	intergenic_circRNA	chr24:33227259-33246471	NA	NA	NA	NA
circRNA1401	0	0	0	0	0	3.28279	0	0	16.7307	25.3245	0	0	0	0	0	1	0	0	4	7	-inf	down	0.111411	1	no	chr19	43155892	43156101	+	1	circRNA	ENSBTAT00000087334	NBR1	10	NBR1, autophagy cargo receptor [Source:VGNC Symbol;Acc:VGNC:31896]	GO:0000407(phagophore assembly site);GO:0005515(protein binding);GO:0005654(nucleoplasm);GO:0005739(mitochondrion);GO:0005770(late endosome);GO:0005776(autophagosome);GO:0005829(cytosol);GO:0008270(zinc ion binding);GO:0016236(macroautophagy);GO:0016604(nuclear body);GO:0030500(regulation of bone mineralization);GO:0032872(regulation of stress-activated MAPK cascade);GO:0043130(ubiquitin binding)…	04137(Mitophagy - animal)	NA
circRNA14208	0	33.1635	0	29.6672	11.3997	0	0	10.6101	0	0	0	6	0	6	3	0	0	2	0	0	2.80657	up	0.111492	1	no	X	95886113	95897230	+	1	intergenic	intergenic_circRNA	intergenic_circRNA	X:95886112-95897230	NA	NA	NA	NA
circRNA14476	0	0	0	0	0	0	0	63.6609	0	32.5601	0	0	0	0	0	0	0	12	0	9	-inf	down	0.111598	1	no	chr12	70071422	70149314	+	8	circRNA	ENSBTAT00000050045	ENSBTAG00000047383	chr12:70008696-70071369|chr12:70149314-70170581	multidrug resistance-associated protein 4-like [Source:NCBI gene;Acc:784305]	GO:0000166(nucleotide binding);GO:0005524(ATP binding);GO:0005886(plasma membrane);GO:0016020(membrane);GO:0016021(integral component of membrane);GO:0016887(ATPase activity);GO:0042626(ATPase activity, coupled to transmembrane movement of substances);GO:0055085(transmembrane transport)	NA	NA
circRNA283	0	0	0	0	0	13.1312	15.6721	0	8.36534	0	0	0	0	0	0	4	4	0	2	0	-inf	down	0.112044	1	no	chr11	2368641	2370003	+	4	circRNA	ENSBTAT00000020797	CIAO1	2,3,4,5	cytosolic iron-sulfur assembly component 1 [Source:VGNC Symbol;Acc:VGNC:27356]	GO:0005515(protein binding);GO:0005737(cytoplasm);GO:0007059(chromosome segregation);GO:0016226(iron-sulfur cluster assembly);GO:0071817(MMXD complex);GO:0097361(CIA complex);GO:0097428(protein maturation by iron-sulfur cluster transfer)	NA	NA
circRNA4912	0	0	9.86594	0	0	16.414	0	111.407	0	14.4711	0	0	2	0	0	5	0	21	0	4	-3.85025	down	0.112085	1	no	chr24	963459	989730	-	3	circRNA	ENSBTAT00000075469	ENSBTAG00000001224	chr24:957978-963458|chr24:989730-1000110	ATPase phospholipid transporting 9B (putative) [Source:NCBI gene;Acc:510301]	GO:0000166(nucleotide binding);GO:0000287(magnesium ion binding);GO:0004012(phospholipid-translocating ATPase activity);GO:0005524(ATP binding);GO:0005768(endosome);GO:0005794(Golgi apparatus);GO:0005802(trans-Golgi network);GO:0005886(plasma membrane);GO:0006890(retrograde vesicle-mediated transport, Golgi to endoplasmic reticulum);GO:0006897(endocytosis);GO:0015914(phospholipid transport);GO:00…	NA	EC:7.6.2.1
circRNA17670	6.02434	0	0	9.88905	26.5993	0	0	0	0	0	1	0	0	2	7	0	0	0	0	0	inf	up	0.112162	1	no	chr12	32006931	32016555	+	3	circRNA	ENSBTAT00000024717	FLT3	2,3,4	fms related tyrosine kinase 3 [Source:VGNC Symbol;Acc:VGNC:29042]	GO:0000166(nucleotide binding);GO:0002244(hematopoietic progenitor cell differentiation);GO:0002521(leukocyte differentiation);GO:0004672(protein kinase activity);GO:0004713(protein tyrosine kinase activity);GO:0004714(transmembrane receptor protein tyrosine kinase activity);GO:0005524(ATP binding);GO:0005783(endoplasmic reticulum);GO:0005887(integral component of plasma membrane);GO:0006468(prot…	04010(MAPK signaling pathway);04014(Ras signaling pathway);04151(PI3K-Akt signaling pathway);04640(Hematopoietic cell lineage);05200(Pathways in cancer);05202(Transcriptional misregulation in cancer);05221(Acute myeloid leukemia);05230(Central carbon metabolism in cancer)	EC:2.7.10.1
circRNA4426	0	0	0	0	0	16.414	0	15.9152	0	14.4711	0	0	0	0	0	5	0	3	0	4	-inf	down	0.112271	1	no	chr12	76992563	77050224	+	5	circRNA	ENSBTAT00000086788	ENSBTAG00000010672	chr12:76988397-76992562|chr12:77050224-77050978	propionyl-CoA carboxylase subunit alpha [Source:VGNC Symbol;Acc:VGNC:32613]	GO:0000166(nucleotide binding);GO:0004658(propionyl-CoA carboxylase activity);GO:0005524(ATP binding);GO:0016874(ligase activity);GO:0019899(enzyme binding);GO:0046872(metal ion binding)	00280(Valine, leucine and isoleucine degradation);00630(Glyoxylate and dicarboxylate metabolism);00640(Propanoate metabolism)	EC:6.4.1.3
circRNA17847	0	16.5818	4.93297	0	18.9995	0	0	0	0	0	0	3	1	0	5	0	0	0	0	0	inf	up	0.1123	1	no	chr17	63038540	63040557	-	3	circRNA	ENSBTAT00000065435	SPPL3	6,5,4	signal peptide peptidase like 3 [Source:VGNC Symbol;Acc:VGNC:35237]	GO:0004190(aspartic-type endopeptidase activity);GO:0005791(rough endoplasmic reticulum);GO:0005886(plasma membrane);GO:0006465(signal peptide processing);GO:0006508(proteolysis);GO:0007204(positive regulation of cytosolic calcium ion concentration);GO:0016020(membrane);GO:0016021(integral component of membrane);GO:0030660(Golgi-associated vesicle membrane);GO:0032092(positive regulation of prote…	NA	NA
circRNA11598	0	0	0	0	0	0	15.6721	95.4913	0	0	0	0	0	0	0	0	4	18	0	0	-inf	down	0.11262	1	no	chr26	18029464	18029880	-	1	intergenic	intergenic_circRNA	intergenic_circRNA	chr26:18029463-18029880	NA	NA	NA	NA
circRNA19177	0	0	0	24.7226	41.7989	0	0	0	0	0	0	0	0	5	11	0	0	0	0	0	inf	up	0.112912	1	no	chr22	10421555	10438929	+	5	circRNA	ENSBTAT00000084010	ENSBTAG00000016760	chr22:10399571-10421554|chr22:10438929-10446761	LRR binding FLII interacting protein 2 [Source:VGNC Symbol;Acc:VGNC:31035]	GO:0006355(regulation of transcription, DNA-templated);GO:0030275(LRR domain binding)	NA	NA
circRNA9149	18.073	5.52725	14.7989	14.8336	0	0	3.91803	0	0	0	3	1	3	3	0	0	1	0	0	0	3.76411	up	0.112989	1	no	chr3	15190304	15199689	+	2	circRNA	ENSBTAT00000005172	ASH1L	4,5	ASH1 like histone lysine methyltransferase [Source:VGNC Symbol;Acc:VGNC:50606]	GO:0001501(skeletal system development);GO:0002674(negative regulation of acute inflammatory response);GO:0003677(DNA binding);GO:0003682(chromatin binding);GO:0005515(protein binding);GO:0005634(nucleus);GO:0005654(nucleoplasm);GO:0005794(Golgi apparatus);GO:0007338(single fertilization);GO:0008168(methyltransferase activity);GO:0009791(post-embryonic development);GO:0010468(regulation of gene e…	00310(Lysine degradation)	EC:2.1.1.43
circRNA11432	0	0	0	0	0	0	23.5082	0	0	50.649	0	0	0	0	0	0	6	0	0	14	-inf	down	0.113087	1	no	chr12	72490021	72490720	+	1	intergenic	intergenic_circRNA	intergenic_circRNA	chr12:72490020-72490720	NA	NA	NA	NA
circRNA5560	0	0	14.7989	9.88905	0	13.1312	11.7541	84.8812	0	43.4134	0	0	3	2	0	4	3	16	0	12	-2.63335	down	0.11341	1	no	chr4	112039054	112048779	-	6	circRNA	ENSBTAT00000085702	ENSBTAG00000009426	chr4:112034314-112039053|chr4:112056740-112057299	enhancer of zeste 2 polycomb repressive complex 2 subunit [Source:VGNC Symbol;Acc:VGNC:28675]	GO:0000122(negative regulation of transcription by RNA polymerase II);GO:0000781(chromosome, telomeric region);GO:0000790(nuclear chromatin);GO:0000978(RNA polymerase II proximal promoter sequence-specific DNA binding);GO:0000979(RNA polymerase II core promoter sequence-specific DNA binding);GO:0001932(regulation of protein phosphorylation);GO:0003682(chromatin binding);GO:0003714(transcription c…	00310(Lysine degradation);05206(MicroRNAs in cancer)	EC:2.1.1.43
circRNA3837	24.0974	38.6908	54.2627	0	37.999	78.787	50.9344	196.288	33.4614	108.534	4	7	11	0	10	24	13	37	8	30	-1.59379	down	0.113444	1	no	chr9	43397986	43407019	-	4	circRNA	ENSBTAT00000023304	CRYBG1	14,13,12,11	crystallin beta-gamma domain containing 1 [Source:VGNC Symbol;Acc:VGNC:27739]	NA	NA	NA
circRNA26824	30.1217	5.52725	9.86594	0	0	0	0	0	0	0	5	1	2	0	0	0	0	0	0	0	inf	up	0.113873	1	no	chr15	34488934	34542486	+	6	circRNA	ENSBTAT00000007022	SERGEF	4,5,6,7,8,9	secretion regulating guanine nucleotide exchange factor [Source:VGNC Symbol;Acc:VGNC:50043]	GO:0005085(guanyl-nucleotide exchange factor activity);GO:0005634(nucleus);GO:0005654(nucleoplasm);GO:0005737(cytoplasm);GO:0005829(cytosol);GO:0016235(aggresome);GO:0043231(intracellular membrane-bounded organelle);GO:0050709(negative regulation of protein secretion)	NA	NA
circRNA2580	0	0	0	0	0	6.56559	3.91803	0	4.18267	10.8534	0	0	0	0	0	2	1	0	1	3	-inf	down	0.113896	1	no	chr6	36324493	36327074	-	2	circRNA	ENSBTAT00000027362	HERC6	17,16	HECT and RLD domain containing E3 ubiquitin protein ligase family member 6 [Source:VGNC Symbol;Acc:VGNC:29815]	GO:0002244(hematopoietic progenitor cell differentiation);GO:0004842(ubiquitin-protein transferase activity);GO:0005634(nucleus);GO:0005829(cytosol);GO:0009617(response to bacterium);GO:0016567(protein ubiquitination);GO:0016740(transferase activity)	NA	NA
circRNA27245	6.02434	11.0545	4.93297	4.94453	0	0	0	0	0	0	1	2	1	1	0	0	0	0	0	0	inf	up	0.113961	1	no	chr1	21238439	21278155	-	6	circRNA	ENSBTAT00000025716	USP25	10,9,8,7,6,5	ubiquitin specific peptidase 25 [Source:VGNC Symbol;Acc:VGNC:36718]	GO:0004197(cysteine-type endopeptidase activity);GO:0004843(thiol-dependent ubiquitin-specific protease activity);GO:0005515(protein binding);GO:0005783(endoplasmic reticulum);GO:0005829(cytosol);GO:0006511(ubiquitin-dependent protein catabolic process);GO:0016579(protein deubiquitination);GO:0031625(ubiquitin protein ligase binding);GO:0031647(regulation of protein stability);GO:0036459(thiol-de…	04657(IL-17 signaling pathway)	EC:3.4.19.12
circRNA5678	0	0	0	0	0	0	3.91803	26.5254	0	32.5601	0	0	0	0	0	0	1	5	0	9	-inf	down	0.114065	1	no	chr13	47748704	47755248	-	2	circRNA	ENSBTAT00000010913	GPCPD1	7,6	glycerophosphocholine phosphodiesterase 1 [Source:VGNC Symbol;Acc:VGNC:29528]	GO:0005737(cytoplasm);GO:0006629(lipid metabolic process);GO:0007519(skeletal muscle tissue development);GO:0008081(phosphoric diester hydrolase activity);GO:0030246(carbohydrate binding);GO:0046475(glycerophospholipid catabolic process);GO:0047389(glycerophosphocholine phosphodiesterase activity);GO:2001070(starch binding)	00564(Glycerophospholipid metabolism);05231(Choline metabolism in cancer)	EC:3.1.4.2
circRNA8475	0	11.0545	49.3297	19.7781	37.999	0	7.83607	0	12.548	0	0	2	10	4	10	0	2	0	3	0	2.53524	up	0.114119	1	no	chr6	22116782	22125835	+	4	circRNA	ENSBTAT00000026334	MANBA	8,9,10,11	mannosidase beta [Source:VGNC Symbol;Acc:VGNC:31167]	GO:0004553(hydrolase activity, hydrolyzing O-glycosyl compounds);GO:0004567(beta-mannosidase activity);GO:0005764(lysosome);GO:0005975(carbohydrate metabolic process);GO:0006516(glycoprotein catabolic process);GO:0043231(intracellular membrane-bounded organelle);GO:0046355(mannan catabolic process)	00511(Other glycan degradation);04142(Lysosome)	EC:3.2.1.25
circRNA26980	24.0974	16.5818	0	0	3.7999	0	0	0	0	0	4	3	0	0	1	0	0	0	0	0	inf	up	0.114303	1	no	chr20	312987	314250	-	2	circRNA	ENSBTAT00000015780	PANK3	5,4	pantothenate kinase 3 [Source:VGNC Symbol;Acc:VGNC:32565]	GO:0000166(nucleotide binding);GO:0004594(pantothenate kinase activity);GO:0005524(ATP binding);GO:0005737(cytoplasm);GO:0005829(cytosol);GO:0015937(coenzyme A biosynthetic process);GO:0016301(kinase activity);GO:0016310(phosphorylation);GO:0016740(transferase activity);GO:0019842(vitamin binding);GO:0042803(protein homodimerization activity);GO:1905502(acetyl-CoA binding)	00770(Pantothenate and CoA biosynthesis)	EC:2.7.1.33
circRNA18067	0	0	9.86594	9.88905	22.7994	0	0	0	0	0	0	0	2	2	6	0	0	0	0	0	inf	up	0.114636	1	no	chr26	17947655	17968099	-	3	circRNA	ENSBTAT00000026477	PIK3AP1	9,8,7	phosphoinositide-3-kinase adaptor protein 1 [Source:VGNC Symbol;Acc:VGNC:54469]	GO:0005737(cytoplasm);GO:0005829(cytosol);GO:0005886(plasma membrane);GO:0014068(positive regulation of phosphatidylinositol 3-kinase signaling);GO:0016020(membrane);GO:0034134(toll-like receptor 2 signaling pathway);GO:0034142(toll-like receptor 4 signaling pathway);GO:0034154(toll-like receptor 7 signaling pathway);GO:0034162(toll-like receptor 9 signaling pathway);GO:0036312(phosphatidylinosit…	04151(PI3K-Akt signaling pathway);04662(B cell receptor signaling pathway)	NA
circRNA2114	12.0487	22.109	44.3967	74.1679	15.1996	36.1107	58.7705	111.407	96.2014	83.2091	2	4	9	15	4	11	15	21	23	23	-1.19968	down	0.114638	1	no	chr21	21284903	21290683	-	3	circRNA	ENSBTAT00000001846	AP3S2	4,3,2	adaptor related protein complex 3 subunit sigma 2 [Source:VGNC Symbol;Acc:VGNC:53932]	GO:0005794(Golgi apparatus);GO:0006886(intracellular protein transport);GO:0008089(anterograde axonal transport);GO:0015031(protein transport);GO:0016020(membrane);GO:0016192(vesicle-mediated transport);GO:0030117(membrane coat);GO:0030123(AP-3 adaptor complex);GO:0030659(cytoplasmic vesicle membrane);GO:0031410(cytoplasmic vesicle);GO:0043231(intracellular membrane-bounded organelle);GO:0048490(…	04142(Lysosome)	NA
circRNA16839	12.0487	5.52725	0	9.88905	22.7994	0	0	0	0	3.61779	2	1	0	2	6	0	0	0	0	1	3.79636	up	0.11486	1	no	chr3	101715703	101807900	+	6	circRNA	ENSBTAT00000020671	ERI3	3,4,5,6,7,8	ERI1 exoribonuclease family member 3 [Source:VGNC Symbol;Acc:VGNC:55169]	GO:0000175(3'-5'-exoribonuclease activity);GO:0000467(exonucleolytic trimming to generate mature 3'-end of 5.8S rRNA from tricistronic rRNA transcript (SSU-rRNA, 5.8S rRNA, LSU-rRNA));GO:0000738(DNA catabolic process, exonucleolytic);GO:0003676(nucleic acid binding);GO:0004518(nuclease activity);GO:0004527(exonuclease activity);GO:0016787(hydrolase activity);GO:0046872(metal ion binding)	NA	NA
circRNA31731	0	0	0	49.4453	18.9995	0	0	0	0	0	0	0	0	10	5	0	0	0	0	0	inf	up	0.114888	1	no	chr23	28527330	28551453	-	1	intergenic	intergenic_circRNA	intergenic_circRNA	chr23:28527329-28551453	NA	NA	NA	NA
circRNA29114	0	0	29.5978	39.5562	0	0	0	0	0	0	0	0	6	8	0	0	0	0	0	0	inf	up	0.115179	1	no	chr16	60259303	60277738	+	8	circRNA	ENSBTAT00000034000	RALGPS2	11,12,13,14,15,16,17,18	Ral GEF with PH domain and SH3 binding motif 2 [Source:VGNC Symbol;Acc:VGNC:33705]	GO:0005085(guanyl-nucleotide exchange factor activity);GO:0005622(intracellular);GO:0007264(small GTPase mediated signal transduction);GO:0032485(regulation of Ral protein signal transduction)	NA	NA
circRNA19813	18.073	5.52725	0	19.7781	0	0	0	0	0	0	3	1	0	4	0	0	0	0	0	0	inf	up	0.115223	1	no	chr15	64991880	64997661	+	5	circRNA	ENSBTAT00000079521	CAT	5,6,7,8,9	catalase [Source:VGNC Symbol;Acc:VGNC:26792]	GO:0000302(response to reactive oxygen species);GO:0004046(aminoacylase activity);GO:0004096(catalase activity);GO:0004601(peroxidase activity);GO:0005102(signaling receptor binding);GO:0005777(peroxisome);GO:0005778(peroxisomal membrane);GO:0006641(triglyceride metabolic process);GO:0006979(response to oxidative stress);GO:0008203(cholesterol metabolic process);GO:0009060(aerobic respiration);GO…	00380(Tryptophan metabolism);00630(Glyoxylate and dicarboxylate metabolism);04068(FoxO signaling pathway);04146(Peroxisome);04211(Longevity regulating pathway);04213(Longevity regulating pathway - multiple species);05014(Amyotrophic lateral sclerosis (ALS))	EC:1.11.1.6
circRNA1846	0	11.0545	9.86594	0	0	19.6968	23.5082	10.6101	20.9134	21.7067	0	2	2	0	0	6	6	2	5	6	-2.20465	down	0.115389	1	no	chr22	7750206	7753002	-	2	circRNA	ENSBTAT00000015071	CLASP2	35,34	cytoplasmic linker associated protein 2 [Source:VGNC Symbol;Acc:VGNC:27390]	NA	NA	NA
circRNA6736	0	0	0	0	0	0	7.83607	0	29.2787	7.23557	0	0	0	0	0	0	2	0	7	2	-inf	down	0.115439	1	no	chr16	70503175	70530626	-	2	circRNA	ENSBTAT00000001565	RPS6KC1	4,3	ribosomal protein S6 kinase C1 [Source:VGNC Symbol;Acc:VGNC:34148]	GO:0004672(protein kinase activity);GO:0005524(ATP binding);GO:0005769(early endosome);GO:0006468(protein phosphorylation);GO:0035091(phosphatidylinositol binding)	NA	NA
circRNA19404	30.1217	33.1635	0	0	0	0	0	0	0	0	5	6	0	0	0	0	0	0	0	0	inf	up	0.115457	1	no	chr12	25981070	26026074	-	3	circRNA	ENSBTAT00000085729	NBEA	31,30,29	neurobeachin [Source:VGNC Symbol;Acc:VGNC:31893]	GO:0005515(protein binding);GO:0005802(trans-Golgi network);GO:0005829(cytosol);GO:0005886(plasma membrane);GO:0008104(protein localization);GO:0012505(endomembrane system);GO:0019901(protein kinase binding)	NA	NA
circRNA4227	36.1461	11.0545	24.6648	49.4453	41.7989	82.0698	47.0164	74.271	58.5574	90.4447	6	2	5	10	11	25	12	14	14	25	-1.11121	down	0.116242	1	no	chr24	42919620	42921665	-	2	circRNA	ENSBTAT00000072067	ENSBTAG00000010542	chr24:42912506-42919619|chr24:42921665-42950899	spire type actin nucleation factor 1 [Source:VGNC Symbol;Acc:VGNC:35222]	GO:0003779(actin binding);GO:0005654(nucleoplasm);GO:0005829(cytosol);GO:0016192(vesicle-mediated transport);GO:0030036(actin cytoskeleton organization);GO:0045010(actin nucleation);GO:0051295(establishment of meiotic spindle localization);GO:0070649(formin-nucleated actin cable assembly);GO:2000781(positive regulation of double-strand break repair)	NA	NA
circRNA1233	60.2434	11.0545	39.4638	39.5562	45.5988	16.414	19.5902	21.2203	12.548	18.0889	10	2	8	8	12	5	5	4	3	5	1.15694	up	0.116244	1	no	chr14	62144591	62159839	+	7	circRNA	ENSBTAT00000028260	RRM2B	2,3,4,5,6,7,8	ribonucleotide reductase regulatory TP53 inducible subunit M2B [Source:VGNC Symbol;Acc:VGNC:34166]	GO:0001822(kidney development);GO:0003014(renal system process);GO:0004748(ribonucleoside-diphosphate reductase activity, thioredoxin disulfide as acceptor);GO:0005654(nucleoplasm);GO:0005739(mitochondrion);GO:0005829(cytosol);GO:0006264(mitochondrial DNA replication);GO:0006281(DNA repair);GO:0006979(response to oxidative stress);GO:0009200(deoxyribonucleoside triphosphate metabolic process);GO:…	00230(Purine metabolism);00240(Pyrimidine metabolism);00480(Glutathione metabolism);00983(Drug metabolism - other enzymes);04115(p53 signaling pathway)	EC:1.17.4.1
circRNA6259	6.02434	11.0545	19.7319	49.4453	0	0	7.83607	0	0	0	1	2	4	10	0	0	2	0	0	0	3.46042	up	0.116455	1	no	chr10	19494074	19513580	+	4	circRNA	ENSBTAT00000010013	BBS4	2,3,4,5	Bardet-Biedl syndrome 4 [Source:NCBI gene;Acc:532120]	GO:0000226(microtubule cytoskeleton organization);GO:0000242(pericentriolar material);GO:0000281(mitotic cytokinesis);GO:0001103(RNA polymerase II repressing transcription factor binding);GO:0001750(photoreceptor outer segment);GO:0001764(neuron migration);GO:0001843(neural tube closure);GO:0001895(retina homeostasis);GO:0001917(photoreceptor inner segment);GO:0003085(negative regulation of syste…	NA	NA
circRNA19226	30.1217	0	34.5308	0	0	0	0	0	0	0	5	0	7	0	0	0	0	0	0	0	inf	up	0.116843	1	no	chr10	76617091	76636051	-	3	circRNA	ENSBTAT00000069694	ENSBTAG00000009643	chr10:76617090-76636051	zinc finger and BTB domain containing 25 [Source:VGNC Symbol;Acc:VGNC:37069]	GO:0003676(nucleic acid binding);GO:0003677(DNA binding);GO:0005515(protein binding);GO:0005654(nucleoplasm);GO:0005737(cytoplasm);GO:0010467(gene expression)	NA	NA
circRNA10703	0	22.109	0	34.6117	41.7989	0	11.7541	0	0	0	0	4	0	7	11	0	3	0	0	0	3.06725	up	0.117162	1	no	chr27	37244825	37246606	+	3	circRNA	ENSBTAT00000018691	ENSBTAG00000014068	chr27:37243430-37244824	voltage dependent anion channel 3 [Source:NCBI gene;Acc:282716]	GO:0000166(nucleotide binding);GO:0005739(mitochondrion);GO:0005741(mitochondrial outer membrane);GO:0006811(ion transport);GO:0008308(voltage-gated anion channel activity);GO:0015288(porin activity);GO:0015698(inorganic anion transport);GO:0016020(membrane);GO:0016021(integral component of membrane);GO:0046930(pore complex);GO:0055085(transmembrane transport);GO:0098656(anion transmembrane trans…	04020(Calcium signaling pathway);04022(cGMP-PKG signaling pathway);04216(Ferroptosis);04217(Necroptosis);04218(Cellular senescence);04621(NOD-like receptor signaling pathway);04979(Cholesterol metabolism);05012(Parkinson disease);05016(Huntington disease);05161(Hepatitis B);05166(Human T-cell leukemia virus 1 infection);05203(Viral carcinogenesis)	NA
circRNA19949	12.0487	27.6363	0	0	3.7999	0	0	0	0	0	2	5	0	0	1	0	0	0	0	0	inf	up	0.117386	1	no	chr19	49663807	49664123	+	2	circRNA	ENSBTAT00000081898	B3GNTL1	2,3	UDP-GlcNAc:betaGal beta-1,3-N-acetylglucosaminyltransferase like 1 [Source:NCBI gene;Acc:617397]	NA	NA	NA
circRNA11892	0	0	0	0	0	0	15.6721	5.30507	0	32.5601	0	0	0	0	0	0	4	1	0	9	-inf	down	0.117758	1	no	chr9	86760654	86775623	-	9	circRNA	ENSBTAT00000022582	ENSBTAG00000016980	chr9:86756196-86760654|chr9:86775623-86782216	peptidylprolyl isomerase like 4 [Source:VGNC Symbol;Acc:VGNC:33204]	GO:0000413(protein peptidyl-prolyl isomerization);GO:0003676(nucleic acid binding);GO:0003723(RNA binding);GO:0003755(peptidyl-prolyl cis-trans isomerase activity);GO:0005634(nucleus);GO:0005654(nucleoplasm);GO:0005829(cytosol);GO:0016853(isomerase activity);GO:1901407(regulation of phosphorylation of RNA polymerase II C-terminal domain)	NA	EC:5.2.1.8
circRNA5040	66.2678	11.0545	64.1286	49.4453	91.1976	29.5451	0	0	12.548	39.7957	11	2	13	10	24	9	0	0	3	11	1.78444	up	0.117832	1	no	chr3	51254296	51274342	-	5	circRNA	ENSBTAT00000008109	ENSBTAG00000006167	chr3:51242518-51254295|chr3:51274342-51284448	BTB (POZ) domain containing 8 [Source:NCBI gene;Acc:520456]	GO:0005515(protein binding);GO:0098793(presynapse);GO:0150007(clathrin-dependent synaptic vesicle endocytosis)	NA	NA
circRNA4314	96.3895	71.8543	0	0	292.592	121.463	286.016	493.372	334.614	488.401	16	13	0	0	77	37	73	93	80	135	-1.90332	down	0.118013	1	no	chr13	47729439	47746248	-	6	circRNA	ENSBTAT00000079129	ENSBTAG00000008293	chr13:47727877-47729438|chr13:47746248-47746753	glycerophosphocholine phosphodiesterase 1 [Source:VGNC Symbol;Acc:VGNC:29528]	GO:0005737(cytoplasm);GO:0006629(lipid metabolic process);GO:0007519(skeletal muscle tissue development);GO:0008081(phosphoric diester hydrolase activity);GO:0030246(carbohydrate binding);GO:0046475(glycerophospholipid catabolic process);GO:0047389(glycerophosphocholine phosphodiesterase activity);GO:2001070(starch binding)	00564(Glycerophospholipid metabolism);05231(Choline metabolism in cancer)	EC:3.1.4.2
circRNA21129	6.02434	16.5818	19.7319	0	0	0	0	0	0	0	1	3	4	0	0	0	0	0	0	0	inf	up	0.118038	1	no	chr8	101787897	101789933	+	2	circRNA	ENSBTAT00000044340	HSDL2	7,8	hydroxysteroid dehydrogenase like 2 [Source:VGNC Symbol;Acc:VGNC:29980]	GO:0005739(mitochondrion);GO:0005777(peroxisome);GO:0016491(oxidoreductase activity);GO:0055114(oxidation-reduction process)	NA	NA
circRNA10382	0	0	123.324	0	0	0	286.016	488.067	0	448.606	0	0	25	0	0	0	73	92	0	124	-3.30953	down	0.118073	1	no	chr4	43637319	43639823	-	3	circRNA	ENSBTAT00000004985	ENSBTAG00000003825	chr4:43628628-43637318|chr4:43639823-43650130	protein tyrosine phosphatase, non-receptor type 12 [Source:VGNC Symbol;Acc:VGNC:33531]	GO:0002102(podosome);GO:0004721(phosphoprotein phosphatase activity);GO:0004725(protein tyrosine phosphatase activity);GO:0005737(cytoplasm);GO:0005829(cytosol);GO:0006470(protein dephosphorylation);GO:0016311(dephosphorylation);GO:0016787(hydrolase activity);GO:0016791(phosphatase activity);GO:0017124(SH3 domain binding);GO:0035335(peptidyl-tyrosine dephosphorylation);GO:0042058(regulation of ep…	NA	EC:3.1.3.48
circRNA28528	0	22.109	39.4638	0	0	0	0	0	0	0	0	4	8	0	0	0	0	0	0	0	inf	up	0.118543	1	no	chr11	3904453	3955954	-	3	circRNA	ENSBTAT00000013715	ENSBTAG00000010388	chr11:3893894-3904453	alpha-1,3-mannosyl-glycoprotein 4-beta-N-acetylglucosaminyltransferase A [Source:NCBI gene;Acc:282276]	GO:0000139(Golgi membrane);GO:0005576(extracellular region);GO:0005794(Golgi apparatus);GO:0006486(protein glycosylation);GO:0006487(protein N-linked glycosylation);GO:0008375(acetylglucosaminyltransferase activity);GO:0008454(alpha-1,3-mannosylglycoprotein 4-beta-N-acetylglucosaminyltransferase activity);GO:0016020(membrane);GO:0016021(integral component of membrane);GO:0016740(transferase activ…	00510(N-Glycan biosynthesis)	EC:2.4.1.145
circRNA52	0	0	14.7989	4.94453	0	3.28279	31.3443	26.5254	20.9134	14.4711	0	0	3	1	0	1	8	5	5	4	-2.28971	down	0.118549	1	no	chr13	31208966	31211566	-	3	circRNA	ENSBTAT00000039415	RSU1	7,6,5	Ras suppressor protein 1 [Source:VGNC Symbol;Acc:VGNC:57022]	GO:0005515(protein binding);GO:0005925(focal adhesion);GO:0010811(positive regulation of cell-substrate adhesion);GO:0043547(positive regulation of GTPase activity)	NA	NA
circRNA17624	0	11.0545	19.7319	9.88905	0	0	0	0	0	0	0	2	4	2	0	0	0	0	0	0	inf	up	0.11856	1	no	chr13	33499475	33526939	+	6	circRNA	ENSBTAT00000078678	ARHGAP12	7,8,9,10,11,12	Rho GTPase activating protein 12 [Source:VGNC Symbol;Acc:VGNC:26075]	GO:0001891(phagocytic cup);GO:0002011(morphogenesis of an epithelial sheet);GO:0005096(GTPase activator activity);GO:0005515(protein binding);GO:0005737(cytoplasm);GO:0006911(phagocytosis, engulfment);GO:0007015(actin filament organization);GO:0007165(signal transduction);GO:0043087(regulation of GTPase activity);GO:0043547(positive regulation of GTPase activity);GO:0051058(negative regulation of…	NA	NA
circRNA16465	18.073	0	0	54.3898	7.5998	0	0	0	0	7.23557	3	0	0	11	2	0	0	0	0	2	3.46795	up	0.120854	1	no	chr20	6772602	6773105	+	2	circRNA	ENSBTAT00000054796	GFM2	9,10	G elongation factor mitochondrial 2 [Source:VGNC Symbol;Acc:VGNC:29328]	GO:0000166(nucleotide binding);GO:0003746(translation elongation factor activity);GO:0003924(GTPase activity);GO:0005525(GTP binding);GO:0005739(mitochondrion);GO:0006412(translation);GO:0006414(translational elongation);GO:0032543(mitochondrial translation);GO:0032790(ribosome disassembly)	NA	NA
circRNA3369	24.0974	77.3815	103.592	98.8905	110.197	9.84838	78.3607	58.3558	20.9134	50.649	4	14	21	20	29	3	20	11	5	14	0.925015	up	0.121047	1	no	chr2	35172958	35196317	-	3	circRNA	ENSBTAT00000046172	TANK	4,3,2	TRAF family member associated NFKB activator [Source:VGNC Symbol;Acc:VGNC:35594]	GO:0004843(thiol-dependent ubiquitin-specific protease activity);GO:0005829(cytosol);GO:0006508(proteolysis);GO:0006974(cellular response to DNA damage stimulus);GO:0007249(I-kappaB kinase/NF-kappaB signaling);GO:0031625(ubiquitin protein ligase binding);GO:0032991(protein-containing complex);GO:0035800(deubiquitinase activator activity);GO:0043124(negative regulation of I-kappaB kinase/NF-kappaB…	04621(NOD-like receptor signaling pathway);04622(RIG-I-like receptor signaling pathway)	NA
circRNA12126	0	38.6908	9.86594	24.7226	22.7994	0	15.6721	0	0	0	0	7	2	5	6	0	4	0	0	0	2.61602	up	0.121384	1	no	chr1	57317854	57336459	-	5	circRNA	ENSBTAT00000011976	ENSBTAG00000009084	chr1:57313858-57317853|chr1:57336459-57340306	autophagy related 3 [Source:VGNC Symbol;Acc:VGNC:26256]	GO:0000045(autophagosome assembly);GO:0000153(cytoplasmic ubiquitin ligase complex);GO:0000422(autophagy of mitochondrion);GO:0005737(cytoplasm);GO:0005829(cytosol);GO:0006464(cellular protein modification process);GO:0006914(autophagy);GO:0015031(protein transport);GO:0016236(macroautophagy);GO:0016567(protein ubiquitination);GO:0016740(transferase activity);GO:0019776(Atg8 ligase activity);GO:0…	04136(Autophagy - other);04140(Autophagy - animal);05167(Kaposi sarcoma-associated herpesvirus infection)	NA
circRNA8025	24.0974	0	9.86594	24.7226	11.3997	0	7.83607	0	0	3.61779	4	0	2	5	3	0	2	0	0	1	2.61329	up	0.121562	1	no	chr21	45135188	45139321	-	2	circRNA	ENSBTAT00000026857	BAZ1A	17,16	bromodomain adjacent to zinc finger domain 1A [Source:VGNC Symbol;Acc:VGNC:53933]	GO:0005515(protein binding);GO:0006261(DNA-dependent DNA replication);GO:0006338(chromatin remodeling);GO:0008623(CHRAC);GO:0046872(metal ion binding)	NA	NA
circRNA17209	24.0974	0	19.7319	29.6672	0	0	0	0	0	7.23557	4	0	4	6	0	0	0	0	0	2	3.34449	up	0.121665	1	no	NKLS02001967.1	38220	92155	+	1	intergenic	intergenic_circRNA	intergenic_circRNA	NKLS02001967.1:38219-92155	NA	NA	NA	NA
circRNA1778	36.1461	77.3815	39.4638	138.447	49.3987	55.8075	137.131	212.203	163.124	159.183	6	14	8	28	13	17	35	40	39	44	-1.09376	down	0.12174	1	no	chr25	17105791	17111037	-	3	circRNA	ENSBTAT00000002710	GDE1	4,3,2	glycerophosphodiester phosphodiesterase 1 [Source:VGNC Symbol;Acc:VGNC:29298]	GO:0004622(lysophospholipase activity);GO:0005886(plasma membrane);GO:0006629(lipid metabolic process);GO:0006644(phospholipid metabolic process);GO:0008081(phosphoric diester hydrolase activity);GO:0008889(glycerophosphodiester phosphodiesterase activity);GO:0016020(membrane);GO:0016021(integral component of membrane);GO:0016787(hydrolase activity);GO:0030659(cytoplasmic vesicle membrane);GO:003…	NA	EC:3.1.4.44
circRNA10450	0	0	0	0	0	0	11.7541	0	12.548	14.4711	0	0	0	0	0	0	3	0	3	4	-inf	down	0.121754	1	no	chr4	114745508	114756092	-	4	circRNA	ENSBTAT00000069482	ENSBTAG00000024199	chr4:114714131-114745507|chr4:114756092-114775693	lysine methyltransferase 2C [Source:VGNC Symbol;Acc:VGNC:30692]	GO:0003713(transcription coactivator activity);GO:0005515(protein binding);GO:0005634(nucleus);GO:0006355(regulation of transcription, DNA-templated);GO:0008168(methyltransferase activity);GO:0016740(transferase activity);GO:0018024(histone-lysine N-methyltransferase activity);GO:0032259(methylation);GO:0034968(histone lysine methylation);GO:0035097(histone methyltransferase complex);GO:0042393(h…	00310(Lysine degradation)	EC:2.1.1.43
circRNA7960	36.1461	60.7998	29.5978	79.1124	60.7984	0	58.7705	0	20.9134	14.4711	6	11	6	16	16	0	15	0	5	4	1.50078	up	0.122368	1	no	chr21	6903942	6907420	-	3	circRNA	ENSBTAT00000076961	MEF2A	7,6,5	myocyte enhancer factor 2A [Source:VGNC Symbol;Acc:VGNC:31372]	GO:0000002(mitochondrial genome maintenance);GO:0000122(negative regulation of transcription by RNA polymerase II);GO:0000165(MAPK cascade);GO:0000790(nuclear chromatin);GO:0000977(RNA polymerase II regulatory region sequence-specific DNA binding);GO:0000978(RNA polymerase II proximal promoter sequence-specific DNA binding);GO:0000981(DNA-binding transcription factor activity, RNA polymerase II-s…	04022(cGMP-PKG signaling pathway);04371(Apelin signaling pathway);04928(Parathyroid hormone synthesis, secretion and action);05418(Fluid shear stress and atherosclerosis)	NA
circRNA18343	0	5.52725	14.7989	24.7226	0	0	0	0	0	0	0	1	3	5	0	0	0	0	0	0	inf	up	0.122696	1	no	chr7	53179277	53195796	+	6	circRNA	ENSBTAT00000085973	NDFIP1	3,4,5,6,7,8	Nedd4 family interacting protein 1 [Source:VGNC Symbol;Acc:VGNC:31934]	GO:0002761(regulation of myeloid leukocyte differentiation);GO:0002829(negative regulation of type 2 immune response);GO:0005794(Golgi apparatus);GO:0005938(cell cortex);GO:0006879(cellular iron ion homeostasis);GO:0007034(vacuolar transport);GO:0010629(negative regulation of gene expression);GO:0016020(membrane);GO:0016021(integral component of membrane);GO:0030001(metal ion transport);GO:003139…	NA	NA
ciRNA1353	0	0	0	0	0	0	0	42.4406	0	43.4134	0	0	0	0	0	0	0	8	0	12	-inf	down	0.123193	1	no	chr21	45399915	45404916	+	1	ciRNA	ENSBTAT00000081942	ENSBTAG00000009682	chr21:45399914-45404916	KIAA0391 [Source:VGNC Symbol;Acc:VGNC:55893]	GO:0001682(tRNA 5'-leader removal);GO:0004526(ribonuclease P activity);GO:0005515(protein binding);GO:0005739(mitochondrion);GO:0008033(tRNA processing);GO:0042645(mitochondrial nucleoid);GO:0090501(RNA phosphodiester bond hydrolysis);GO:0090502(RNA phosphodiester bond hydrolysis, endonucleolytic)	NA	NA
circRNA6669	0	11.0545	0	0	0	0	19.5902	58.3558	20.9134	14.4711	0	2	0	0	0	0	5	11	5	4	-3.35783	down	0.123701	1	no	chr16	40057500	40066749	+	3	circRNA	ENSBTAT00000046578	SUCO	9,10,11	SUN domain containing ossification factor [Source:VGNC Symbol;Acc:VGNC:35459]	GO:0005737(cytoplasm);GO:0005791(rough endoplasmic reticulum);GO:0016020(membrane);GO:0032967(positive regulation of collagen biosynthetic process);GO:0034975(protein folding in endoplasmic reticulum);GO:0045669(positive regulation of osteoblast differentiation);GO:0046850(regulation of bone remodeling)	NA	NA
circRNA5206	0	0	0	0	0	26.2623	0	0	0	32.5601	0	0	0	0	0	8	0	0	0	9	-inf	down	0.123968	1	no	chr27	34102800	34117063	+	7	circRNA	ENSBTAT00000070660	ENSBTAG00000003509	chr27:34095947-34102799|chr27:34117063-34123375	pleckstrin homology domain containing A2 [Source:VGNC Symbol;Acc:VGNC:33004]	GO:0005634(nucleus);GO:0005737(cytoplasm);GO:0005886(plasma membrane);GO:0008289(lipid binding);GO:0016020(membrane);GO:0030165(PDZ domain binding);GO:0043325(phosphatidylinositol-3,4-bisphosphate binding)	NA	NA
circRNA9923	0	0	0	0	0	0	23.5082	0	0	47.0312	0	0	0	0	0	0	6	0	0	13	-inf	down	0.124157	1	no	chr1	146153396	146159552	+	3	circRNA	ENSBTAT00000074762	DIP2A	4,5,6	disco interacting protein 2 homolog A [Source:VGNC Symbol;Acc:VGNC:28066]	GO:0003824(catalytic activity);GO:0009986(cell surface);GO:0010629(negative regulation of gene expression);GO:0042981(regulation of apoptotic process)	NA	NA
circRNA26999	12.0487	11.0545	14.7989	0	0	0	0	0	0	0	2	2	3	0	0	0	0	0	0	0	inf	up	0.124324	1	no	chr21	6887421	6907223	-	4	circRNA	ENSBTAT00000014074	MEF2A	8,7,6,5	myocyte enhancer factor 2A [Source:VGNC Symbol;Acc:VGNC:31372]	GO:0000002(mitochondrial genome maintenance);GO:0000122(negative regulation of transcription by RNA polymerase II);GO:0000165(MAPK cascade);GO:0000790(nuclear chromatin);GO:0000977(RNA polymerase II regulatory region sequence-specific DNA binding);GO:0000978(RNA polymerase II proximal promoter sequence-specific DNA binding);GO:0000981(DNA-binding transcription factor activity, RNA polymerase II-s…	04022(cGMP-PKG signaling pathway);04371(Apelin signaling pathway);04928(Parathyroid hormone synthesis, secretion and action);05418(Fluid shear stress and atherosclerosis)	NA
circRNA4076	0	0	0	0	0	3.28279	23.5082	0	16.7307	0	0	0	0	0	0	1	6	0	4	0	-inf	down	0.12442	1	no	chr8	74519725	74522135	+	3	circRNA	ENSBTAT00000084967	PTK2B	2,3,4	protein tyrosine kinase 2 beta [Source:VGNC Symbol;Acc:VGNC:33519]	GO:0001525(angiogenesis);GO:0001954(positive regulation of cell-matrix adhesion);GO:0002040(sprouting angiogenesis);GO:0002315(marginal zone B cell differentiation);GO:0002688(regulation of leukocyte chemotaxis);GO:0004672(protein kinase activity);GO:0004713(protein tyrosine kinase activity);GO:0004715(non-membrane spanning protein tyrosine kinase activity);GO:0005524(ATP binding);GO:0005634(nucl…	04020(Calcium signaling pathway);04062(Chemokine signaling pathway);04072(Phospholipase D signaling pathway);04650(Natural killer cell mediated cytotoxicity);04670(Leukocyte transendothelial migration);04912(GnRH signaling pathway);05161(Hepatitis B);05163(Human cytomegalovirus infection);05170(Human immunodeficiency virus 1 infection)	EC:2.7.10.2
circRNA10509	0	0	0	0	0	0	27.4262	63.6609	0	0	0	0	0	0	0	0	7	12	0	0	-inf	down	0.124422	1	no	chr3	51040045	51084151	-	4	circRNA	ENSBTAT00000084772	ENSBTAG00000018739	chr3:51084151-51090463	RNA polymerase II associated protein 2 [Source:VGNC Symbol;Acc:VGNC:34099]	GO:0004721(phosphoprotein phosphatase activity);GO:0005634(nucleus);GO:0005730(nucleolus);GO:0005737(cytoplasm);GO:0005829(cytosol);GO:0008420(RNA polymerase II CTD heptapeptide repeat phosphatase activity);GO:0009301(snRNA transcription);GO:0016591(RNA polymerase II, holoenzyme);GO:0016787(hydrolase activity);GO:0043175(RNA polymerase core enzyme binding);GO:0046872(metal ion binding);GO:0070940…	NA	EC:3.1.3.16
circRNA5715	0	0	0	0	0	0	3.91803	31.8304	0	21.7067	0	0	0	0	0	0	1	6	0	6	-inf	down	0.124729	1	no	chr13	65950426	65954612	-	5	circRNA	ENSBTAT00000043682	SAMHD1	11,10,9,8,7	SAM and HD domain containing deoxynucleoside triphosphate triphosphohydrolase 1 [Source:VGNC Symbol;Acc:VGNC:34277]	GO:0000166(nucleotide binding);GO:0000724(double-strand break repair via homologous recombination);GO:0002376(immune system process);GO:0003676(nucleic acid binding);GO:0003697(single-stranded DNA binding);GO:0003723(RNA binding);GO:0003824(catalytic activity);GO:0004540(ribonuclease activity);GO:0005525(GTP binding);GO:0005634(nucleus);GO:0005654(nucleoplasm);GO:0005694(chromosome);GO:0005886(pl…	05170(Human immunodeficiency virus 1 infection)	NA
circRNA14272	0	0	0	0	0	0	0	10.6101	0	68.738	0	0	0	0	0	0	0	2	0	19	-inf	down	0.124824	1	no	chr14	12534875	12543218	-	1	intergenic	intergenic_circRNA	intergenic_circRNA	chr14:12534874-12543218	NA	NA	NA	NA
ciRNA417	0	0	0	0	0	26.2623	0	47.7456	0	0	0	0	0	0	0	8	0	9	0	0	-inf	down	0.125248	1	no	chr2	52443812	52484131	+	1	ciRNA	ENSBTAT00000086656	ENSBTAG00000001132	chr2:52443811-52484131	glycosyltransferase like domain containing 1 [Source:VGNC Symbol;Acc:VGNC:29690]	GO:0016740(transferase activity);GO:0016757(transferase activity, transferring glycosyl groups)	NA	NA
circRNA3695	0	0	0	0	0	6.56559	11.7541	31.8304	0	0	0	0	0	0	0	2	3	6	0	0	-inf	down	0.125859	1	no	chr1	130882446	130887604	-	4	circRNA	ENSBTAT00000070152	ARMC8	6,5,4,3	armadillo repeat containing 8 [Source:VGNC Symbol;Acc:VGNC:26162]	GO:0000151(ubiquitin ligase complex);GO:0005515(protein binding);GO:0005634(nucleus);GO:0005737(cytoplasm);GO:0034657(GID complex);GO:0043161(proteasome-mediated ubiquitin-dependent protein catabolic process)	NA	NA
circRNA27678	0	5.52725	9.86594	29.6672	0	0	0	0	0	0	0	1	2	6	0	0	0	0	0	0	inf	up	0.125896	1	no	chr10	65046622	65051618	-	2	circRNA	ENSBTAT00000077334	SPATA5L1	3,2	spermatogenesis associated 5 like 1 [Source:VGNC Symbol;Acc:VGNC:35188]	GO:0000166(nucleotide binding);GO:0005524(ATP binding);GO:0005737(cytoplasm);GO:0016887(ATPase activity)	NA	NA
circRNA18322	6.02434	16.5818	0	14.8336	0	0	0	0	0	0	1	3	0	3	0	0	0	0	0	0	inf	up	0.125993	1	no	chr7	22764198	22772182	+	6	circRNA	ENSBTAT00000083520	FNIP1	4,5,6,7,8,9	folliculin interacting protein 1 [Source:VGNC Symbol;Acc:VGNC:29068]	GO:0000122(negative regulation of transcription by RNA polymerase II);GO:0001932(regulation of protein phosphorylation);GO:0001934(positive regulation of protein phosphorylation);GO:0002327(immature B cell differentiation);GO:0002904(positive regulation of B cell apoptotic process);GO:0005085(guanyl-nucleotide exchange factor activity);GO:0005737(cytoplasm);GO:0007005(mitochondrion organization);…	04150(mTOR signaling pathway)	NA
circRNA2546	0	16.5818	0	34.6117	3.7999	26.2623	31.3443	63.6609	0	101.298	0	3	0	7	1	8	8	12	0	28	-2.0169	down	0.126052	1	no	chr6	18917890	18922897	+	2	circRNA	ENSBTAT00000080873	TBCK	5,6	TBC1 domain containing kinase [Source:VGNC Symbol;Acc:VGNC:35655]	GO:0004672(protein kinase activity);GO:0005096(GTPase activator activity);GO:0005524(ATP binding);GO:0005737(cytoplasm);GO:0006468(protein phosphorylation);GO:0006886(intracellular protein transport);GO:0008283(cell population proliferation);GO:0017137(Rab GTPase binding);GO:0030036(actin cytoskeleton organization);GO:0030496(midbody);GO:0032006(regulation of TOR signaling);GO:0072686(mitotic spi…	NA	NA
circRNA11205	0	132.654	59.1956	98.8905	136.796	0	47.0164	47.7456	0	57.8846	0	24	12	20	36	0	12	9	0	16	1.48585	up	0.126062	1	no	NKLS02000591.1	45603	170825	+	1	intergenic	intergenic_circRNA	intergenic_circRNA	NKLS02000591.1:45602-170825	NA	NA	NA	NA
circRNA18324	12.0487	16.5818	0	0	7.5998	0	0	0	0	0	2	3	0	0	2	0	0	0	0	0	inf	up	0.126115	1	no	chr7	22968765	22974433	+	3	circRNA	ENSBTAT00000000910	ENSBTAG00000000682	10,11,12	Rap guanine nucleotide exchange factor 6 [Source:NCBI gene;Acc:789597]	GO:0005085(guanyl-nucleotide exchange factor activity);GO:0005515(protein binding);GO:0005622(intracellular);GO:0007165(signal transduction);GO:0007264(small GTPase mediated signal transduction)	04015(Rap1 signaling pathway);04530(Tight junction)	NA
circRNA58	0	0	0	0	0	16.414	3.91803	31.8304	0	0	0	0	0	0	0	5	1	6	0	0	-inf	down	0.126365	1	no	chr13	33346101	33353112	+	6	circRNA	ENSBTAT00000033899	KIF5B	9,10,11,12,13,14	kinesin family member 5B [Source:VGNC Symbol;Acc:VGNC:30606]	GO:0000166(nucleotide binding);GO:0003774(motor activity);GO:0003777(microtubule motor activity);GO:0005524(ATP binding);GO:0005737(cytoplasm);GO:0005815(microtubule organizing center);GO:0005829(cytosol);GO:0005871(kinesin complex);GO:0005874(microtubule);GO:0007018(microtubule-based movement);GO:0007028(cytoplasm organization);GO:0008017(microtubule binding);GO:0016887(ATPase activity);GO:00301…	04144(Endocytosis);04728(Dopaminergic synapse)	NA
circRNA22752	6.02434	0	9.86594	29.6672	0	0	0	0	0	0	1	0	2	6	0	0	0	0	0	0	inf	up	0.126399	1	no	chr9	76660340	76687655	-	11	circRNA	ENSBTAT00000016319	REPS1	12,11,10,9,8,7,6,5,4,3,2	RALBP1 associated Eps domain containing 1 [Source:VGNC Symbol;Acc:VGNC:33869]	GO:0005509(calcium ion binding);GO:0005515(protein binding);GO:0005886(plasma membrane);GO:0005905(clathrin-coated pit);GO:0006898(receptor-mediated endocytosis);GO:0017124(SH3 domain binding)	NA	NA
circRNA4003	0	5.52725	0	9.88905	0	13.1312	3.91803	31.8304	8.36534	21.7067	0	1	0	2	0	4	1	6	2	6	-2.35651	down	0.126466	1	no	chr8	38751869	38780187	+	3	circRNA	ENSBTAT00000063356	KIAA2026	3,4,5	KIAA2026 ortholog [Source:NCBI gene;Acc:616937]	GO:0005515(protein binding)	NA	NA
circRNA12702	0	0	0	0	0	0	0	53.0507	29.2787	0	0	0	0	0	0	0	0	10	7	0	-inf	down	0.126716	1	no	chr14	30693362	30697518	+	4	circRNA	ENSBTAT00000005874	ADHFE1	2,3,4,5	alcohol dehydrogenase, iron containing 1 [Source:VGNC Symbol;Acc:VGNC:25674]	GO:0004022(alcohol dehydrogenase (NAD) activity);GO:0005739(mitochondrion);GO:0006539(glutamate catabolic process via 2-oxoglutarate);GO:0016491(oxidoreductase activity);GO:0046872(metal ion binding);GO:0047988(hydroxyacid-oxoacid transhydrogenase activity);GO:0055114(oxidation-reduction process)	NA	EC:1.1.99.24
circRNA24697	0	0	29.5978	34.6117	0	0	0	0	0	0	0	0	6	7	0	0	0	0	0	0	inf	up	0.126764	1	no	chr12	18960711	18970472	-	3	circRNA	ENSBTAT00000037908	CAB39L	4,3,2	calcium binding protein 39 like [Source:VGNC Symbol;Acc:VGNC:26662]	GO:0004674(protein serine/threonine kinase activity);GO:0023014(signal transduction by protein phosphorylation)	04150(mTOR signaling pathway);04152(AMPK signaling pathway)	NA
circRNA18593	0	0	19.7319	9.88905	7.5998	0	0	0	0	0	0	0	4	2	2	0	0	0	0	0	inf	up	0.126834	1	no	chr3	118901655	118906849	-	2	circRNA	ENSBTAT00000079101	NDUFA10	9,8	NADH:ubiquinone oxidoreductase subunit A10 [Source:NCBI gene;Acc:338060]	GO:0005737(cytoplasm);GO:0005739(mitochondrion);GO:0005747(mitochondrial respiratory chain complex I);GO:0006120(mitochondrial electron transport, NADH to ubiquinone);GO:0008137(NADH dehydrogenase (ubiquinone) activity);GO:0032981(mitochondrial respiratory chain complex I assembly)	00190(Oxidative phosphorylation);04714(Thermogenesis);04723(Retrograde endocannabinoid signaling);04932(Non-alcoholic fatty liver disease (NAFLD));05010(Alzheimer disease);05012(Parkinson disease);05016(Huntington disease)	NA
circRNA4131	0	11.0545	0	0	0	13.1312	11.7541	37.1355	37.644	0	0	2	0	0	0	4	3	7	9	0	-3.17245	down	0.126979	1	no	chr5	51190224	51249962	-	7	circRNA	ENSBTAT00000086414	ENSBTAG00000010428	chr5:51169875-51190223|chr5:51249962-51275596	ubiquitin specific peptidase 15 [Source:VGNC Symbol;Acc:VGNC:36713]	GO:0003824(catalytic activity);GO:0004197(cysteine-type endopeptidase activity);GO:0004843(thiol-dependent ubiquitin-specific protease activity);GO:0005160(transforming growth factor beta receptor binding);GO:0005634(nucleus);GO:0005737(cytoplasm);GO:0005739(mitochondrion);GO:0005829(cytosol);GO:0006508(proteolysis);GO:0006511(ubiquitin-dependent protein catabolic process);GO:0007179(transforming…	04137(Mitophagy - animal)	EC:3.4.19.12
circRNA27101	24.0974	11.0545	4.93297	0	0	0	0	0	0	0	4	2	1	0	0	0	0	0	0	0	inf	up	0.127059	1	no	chr5	9338955	9378424	-	14	circRNA	ENSBTAT00000061600	PPP1R12A	17,16,15,14,13,12,11,10,9,8,7,6,5,4	protein phosphatase 1 regulatory subunit 12A [Source:VGNC Symbol;Acc:VGNC:33223]	GO:0000278(mitotic cell cycle);GO:0000776(kinetochore);GO:0004857(enzyme inhibitor activity);GO:0005515(protein binding);GO:0005737(cytoplasm);GO:0005813(centrosome);GO:0005829(cytosol);GO:0006470(protein dephosphorylation);GO:0007098(centrosome cycle);GO:0007165(signal transduction);GO:0015629(actin cytoskeleton);GO:0019208(phosphatase regulator activity);GO:0019901(protein kinase binding);GO:00…	04022(cGMP-PKG signaling pathway);04024(cAMP signaling pathway);04270(Vascular smooth muscle contraction);04510(Focal adhesion);04611(Platelet activation);04810(Regulation of actin cytoskeleton);04921(Oxytocin signaling pathway);05205(Proteoglycans in cancer)	NA
circRNA11654	0	0	0	0	0	0	7.83607	31.8304	0	14.4711	0	0	0	0	0	0	2	6	0	4	-inf	down	0.127198	1	no	chr4	47784052	47974929	-	1	intergenic	intergenic_circRNA	intergenic_circRNA	chr4:47784051-47974929	NA	NA	NA	NA
circRNA31540	0	0	0	19.7781	37.999	0	0	0	0	0	0	0	0	4	10	0	0	0	0	0	inf	up	0.127618	1	no	chr22	28850698	28876796	+	4	circRNA	ENSBTAT00000079665	ENSBTAG00000005436	chr22:28844448-28850697|chr22:28876796-28894955	SHQ1, H/ACA ribonucleoprotein assembly factor [Source:VGNC Symbol;Acc:VGNC:34607]	GO:0000493(box H/ACA snoRNP assembly);GO:0005634(nucleus);GO:0005654(nucleoplasm);GO:0005737(cytoplasm);GO:0005829(cytosol);GO:0022618(ribonucleoprotein complex assembly);GO:0043065(positive regulation of apoptotic process);GO:0051082(unfolded protein binding);GO:2000233(negative regulation of rRNA processing)	NA	NA
circRNA13311	0	33.1635	0	19.7781	11.3997	0	0	5.30507	0	0	0	6	0	4	3	0	0	1	0	0	3.6003	up	0.127686	1	no	chr6	102070207	102093416	-	8	circRNA	ENSBTAT00000068634	KLHL8	9,8,7,6,5,4,3,2	kelch like family member 8 [Source:VGNC Symbol;Acc:VGNC:30670]	GO:0005515(protein binding);GO:0005654(nucleoplasm);GO:0006511(ubiquitin-dependent protein catabolic process);GO:0016567(protein ubiquitination);GO:0031463(Cul3-RING ubiquitin ligase complex)	NA	NA
circRNA9438	30.1217	0	9.86594	9.88905	15.1996	0	3.91803	10.6101	0	0	5	0	2	2	4	0	1	2	0	0	2.16328	up	0.127967	1	no	chr2	34404605	34423745	+	8	circRNA	ENSBTAT00000056886	DPP4	3,4,5,6,7,8,9,10	dipeptidyl peptidase 4 [Source:NCBI gene;Acc:281122]	GO:0001618(virus receptor activity);GO:0001662(behavioral fear response);GO:0001666(response to hypoxia);GO:0002020(protease binding);GO:0004177(aminopeptidase activity);GO:0004252(serine-type endopeptidase activity);GO:0005102(signaling receptor binding);GO:0005576(extracellular region);GO:0005886(plasma membrane);GO:0006508(proteolysis);GO:0007155(cell adhesion);GO:0008233(peptidase activity);G…	04974(Protein digestion and absorption)	EC:3.4.14.5
circRNA1929	12.0487	0	24.6648	0	7.5998	16.414	23.5082	42.4406	50.192	14.4711	2	0	5	0	2	5	6	8	12	4	-1.73026	down	0.128372	1	no	chr23	3068948	3076989	-	3	circRNA	ENSBTAT00000084704	ZNF451	14,13,12	zinc finger protein 451 [Source:VGNC Symbol;Acc:VGNC:37279]	GO:0000979(RNA polymerase II core promoter sequence-specific DNA binding);GO:0003676(nucleic acid binding);GO:0003714(transcription corepressor activity);GO:0005634(nucleus);GO:0010468(regulation of gene expression);GO:0016925(protein sumoylation);GO:0030512(negative regulation of transforming growth factor beta receptor signaling pathway);GO:0035097(histone methyltransferase complex);GO:0060633(…	NA	NA
circRNA3054	0	0	4.93297	0	0	26.2623	0	10.6101	0	28.9423	0	0	1	0	0	8	0	2	0	8	-3.73788	down	0.1284	1	no	chr4	118197607	118216283	-	4	circRNA	ENSBTAT00000043570	LMBR1	12,11,10,9	limb development membrane protein 1 [Source:VGNC Symbol;Acc:VGNC:30922]	GO:0016020(membrane);GO:0016021(integral component of membrane);GO:0042733(embryonic digit morphogenesis)	NA	NA
circRNA8035	54.2191	49.7453	54.2627	59.3343	0	0	47.0164	0	0	0	9	9	11	12	0	0	12	0	0	0	2.21019	up	0.128526	1	no	chr21	46909858	46932908	-	3	circRNA	ENSBTAT00000073142	SLC25A21	7,6,5	solute carrier family 25 member 21 [Source:VGNC Symbol;Acc:VGNC:34749]	GO:0005739(mitochondrion);GO:0005743(mitochondrial inner membrane);GO:0016020(membrane);GO:0016021(integral component of membrane);GO:0022857(transmembrane transporter activity);GO:0055085(transmembrane transport)	NA	NA
circRNA21727	0	38.6908	0	19.7781	0	0	0	0	0	0	0	7	0	4	0	0	0	0	0	0	inf	up	0.128772	1	no	chr5	62930326	62940387	-	2	circRNA	ENSBTAT00000056361	ENSBTAG00000030994	chr5:62893804-62930325|chr5:62940387-62941271	ankyrin repeat and sterile alpha motif domain containing 1B [Source:NCBI gene;Acc:615777]	GO:0005515(protein binding);GO:0016020(membrane);GO:1900383(regulation of synaptic plasticity by receptor localization to synapse)	NA	NA
circRNA22080	0	5.52725	14.7989	14.8336	0	0	0	0	0	0	0	1	3	3	0	0	0	0	0	0	inf	up	0.128793	1	no	chr14	24614448	24619117	+	2	circRNA	ENSBTAT00000071644	UBXN2B	6,7	UBX domain protein 2B [Source:VGNC Symbol;Acc:VGNC:36626]	GO:0000045(autophagosome assembly);GO:0000132(establishment of mitotic spindle orientation);GO:0005515(protein binding);GO:0005829(cytosol);GO:0007030(Golgi organization);GO:0031468(nuclear envelope reassembly);GO:0031616(spindle pole centrosome);GO:0043130(ubiquitin binding);GO:0043161(proteasome-mediated ubiquitin-dependent protein catabolic process);GO:0046604(positive regulation of mitotic ce…	NA	NA
circRNA29840	0	0	24.6648	0	30.3992	0	0	0	0	0	0	0	5	0	8	0	0	0	0	0	inf	up	0.128827	1	no	chr3	19955067	19957960	+	4	circRNA	ENSBTAT00000028016	CTSK	2,3,4,5	cathepsin K [Source:VGNC Symbol;Acc:VGNC:27817]	GO:0001968(fibronectin binding);GO:0004197(cysteine-type endopeptidase activity);GO:0005518(collagen binding);GO:0005615(extracellular space);GO:0005654(nucleoplasm);GO:0005764(lysosome);GO:0006508(proteolysis);GO:0008233(peptidase activity);GO:0008234(cysteine-type peptidase activity);GO:0016787(hydrolase activity);GO:0030574(collagen catabolic process);GO:0043231(intracellular membrane-bounded …	04142(Lysosome);04210(Apoptosis);04380(Osteoclast differentiation);04620(Toll-like receptor signaling pathway);05323(Rheumatoid arthritis)	EC:3.4.22.38
circRNA17896	0	5.52725	14.7989	14.8336	0	0	0	0	0	0	0	1	3	3	0	0	0	0	0	0	inf	up	0.128856	1	no	chr16	62106758	62115656	-	4	circRNA	ENSBTAT00000077998	STX6	7,6,5,4	syntaxin 6 [Source:VGNC Symbol;Acc:VGNC:35442]	GO:0000149(SNARE binding);GO:0005484(SNAP receptor activity);GO:0005654(nucleoplasm);GO:0005769(early endosome);GO:0005794(Golgi apparatus);GO:0005802(trans-Golgi network);GO:0005829(cytosol);GO:0006886(intracellular protein transport);GO:0006906(vesicle fusion);GO:0007032(endosome organization);GO:0008021(synaptic vesicle);GO:0012505(endomembrane system);GO:0016020(membrane);GO:0016021(integral …	04130(SNARE interactions in vesicular transport)	NA
circRNA28423	0	5.52725	0	14.8336	15.1996	0	0	0	0	0	0	1	0	3	4	0	0	0	0	0	inf	up	0.128873	1	no	chr1	126274923	126298301	-	6	circRNA	ENSBTAT00000002887	TRPC1	9,8,7,6,5,4	transient receptor potential cation channel subfamily C member 1 [Source:VGNC Symbol;Acc:VGNC:36381]	GO:0005216(ion channel activity);GO:0005262(calcium channel activity);GO:0005515(protein binding);GO:0005886(plasma membrane);GO:0006811(ion transport);GO:0016020(membrane);GO:0016021(integral component of membrane);GO:0042438(melanin biosynthetic process);GO:0043235(receptor complex);GO:0051281(positive regulation of release of sequestered calcium ion into cytosol);GO:0051480(regulation of cytos…	04360(Axon guidance);04724(Glutamatergic synapse);04726(Serotonergic synapse);04972(Pancreatic secretion)	NA
circRNA22936	18.073	11.0545	9.86594	0	0	0	0	0	0	0	3	2	2	0	0	0	0	0	0	0	inf	up	0.128991	1	no	chr10	18842845	19002819	-	1	intergenic	intergenic_circRNA	intergenic_circRNA	chr10:18842844-19002819	NA	NA	NA	NA
circRNA136	0	0	19.7319	4.94453	15.1996	45.9591	39.1803	37.1355	0	32.5601	0	0	4	1	4	14	10	7	0	9	-1.95714	down	0.129201	1	no	chr13	67377908	67381352	+	2	circRNA	ENSBTAT00000003956	RALGAPB	1,2	Ral GTPase activating protein non-catalytic beta subunit [Source:VGNC Symbol;Acc:VGNC:33703]	GO:0005096(GTPase activator activity);GO:0046982(protein heterodimerization activity);GO:0051056(regulation of small GTPase mediated signal transduction);GO:0090630(activation of GTPase activity)	NA	NA
circRNA252	0	0	0	0	11.3997	13.1312	23.5082	0	16.7307	32.5601	0	0	0	0	3	4	6	0	4	9	-2.91417	down	0.129203	1	no	chr12	72807340	72814905	-	3	circRNA	ENSBTAT00000035479	ENSBTAG00000023309	13,12,11	multidrug resistance-associated protein 4-like [Source:NCBI gene;Acc:100337390]	GO:0000166(nucleotide binding);GO:0005524(ATP binding);GO:0005886(plasma membrane);GO:0016020(membrane);GO:0016021(integral component of membrane);GO:0016887(ATPase activity);GO:0042626(ATPase activity, coupled to transmembrane movement of substances);GO:0055085(transmembrane transport)	NA	NA
ciRNA230	18.073	77.3815	103.592	0	0	88.6354	125.377	164.457	87.8361	202.596	3	14	21	0	0	27	32	31	21	56	-1.74869	down	0.129404	1	no	chr7	66130786	66138102	+	1	ciRNA	ENSBTAT00000042844	ENSBTAG00000019457	chr7:66130785-66138102	mitochondrial ribosomal protein L22 [Source:VGNC Symbol;Acc:VGNC:31626]	GO:0003735(structural constituent of ribosome);GO:0005739(mitochondrion);GO:0005743(mitochondrial inner membrane);GO:0005762(mitochondrial large ribosomal subunit);GO:0005840(ribosome);GO:0006412(translation);GO:0015934(large ribosomal subunit);GO:0042255(ribosome assembly)	03010(Ribosome)	NA
circRNA27508	12.0487	0	0	59.3343	0	0	0	0	0	0	2	0	0	12	0	0	0	0	0	0	inf	up	0.129486	1	no	chr20	6757269	6761648	+	4	circRNA	ENSBTAT00000054796	ENSBTAG00000015519	chr20:6750341-6757268|chr20:6761648-6765078	G elongation factor mitochondrial 2 [Source:VGNC Symbol;Acc:VGNC:29328]	GO:0000166(nucleotide binding);GO:0003746(translation elongation factor activity);GO:0003924(GTPase activity);GO:0005525(GTP binding);GO:0005739(mitochondrion);GO:0006412(translation);GO:0006414(translational elongation);GO:0032543(mitochondrial translation);GO:0032790(ribosome disassembly)	NA	NA
circRNA6253	30.1217	0	19.7319	34.6117	11.3997	0	7.83607	5.30507	4.18267	7.23557	5	0	4	7	3	0	2	1	1	2	1.96473	up	0.129614	1	no	chr10	18842845	18988163	-	3	circRNA	ENSBTAT00000070388	MYO9A	6,5,4	myosin IXA [Source:NCBI gene;Acc:515330]	GO:0000166(nucleotide binding);GO:0003774(motor activity);GO:0003779(actin binding);GO:0005096(GTPase activator activity);GO:0005515(protein binding);GO:0005524(ATP binding);GO:0007165(signal transduction);GO:0016459(myosin complex);GO:0034329(cell junction assembly);GO:0035556(intracellular signal transduction);GO:0043547(positive regulation of GTPase activity);GO:0045198(establishment of epithe…	NA	NA
circRNA3426	0	0	0	0	0	13.1312	3.91803	0	20.9134	0	0	0	0	0	0	4	1	0	5	0	-inf	down	0.12965	1	no	chr2	85384326	85385192	-	2	circRNA	ENSBTAT00000080564	GTF3C3	6,5	general transcription factor IIIC subunit 3 [Source:VGNC Symbol;Acc:VGNC:29704]	GO:0000127(transcription factor TFIIIC complex);GO:0000995(RNA polymerase III general transcription initiation factor activity);GO:0001004(RNA polymerase III transcription regulator recruiting activity);GO:0005515(protein binding);GO:0005634(nucleus);GO:0005730(nucleolus);GO:0006383(transcription by RNA polymerase III);GO:0031965(nuclear membrane);GO:0070898(RNA polymerase III preinitiation compl…	NA	NA
circRNA21011	0	11.0545	14.7989	9.88905	0	0	0	0	0	0	0	2	3	2	0	0	0	0	0	0	inf	up	0.129664	1	no	chr9	67755846	67774422	-	6	circRNA	ENSBTAT00000020443	ARHGAP18	11,10,9,8,7,6	Rho GTPase activating protein 18 [Source:VGNC Symbol;Acc:VGNC:26078]	GO:0005096(GTPase activator activity);GO:0005737(cytoplasm);GO:0005829(cytosol);GO:0005886(plasma membrane);GO:0007165(signal transduction);GO:0007264(small GTPase mediated signal transduction);GO:0008360(regulation of cell shape);GO:0016607(nuclear speck);GO:0030833(regulation of actin filament polymerization);GO:0032956(regulation of actin cytoskeleton organization);GO:0043547(positive regulati…	NA	NA
circRNA26628	6.02434	0	14.7989	14.8336	0	0	0	0	0	0	1	0	3	3	0	0	0	0	0	0	inf	up	0.129718	1	no	chr13	40653473	40663217	+	7	circRNA	ENSBTAT00000015019	XRN2	21,22,23,24,25,26,27	5'-3' exoribonuclease 2 [Source:VGNC Symbol;Acc:VGNC:37009]	GO:0000738(DNA catabolic process, exonucleolytic);GO:0001147(transcription termination site sequence-specific DNA binding);GO:0003676(nucleic acid binding);GO:0004518(nuclease activity);GO:0004527(exonuclease activity);GO:0004534(5'-3' exoribonuclease activity);GO:0005634(nucleus);GO:0005730(nucleolus);GO:0006139(nucleobase-containing compound metabolic process);GO:0006397(mRNA processing);GO:000…	03008(Ribosome biogenesis in eukaryotes);03018(RNA degradation)	NA
circRNA23878	30.1217	0	29.5978	0	0	0	0	0	0	0	5	0	6	0	0	0	0	0	0	0	inf	up	0.129736	1	no	chr5	7642160	7647470	+	5	circRNA	ENSBTAT00000069430	NAV3	24,25,26,27,28	neuron navigator 3 [Source:VGNC Symbol;Acc:VGNC:31892]	GO:0005515(protein binding);GO:0005524(ATP binding);GO:0007026(negative regulation of microtubule depolymerization);GO:0007399(nervous system development);GO:0008017(microtubule binding);GO:0022008(neurogenesis);GO:0030336(negative regulation of cell migration);GO:0031116(positive regulation of microtubule polymerization);GO:0032703(negative regulation of interleukin-2 production);GO:1905929(posi…	NA	NA
circRNA4534	0	0	0	0	0	19.6968	0	0	33.4614	0	0	0	0	0	0	6	0	0	8	0	-inf	down	0.129818	1	no	X	74370197	74382304	-	1	intergenic	intergenic_circRNA	intergenic_circRNA	X:74370196-74382304	NA	NA	NA	NA
circRNA27370	36.1461	22.109	0	0	0	0	0	0	0	0	6	4	0	0	0	0	0	0	0	0	inf	up	0.129819	1	no	X	36093316	36093525	+	1	intergenic	intergenic_circRNA	intergenic_circRNA	X:36093315-36093525	NA	NA	NA	NA
circRNA27518	36.1461	22.109	0	0	0	0	0	0	0	0	6	4	0	0	0	0	0	0	0	0	inf	up	0.129841	1	no	chr5	106127209	106135369	+	5	circRNA	ENSBTAT00000049732	ENSBTAG00000000275	chr5:106112673-106127208|chr5:106135369-106138882	poly(ADP-ribose) polymerase family member 11 [Source:VGNC Symbol;Acc:VGNC:49073]	GO:0003950(NAD+ ADP-ribosyltransferase activity);GO:0005635(nuclear envelope);GO:0006998(nuclear envelope organization);GO:0016740(transferase activity);GO:0016757(transferase activity, transferring glycosyl groups);GO:0070213(protein auto-ADP-ribosylation);GO:0140289(protein mono-ADP-ribosylation);GO:1990404(protein ADP-ribosylase activity)	NA	EC:2.4.2.30
circRNA589	6.02434	0	0	24.7226	34.1991	52.5247	7.83607	53.0507	46.0094	32.5601	1	0	0	5	9	16	2	10	11	9	-1.56365	down	0.129958	1	no	chr10	12120896	12122529	-	2	circRNA	ENSBTAT00000078764	CLPX	3,2	caseinolytic mitochondrial matrix peptidase chaperone subunit [Source:VGNC Symbol;Acc:VGNC:27462]	GO:0004176(ATP-dependent peptidase activity);GO:0005524(ATP binding);GO:0005654(nucleoplasm);GO:0005739(mitochondrion);GO:0005759(mitochondrial matrix);GO:0005829(cytosol);GO:0006457(protein folding);GO:0006508(proteolysis);GO:0009368(endopeptidase Clp complex);GO:0009841(mitochondrial endopeptidase Clp complex);GO:0016504(peptidase activator activity);GO:0016887(ATPase activity);GO:0030163(prote…	NA	NA
circRNA3590	6.02434	44.218	44.3967	14.8336	15.1996	42.6763	54.8525	47.7456	62.7401	104.916	1	8	9	3	4	13	14	9	15	29	-1.3277	down	0.130109	1	no	chr1	67585876	67626668	+	4	circRNA	ENSBTAT00000019691	SEC22A	3,4,5,6	SEC22 homolog A, vesicle trafficking protein [Source:VGNC Symbol;Acc:VGNC:34408]	GO:0016020(membrane);GO:0016021(integral component of membrane)	NA	NA
circRNA24439	12.0487	5.52725	19.7319	0	0	0	0	0	0	0	2	1	4	0	0	0	0	0	0	0	inf	up	0.130572	1	no	chr17	62265242	62270283	-	3	circRNA	ENSBTAT00000012303	ENSBTAG00000009346	chr17:62261770-62265242|chr17:62270283-62274059	mitogen-activated protein kinase-activated protein kinase 5 [Source:VGNC Symbol;Acc:VGNC:31230]	GO:0002039(p53 binding);GO:0004672(protein kinase activity);GO:0004674(protein serine/threonine kinase activity);GO:0004683(calmodulin-dependent protein kinase activity);GO:0005516(calmodulin binding);GO:0005524(ATP binding);GO:0005634(nucleus);GO:0005654(nucleoplasm);GO:0005737(cytoplasm);GO:0005829(cytosol);GO:0006417(regulation of translation);GO:0006468(protein phosphorylation);GO:0007265(Ras…	04010(MAPK signaling pathway)	EC:2.7.11.1
circRNA1967	18.073	11.0545	44.3967	4.94453	0	6.56559	0	0	0	0	3	2	9	1	0	2	0	0	0	0	3.57912	up	0.131047	1	no	chr23	20677968	20681882	+	4	circRNA	ENSBTAT00000075454	CD2AP	13,14,15,16	CD2 associated protein [Source:VGNC Symbol;Acc:VGNC:27022]	GO:0001726(ruffle);GO:0005515(protein binding);GO:0005737(cytoplasm);GO:0005886(plasma membrane);GO:0005911(cell-cell junction);GO:0007015(actin filament organization);GO:0017124(SH3 domain binding);GO:0031941(filamentous actin);GO:0032911(negative regulation of transforming growth factor beta1 production);GO:0050714(positive regulation of protein secretion);GO:0051058(negative regulation of smal…	05100(Bacterial invasion of epithelial cells)	NA
circRNA484	24.0974	49.7453	138.123	153.28	72.1981	19.6968	82.2787	74.271	25.096	18.0889	4	9	28	31	19	6	21	14	6	5	0.995329	up	0.131142	1	no	chr11	75189850	75207461	+	6	circRNA	ENSBTAT00000022935	ATAD2B	22,23,24,25,26,27	ATPase family, AAA domain containing 2B [Source:VGNC Symbol;Acc:VGNC:26234]	GO:0003682(chromatin binding);GO:0005515(protein binding);GO:0005524(ATP binding);GO:0005634(nucleus);GO:0005654(nucleoplasm);GO:0016887(ATPase activity);GO:0031936(negative regulation of chromatin silencing);GO:0042393(histone binding);GO:0045944(positive regulation of transcription by RNA polymerase II);GO:0070577(lysine-acetylated histone binding)	NA	NA
circRNA30423	0	0	39.4638	19.7781	0	0	0	0	0	0	0	0	8	4	0	0	0	0	0	0	inf	up	0.13153	1	no	chr13	3719929	3730169	+	1	intergenic	intergenic_circRNA	intergenic_circRNA	chr13:3719928-3730169	NA	NA	NA	NA
circRNA19628	12.0487	0	14.7989	9.88905	0	0	0	0	0	0	2	0	3	2	0	0	0	0	0	0	inf	up	0.131545	1	no	chr10	82614826	82674373	+	20	circRNA	ENSBTAT00000016684	PCNX1	8,9,10,11,12,13,14,15,16,17,18,19,20,21,22,23,24,25,26,27	pecanex 1 [Source:VGNC Symbol;Acc:VGNC:32638]	GO:0016020(membrane);GO:0016021(integral component of membrane)	NA	NA
circRNA19119	12.0487	0	14.7989	9.88905	0	0	0	0	0	0	2	0	3	2	0	0	0	0	0	0	inf	up	0.131548	1	no	chr15	73555616	73558995	+	3	circRNA	ENSBTAT00000070079	ENSBTAG00000031299	chr15:73549082-73555615|chr15:73558995-73583374	tetratricopeptide repeat domain 17 [Source:VGNC Symbol;Acc:VGNC:36457]	GO:0005515(protein binding);GO:0005737(cytoplasm);GO:0005829(cytosol);GO:0005886(plasma membrane);GO:0015629(actin cytoskeleton);GO:0030041(actin filament polymerization);GO:0044782(cilium organization)	NA	NA
circRNA18639	0	0	4.93297	19.7781	15.1996	0	0	0	0	0	0	0	1	4	4	0	0	0	0	0	inf	up	0.131578	1	no	chr2	112605357	112606164	-	2	circRNA	ENSBTAT00000029018	CUL3	12,11	cullin 3 [Source:VGNC Symbol;Acc:VGNC:27831]	GO:0000122(negative regulation of transcription by RNA polymerase II);GO:0000139(Golgi membrane);GO:0000209(protein polyubiquitination);GO:0000278(mitotic cell cycle);GO:0000902(cell morphogenesis);GO:0001701(in utero embryonic development);GO:0001831(trophectodermal cellular morphogenesis);GO:0004842(ubiquitin-protein transferase activity);GO:0005112(Notch binding);GO:0005634(nucleus);GO:0005737…	04120(Ubiquitin mediated proteolysis);04340(Hedgehog signaling pathway)	NA
circRNA27468	42.1704	16.5818	0	0	0	0	0	0	0	0	7	3	0	0	0	0	0	0	0	0	inf	up	0.131667	1	no	chr5	28499946	28501012	+	3	circRNA	ENSBTAT00000047025	ENSBTAG00000008897	chr5:28485647-28499945|chr5:28501012-28503679	bridging integrator 2 [Source:VGNC Symbol;Acc:VGNC:26498]	GO:0001891(phagocytic cup);GO:0002102(podosome);GO:0005515(protein binding);GO:0005543(phospholipid binding);GO:0005737(cytoplasm);GO:0005886(plasma membrane);GO:0006911(phagocytosis, engulfment);GO:0071800(podosome assembly);GO:0097320(plasma membrane tubulation)	NA	NA
circRNA10043	24.0974	55.2725	59.1956	98.8905	87.3977	0	31.3443	53.0507	46.0094	28.9423	4	10	12	20	23	0	8	10	11	8	1.02762	up	0.131861	1	no	chr9	60821745	60830280	+	6	circRNA	ENSBTAT00000024529	UBE2J1	2,3,4,5,6,7	ubiquitin conjugating enzyme E2 J1 [Source:VGNC Symbol;Acc:VGNC:36585]	GO:0007286(spermatid development);GO:0016020(membrane);GO:0016021(integral component of membrane);GO:0016567(protein ubiquitination);GO:0018279(protein N-linked glycosylation via asparagine);GO:0030433(ubiquitin-dependent ERAD pathway);GO:0031625(ubiquitin protein ligase binding);GO:0042534(regulation of tumor necrosis factor biosynthetic process);GO:0061631(ubiquitin conjugating enzyme activity)…	04120(Ubiquitin mediated proteolysis);04141(Protein processing in endoplasmic reticulum);05012(Parkinson disease)	EC:2.3.2.23
circRNA6760	0	16.5818	9.86594	19.7781	15.1996	0	3.91803	10.6101	0	0	0	3	2	4	4	0	1	2	0	0	2.07998	up	0.131939	1	no	chr16	77609280	77618673	+	5	circRNA	ENSBTAT00000013320	PTPRC	7,8,9,10,11	protein tyrosine phosphatase, receptor type C [Source:VGNC Symbol;Acc:VGNC:33546]	GO:0000187(activation of MAPK activity);GO:0001779(natural killer cell differentiation);GO:0001915(negative regulation of T cell mediated cytotoxicity);GO:0001916(positive regulation of T cell mediated cytotoxicity);GO:0001960(negative regulation of cytokine-mediated signaling pathway);GO:0002244(hematopoietic progenitor cell differentiation);GO:0002378(immunoglobulin biosynthetic process);GO:000…	04514(Cell adhesion molecules (CAMs));04660(T cell receptor signaling pathway);04666(Fc gamma R-mediated phagocytosis);05340(Primary immunodeficiency)	EC:3.1.3.48
circRNA7648	0	0	4.93297	0	0	0	11.7541	47.7456	25.096	0	0	0	1	0	0	0	3	9	6	0	-4.10006	down	0.132332	1	no	chr25	32788783	32789800	-	3	circRNA	ENSBTAT00000066354	GTF2I	28,27,26	general transcription factor IIi [Source:VGNC Symbol;Acc:VGNC:29699]	GO:0003677(DNA binding);GO:0003700(DNA-binding transcription factor activity);GO:0005634(nucleus);GO:0005654(nucleoplasm);GO:0005737(cytoplasm);GO:0006355(regulation of transcription, DNA-templated);GO:0006366(transcription by RNA polymerase II);GO:0016525(negative regulation of angiogenesis)	03022(Basal transcription factors);04022(cGMP-PKG signaling pathway)	NA
circRNA24801	0	11.0545	24.6648	4.94453	0	0	0	0	0	0	0	2	5	1	0	0	0	0	0	0	inf	up	0.132449	1	no	chr11	82696705	82698629	-	4	circRNA	ENSBTAT00000085951	DDX1	13,12,11,10	DEAD-box helicase 1 [Source:VGNC Symbol;Acc:VGNC:27955]	GO:0000166(nucleotide binding);GO:0002376(immune system process);GO:0002735(positive regulation of myeloid dendritic cell cytokine production);GO:0003676(nucleic acid binding);GO:0003677(DNA binding);GO:0003682(chromatin binding);GO:0003712(transcription coregulator activity);GO:0003723(RNA binding);GO:0003725(double-stranded RNA binding);GO:0004386(helicase activity);GO:0004518(nuclease activity…	NA	EC:3.6.4.13
circRNA22548	24.0974	0	4.93297	9.88905	0	0	0	0	0	0	4	0	1	2	0	0	0	0	0	0	inf	up	0.132752	1	no	chr4	118534000	118573232	+	9	circRNA	ENSBTAT00000010553	UBE3C	14,15,16,17,18,19,20,21,22	ubiquitin protein ligase E3C [Source:VGNC Symbol;Acc:VGNC:36601]	GO:0000209(protein polyubiquitination);GO:0004842(ubiquitin-protein transferase activity);GO:0005515(protein binding);GO:0006511(ubiquitin-dependent protein catabolic process);GO:0016740(transferase activity);GO:0061631(ubiquitin conjugating enzyme activity)	04120(Ubiquitin mediated proteolysis)	EC:2.3.2.26
ciRNA3201	12.0487	0	0	29.6672	3.7999	0	0	0	0	0	2	0	0	6	1	0	0	0	0	0	inf	up	0.133025	1	no	chr19	10629552	10630247	+	1	ciRNA	ENSBTAT00000077192	CLTC	7	clathrin heavy chain [Source:VGNC Symbol;Acc:VGNC:27471]	GO:0000278(mitotic cell cycle);GO:0005198(structural molecule activity);GO:0005515(protein binding);GO:0005737(cytoplasm);GO:0005739(mitochondrion);GO:0005764(lysosome);GO:0005768(endosome);GO:0005819(spindle);GO:0005856(cytoskeleton);GO:0005905(clathrin-coated pit);GO:0006886(intracellular protein transport);GO:0006898(receptor-mediated endocytosis);GO:0006914(autophagy);GO:0007049(cell cycle);G…	04142(Lysosome);04144(Endocytosis);04721(Synaptic vesicle cycle);04961(Endocrine and other factor-regulated calcium reabsorption);05016(Huntington disease);05100(Bacterial invasion of epithelial cells)	NA
circRNA5042	60.2434	33.1635	123.324	69.2234	56.9985	16.414	58.7705	42.4406	33.4614	28.9423	10	6	25	14	15	5	15	8	8	8	0.929784	up	0.133267	1	no	chr3	51254296	51293028	-	7	circRNA	ENSBTAT00000074512	ENSBTAG00000006167	chr3:51242518-51254295|chr3:51293028-51316591	BTB (POZ) domain containing 8 [Source:NCBI gene;Acc:520456]	GO:0005515(protein binding);GO:0098793(presynapse);GO:0150007(clathrin-dependent synaptic vesicle endocytosis)	NA	NA
ciRNA883	96.3895	11.0545	19.7319	9.88905	45.5988	0	19.5902	31.8304	8.36534	21.7067	16	2	4	2	12	0	5	6	2	6	1.16445	up	0.133318	1	no	chr6	22868402	22934222	-	1	ciRNA	ENSBTAT00000020342	ENSBTAG00000015297	chr6:22868401-22934222	B cell scaffold protein with ankyrin repeats 1 [Source:NCBI gene;Acc:100299906]	GO:0005102(signaling receptor binding);GO:0009617(response to bacterium);GO:0042113(B cell activation);GO:0043410(positive regulation of MAPK cascade);GO:0045947(negative regulation of translational initiation);GO:0050731(positive regulation of peptidyl-tyrosine phosphorylation);GO:0050869(negative regulation of B cell activation);GO:0051898(negative regulation of protein kinase B signaling);GO:1…	NA	NA
ciRNA1125	36.1461	27.6363	24.6648	24.7226	7.5998	0	27.4262	0	0	0	6	5	5	5	2	0	7	0	0	0	2.13863	up	0.133495	1	no	chr6	102033592	102034535	+	1	ciRNA	ENSBTAT00000070038	ENSBTAG00000018488	chr6:102033591-102034535	AF4/FMR2 family member 1 [Source:VGNC Symbol;Acc:VGNC:25710]	GO:0003690(double-stranded DNA binding);GO:0003700(DNA-binding transcription factor activity);GO:0005634(nucleus);GO:0006355(regulation of transcription, DNA-templated);GO:0008023(transcription elongation factor complex);GO:0032783(ELL-EAF complex)	05202(Transcriptional misregulation in cancer)	NA
circRNA3305	0	0	0	0	0	6.56559	0	10.6101	0	25.3245	0	0	0	0	0	2	0	2	0	7	-inf	down	0.133873	1	no	chr3	115540246	115546905	+	3	circRNA	ENSBTAT00000061206	AGAP1	14,15,16	ArfGAP with GTPase domain, ankyrin repeat and PH domain 1 [Source:NCBI gene;Acc:522241]	GO:0003924(GTPase activity);GO:0005096(GTPase activator activity);GO:0005515(protein binding);GO:0005525(GTP binding);GO:0005543(phospholipid binding);GO:0005634(nucleus);GO:0043547(positive regulation of GTPase activity);GO:0046872(metal ion binding)	04144(Endocytosis)	NA
circRNA27600	0	5.52725	4.93297	0	26.5993	0	0	0	0	0	0	1	1	0	7	0	0	0	0	0	inf	up	0.134016	1	no	chr11	1204015	1232056	-	3	circRNA	ENSBTAT00000069927	BCL2L11	4,3,2	BCL2 like 11 [Source:VGNC Symbol;Acc:VGNC:50256]	GO:0001701(in utero embryonic development);GO:0001776(leukocyte homeostasis);GO:0001782(B cell homeostasis);GO:0001783(B cell apoptotic process);GO:0001822(kidney development);GO:0002260(lymphocyte homeostasis);GO:0002262(myeloid cell homeostasis);GO:0005737(cytoplasm);GO:0005739(mitochondrion);GO:0007160(cell-matrix adhesion);GO:0007283(spermatogenesis);GO:0008017(microtubule binding);GO:0008584…	01521(EGFR tyrosine kinase inhibitor resistance);04068(FoxO signaling pathway);04151(PI3K-Akt signaling pathway);04210(Apoptosis);04215(Apoptosis - multiple species);04932(Non-alcoholic fatty liver disease (NAFLD));05169(Epstein-Barr virus infection);05200(Pathways in cancer);05206(MicroRNAs in cancer);05210(Colorectal cancer)	NA
circRNA18175	0	0	19.7319	4.94453	11.3997	0	0	0	0	0	0	0	4	1	3	0	0	0	0	0	inf	up	0.134024	1	no	chr22	53591683	53611518	-	10	circRNA	ENSBTAT00000004549	SACM1L	11,10,9,8,7,6,5,4,3,2	SAC1 like phosphatidylinositide phosphatase [Source:VGNC Symbol;Acc:VGNC:34259]	GO:0005783(endoplasmic reticulum);GO:0005789(endoplasmic reticulum membrane);GO:0005794(Golgi apparatus);GO:0008150(biological_process);GO:0016020(membrane);GO:0016021(integral component of membrane);GO:0016787(hydrolase activity);GO:0016791(phosphatase activity);GO:0032281(AMPA glutamate receptor complex);GO:0042578(phosphoric ester hydrolase activity);GO:0043812(phosphatidylinositol-4-phosphate…	00562(Inositol phosphate metabolism);04070(Phosphatidylinositol signaling system)	NA
circRNA7078	84.3408	0	9.86594	24.7226	0	0	15.6721	0	0	0	14	0	2	5	0	0	4	0	0	0	2.92383	up	0.134547	1	no	chr14	81795757	81805520	+	7	circRNA	ENSBTAT00000008906	MTBP	5,6,7,8,9,10,11	MDM2 binding protein [Source:VGNC Symbol;Acc:VGNC:31716]	GO:0000776(kinetochore);GO:0000785(chromatin);GO:0007089(traversing start control point of mitotic cell cycle);GO:0008285(negative regulation of cell population proliferation);GO:0031396(regulation of protein ubiquitination);GO:0034501(protein localization to kinetochore);GO:0045839(negative regulation of mitotic nuclear division)	NA	NA
circRNA10437	0	0	0	4.94453	0	0	7.83607	37.1355	0	39.7957	0	0	0	1	0	0	2	7	0	11	-4.0996	down	0.134624	1	no	chr6	67291130	67295893	-	4	circRNA	ENSBTAT00000000158	ENSBTAG00000000137	chr6:67287712-67291130|chr6:67295893-67309293	FRY like transcription coactivator [Source:VGNC Symbol;Acc:VGNC:29123]	GO:0000902(cell morphogenesis);GO:0005938(cell cortex);GO:0031175(neuron projection development)	NA	NA
circRNA14027	0	0	0	0	0	0	0	53.0507	0	32.5601	0	0	0	0	0	0	0	10	0	9	-inf	down	0.134684	1	no	chr17	65416283	65442722	+	2	circRNA	ENSBTAT00000000005	ENSBTAG00000000005	chr17:65389903-65416282|chr17:65442722-65454225	G protein-coupled receptor kinase 3 [Source:VGNC Symbol;Acc:VGNC:53904]	GO:0000166(nucleotide binding);GO:0004672(protein kinase activity);GO:0004674(protein serine/threonine kinase activity);GO:0004703(G protein-coupled receptor kinase activity);GO:0005524(ATP binding);GO:0006468(protein phosphorylation);GO:0007165(signal transduction);GO:0016301(kinase activity);GO:0016310(phosphorylation);GO:0016740(transferase activity);GO:0031623(receptor internalization);GO:004…	04062(Chemokine signaling pathway);04144(Endocytosis);04340(Hedgehog signaling pathway);04724(Glutamatergic synapse);04740(Olfactory transduction);05032(Morphine addiction)	EC:2.7.11.15
circRNA169	0	0	0	0	0	3.28279	3.91803	5.30507	0	10.8534	0	0	0	0	0	1	1	1	0	3	-inf	down	0.134703	1	no	chr12	12026663	12030246	-	2	circRNA	ENSBTAT00000063788	VWA8	4,3	von Willebrand factor A domain containing 8 [Source:VGNC Symbol;Acc:VGNC:36856]	GO:0005524(ATP binding);GO:0005739(mitochondrion);GO:0016887(ATPase activity)	NA	NA
ciRNA396	0	0	0	14.8336	22.7994	19.6968	70.5246	53.0507	0	25.3245	0	0	0	3	6	6	18	10	0	7	-2.16351	down	0.135047	1	no	chr2	20909796	20937104	+	1	ciRNA	ENSBTAT00000081995	ENSBTAG00000018061	chr2:20909795-20937104	lunapark, ER junction formation factor [Source:VGNC Symbol;Acc:VGNC:30945]	GO:0005654(nucleoplasm);GO:0005783(endoplasmic reticulum);GO:0005789(endoplasmic reticulum membrane);GO:0007029(endoplasmic reticulum organization);GO:0007596(blood coagulation);GO:0016020(membrane);GO:0016021(integral component of membrane);GO:0030176(integral component of endoplasmic reticulum membrane);GO:0032330(regulation of chondrocyte differentiation);GO:0035115(embryonic forelimb morphoge…	NA	NA
circRNA10603	30.1217	0	19.7319	44.5007	0	0	7.83607	0	0	0	5	0	4	9	0	0	2	0	0	0	3.58989	up	0.135089	1	no	chr4	49628072	49629363	-	2	circRNA	ENSBTAT00000017658	ENSBTAG00000024387	chr4:49614375-49628072	patatin like phospholipase domain containing 8 [Source:VGNC Symbol;Acc:VGNC:33095]	GO:0001516(prostaglandin biosynthetic process);GO:0005777(peroxisome);GO:0005778(peroxisomal membrane);GO:0006629(lipid metabolic process);GO:0006631(fatty acid metabolic process);GO:0008219(cell death);GO:0016020(membrane);GO:0016042(lipid catabolic process);GO:0016787(hydrolase activity);GO:0019369(arachidonic acid metabolic process);GO:0034638(phosphatidylcholine catabolic process);GO:0043651(…	NA	NA
circRNA1384	0	0	0	0	0	3.28279	0	31.8304	12.548	0	0	0	0	0	0	1	0	6	3	0	-inf	down	0.135267	1	no	chr19	35108040	35110745	+	2	circRNA	ENSBTAT00000020341	TNFRSF13B	2,3	TNF receptor superfamily member 13B [Source:VGNC Symbol;Acc:VGNC:57152]	GO:0001782(B cell homeostasis);GO:0002244(hematopoietic progenitor cell differentiation);GO:0005515(protein binding);GO:0005887(integral component of plasma membrane);GO:0016020(membrane);GO:0016021(integral component of membrane);GO:0030889(negative regulation of B cell proliferation)	04060(Cytokine-cytokine receptor interaction);04672(Intestinal immune network for IgA production);05340(Primary immunodeficiency)	NA
circRNA2483	0	5.52725	9.86594	0	0	13.1312	35.2623	26.5254	20.9134	0	0	1	2	0	0	4	9	5	5	0	-2.63822	down	0.135343	1	no	chr7	80593005	80595968	+	2	circRNA	ENSBTAT00000028751	ZFYVE16	5,6	zinc finger FYVE-type containing 16 [Source:VGNC Symbol;Acc:VGNC:37174]	GO:0005545(1-phosphatidylinositol binding);GO:0005547(phosphatidylinositol-3,4,5-trisphosphate binding);GO:0005769(early endosome);GO:0005829(cytosol);GO:0006622(protein targeting to lysosome);GO:0008565(protein transporter activity);GO:0016197(endosomal transport);GO:0031901(early endosome membrane);GO:0043231(intracellular membrane-bounded organelle);GO:0046872(metal ion binding)	04144(Endocytosis);04350(TGF-beta signaling pathway)	NA
circRNA5336	0	0	0	0	0	9.84838	11.7541	15.9152	0	0	0	0	0	0	0	3	3	3	0	0	-inf	down	0.13539	1	no	chr6	56965128	56972545	-	3	circRNA	ENSBTAT00000005668	ENSBTAG00000004329	chr6:56947718-56965128|chr6:56972545-56981529	RELT like 1 [Source:VGNC Symbol;Acc:VGNC:33860]	GO:0005886(plasma membrane);GO:0015630(microtubule cytoskeleton);GO:0016020(membrane);GO:0016021(integral component of membrane);GO:1900745(positive regulation of p38MAPK cascade)	NA	NA
circRNA826	66.2678	93.9633	108.525	158.225	56.9985	32.8279	50.9344	68.9659	12.548	97.6803	11	17	22	32	15	10	13	13	3	27	0.880122	up	0.135513	1	no	chr17	35402995	35403834	-	2	circRNA	ENSBTAT00000071481	ENSBTAG00000048798	32,31	KIAA1109 ortholog [Source:NCBI gene;Acc:100297914]	NA	NA	NA
ciRNA1356	0	0	0	0	0	0	0	37.1355	0	43.4134	0	0	0	0	0	0	0	7	0	12	-inf	down	0.135728	1	no	chr7	107464046	107495239	-	1	ciRNA	ENSBTAT00000069043	ENSBTAG00000054662	chr7:107464045-107495239	F-box and leucine rich repeat protein 17 [Source:NCBI gene;Acc:523504]	GO:0000209(protein polyubiquitination);GO:0005515(protein binding);GO:0005634(nucleus);GO:0005737(cytoplasm);GO:0006515(protein quality control for misfolded or incompletely synthesized proteins);GO:0008589(regulation of smoothened signaling pathway);GO:0016567(protein ubiquitination);GO:0019005(SCF ubiquitin ligase complex);GO:0031146(SCF-dependent proteasomal ubiquitin-dependent protein catabol…	NA	NA
circRNA26298	0	22.109	0	39.5562	0	0	0	0	0	0	0	4	0	8	0	0	0	0	0	0	inf	up	0.13582	1	no	chr11	30776343	30777125	+	2	circRNA	ENSBTAT00000081147	ENSBTAG00000002570	chr11:30775085-30776342|chr11:30777125-30778306	protein phosphatase 1 regulatory subunit 21 [Source:VGNC Symbol;Acc:VGNC:33236]	NA	NA	NA
circRNA23845	0	5.52725	9.86594	0	18.9995	0	0	0	0	0	0	1	2	0	5	0	0	0	0	0	inf	up	0.135861	1	no	chr6	22116782	22154067	+	6	circRNA	ENSBTAT00000026334	MANBA	8,9,10,11,12,13	mannosidase beta [Source:VGNC Symbol;Acc:VGNC:31167]	GO:0004553(hydrolase activity, hydrolyzing O-glycosyl compounds);GO:0004567(beta-mannosidase activity);GO:0005764(lysosome);GO:0005975(carbohydrate metabolic process);GO:0006516(glycoprotein catabolic process);GO:0043231(intracellular membrane-bounded organelle);GO:0046355(mannan catabolic process)	00511(Other glycan degradation);04142(Lysosome)	EC:3.2.1.25
circRNA2611	24.0974	22.109	0	0	0	32.8279	39.1803	63.6609	33.4614	14.4711	4	4	0	0	0	10	10	12	8	4	-1.99041	down	0.135875	1	no	chr6	60898235	60904677	+	3	circRNA	ENSBTAT00000061481	SLC30A9	7,8,9	solute carrier family 30 member 9 [Source:VGNC Symbol;Acc:VGNC:34812]	GO:0003682(chromatin binding);GO:0005634(nucleus);GO:0005783(endoplasmic reticulum);GO:0005856(cytoskeleton);GO:0006812(cation transport);GO:0006829(zinc ion transport);GO:0006882(cellular zinc ion homeostasis);GO:0008324(cation transmembrane transporter activity);GO:0016020(membrane);GO:0016021(integral component of membrane);GO:0016922(nuclear receptor binding);GO:0030374(nuclear receptor trans…	NA	NA
circRNA27819	0	5.52725	9.86594	0	18.9995	0	0	0	0	0	0	1	2	0	5	0	0	0	0	0	inf	up	0.135902	1	no	chr19	14812505	14821296	+	2	circRNA	ENSBTAT00000025891	SLFN11	2,3	schlafen family member 11 [Source:NCBI gene;Acc:521795]	GO:0000049(tRNA binding);GO:0005524(ATP binding);GO:0005634(nucleus);GO:0005654(nucleoplasm);GO:0005829(cytosol);GO:0006974(cellular response to DNA damage stimulus);GO:0008156(negative regulation of DNA replication);GO:0010942(positive regulation of cell death);GO:0016235(aggresome);GO:0016887(ATPase activity);GO:0043111(replication fork arrest);GO:0051607(defense response to virus);GO:0090734(s…	NA	NA
circRNA10159	0	0	0	0	0	0	19.5902	74.271	0	0	0	0	0	0	0	0	5	14	0	0	-inf	down	0.135933	1	no	chr9	96753875	96755192	+	3	circRNA	ENSBTAT00000068476	MAP3K4	11,12,13	mitogen-activated protein kinase kinase kinase 4 [Source:VGNC Symbol;Acc:VGNC:31197]	GO:0000186(activation of MAPKK activity);GO:0001890(placenta development);GO:0004672(protein kinase activity);GO:0004674(protein serine/threonine kinase activity);GO:0004709(MAP kinase kinase kinase activity);GO:0005524(ATP binding);GO:0005737(cytoplasm);GO:0006468(protein phosphorylation);GO:0010225(response to UV-C);GO:0010468(regulation of gene expression);GO:0019100(male germ-line sex determi…	04010(MAPK signaling pathway);04912(GnRH signaling pathway)	EC:2.7.11.25
circRNA24141	0	11.0545	4.93297	19.7781	0	0	0	0	0	0	0	2	1	4	0	0	0	0	0	0	inf	up	0.136135	1	no	chr1	97246601	97266017	+	6	circRNA	ENSBTAT00000066794	PHC3	10,11,12,13,14,15	polyhomeotic homolog 3 [Source:VGNC Symbol;Acc:VGNC:50022]	GO:0005515(protein binding);GO:0005634(nucleus);GO:0008270(zinc ion binding);GO:0031519(PcG protein complex);GO:0035102(PRC1 complex)	NA	NA
circRNA11553	0	0	0	0	0	0	23.5082	0	0	43.4134	0	0	0	0	0	0	6	0	0	12	-inf	down	0.136204	1	no	chr21	2015877	2017304	+	1	intergenic	intergenic_circRNA	intergenic_circRNA	chr21:2015876-2017304	NA	NA	NA	NA
circRNA23295	0	33.1635	4.93297	0	3.7999	0	0	0	0	0	0	6	1	0	1	0	0	0	0	0	inf	up	0.136427	1	no	chr12	26153974	26207786	-	6	circRNA	ENSBTAT00000085729	NBEA	24,23,22,21,20,19	neurobeachin [Source:VGNC Symbol;Acc:VGNC:31893]	GO:0005515(protein binding);GO:0005802(trans-Golgi network);GO:0005829(cytosol);GO:0005886(plasma membrane);GO:0008104(protein localization);GO:0012505(endomembrane system);GO:0019901(protein kinase binding)	NA	NA
circRNA4241	0	0	0	0	0	19.6968	0	58.3558	0	0	0	0	0	0	0	6	0	11	0	0	-inf	down	0.136574	1	no	chr20	56672160	56679788	+	5	circRNA	ENSBTAT00000021862	ENSBTAG00000016444	chr20:56634462-56672159|chr20:56679788-56682710	reticulophagy regulator 1 [Source:VGNC Symbol;Acc:VGNC:33878]	GO:0005730(nucleolus);GO:0005783(endoplasmic reticulum);GO:0005789(endoplasmic reticulum membrane);GO:0005794(Golgi apparatus);GO:0005801(cis-Golgi network);GO:0006914(autophagy);GO:0016020(membrane);GO:0016021(integral component of membrane);GO:0016604(nuclear body);GO:0019233(sensory perception of pain);GO:0030176(integral component of endoplasmic reticulum membrane);GO:0043524(negative regulat…	NA	NA
circRNA4230	0	0	0	19.7781	0	16.414	7.83607	0	46.0094	32.5601	0	0	0	4	0	5	2	0	11	9	-2.37814	down	0.136998	1	no	chr5	100387781	100391814	-	3	circRNA	ENSBTAT00000070483	ENSBTAG00000053740	chr5:100391814-100398474	killer cell lectin-like receptor subfamily F member 1 [Source:NCBI gene;Acc:100294723]	NA	NA	NA
circRNA9017	0	5.52725	14.7989	14.8336	26.5993	0	3.91803	0	0	3.61779	0	1	3	3	7	0	1	0	0	1	3.03481	up	0.137415	1	no	chr4	69237654	69279429	+	5	circRNA	ENSBTAT00000046037	SKAP2	7,8,9,10,11	src kinase associated phosphoprotein 2 [Source:VGNC Symbol;Acc:VGNC:34646]	GO:0005515(protein binding);GO:0005654(nucleoplasm);GO:0005737(cytoplasm);GO:0005829(cytosol);GO:0005886(plasma membrane);GO:0008285(negative regulation of cell population proliferation);GO:0042113(B cell activation)	NA	NA
circRNA11406	60.2434	16.5818	54.2627	19.7781	0	0	19.5902	26.5254	0	0	10	3	11	4	0	0	5	5	0	0	1.70994	up	0.137464	1	no	chr11	22763184	22765018	-	1	intergenic	intergenic_circRNA	intergenic_circRNA	chr11:22763183-22765018	NA	NA	NA	NA
circRNA2395	0	0	0	0	0	3.28279	0	0	16.7307	18.0889	0	0	0	0	0	1	0	0	4	5	-inf	down	0.137819	1	no	chr7	15558129	15567226	+	5	circRNA	ENSBTAT00000016342	LDLR	3,4,5,6,7	low density lipoprotein receptor [Source:VGNC Symbol;Acc:VGNC:55214]	GO:0001540(amyloid-beta binding);GO:0002020(protease binding);GO:0005041(low-density lipoprotein particle receptor activity);GO:0005509(calcium ion binding);GO:0005515(protein binding);GO:0005623(cell);GO:0005764(lysosome);GO:0005768(endosome);GO:0005769(early endosome);GO:0005770(late endosome);GO:0005771(multivesicular body);GO:0005794(Golgi apparatus);GO:0005886(plasma membrane);GO:0005901(cav…	04144(Endocytosis);04913(Ovarian steroidogenesis);04925(Aldosterone synthesis and secretion);04927(Cortisol synthesis and secretion);04934(Cushing syndrome);04976(Bile secretion);04979(Cholesterol metabolism);05145(Toxoplasmosis);05160(Hepatitis C)	NA
circRNA15809	0	0	0	0	0	0	0	0	29.2787	32.5601	0	0	0	0	0	0	0	0	7	9	-inf	down	0.137963	1	no	chr7	17511643	17513391	-	3	circRNA	ENSBTAT00000077337	ENSBTAG00000038981	chr7:17508196-17511642|chr7:17513391-17515012	adhesion G protein-coupled receptor E4 [Source:NCBI gene;Acc:518134]	GO:0004888(transmembrane signaling receptor activity);GO:0004930(G protein-coupled receptor activity);GO:0005509(calcium ion binding);GO:0005887(integral component of plasma membrane);GO:0007166(cell surface receptor signaling pathway);GO:0007186(G protein-coupled receptor signaling pathway);GO:0007189(adenylate cyclase-activating G protein-coupled receptor signaling pathway);GO:0009986(cell surf…	NA	NA
circRNA5543	0	0	0	0	0	16.414	0	63.6609	0	0	0	0	0	0	0	5	0	12	0	0	-inf	down	0.138353	1	no	chr13	64630746	64656283	-	5	circRNA	ENSBTAT00000043873	ENSBTAG00000030990	chr13:64616246-64630745|chr13:64656283-64668892	ubiquinol-cytochrome c reductase complex assembly factor 1 [Source:VGNC Symbol;Acc:VGNC:36691]	GO:0005743(mitochondrial inner membrane);GO:0031410(cytoplasmic vesicle);GO:0034551(mitochondrial respiratory chain complex III assembly);GO:0070131(positive regulation of mitochondrial translation)	NA	NA
circRNA4438	42.1704	22.109	0	44.5007	7.5998	42.6763	50.9344	106.101	46.0094	65.1202	7	4	0	9	2	13	13	20	11	18	-1.41734	down	0.138632	1	no	chr4	118489272	118492806	+	3	circRNA	ENSBTAT00000085066	ENSBTAG00000008025	chr4:118465782-118489271|chr4:118492806-118497659	ubiquitin protein ligase E3C [Source:VGNC Symbol;Acc:VGNC:36601]	GO:0000209(protein polyubiquitination);GO:0004842(ubiquitin-protein transferase activity);GO:0005515(protein binding);GO:0006511(ubiquitin-dependent protein catabolic process);GO:0016740(transferase activity);GO:0061631(ubiquitin conjugating enzyme activity)	04120(Ubiquitin mediated proteolysis)	EC:2.3.2.26
circRNA27490	30.1217	0	0	29.6672	0	0	0	0	0	0	5	0	0	6	0	0	0	0	0	0	inf	up	0.138688	1	no	chr4	9353500	9358738	+	3	circRNA	ENSBTAT00000076837	ENSBTAG00000007442	chr4:9351143-9353499|chr4:9358738-9366702	A-kinase anchoring protein 9 [Source:VGNC Symbol;Acc:VGNC:25791]	GO:0003677(DNA binding);GO:0005794(Golgi apparatus);GO:0005795(Golgi stack);GO:0005801(cis-Golgi network);GO:0005813(centrosome);GO:0007020(microtubule nucleation);GO:0007165(signal transduction);GO:0008076(voltage-gated potassium channel complex);GO:0015459(potassium channel regulator activity);GO:0031116(positive regulation of microtubule polymerization);GO:0032947(protein-containing complex sc…	NA	NA
circRNA12861	18.073	16.5818	0	24.7226	11.3997	0	0	15.9152	0	0	3	3	0	5	3	0	0	3	0	0	2.15288	up	0.138808	1	no	chr26	13609385	13686097	-	6	circRNA	ENSBTAT00000084453	CPEB3	9,8,7,6,5,4	cytoplasmic polyadenylation element binding protein 3 [Source:VGNC Symbol;Acc:VGNC:27649]	GO:0000122(negative regulation of transcription by RNA polymerase II);GO:0000900(translation repressor activity, mRNA regulatory element binding);GO:0003676(nucleic acid binding);GO:0003723(RNA binding);GO:0003730(mRNA 3'-UTR binding);GO:0005634(nucleus);GO:0005737(cytoplasm);GO:0006412(translation);GO:0006417(regulation of translation);GO:0008135(translation factor activity, RNA binding);GO:0017…	04114(Oocyte meiosis);04914(Progesterone-mediated oocyte maturation)	NA
circRNA19986	0	5.52725	9.86594	24.7226	0	0	0	0	0	0	0	1	2	5	0	0	0	0	0	0	inf	up	0.139154	1	no	chr18	42868739	42876157	+	3	circRNA	ENSBTAT00000018782	ZNF507	3,4,5	zinc finger protein 507 [Source:VGNC Symbol;Acc:VGNC:37289]	GO:0003676(nucleic acid binding);GO:0003677(DNA binding);GO:0003700(DNA-binding transcription factor activity);GO:0005634(nucleus);GO:0006355(regulation of transcription, DNA-templated)	NA	NA
circRNA19324	0	11.0545	9.86594	0	7.5998	0	0	0	0	0	0	2	2	0	2	0	0	0	0	0	inf	up	0.139561	1	no	chr13	12722328	12724301	+	2	circRNA	ENSBTAT00000078752	USP6NL	3,4	USP6 N-terminal like [Source:VGNC Symbol;Acc:VGNC:36737]	GO:0005096(GTPase activator activity);GO:0005886(plasma membrane);GO:0006886(intracellular protein transport);GO:0007030(Golgi organization);GO:0017137(Rab GTPase binding);GO:0019068(virion assembly);GO:0031410(cytoplasmic vesicle);GO:0035526(retrograde transport, plasma membrane to Golgi);GO:0043547(positive regulation of GTPase activity);GO:0048227(plasma membrane to endosome transport);GO:0090…	NA	NA
circRNA8962	24.0974	27.6363	9.86594	0	0	0	3.91803	0	0	0	4	5	2	0	0	0	1	0	0	0	3.97472	up	0.139908	1	no	chr4	43609064	43614075	-	2	circRNA	ENSBTAT00000068950	PTPN12	13,12	protein tyrosine phosphatase, non-receptor type 12 [Source:VGNC Symbol;Acc:VGNC:33531]	GO:0002102(podosome);GO:0004721(phosphoprotein phosphatase activity);GO:0004725(protein tyrosine phosphatase activity);GO:0005737(cytoplasm);GO:0005829(cytosol);GO:0006470(protein dephosphorylation);GO:0016311(dephosphorylation);GO:0016787(hydrolase activity);GO:0016791(phosphatase activity);GO:0017124(SH3 domain binding);GO:0035335(peptidyl-tyrosine dephosphorylation);GO:0042058(regulation of ep…	NA	EC:3.1.3.48
ciRNA2336	0	0	24.6648	34.6117	0	0	0	0	0	0	0	0	5	7	0	0	0	0	0	0	inf	up	0.139992	1	no	chr11	40830588	40873593	-	1	ciRNA	ENSBTAT00000007713	ENSBTAG00000005870	chr11:40830587-40873593	FA complementation group L [Source:VGNC Symbol;Acc:VGNC:28860]	GO:0004842(ubiquitin-protein transferase activity);GO:0005635(nuclear envelope);GO:0006281(DNA repair);GO:0006513(protein monoubiquitination);GO:0006974(cellular response to DNA damage stimulus);GO:0007276(gamete generation);GO:0016604(nuclear body);GO:0031625(ubiquitin protein ligase binding);GO:0036297(interstrand cross-link repair);GO:0042127(regulation of cell population proliferation);GO:004…	03460(Fanconi anemia pathway);04120(Ubiquitin mediated proteolysis)	EC:2.3.2.27
circRNA19857	0	5.52725	0	14.8336	11.3997	0	0	0	0	0	0	1	0	3	3	0	0	0	0	0	inf	up	0.140106	1	no	chr14	55118588	55140241	+	6	circRNA	ENSBTAT00000009711	NUDCD1	3,4,5,6,7,8	NudC domain containing 1 [Source:VGNC Symbol;Acc:VGNC:32322]	GO:0005654(nucleoplasm);GO:0005829(cytosol)	NA	NA
circRNA24134	0	5.52725	29.5978	4.94453	0	0	0	0	0	0	0	1	6	1	0	0	0	0	0	0	inf	up	0.140145	1	no	chr1	72288636	72304021	+	7	circRNA	ENSBTAT00000004381	ACAP2	4,5,6,7,8,9,10	ArfGAP with coiled-coil, ankyrin repeat and PH domains 2 [Source:HGNC Symbol;Acc:HGNC:16469]	GO:0005096(GTPase activator activity);GO:0005515(protein binding);GO:0010008(endosome membrane);GO:0017137(Rab GTPase binding);GO:0043547(positive regulation of GTPase activity);GO:0046872(metal ion binding);GO:0080025(phosphatidylinositol-3,5-bisphosphate binding)	NA	NA
circRNA4495	0	0	0	0	0	6.56559	11.7541	26.5254	0	0	0	0	0	0	0	2	3	5	0	0	-inf	down	0.140253	1	no	NKLS02000910.1	267569	338352	+	1	intergenic	intergenic_circRNA	intergenic_circRNA	NKLS02000910.1:267568-338352	NA	NA	NA	NA
circRNA25719	0	11.0545	9.86594	9.88905	0	0	0	0	0	0	0	2	2	2	0	0	0	0	0	0	inf	up	0.140439	1	no	chr4	16128974	16139558	+	3	circRNA	ENSBTAT00000040129	GLCCI1	4,5,6	glucocorticoid induced 1 [Source:VGNC Symbol;Acc:VGNC:29393]	GO:0005737(cytoplasm)	NA	NA
circRNA24456	0	0	34.5308	24.7226	0	0	0	0	0	0	0	0	7	5	0	0	0	0	0	0	inf	up	0.140613	1	no	chr21	12776158	12796070	-	3	circRNA	ENSBTAT00000018191	ENSBTAG00000013689	chr21:12755806-12776157|chr21:12796070-12854932	multiple C2 and transmembrane domain containing 2 [Source:VGNC Symbol;Acc:VGNC:31324]	GO:0005509(calcium ion binding);GO:0005654(nucleoplasm);GO:0005829(cytosol);GO:0016020(membrane);GO:0016021(integral component of membrane);GO:0030672(synaptic vesicle membrane)	NA	NA
circRNA514	0	0	0	4.94453	0	6.56559	3.91803	26.5254	0	21.7067	0	0	0	1	0	2	1	5	0	6	-3.56984	down	0.140909	1	no	chr11	96189695	96206628	+	10	circRNA	ENSBTAT00000081347	GAPVD1	11,12,13,14,15,16,17,18,19,20	GTPase activating protein and VPS9 domains 1 [Source:VGNC Symbol;Acc:VGNC:29250]	GO:0005085(guanyl-nucleotide exchange factor activity);GO:0005096(GTPase activator activity);GO:0005768(endosome);GO:0005829(cytosol);GO:0006897(endocytosis);GO:0007165(signal transduction);GO:0016020(membrane);GO:0032794(GTPase activating protein binding);GO:0043087(regulation of GTPase activity);GO:0043547(positive regulation of GTPase activity);GO:0051223(regulation of protein transport)	NA	NA
circRNA19787	12.0487	5.52725	14.7989	0	0	0	0	0	0	0	2	1	3	0	0	0	0	0	0	0	inf	up	0.141263	1	no	chr15	31658878	31683998	+	8	circRNA	ENSBTAT00000078474	TBCEL	1,2,3,4,5,6,7,8	tubulin folding cofactor E like [Source:VGNC Symbol;Acc:VGNC:35654]	GO:0005515(protein binding)	NA	NA
circRNA18127	6.02434	11.0545	0	19.7781	0	0	0	0	0	0	1	2	0	4	0	0	0	0	0	0	inf	up	0.141346	1	no	chr25	13537525	13538317	-	3	circRNA	ENSBTAT00000024087	PARN	5,4,3	poly(A)-specific ribonuclease [Source:NCBI gene;Acc:524155]	GO:0000175(3'-5'-exoribonuclease activity);GO:0000184(nuclear-transcribed mRNA catabolic process, nonsense-mediated decay);GO:0000289(nuclear-transcribed mRNA poly(A) tail shortening);GO:0000495(box H/ACA snoRNA 3'-end processing);GO:0003676(nucleic acid binding);GO:0003723(RNA binding);GO:0004518(nuclease activity);GO:0004527(exonuclease activity);GO:0004535(poly(A)-specific ribonuclease activit…	03018(RNA degradation)	EC:3.1.13.4
circRNA15468	0	0	0	0	0	0	0	0	29.2787	28.9423	0	0	0	0	0	0	0	0	7	8	-inf	down	0.14142	1	no	chr1	154040811	154061723	+	2	circRNA	ENSBTAT00000013117	PLCL2	4,5	phospholipase C like 2 [Source:VGNC Symbol;Acc:VGNC:32992]	GO:0002322(B cell proliferation involved in immune response);GO:0002337(B-1a B cell differentiation);GO:0004435(phosphatidylinositol phospholipase C activity);GO:0006629(lipid metabolic process);GO:0007165(signal transduction);GO:0007214(gamma-aminobutyric acid signaling pathway);GO:0008081(phosphoric diester hydrolase activity);GO:0016042(lipid catabolic process);GO:0016787(hydrolase activity);G…	NA	NA
circRNA2683	0	0	0	0	15.1996	16.414	0	42.4406	8.36534	54.2668	0	0	0	0	4	5	0	8	2	15	-2.99869	down	0.141422	1	no	chr6	98047303	98052586	-	2	circRNA	ENSBTAT00000007549	COQ2	3,2	coenzyme Q2, polyprenyltransferase [Source:VGNC Symbol;Acc:VGNC:27611]	GO:0002083(4-hydroxybenzoate decaprenyltransferase activity);GO:0002094(polyprenyltransferase activity);GO:0004659(prenyltransferase activity);GO:0005739(mitochondrion);GO:0005743(mitochondrial inner membrane);GO:0006071(glycerol metabolic process);GO:0006744(ubiquinone biosynthetic process);GO:0008299(isoprenoid biosynthetic process);GO:0016020(membrane);GO:0016021(integral component of membrane…	00130(Ubiquinone and other terpenoid-quinone biosynthesis)	EC:2.5.1.39
circRNA13085	0	0	0	0	3.7999	0	0	42.4406	12.548	25.3245	0	0	0	0	1	0	0	8	3	7	-4.4016	down	0.141543	1	no	chr21	2314561	2318333	-	3	circRNA	ENSBTAT00000049743	UBE3A	8,7,6	ubiquitin protein ligase E3A [Source:VGNC Symbol;Acc:VGNC:36599]	GO:0000209(protein polyubiquitination);GO:0001541(ovarian follicle development);GO:0003713(transcription coactivator activity);GO:0004842(ubiquitin-protein transferase activity);GO:0005634(nucleus);GO:0005829(cytosol);GO:0006511(ubiquitin-dependent protein catabolic process);GO:0014068(positive regulation of phosphatidylinositol 3-kinase signaling);GO:0016567(protein ubiquitination);GO:0016740(tr…	04120(Ubiquitin mediated proteolysis);05165(Human papillomavirus infection);05203(Viral carcinogenesis)	EC:2.3.2.26
circRNA18291	0	0	9.86594	4.94453	15.1996	0	0	0	0	0	0	0	2	1	4	0	0	0	0	0	inf	up	0.14203	1	no	chr29	18115427	18127343	+	4	circRNA	ENSBTAT00000013891	INTS4	14,15,16,17	integrator complex subunit 4 [Source:VGNC Symbol;Acc:VGNC:30230]	GO:0005634(nucleus);GO:0016180(snRNA processing);GO:0032039(integrator complex)	NA	NA
circRNA17725	6.02434	16.5818	0	9.88905	0	0	0	0	0	0	1	3	0	2	0	0	0	0	0	0	inf	up	0.142074	1	no	chr11	43956104	43973470	+	6	circRNA	ENSBTAT00000010591	GCFC2	5,6,7,8,9,10	GC-rich sequence DNA-binding factor 2 [Source:VGNC Symbol;Acc:VGNC:29283]	GO:0000122(negative regulation of transcription by RNA polymerase II);GO:0000245(spliceosomal complex assembly);GO:0000978(RNA polymerase II proximal promoter sequence-specific DNA binding);GO:0001227(DNA-binding transcription repressor activity, RNA polymerase II-specific);GO:0003677(DNA binding);GO:0003700(DNA-binding transcription factor activity);GO:0005634(nucleus);GO:0005654(nucleoplasm);GO…	NA	NA
circRNA28557	0	16.5818	39.4638	0	0	0	0	0	0	0	0	3	8	0	0	0	0	0	0	0	inf	up	0.14208	1	no	chr5	34883889	34916113	-	8	circRNA	ENSBTAT00000072920	ENSBTAG00000002902	chr5:34878403-34883888|chr5:34916113-34924275	anoctamin 6 [Source:VGNC Symbol;Acc:VGNC:25955]	GO:0002407(dendritic cell chemotaxis);GO:0002543(activation of blood coagulation via clotting cascade);GO:0005227(calcium activated cation channel activity);GO:0005229(intracellular calcium activated chloride channel activity);GO:0005244(voltage-gated ion channel activity);GO:0005247(voltage-gated chloride channel activity);GO:0005829(cytosol);GO:0005886(plasma membrane);GO:0006812(cation transpo…	NA	NA
circRNA8801	18.073	55.2725	4.93297	29.6672	15.1996	0	27.4262	10.6101	0	0	3	10	1	6	4	0	7	2	0	0	1.69491	up	0.142093	1	no	chr5	62940301	62959192	-	4	circRNA	ENSBTAT00000043868	ANKS1B	8,7,6,5	ankyrin repeat and sterile alpha motif domain containing 1B [Source:NCBI gene;Acc:615777]	GO:0005515(protein binding);GO:0016020(membrane);GO:1900383(regulation of synaptic plasticity by receptor localization to synapse)	NA	NA
circRNA96	0	0	4.93297	0	0	6.56559	0	68.9659	0	14.4711	0	0	1	0	0	2	0	13	0	4	-4.18944	down	0.142641	1	no	chr13	47736943	47748935	-	7	circRNA	ENSBTAT00000010913	GPCPD1	13,12,11,10,9,8,7	glycerophosphocholine phosphodiesterase 1 [Source:VGNC Symbol;Acc:VGNC:29528]	GO:0005737(cytoplasm);GO:0006629(lipid metabolic process);GO:0007519(skeletal muscle tissue development);GO:0008081(phosphoric diester hydrolase activity);GO:0030246(carbohydrate binding);GO:0046475(glycerophospholipid catabolic process);GO:0047389(glycerophosphocholine phosphodiesterase activity);GO:2001070(starch binding)	00564(Glycerophospholipid metabolism);05231(Choline metabolism in cancer)	EC:3.1.4.2
circRNA9165	0	0	24.6648	29.6672	64.5983	0	11.7541	10.6101	0	7.23557	0	0	5	6	17	0	3	2	0	2	2.00646	up	0.142701	1	no	chr3	20531201	20531845	-	2	circRNA	ENSBTAT00000027499	VPS45	12,11	vacuolar protein sorting 45 homolog [Source:VGNC Symbol;Acc:VGNC:36824]	GO:0000139(Golgi membrane);GO:0006904(vesicle docking involved in exocytosis);GO:0010008(endosome membrane);GO:0016192(vesicle-mediated transport)	04144(Endocytosis)	NA
circRNA4819	0	0	0	0	0	9.84838	0	10.6101	12.548	0	0	0	0	0	0	3	0	2	3	0	-inf	down	0.142786	1	no	chr5	74587177	74615249	+	1	intergenic	intergenic_circRNA	intergenic_circRNA	chr5:74587176-74615249	NA	NA	NA	NA
circRNA28730	0	27.6363	24.6648	0	0	0	0	0	0	0	0	5	5	0	0	0	0	0	0	0	inf	up	0.142793	1	no	chr18	25231933	25241762	+	6	circRNA	ENSBTAT00000006361	ENSBTAG00000004842	chr18:25231247-25231933|chr18:25241762-25243292	ring finger and SPRY domain containing 1 [Source:VGNC Symbol;Acc:VGNC:34191]	GO:0005515(protein binding);GO:0046872(metal ion binding)	NA	NA
circRNA306	0	0	0	0	0	9.84838	0	10.6101	12.548	0	0	0	0	0	0	3	0	2	3	0	-inf	down	0.142796	1	no	chr11	12007188	12030453	+	7	circRNA	ENSBTAT00000069705	EXOC6B	9,10,11,12,13,14,15	exocyst complex component 6B [Source:VGNC Symbol;Acc:VGNC:28651]	GO:0000145(exocyst);GO:0006887(exocytosis);GO:0006893(Golgi to plasma membrane transport);GO:0006904(vesicle docking involved in exocytosis);GO:0016020(membrane)	NA	NA
circRNA21911	0	5.52725	0	9.88905	15.1996	0	0	0	0	0	0	1	0	2	4	0	0	0	0	0	inf	up	0.142803	1	no	chr11	101097687	101098710	+	2	circRNA	ENSBTAT00000080797	ABL1	2,3	ABL proto-oncogene 1, non-receptor tyrosine kinase [Source:VGNC Symbol;Acc:VGNC:50224]	GO:0000166(nucleotide binding);GO:0000287(magnesium ion binding);GO:0000400(four-way junction DNA binding);GO:0000405(bubble DNA binding);GO:0001784(phosphotyrosine residue binding);GO:0001843(neural tube closure);GO:0001922(B-1 B cell homeostasis);GO:0001934(positive regulation of protein phosphorylation);GO:0002322(B cell proliferation involved in immune response);GO:0002333(transitional one st…	04012(ErbB signaling pathway);04014(Ras signaling pathway);04110(Cell cycle);04360(Axon guidance);04722(Neurotrophin signaling pathway);05200(Pathways in cancer);05206(MicroRNAs in cancer);05220(Chronic myeloid leukemia);05416(Viral myocarditis)	EC:2.7.10.2
circRNA19031	0	33.1635	19.7319	0	0	0	0	0	0	0	0	6	4	0	0	0	0	0	0	0	inf	up	0.142833	1	no	chr19	18893392	18897694	-	1	intergenic	intergenic_circRNA	intergenic_circRNA	chr19:18893391-18897694	NA	NA	NA	NA
circRNA27515	36.1461	0	0	19.7781	0	0	0	0	0	0	6	0	0	4	0	0	0	0	0	0	inf	up	0.14298	1	no	chr7	30172190	30217253	-	7	circRNA	ENSBTAT00000023329	ENSBTAG00000017550	chr7:30166019-30172189|chr7:30217253-30245889	casein kinase 1 gamma 3 [Source:VGNC Symbol;Acc:VGNC:27768]	GO:0000166(nucleotide binding);GO:0004672(protein kinase activity);GO:0004674(protein serine/threonine kinase activity);GO:0005524(ATP binding);GO:0005634(nucleus);GO:0005737(cytoplasm);GO:0005886(plasma membrane);GO:0006468(protein phosphorylation);GO:0006897(endocytosis);GO:0018105(peptidyl-serine phosphorylation);GO:0018107(peptidyl-threonine phosphorylation);GO:0090263(positive regulation of …	04340(Hedgehog signaling pathway)	EC:2.7.11.1
circRNA20438	0	5.52725	9.86594	9.88905	0	0	0	0	0	0	0	1	2	2	0	0	0	0	0	0	inf	up	0.143117	1	no	chr6	24755016	24772592	+	6	circRNA	ENSBTAT00000083490	DNAJB14	2,3,4,5,6,7	DnaJ heat shock protein family (Hsp40) member B14 [Source:VGNC Symbol;Acc:VGNC:53699]	GO:0005634(nucleus);GO:0005783(endoplasmic reticulum);GO:0005789(endoplasmic reticulum membrane);GO:0016020(membrane);GO:0016021(integral component of membrane);GO:0030433(ubiquitin-dependent ERAD pathway);GO:0030544(Hsp70 protein binding);GO:0031965(nuclear membrane);GO:0034622(cellular protein-containing complex assembly);GO:0051085(chaperone cofactor-dependent protein refolding);GO:0071218(cel…	NA	NA
circRNA1906	0	11.0545	4.93297	59.3343	3.7999	3.28279	0	0	0	7.23557	0	2	1	12	1	1	0	0	0	2	2.91116	up	0.143128	1	no	chr22	50796925	50798978	+	4	circRNA	ENSBTAT00000015787	USP4	17,18,19,20	ubiquitin specific peptidase 4 [Source:VGNC Symbol;Acc:VGNC:36729]	GO:0000244(spliceosomal tri-snRNP complex assembly);GO:0004843(thiol-dependent ubiquitin-specific protease activity);GO:0005634(nucleus);GO:0005737(cytoplasm);GO:0005829(cytosol);GO:0005886(plasma membrane);GO:0006508(proteolysis);GO:0006511(ubiquitin-dependent protein catabolic process);GO:0008233(peptidase activity);GO:0008234(cysteine-type peptidase activity);GO:0016579(protein deubiquitinatio…	NA	EC:3.4.19.12
circRNA2117	18.073	44.218	29.5978	0	11.3997	6.56559	15.6721	0	0	0	3	8	6	0	3	2	4	0	0	0	2.2156	up	0.143147	1	no	chr21	21785649	21786548	-	2	circRNA	ENSBTAT00000072776	FURIN	8,7	furin, paired basic amino acid cleaving enzyme [Source:VGNC Symbol;Acc:VGNC:29146]	GO:0000139(Golgi membrane);GO:0002020(protease binding);GO:0004175(endopeptidase activity);GO:0004252(serine-type endopeptidase activity);GO:0004867(serine-type endopeptidase inhibitor activity);GO:0005783(endoplasmic reticulum);GO:0005802(trans-Golgi network);GO:0006465(signal peptide processing);GO:0006508(proteolysis);GO:0008233(peptidase activity);GO:0008236(serine-type peptidase activity);GO…	05164(Influenza A)	EC:3.4.21.75
circRNA4577	12.0487	11.0545	19.7319	0	0	13.1312	39.1803	74.271	16.7307	21.7067	2	2	4	0	0	4	10	14	4	6	-1.94578	down	0.143602	1	no	X	123231567	123234218	+	1	intergenic	intergenic_circRNA	intergenic_circRNA	X:123231566-123234218	NA	NA	NA	NA
circRNA6636	0	16.5818	19.7319	19.7781	30.3992	0	15.6721	0	0	0	0	3	4	4	8	0	4	0	0	0	2.46435	up	0.143611	1	no	chr16	33496286	33543770	+	4	circRNA	ENSBTAT00000023654	AKT3	2,3,4,5	AKT serine/threonine kinase 3 [Source:VGNC Symbol;Acc:VGNC:25800]	GO:0000002(mitochondrial genome maintenance);GO:0000166(nucleotide binding);GO:0001938(positive regulation of endothelial cell proliferation);GO:0004672(protein kinase activity);GO:0004674(protein serine/threonine kinase activity);GO:0005524(ATP binding);GO:0005886(plasma membrane);GO:0006468(protein phosphorylation);GO:0007165(signal transduction);GO:0016301(kinase activity);GO:0016310(phosphory…	01521(EGFR tyrosine kinase inhibitor resistance);01522(Endocrine resistance);01524(Platinum drug resistance);04010(MAPK signaling pathway);04012(ErbB signaling pathway);04014(Ras signaling pathway);04015(Rap1 signaling pathway);04022(cGMP-PKG signaling pathway);04024(cAMP signaling pathway);04062(Chemokine signaling pathway);04066(HIF-1 signaling pathway);04068(FoxO signaling pathway);04071(Sphin…	EC:2.7.11.1
circRNA3350	0	0	0	0	0	6.56559	19.5902	15.9152	0	0	0	0	0	0	0	2	5	3	0	0	-inf	down	0.143629	1	no	chr2	24581838	24583437	-	4	circRNA	ENSBTAT00000068789	HAT1	7,6,5,4	histone acetyltransferase 1 [Source:VGNC Symbol;Acc:VGNC:49063]	GO:0000781(chromosome, telomeric region);GO:0000790(nuclear chromatin);GO:0004402(histone acetyltransferase activity);GO:0005634(nucleus);GO:0005654(nucleoplasm);GO:0006325(chromatin organization);GO:0006335(DNA replication-dependent nucleosome assembly);GO:0006336(DNA replication-independent nucleosome assembly);GO:0006348(chromatin silencing at telomere);GO:0010485(H4 histone acetyltransferase …	05034(Alcoholism)	EC:2.3.1.48
circRNA19048	12.0487	0	9.86594	9.88905	0	0	0	0	0	0	2	0	2	2	0	0	0	0	0	0	inf	up	0.143835	1	no	chr26	17318538	17358846	+	1	intergenic	intergenic_circRNA	intergenic_circRNA	chr26:17318537-17358846	NA	NA	NA	NA
circRNA26072	0	0	14.7989	44.5007	0	0	0	0	0	0	0	0	3	9	0	0	0	0	0	0	inf	up	0.144093	1	no	chr9	68220909	68235396	+	5	circRNA	ENSBTAT00000076293	L3MBTL3	9,10,11,12,13	L3MBTL3, histone methyl-lysine binding protein [Source:VGNC Symbol;Acc:VGNC:50640]	GO:0005515(protein binding);GO:0005634(nucleus);GO:0005730(nucleolus);GO:0006355(regulation of transcription, DNA-templated);GO:0008270(zinc ion binding);GO:0030099(myeloid cell differentiation);GO:0030225(macrophage differentiation);GO:0030851(granulocyte differentiation);GO:0043249(erythrocyte maturation);GO:0140110(transcription regulator activity)	NA	NA
circRNA322	0	11.0545	29.5978	19.7781	49.3987	55.8075	35.2623	47.7456	58.5574	65.1202	0	2	6	4	13	17	9	9	14	18	-1.25702	down	0.144157	1	no	chr11	14902219	14914837	+	4	circRNA	ENSBTAT00000010857	YIPF4	2,3,4,5	Yip1 domain family member 4 [Source:NCBI gene;Acc:615287]	GO:0005783(endoplasmic reticulum);GO:0005794(Golgi apparatus);GO:0005886(plasma membrane);GO:0016020(membrane);GO:0016021(integral component of membrane);GO:0043231(intracellular membrane-bounded organelle)	NA	NA
circRNA3718	0	0	0	0	0	3.28279	7.83607	0	0	28.9423	0	0	0	0	0	1	2	0	0	8	-inf	down	0.144165	1	no	chr1	138911447	138916480	-	4	circRNA	ENSBTAT00000015441	ATP2C1	11,10,9,8	ATPase secretory pathway Ca2+ transporting 1 [Source:VGNC Symbol;Acc:VGNC:26296]	GO:0000139(Golgi membrane);GO:0000166(nucleotide binding);GO:0005388(calcium-transporting ATPase activity);GO:0005509(calcium ion binding);GO:0005524(ATP binding);GO:0005794(Golgi apparatus);GO:0005802(trans-Golgi network);GO:0006811(ion transport);GO:0006816(calcium ion transport);GO:0006828(manganese ion transport);GO:0006874(cellular calcium ion homeostasis);GO:0008544(epidermis development);G…	NA	EC:7.2.2.10
circRNA21103	0	11.0545	19.7319	4.94453	0	0	0	0	0	0	0	2	4	1	0	0	0	0	0	0	inf	up	0.144278	1	no	chr8	76882987	76891964	-	5	circRNA	ENSBTAT00000033922	UBQLN1	6,5,4,3,2	ubiquilin 1 [Source:VGNC Symbol;Acc:VGNC:36613]	GO:0000045(autophagosome assembly);GO:0005515(protein binding);GO:0005654(nucleoplasm);GO:0005737(cytoplasm);GO:0005776(autophagosome);GO:0005783(endoplasmic reticulum);GO:0005829(cytosol);GO:0005886(plasma membrane);GO:0016235(aggresome);GO:0016236(macroautophagy);GO:0019900(kinase binding);GO:0030433(ubiquitin-dependent ERAD pathway);GO:0031396(regulation of protein ubiquitination);GO:0031398(p…	04141(Protein processing in endoplasmic reticulum)	NA
circRNA5679	0	27.6363	24.6648	39.5562	0	0	11.7541	0	0	0	0	5	5	8	0	0	3	0	0	0	2.96623	up	0.14472	1	no	chr13	51280189	51291810	-	5	circRNA	ENSBTAT00000070924	PANK2	6,5,4,3,2	pantothenate kinase 2 [Source:VGNC Symbol;Acc:VGNC:32564]	GO:0004594(pantothenate kinase activity);GO:0005524(ATP binding);GO:0005634(nucleus);GO:0005739(mitochondrion);GO:0005758(mitochondrial intermembrane space);GO:0005829(cytosol);GO:0007286(spermatid development);GO:0009060(aerobic respiration);GO:0015937(coenzyme A biosynthetic process);GO:0016310(phosphorylation);GO:0019217(regulation of fatty acid metabolic process);GO:0051881(regulation of mito…	00770(Pantothenate and CoA biosynthesis)	EC:2.7.1.33
circRNA3940	0	0	29.5978	19.7781	0	26.2623	82.2787	0	50.192	10.8534	0	0	6	4	0	8	21	0	12	3	-1.78014	down	0.144743	1	no	chr9	90927859	90938387	-	4	circRNA	ENSBTAT00000066732	IPCEF1	9,8,7,6	interaction protein for cytohesin exchange factors 1 [Source:VGNC Symbol;Acc:VGNC:30239]	NA	NA	NA
circRNA3761	0	16.5818	29.5978	0	37.999	36.1107	39.1803	79.5761	50.192	39.7957	0	3	6	0	10	11	10	15	12	11	-1.5404	down	0.144772	1	no	chr1	152708895	152712675	-	6	circRNA	ENSBTAT00000034553	ANKRD28	27,26,25,24,23,22	ankyrin repeat domain 28 [Source:VGNC Symbol;Acc:VGNC:25920]	GO:0005515(protein binding)	NA	NA
circRNA5174	66.2678	60.7998	108.525	187.892	106.397	9.84838	58.7705	185.678	0	39.7957	11	11	22	38	28	3	15	35	0	11	0.849404	up	0.145147	1	no	chr7	47588763	47604137	+	3	circRNA	ENSBTAT00000072746	ENSBTAG00000055062	chr7:47561130-47588762|chr7:47604137-47611123	SMAD family member 5 [Source:NCBI gene;Acc:768050]	GO:0000122(negative regulation of transcription by RNA polymerase II);GO:0000977(RNA polymerase II regulatory region sequence-specific DNA binding);GO:0000978(RNA polymerase II proximal promoter sequence-specific DNA binding);GO:0001657(ureteric bud development);GO:0002051(osteoblast fate commitment);GO:0003677(DNA binding);GO:0003700(DNA-binding transcription factor activity);GO:0005515(protein …	04350(TGF-beta signaling pathway);04550(Signaling pathways regulating pluripotency of stem cells)	NA
circRNA3967	6.02434	0	24.6648	4.94453	11.3997	3.28279	0	0	0	0	1	0	5	1	3	1	0	0	0	0	3.84069	up	0.145245	1	no	chr8	8006807	8009838	-	3	circRNA	ENSBTAT00000004852	MTMR9	6,5,4	myotubularin related protein 9 [Source:VGNC Symbol;Acc:VGNC:50009]	GO:0005737(cytoplasm);GO:0005783(endoplasmic reticulum);GO:0005886(plasma membrane);GO:0010507(negative regulation of autophagy);GO:0010922(positive regulation of phosphatase activity);GO:0016020(membrane);GO:0019903(protein phosphatase binding);GO:0030234(enzyme regulator activity);GO:0032587(ruffle membrane);GO:0032991(protein-containing complex);GO:0042995(cell projection);GO:0048471(perinucle…	NA	NA
circRNA23114	42.1704	0	0	0	11.3997	0	0	0	0	0	7	0	0	0	3	0	0	0	0	0	inf	up	0.145419	1	no	chr16	55555563	55573836	+	4	circRNA	ENSBTAT00000019777	ENSBTAG00000027809	chr16:55481325-55555562|chr16:55573836-55575285	RAB GTPase activating protein 1-like [Source:NCBI gene;Acc:527428]	GO:0005096(GTPase activator activity);GO:0005515(protein binding);GO:0043547(positive regulation of GTPase activity)	NA	NA
circRNA16679	12.0487	38.6908	9.86594	0	0	0	0	0	0	3.61779	2	7	2	0	0	0	0	0	0	1	4.06627	up	0.145818	1	no	chr5	25582815	25585963	-	6	circRNA	ENSBTAT00000047448	NCKAP1L	9,8,7,6,5,4	NCK associated protein 1 like [Source:VGNC Symbol;Acc:VGNC:31916]	GO:0000902(cell morphogenesis);GO:0001782(B cell homeostasis);GO:0002262(myeloid cell homeostasis);GO:0005096(GTPase activator activity);GO:0005829(cytosol);GO:0006935(chemotaxis);GO:0016477(cell migration);GO:0030011(maintenance of cell polarity);GO:0030031(cell projection assembly);GO:0030295(protein kinase activator activity);GO:0030593(neutrophil chemotaxis);GO:0030838(positive regulation of …	04810(Regulation of actin cytoskeleton)	NA
circRNA24	0	0	0	0	0	19.6968	0	0	4.18267	7.23557	0	0	0	0	0	6	0	0	1	2	-inf	down	0.145922	1	no	chr13	16474048	16514988	+	5	circRNA	ENSBTAT00000067011	SFMBT2	7,8,9,10,11	Scm like with four mbt domains 2 [Source:VGNC Symbol;Acc:VGNC:34516]	GO:0003714(transcription corepressor activity);GO:0005515(protein binding);GO:0005634(nucleus);GO:0006355(regulation of transcription, DNA-templated);GO:0010629(negative regulation of gene expression);GO:0016235(aggresome);GO:0016607(nuclear speck);GO:0042393(histone binding);GO:0043231(intracellular membrane-bounded organelle);GO:1903507(negative regulation of nucleic acid-templated transcriptio…	NA	NA
circRNA3182	0	0	0	0	0	6.56559	0	15.9152	16.7307	0	0	0	0	0	0	2	0	3	4	0	-inf	down	0.146195	1	no	chr3	57001878	57024950	-	2	circRNA	ENSBTAT00000086518	ENSBTAG00000017595	3,2	heparan sulfate 2-O-sulfotransferase 1 [Source:NCBI gene;Acc:523780]	GO:0004394(heparan sulfate 2-O-sulfotransferase activity);GO:0008146(sulfotransferase activity);GO:0015014(heparan sulfate proteoglycan biosynthetic process, polysaccharide chain biosynthetic process);GO:0015015(heparan sulfate proteoglycan biosynthetic process, enzymatic modification);GO:0016021(integral component of membrane);GO:0030202(heparin metabolic process);GO:0060676(ureteric bud formati…	00534(Glycosaminoglycan biosynthesis - heparan sulfate / heparin)	NA
circRNA3354	0	0	24.6648	0	0	6.56559	35.2623	42.4406	0	79.5913	0	0	5	0	0	2	9	8	0	22	-2.73193	down	0.146265	1	no	chr2	25021570	25027989	-	4	circRNA	ENSBTAT00000064596	DCAF17	5,4,3,2	DDB1 and CUL4 associated factor 17 [Source:VGNC Symbol;Acc:VGNC:27904]	GO:0005654(nucleoplasm);GO:0005829(cytosol);GO:0016020(membrane);GO:0016021(integral component of membrane);GO:0016567(protein ubiquitination);GO:0080008(Cul4-RING E3 ubiquitin ligase complex)	NA	NA
circRNA3342	0	22.109	4.93297	9.88905	11.3997	19.6968	39.1803	111.407	29.2787	0	0	4	1	2	3	6	10	21	7	0	-2.04583	down	0.146489	1	no	chr2	18399780	18404059	-	3	circRNA	ENSBTAT00000001453	PLEKHA3	5,4,3	pleckstrin homology domain containing A3 [Source:VGNC Symbol;Acc:VGNC:33005]	GO:0005794(Golgi apparatus);GO:0005829(cytosol);GO:0008289(lipid binding);GO:0016020(membrane);GO:0035621(ER to Golgi ceramide transport);GO:0035627(ceramide transport);GO:0070273(phosphatidylinositol-4-phosphate binding);GO:0120009(intermembrane lipid transfer);GO:1902387(ceramide 1-phosphate binding);GO:1902388(ceramide 1-phosphate transporter activity);GO:1902389(ceramide 1-phosphate transport)	NA	NA
circRNA10539	36.1461	11.0545	39.4638	39.5562	0	0	23.5082	0	0	7.23557	6	2	8	8	0	0	6	0	0	2	2.03758	up	0.146642	1	no	chr10	12099327	12122529	-	10	circRNA	ENSBTAT00000011038	ENSBTAG00000008386	chr10:12097540-12099326|chr10:12122529-12129214	caseinolytic mitochondrial matrix peptidase chaperone subunit [Source:VGNC Symbol;Acc:VGNC:27462]	GO:0004176(ATP-dependent peptidase activity);GO:0005524(ATP binding);GO:0005654(nucleoplasm);GO:0005739(mitochondrion);GO:0005759(mitochondrial matrix);GO:0005829(cytosol);GO:0006457(protein folding);GO:0006508(proteolysis);GO:0009368(endopeptidase Clp complex);GO:0009841(mitochondrial endopeptidase Clp complex);GO:0016504(peptidase activator activity);GO:0016887(ATPase activity);GO:0030163(prote…	NA	NA
circRNA19609	0	49.7453	4.93297	0	0	0	0	0	0	0	0	9	1	0	0	0	0	0	0	0	inf	up	0.14673	1	no	chr10	67199994	67200512	+	1	circRNA	ENSBTAT00000001925	SAMD4A	3	sterile alpha motif domain containing 4A [Source:VGNC Symbol;Acc:VGNC:34272]	GO:0000289(nuclear-transcribed mRNA poly(A) tail shortening);GO:0000932(P-body);GO:0001650(fibrillar center);GO:0003723(RNA binding);GO:0003729(mRNA binding);GO:0005515(protein binding);GO:0005829(cytosol);GO:0017148(negative regulation of translation);GO:0030054(cell junction);GO:0030371(translation repressor activity);GO:0043488(regulation of mRNA stability);GO:0045202(synapse);GO:0045727(posit…	NA	NA
ciRNA934	0	22.109	29.5978	34.6117	0	0	7.83607	0	0	0	0	4	6	7	0	0	2	0	0	0	3.46147	up	0.14695	1	no	chr12	18260332	18270135	-	1	ciRNA	ENSBTAT00000008733	ENSBTAG00000006647	chr12:18260331-18270135	RCC1 and BTB domain containing protein 2 [Source:VGNC Symbol;Acc:VGNC:33824]	GO:0001669(acrosomal vesicle);GO:0005515(protein binding)	NA	NA
circRNA3320	48.1948	16.5818	14.7989	14.8336	11.3997	3.28279	0	37.1355	0	0	8	3	3	3	3	1	0	7	0	0	1.38838	up	0.147309	1	no	chr2	4366958	4396211	-	12	circRNA	ENSBTAT00000007163	UGGT1	13,12,11,10,9,8,7,6,5,4,3,2	UDP-glucose glycoprotein glucosyltransferase 1 [Source:VGNC Symbol;Acc:VGNC:36649]	GO:0003980(UDP-glucose:glycoprotein glucosyltransferase activity);GO:0005783(endoplasmic reticulum);GO:0006486(protein glycosylation);GO:0018279(protein N-linked glycosylation via asparagine);GO:0032991(protein-containing complex);GO:0051082(unfolded protein binding);GO:0071712(ER-associated misfolded protein catabolic process);GO:0097359(UDP-glucosylation)	04141(Protein processing in endoplasmic reticulum)	NA
ciRNA1972	12.0487	5.52725	9.86594	0	0	0	0	0	0	0	2	1	2	0	0	0	0	0	0	0	inf	up	0.147851	1	no	chr3	14803278	14803473	+	1	ciRNA	ENSBTAT00000074754	ARHGEF2	12	Rho/Rac guanine nucleotide exchange factor 2 [Source:VGNC Symbol;Acc:VGNC:26111]	GO:0000132(establishment of mitotic spindle orientation);GO:0000902(cell morphogenesis);GO:0002102(podosome);GO:0005085(guanyl-nucleotide exchange factor activity);GO:0005089(Rho guanyl-nucleotide exchange factor activity);GO:0005737(cytoplasm);GO:0005856(cytoskeleton);GO:0005874(microtubule);GO:0007015(actin filament organization);GO:0007026(negative regulation of microtubule depolymerization);G…	04530(Tight junction);05418(Fluid shear stress and atherosclerosis)	NA
circRNA2818	0	5.52725	4.93297	9.88905	11.3997	9.84838	39.1803	68.9659	0	18.0889	0	1	1	2	3	3	10	13	0	5	-2.09971	down	0.148446	1	no	chr5	62814638	62821903	+	4	circRNA	ENSBTAT00000066670	APAF1	11,12,13,14	apoptotic peptidase activating factor 1 [Source:VGNC Symbol;Acc:VGNC:25999]	GO:0000166(nucleotide binding);GO:0001843(neural tube closure);GO:0005515(protein binding);GO:0005524(ATP binding);GO:0005634(nucleus);GO:0005737(cytoplasm);GO:0005829(cytosol);GO:0006915(apoptotic process);GO:0006919(activation of cysteine-type endopeptidase activity involved in apoptotic process);GO:0007275(multicellular organism development);GO:0007420(brain development);GO:0008635(activation …	01524(Platinum drug resistance);04115(p53 signaling pathway);04210(Apoptosis);04215(Apoptosis - multiple species);05010(Alzheimer disease);05012(Parkinson disease);05014(Amyotrophic lateral sclerosis (ALS));05016(Huntington disease);05134(Legionellosis);05152(Tuberculosis);05160(Hepatitis C);05161(Hepatitis B);05162(Measles);05168(Herpes simplex virus 1 infection);05169(Epstein-Barr virus infecti…	NA
circRNA11723	0	0	0	0	0	0	27.4262	53.0507	0	0	0	0	0	0	0	0	7	10	0	0	-inf	down	0.148465	1	no	chr8	10002613	10019640	-	1	intergenic	intergenic_circRNA	intergenic_circRNA	chr8:10002612-10019640	NA	NA	NA	NA
circRNA20073	18.073	5.52725	9.86594	0	0	0	0	0	0	0	3	1	2	0	0	0	0	0	0	0	inf	up	0.148555	1	no	chr24	53588826	53632349	-	4	circRNA	ENSBTAT00000053498	MBD2	5,4,3,2	methyl-CpG binding domain protein 2 [Source:VGNC Symbol;Acc:VGNC:56368]	GO:0000118(histone deacetylase complex);GO:0000122(negative regulation of transcription by RNA polymerase II);GO:0000785(chromatin);GO:0000790(nuclear chromatin);GO:0000792(heterochromatin);GO:0003677(DNA binding);GO:0003682(chromatin binding);GO:0003729(mRNA binding);GO:0005634(nucleus);GO:0005654(nucleoplasm);GO:0005737(cytoplasm);GO:0005829(cytosol);GO:0006346(methylation-dependent chromatin s…	NA	NA
circRNA18644	0	0	4.93297	14.8336	7.5998	0	0	0	0	0	0	0	1	3	2	0	0	0	0	0	inf	up	0.148556	1	no	chr2	118869381	118881771	+	8	circRNA	ENSBTAT00000006754	PSMD1	2,3,4,5,6,7,8,9	proteasome 26S subunit, non-ATPase 1 [Source:VGNC Symbol;Acc:VGNC:33461]	GO:0000502(proteasome complex);GO:0004175(endopeptidase activity);GO:0005634(nucleus);GO:0008540(proteasome regulatory particle, base subcomplex);GO:0022624(proteasome accessory complex);GO:0030234(enzyme regulator activity);GO:0031625(ubiquitin protein ligase binding);GO:0034515(proteasome storage granule);GO:0042176(regulation of protein catabolic process);GO:0043161(proteasome-mediated ubiquit…	03050(Proteasome);05169(Epstein-Barr virus infection)	NA
ciRNA314	108.438	11.0545	147.989	168.114	102.597	59.0903	74.4426	37.1355	12.548	54.2668	18	2	30	34	27	18	19	7	3	15	1.1803	up	0.148628	1	no	chr7	62644794	62648180	+	1	ciRNA	ENSBTAT00000083317	ENSBTAG00000016094	chr7:62644793-62648180	solute carrier family 36 member 1 [Source:VGNC Symbol;Acc:VGNC:34838]	GO:0003333(amino acid transmembrane transport);GO:0005280(amino acid:proton symporter activity);GO:0005783(endoplasmic reticulum);GO:0015078(proton transmembrane transporter activity);GO:0015171(amino acid transmembrane transporter activity);GO:0015180(L-alanine transmembrane transporter activity);GO:0015187(glycine transmembrane transporter activity);GO:0015193(L-proline transmembrane transporte…	NA	NA
circRNA17630	12.0487	0	4.93297	14.8336	0	0	0	0	0	0	2	0	1	3	0	0	0	0	0	0	inf	up	0.148653	1	no	chr13	42936780	42939917	+	2	circRNA	ENSBTAT00000006992	GDI2	2,3	GDP dissociation inhibitor 2 [Source:VGNC Symbol;Acc:VGNC:29308]	GO:0005092(GDP-dissociation inhibitor activity);GO:0005093(Rab GDP-dissociation inhibitor activity);GO:0005096(GTPase activator activity);GO:0005737(cytoplasm);GO:0007264(small GTPase mediated signal transduction);GO:0015031(protein transport);GO:0016020(membrane);GO:0043547(positive regulation of GTPase activity);GO:0050790(regulation of catalytic activity)	NA	NA
circRNA3992	0	0	9.86594	0	0	9.84838	15.6721	31.8304	16.7307	0	0	0	2	0	0	3	4	6	4	0	-2.90859	down	0.148658	1	no	chr8	28605150	28610164	-	3	circRNA	ENSBTAT00000078315	CCDC171	16,15,14	coiled-coil domain containing 171 [Source:VGNC Symbol;Acc:VGNC:26868]	NA	NA	NA
circRNA1250	0	16.5818	4.93297	54.3898	0	32.8279	31.3443	0	100.384	65.1202	0	3	1	11	0	10	8	0	24	18	-1.59735	down	0.148682	1	no	chr14	65111370	65140205	-	2	circRNA	ENSBTAT00000083035	VPS13B	15,14	vacuolar protein sorting 13 homolog B [Source:NCBI gene;Acc:512656]	NA	NA	NA
circRNA4814	0	16.5818	0	29.6672	37.999	36.1107	27.4262	37.1355	66.9227	54.2668	0	3	0	6	10	11	7	7	16	15	-1.39695	down	0.149274	1	no	chr5	43946201	43954034	-	1	intergenic	intergenic_circRNA	intergenic_circRNA	chr5:43946200-43954034	NA	NA	NA	NA
circRNA5175	0	0	0	0	0	26.2623	0	0	0	25.3245	0	0	0	0	0	8	0	0	0	7	-inf	down	0.149367	1	no	chr28	8442088	8444126	-	2	circRNA	ENSBTAT00000081647	ENSBTAG00000016804	chr28:8439922-8442087|chr28:8444126-8447806	lysosomal trafficking regulator [Source:VGNC Symbol;Acc:VGNC:31115]	GO:0005515(protein binding);GO:0007040(lysosome organization);GO:0015630(microtubule cytoskeleton);GO:0032510(endosome to lysosome transport via multivesicular body sorting pathway);GO:0042267(natural killer cell mediated cytotoxicity);GO:0043473(pigmentation)	NA	NA
circRNA4920	0	0	0	0	0	16.414	0	0	0	39.7957	0	0	0	0	0	5	0	0	0	11	-inf	down	0.149745	1	no	chr27	37195990	37209556	+	9	circRNA	ENSBTAT00000085531	ENSBTAG00000000225	chr27:37192773-37195989|chr27:37209556-37215316	DNA polymerase beta [Source:VGNC Symbol;Acc:VGNC:33112]	GO:0003677(DNA binding);GO:0003887(DNA-directed DNA polymerase activity);GO:0005634(nucleus);GO:0005737(cytoplasm);GO:0005874(microtubule);GO:0005876(spindle microtubule);GO:0006260(DNA replication);GO:0006261(DNA-dependent DNA replication);GO:0006281(DNA repair);GO:0006284(base-excision repair);GO:0006287(base-excision repair, gap-filling);GO:0006303(double-strand break repair via nonhomologous …	03410(Base excision repair);05166(Human T-cell leukemia virus 1 infection);05203(Viral carcinogenesis)	EC:2.7.7.7
circRNA5548	0	11.0545	0	0	0	36.1107	31.3443	42.4406	0	0	0	2	0	0	0	11	8	8	0	0	-3.31343	down	0.149993	1	no	chr5	113626218	113631287	-	3	circRNA	ENSBTAT00000072962	ENSBTAG00000001057	chr5:113621553-113626217|chr5:113631287-113637721	ADP ribosylation factor GTPase activating protein 3 [Source:VGNC Symbol;Acc:VGNC:26063]	GO:0000139(Golgi membrane);GO:0005096(GTPase activator activity);GO:0005737(cytoplasm);GO:0005794(Golgi apparatus);GO:0005802(trans-Golgi network);GO:0005829(cytosol);GO:0006888(endoplasmic reticulum to Golgi vesicle-mediated transport);GO:0006890(retrograde vesicle-mediated transport, Golgi to endoplasmic reticulum);GO:0009306(protein secretion);GO:0015031(protein transport);GO:0016020(membrane)…	04144(Endocytosis)	NA
circRNA3786	36.1461	49.7453	78.9275	24.7226	15.1996	6.56559	31.3443	0	25.096	18.0889	6	9	16	5	4	2	8	0	6	5	1.33612	up	0.150139	1	no	chr9	634609	644205	+	7	circRNA	ENSBTAT00000025476	PHF3	4,5,6,7,8,9,10	PHD finger protein 3 [Source:VGNC Symbol;Acc:VGNC:32825]	GO:0006351(transcription, DNA-templated);GO:0046872(metal ion binding)	NA	NA
ciRNA1275	0	0	0	0	0	0	0	42.4406	0	32.5601	0	0	0	0	0	0	0	8	0	9	-inf	down	0.150259	1	no	chr14	21018825	21019725	-	1	ciRNA	ENSBTAT00000023247	ENSBTAG00000017492	chr14:21018824-21019725	protein-L-isoaspartate (D-aspartate) O-methyltransferase domain containing 1 [Source:VGNC Symbol;Acc:VGNC:53871]	GO:0004719(protein-L-isoaspartate (D-aspartate) O-methyltransferase activity);GO:0005737(cytoplasm);GO:0006464(cellular protein modification process);GO:0006479(protein methylation);GO:0016020(membrane);GO:0032259(methylation)	NA	NA
circRNA4032	108.438	71.8543	83.8605	113.724	45.5988	13.1312	109.705	47.7456	0	32.5601	18	13	17	23	12	4	28	9	0	9	1.05979	up	0.15035	1	no	chr8	46458785	46462270	+	3	circRNA	ENSBTAT00000061396	SMC5	4,5,6	structural maintenance of chromosomes 5 [Source:VGNC Symbol;Acc:VGNC:35002]	GO:0000722(telomere maintenance via recombination);GO:0000724(double-strand break repair via homologous recombination);GO:0000781(chromosome, telomeric region);GO:0000803(sex chromosome);GO:0005634(nucleus);GO:0006281(DNA repair);GO:0006974(cellular response to DNA damage stimulus);GO:0007062(sister chromatid cohesion);GO:0016605(PML body);GO:0016607(nuclear speck);GO:0030054(cell junction);GO:00…	NA	NA
circRNA8406	0	0	0	0	0	0	27.4262	0	0	32.5601	0	0	0	0	0	0	7	0	0	9	-inf	down	0.150365	1	no	chr7	102170202	102184361	+	9	circRNA	ENSBTAT00000001944	PPIP5K2	10,11,12,13,14,15,16,17,18	diphosphoinositol pentakisphosphate kinase 2 [Source:VGNC Symbol;Acc:VGNC:33207]	GO:0000166(nucleotide binding);GO:0000828(inositol hexakisphosphate kinase activity);GO:0000829(inositol heptakisphosphate kinase activity);GO:0000832(inositol hexakisphosphate 5-kinase activity);GO:0005524(ATP binding);GO:0005737(cytoplasm);GO:0005829(cytosol);GO:0006020(inositol metabolic process);GO:0016301(kinase activity);GO:0016310(phosphorylation);GO:0016740(transferase activity);GO:003295…	04070(Phosphatidylinositol signaling system)	EC:2.7.4.24
circRNA7906	6.02434	5.52725	0	0	11.3997	0	7.83607	74.271	29.2787	25.3245	1	1	0	0	3	0	2	14	7	7	-2.57447	down	0.150387	1	no	chr20	23455239	23503346	+	9	circRNA	ENSBTAT00000084666	SLC38A9	2,3,4,5,6,7,8,9,10	solute carrier family 38 member 9 [Source:VGNC Symbol;Acc:VGNC:34856]	GO:0003333(amino acid transmembrane transport);GO:0005654(nucleoplasm);GO:0005764(lysosome);GO:0005770(late endosome);GO:0015171(amino acid transmembrane transporter activity);GO:0015190(L-leucine transmembrane transporter activity);GO:0016020(membrane);GO:0016021(integral component of membrane);GO:0032008(positive regulation of TOR signaling);GO:0043231(intracellular membrane-bounded organelle);…	04150(mTOR signaling pathway)	NA
circRNA5937	0	0	0	0	0	0	31.3443	10.6101	4.18267	0	0	0	0	0	0	0	8	2	1	0	-inf	down	0.150408	1	no	chr11	13216197	13234140	-	7	circRNA	ENSBTAT00000012184	ZNF638	8,7,6,5,4,3,2	zinc finger protein 638 [Source:VGNC Symbol;Acc:VGNC:37318]	GO:0003676(nucleic acid binding);GO:0003723(RNA binding);GO:0005634(nucleus);GO:0005654(nucleoplasm);GO:0008270(zinc ion binding);GO:0008380(RNA splicing);GO:0043231(intracellular membrane-bounded organelle);GO:0046872(metal ion binding)	NA	NA
circRNA10301	0	0	4.93297	0	0	0	15.6721	53.0507	12.548	0	0	0	1	0	0	0	4	10	3	0	-4.04221	down	0.150446	1	no	chr8	72763885	72794866	-	6	circRNA	ENSBTAT00000036525	KCTD9	9,8,7,6,5,4	potassium channel tetramerization domain containing 9 [Source:VGNC Symbol;Acc:VGNC:30516]	GO:0005515(protein binding);GO:0035556(intracellular signal transduction);GO:0042802(identical protein binding);GO:0043621(protein self-association);GO:0051260(protein homooligomerization);GO:0097602(cullin family protein binding)	NA	NA
circRNA11826	0	0	0	0	0	0	27.4262	0	0	32.5601	0	0	0	0	0	0	7	0	0	9	-inf	down	0.150501	1	no	chr7	102170203	102184361	+	9	circRNA	ENSBTAT00000067062	ENSBTAG00000001485	chr7:102166570-102170202|chr7:102184361-102186134	diphosphoinositol pentakisphosphate kinase 2 [Source:VGNC Symbol;Acc:VGNC:33207]	GO:0000166(nucleotide binding);GO:0000828(inositol hexakisphosphate kinase activity);GO:0000829(inositol heptakisphosphate kinase activity);GO:0000832(inositol hexakisphosphate 5-kinase activity);GO:0005524(ATP binding);GO:0005737(cytoplasm);GO:0005829(cytosol);GO:0006020(inositol metabolic process);GO:0016301(kinase activity);GO:0016310(phosphorylation);GO:0016740(transferase activity);GO:003295…	04070(Phosphatidylinositol signaling system)	EC:2.7.4.24
circRNA5853	0	0	0	0	0	0	11.7541	15.9152	0	10.8534	0	0	0	0	0	0	3	3	0	3	-inf	down	0.150803	1	no	chr12	47478309	47483273	+	3	circRNA	ENSBTAT00000026496	BORA	2,3,4	bora, aurora kinase A activator [Source:VGNC Symbol;Acc:VGNC:26541]	GO:0072687(meiotic spindle)	NA	NA
circRNA3554	0	0	4.93297	0	0	6.56559	23.5082	53.0507	0	0	0	0	1	0	0	2	6	10	0	0	-4.07475	down	0.150886	1	no	chr1	50090623	50111690	+	7	circRNA	ENSBTAT00000000097	ALCAM	2,3,4,5,6,7,8	activated leukocyte cell adhesion molecule [Source:VGNC Symbol;Acc:VGNC:25805]	GO:0001772(immunological synapse);GO:0007157(heterophilic cell-cell adhesion via plasma membrane cell adhesion molecules);GO:0007411(axon guidance);GO:0008045(motor neuron axon guidance);GO:0009897(external side of plasma membrane);GO:0016020(membrane);GO:0016021(integral component of membrane);GO:0030424(axon);GO:0031226(intrinsic component of plasma membrane);GO:0042101(T cell receptor complex)…	04514(Cell adhesion molecules (CAMs))	NA
circRNA2787	66.2678	93.9633	88.7935	133.502	193.795	160.857	133.213	525.202	133.845	260.481	11	17	18	27	51	49	34	99	32	72	-1.07434	down	0.150923	1	no	chr5	45163223	45166658	-	4	circRNA	ENSBTAT00000011803	RAP1B	5,4,3,2	RAP1B, member of RAS oncogene family [Source:NCBI gene;Acc:327708]	GO:0000166(nucleotide binding);GO:0003924(GTPase activity);GO:0005525(GTP binding);GO:0005737(cytoplasm);GO:0005768(endosome);GO:0005769(early endosome);GO:0005770(late endosome);GO:0005829(cytosol);GO:0005886(plasma membrane);GO:0005911(cell-cell junction);GO:0007165(signal transduction);GO:0007399(nervous system development);GO:0008565(protein transporter activity);GO:0010976(positive regulatio…	04010(MAPK signaling pathway);04014(Ras signaling pathway);04015(Rap1 signaling pathway);04024(cAMP signaling pathway);04062(Chemokine signaling pathway);04510(Focal adhesion);04611(Platelet activation);04670(Leukocyte transendothelial migration);04720(Long-term potentiation);04722(Neurotrophin signaling pathway);04934(Cushing syndrome);04972(Pancreatic secretion);05211(Renal cell carcinoma)	NA
circRNA7996	0	0	0	0	0	0	3.91803	21.2203	0	18.0889	0	0	0	0	0	0	1	4	0	5	-inf	down	0.151016	1	no	chr21	31142138	31157019	+	6	circRNA	ENSBTAT00000078107	UBE2Q2	3,4,5,6,7,8	ubiquitin conjugating enzyme E2 Q2 [Source:VGNC Symbol;Acc:VGNC:36593]	GO:0000166(nucleotide binding);GO:0004842(ubiquitin-protein transferase activity);GO:0005524(ATP binding);GO:0005737(cytoplasm);GO:0016567(protein ubiquitination);GO:0016740(transferase activity);GO:0061631(ubiquitin conjugating enzyme activity);GO:0070936(protein K48-linked ubiquitination)	04120(Ubiquitin mediated proteolysis)	EC:2.3.2.23
circRNA805	0	0	0	0	0	16.414	0	58.3558	0	0	0	0	0	0	0	5	0	11	0	0	-inf	down	0.151025	1	no	chr17	12046079	12058158	+	3	circRNA	ENSBTAT00000064876	SLC10A7	7,8,9	solute carrier family 10 member 7 [Source:NCBI gene;Acc:613859]	GO:0005783(endoplasmic reticulum);GO:0005797(Golgi medial cisterna);GO:0005801(cis-Golgi network);GO:0005802(trans-Golgi network);GO:0016020(membrane);GO:0016021(integral component of membrane);GO:0031226(intrinsic component of plasma membrane);GO:0034436(glycoprotein transport);GO:0034437(glycoprotein transporter activity);GO:0045054(constitutive secretory pathway);GO:0048193(Golgi vesicle trans…	NA	NA
circRNA2184	0	0	0	0	0	9.84838	3.91803	26.5254	0	0	0	0	0	0	0	3	1	5	0	0	-inf	down	0.151142	1	no	chr21	61218946	61240569	-	14	circRNA	ENSBTAT00000030514	ATG2B	15,14,13,12,11,10,9,8,7,6,5,4,3,2	autophagy related 2B [Source:VGNC Symbol;Acc:VGNC:26255]	GO:0000045(autophagosome assembly);GO:0000407(phagophore assembly site);GO:0000422(autophagy of mitochondrion);GO:0005654(nucleoplasm);GO:0006914(autophagy);GO:0019898(extrinsic component of membrane)	04136(Autophagy - other);04140(Autophagy - animal)	NA
circRNA1242	0	22.109	24.6648	98.8905	22.7994	16.414	15.6721	15.9152	0	0	0	4	5	20	6	5	4	3	0	0	1.81129	up	0.151284	1	no	chr14	64616772	64620000	-	3	circRNA	ENSBTAT00000083035	VPS13B	37,36,35	vacuolar protein sorting 13 homolog B [Source:NCBI gene;Acc:512656]	NA	NA	NA
circRNA1297	0	5.52725	9.86594	9.88905	15.1996	19.6968	23.5082	21.2203	25.096	21.7067	0	1	2	2	4	6	6	4	6	6	-1.45817	down	0.151657	1	no	chr19	10049382	10058402	-	3	circRNA	ENSBTAT00000035518	TRIM37	11,10,9	tripartite motif containing 37 [Source:VGNC Symbol;Acc:VGNC:36332]	GO:0000122(negative regulation of transcription by RNA polymerase II);GO:0003682(chromatin binding);GO:0004842(ubiquitin-protein transferase activity);GO:0005164(tumor necrosis factor receptor binding);GO:0005515(protein binding);GO:0005622(intracellular);GO:0005737(cytoplasm);GO:0005777(peroxisome);GO:0005829(cytosol);GO:0008270(zinc ion binding);GO:0016235(aggresome);GO:0016567(protein ubiquiti…	04120(Ubiquitin mediated proteolysis)	EC:2.3.2.27
circRNA7942	0	5.52725	19.7319	0	34.1991	0	3.91803	0	0	0	0	1	4	0	9	0	1	0	0	0	3.92368	up	0.151747	1	no	chr20	37223359	37228671	-	5	circRNA	ENSBTAT00000020129	NIPBL	16,15,14,13,12	NIPBL, cohesin loading factor [Source:VGNC Symbol;Acc:VGNC:32085]	GO:0000122(negative regulation of transcription by RNA polymerase II);GO:0000228(nuclear chromosome);GO:0000785(chromatin);GO:0000790(nuclear chromatin);GO:0003007(heart morphogenesis);GO:0003151(outflow tract morphogenesis);GO:0003682(chromatin binding);GO:0005634(nucleus);GO:0006302(double-strand break repair);GO:0006357(regulation of transcription by RNA polymerase II);GO:0006974(cellular resp…	NA	NA
circRNA10417	0	0	0	0	0	0	39.1803	31.8304	0	0	0	0	0	0	0	0	10	6	0	0	-inf	down	0.151869	1	no	chr13	21638760	21639138	+	2	circRNA	ENSBTAT00000073828	ENSBTAG00000009475	chr13:21628410-21638759|chr13:21639138-21676949	plexin domain containing 2 [Source:VGNC Symbol;Acc:VGNC:33058]	GO:0016020(membrane);GO:0016021(integral component of membrane)	NA	NA
circRNA4724	0	0	0	0	0	19.6968	31.3443	0	0	0	0	0	0	0	0	6	8	0	0	0	-inf	down	0.15192	1	no	chr2	119940565	119945062	+	1	intergenic	intergenic_circRNA	intergenic_circRNA	chr2:119940564-119945062	NA	NA	NA	NA
circRNA13651	18.073	0	4.93297	39.5562	34.1991	0	0	10.6101	8.36534	0	3	0	1	8	9	0	0	2	2	0	2.35029	up	0.151944	1	no	chr2	62956413	62957456	-	2	circRNA	ENSBTAT00000084669	MGAT5	6,5	alpha-1,6-mannosylglycoprotein 6-beta-N-acetylglucosaminyltransferase [Source:VGNC Symbol;Acc:VGNC:54620]	GO:0004864(protein phosphatase inhibitor activity);GO:0005794(Golgi apparatus);GO:0006487(protein N-linked glycosylation);GO:0008375(acetylglucosaminyltransferase activity);GO:0016020(membrane);GO:0016021(integral component of membrane);GO:0016757(transferase activity, transferring glycosyl groups);GO:0018279(protein N-linked glycosylation via asparagine);GO:0030144(alpha-1,6-mannosylglycoprotein…	00510(N-Glycan biosynthesis)	EC:2.4.1.155
circRNA27481	18.073	0	0	0	34.1991	0	0	0	0	0	3	0	0	0	9	0	0	0	0	0	inf	up	0.151988	1	no	chr2	20912017	20914629	+	3	circRNA	ENSBTAT00000024045	ENSBTAG00000018061	chr2:20914629-20932911	lunapark, ER junction formation factor [Source:VGNC Symbol;Acc:VGNC:30945]	GO:0005654(nucleoplasm);GO:0005783(endoplasmic reticulum);GO:0005789(endoplasmic reticulum membrane);GO:0007029(endoplasmic reticulum organization);GO:0007596(blood coagulation);GO:0016020(membrane);GO:0016021(integral component of membrane);GO:0030176(integral component of endoplasmic reticulum membrane);GO:0032330(regulation of chondrocyte differentiation);GO:0035115(embryonic forelimb morphoge…	NA	NA
circRNA23109	0	27.6363	0	24.7226	0	0	0	0	0	0	0	5	0	5	0	0	0	0	0	0	inf	up	0.15211	1	no	chr8	61158711	61164142	-	2	circRNA	ENSBTAT00000016584	ENSBTAG00000012498	chr8:61150746-61158710|chr8:61164142-61169872	paired box 5 [Source:VGNC Symbol;Acc:VGNC:54466]	GO:0000122(negative regulation of transcription by RNA polymerase II);GO:0000978(RNA polymerase II proximal promoter sequence-specific DNA binding);GO:0001228(DNA-binding transcription activator activity, RNA polymerase II-specific);GO:0001650(fibrillar center);GO:0003677(DNA binding);GO:0003700(DNA-binding transcription factor activity);GO:0005634(nucleus);GO:0005654(nucleoplasm);GO:0005829(cyto…	05202(Transcriptional misregulation in cancer)	NA
circRNA26	0	0	0	0	0	9.84838	7.83607	15.9152	0	0	0	0	0	0	0	3	2	3	0	0	-inf	down	0.152317	1	no	chr13	16496980	16514988	+	4	circRNA	ENSBTAT00000067011	SFMBT2	8,9,10,11	Scm like with four mbt domains 2 [Source:VGNC Symbol;Acc:VGNC:34516]	GO:0003714(transcription corepressor activity);GO:0005515(protein binding);GO:0005634(nucleus);GO:0006355(regulation of transcription, DNA-templated);GO:0010629(negative regulation of gene expression);GO:0016235(aggresome);GO:0016607(nuclear speck);GO:0042393(histone binding);GO:0043231(intracellular membrane-bounded organelle);GO:1903507(negative regulation of nucleic acid-templated transcriptio…	NA	NA
circRNA2496	0	0	0	0	0	13.1312	0	0	0	43.4134	0	0	0	0	0	4	0	0	0	12	-inf	down	0.152359	1	no	chr7	93720308	93726356	-	3	circRNA	ENSBTAT00000000923	KIAA0825	19,18,17	KIAA0825 [Source:VGNC Symbol;Acc:VGNC:30556]	NA	NA	NA
circRNA20732	0	5.52725	24.6648	4.94453	0	0	0	0	0	0	0	1	5	1	0	0	0	0	0	0	inf	up	0.152539	1	no	chr3	97804067	97805733	+	2	circRNA	ENSBTAT00000004068	SPATA6	2,3	spermatogenesis associated 6 [Source:VGNC Symbol;Acc:VGNC:35189]	GO:0007283(spermatogenesis);GO:0032027(myosin light chain binding);GO:0044458(motile cilium assembly);GO:0097224(sperm connecting piece)	NA	NA
circRNA4200	48.1948	33.1635	54.2627	69.2234	60.7984	108.332	58.7705	228.118	50.192	112.151	8	6	11	14	16	33	15	43	12	31	-1.06965	down	0.152597	1	no	chr9	43397987	43407019	-	4	circRNA	ENSBTAT00000023304	ENSBTAG00000017527	chr9:43396809-43397986|chr9:43407019-43407912	crystallin beta-gamma domain containing 1 [Source:VGNC Symbol;Acc:VGNC:27739]	NA	NA	NA
ciRNA999	24.0974	16.5818	0	84.057	34.1991	0	7.83607	47.7456	0	0	4	3	0	17	9	0	2	9	0	0	1.51576	up	0.152604	1	no	chr9	84531893	84540280	+	1	ciRNA	ENSBTAT00000061280	ENSBTAG00000021107	chr9:84531892-84540280	syntaxin binding protein 5 [Source:VGNC Symbol;Acc:VGNC:35448]	GO:0005096(GTPase activator activity);GO:0005515(protein binding);GO:0005737(cytoplasm);GO:0005829(cytosol);GO:0005886(plasma membrane);GO:0016021(integral component of membrane);GO:0016192(vesicle-mediated transport);GO:0017137(Rab GTPase binding);GO:0017157(regulation of exocytosis);GO:0019905(syntaxin binding);GO:0031201(SNARE complex);GO:0043547(positive regulation of GTPase activity)	NA	NA
circRNA27388	30.1217	0	0	24.7226	0	0	0	0	0	0	5	0	0	5	0	0	0	0	0	0	inf	up	0.152679	1	no	chr12	71574121	71575179	+	1	intergenic	intergenic_circRNA	intergenic_circRNA	chr12:71574120-71575179	NA	NA	NA	NA
circRNA18479	30.1217	0	0	24.7226	0	0	0	0	0	0	5	0	0	5	0	0	0	0	0	0	inf	up	0.152682	1	no	chr4	27249074	27254726	+	2	circRNA	ENSBTAT00000004971	HDAC9	7,8	histone deacetylase 9 [Source:VGNC Symbol;Acc:VGNC:50614]	GO:0000118(histone deacetylase complex);GO:0000122(negative regulation of transcription by RNA polymerase II);GO:0004407(histone deacetylase activity);GO:0005080(protein kinase C binding);GO:0005634(nucleus);GO:0005667(transcription factor complex);GO:0005737(cytoplasm);GO:0006325(chromatin organization);GO:0008134(transcription factor binding);GO:0016575(histone deacetylation);GO:0016787(hydrola…	05034(Alcoholism);05203(Viral carcinogenesis)	EC:3.5.1.98
circRNA5290	0	0	0	0	0	16.414	7.83607	0	0	7.23557	0	0	0	0	0	5	2	0	0	2	-inf	down	0.152897	1	no	chr5	74694652	74706925	+	2	circRNA	ENSBTAT00000000878	ENSBTAG00000000667	chr5:74706925-74709802	apolipoprotein L, 3 [Source:NCBI gene;Acc:512905]	GO:0005576(extracellular region);GO:0006869(lipid transport);GO:0008289(lipid binding);GO:0016020(membrane);GO:0016021(integral component of membrane);GO:0042157(lipoprotein metabolic process)	NA	NA
circRNA8635	0	0	0	0	0	0	19.5902	0	0	39.7957	0	0	0	0	0	0	5	0	0	11	-inf	down	0.153017	1	no	chr6	113469044	113475482	+	4	circRNA	ENSBTAT00000073510	TBC1D14	4,5,6,7	TBC1 domain family member 14 [Source:VGNC Symbol;Acc:VGNC:35628]	GO:0005096(GTPase activator activity);GO:0005654(nucleoplasm);GO:0005776(autophagosome);GO:0005794(Golgi apparatus);GO:0006886(intracellular protein transport);GO:0010507(negative regulation of autophagy);GO:0017137(Rab GTPase binding);GO:0019901(protein kinase binding);GO:0043231(intracellular membrane-bounded organelle);GO:0055037(recycling endosome);GO:0071955(recycling endosome to Golgi trans…	NA	NA
circRNA8938	0	0	0	0	0	0	7.83607	0	8.36534	14.4711	0	0	0	0	0	0	2	0	2	4	-inf	down	0.153019	1	no	chr4	20385332	20385779	+	2	circRNA	ENSBTAT00000026319	TMEM106B	5,6	transmembrane protein 106B [Source:VGNC Symbol;Acc:VGNC:35945]	GO:0005764(lysosome);GO:0005765(lysosomal membrane);GO:0005768(endosome);GO:0007040(lysosome organization);GO:0007041(lysosomal transport);GO:0016020(membrane);GO:0016021(integral component of membrane);GO:0031902(late endosome membrane);GO:0032418(lysosome localization);GO:0048813(dendrite morphogenesis);GO:1900006(positive regulation of dendrite development)	NA	NA
circRNA3416	0	0	0	0	0	3.28279	11.7541	21.2203	0	0	0	0	0	0	0	1	3	4	0	0	-inf	down	0.153035	1	no	chr2	79447959	79455166	+	2	circRNA	ENSBTAT00000010348	GLS	5,6	glutaminase [Source:VGNC Symbol;Acc:VGNC:29419]	GO:0004359(glutaminase activity);GO:0006537(glutamate biosynthetic process);GO:0006541(glutamine metabolic process);GO:0006543(glutamine catabolic process)	00220(Arginine biosynthesis);00250(Alanine, aspartate and glutamate metabolism);00471(D-Glutamine and D-glutamate metabolism);04724(Glutamatergic synapse);04727(GABAergic synapse);04964(Proximal tubule bicarbonate reclamation);05206(MicroRNAs in cancer);05230(Central carbon metabolism in cancer)	EC:3.5.1.2
circRNA2181	0	0	0	0	0	6.56559	0	0	46.0094	0	0	0	0	0	0	2	0	0	11	0	-inf	down	0.153115	1	no	chr21	60296373	60297434	-	3	circRNA	ENSBTAT00000084195	SYNE3	14,13,12	spectrin repeat containing nuclear envelope family member 3 [Source:VGNC Symbol;Acc:VGNC:35522]	GO:0005515(protein binding);GO:0005635(nuclear envelope);GO:0005640(nuclear outer membrane);GO:0005737(cytoplasm);GO:0007010(cytoskeleton organization);GO:0007097(nuclear migration);GO:0008092(cytoskeletal protein binding);GO:0008360(regulation of cell shape);GO:0016020(membrane);GO:0016021(integral component of membrane);GO:0031965(nuclear membrane);GO:0034993(meiotic nuclear membrane microtubul…	NA	NA
circRNA19377	0	5.52725	9.86594	19.7781	0	0	0	0	0	0	0	1	2	4	0	0	0	0	0	0	inf	up	0.153396	1	no	chr13	66020432	66030106	-	2	circRNA	ENSBTAT00000015333	RBL1	20,19	RB transcriptional corepressor like 1 [Source:VGNC Symbol;Acc:VGNC:33781]	GO:0000122(negative regulation of transcription by RNA polymerase II);GO:0000785(chromatin);GO:0001012(RNA polymerase II regulatory region DNA binding);GO:0001102(RNA polymerase II activating transcription factor binding);GO:0005634(nucleus);GO:0005654(nucleoplasm);GO:0005667(transcription factor complex);GO:0006357(regulation of transcription by RNA polymerase II);GO:0007346(regulation of mitoti…	04110(Cell cycle);04218(Cellular senescence);04350(TGF-beta signaling pathway);05165(Human papillomavirus infection);05203(Viral carcinogenesis)	NA
circRNA21478	0	0	0	39.5562	15.1996	0	0	0	0	0	0	0	0	8	4	0	0	0	0	0	inf	up	0.153396	1	no	X	2938532	2961546	+	1	intergenic	intergenic_circRNA	intergenic_circRNA	X:2938531-2961546	NA	NA	NA	NA
circRNA18286	0	5.52725	9.86594	19.7781	0	0	0	0	0	0	0	1	2	4	0	0	0	0	0	0	inf	up	0.153408	1	no	chr29	9552575	9574237	+	5	circRNA	ENSBTAT00000083093	PICALM	2,3,4,5,6	phosphatidylinositol binding clathrin assembly protein [Source:VGNC Symbol;Acc:VGNC:32860]	GO:0000149(SNARE binding);GO:0005543(phospholipid binding);GO:0005545(1-phosphatidylinositol binding);GO:0005546(phosphatidylinositol-4,5-bisphosphate binding);GO:0005634(nucleus);GO:0005769(early endosome);GO:0005886(plasma membrane);GO:0005905(clathrin-coated pit);GO:0006897(endocytosis);GO:0006898(receptor-mediated endocytosis);GO:0006900(vesicle budding from membrane);GO:0007409(axonogenesis)…	NA	NA
circRNA19777	0	5.52725	9.86594	19.7781	0	0	0	0	0	0	0	1	2	4	0	0	0	0	0	0	inf	up	0.153438	1	no	chr15	17879347	17881268	+	2	circRNA	ENSBTAT00000040104	ATM	8,9	ATM serine/threonine kinase [Source:VGNC Symbol;Acc:VGNC:26268]	GO:0000077(DNA damage checkpoint);GO:0000166(nucleotide binding);GO:0000723(telomere maintenance);GO:0000724(double-strand break repair via homologous recombination);GO:0000781(chromosome, telomeric region);GO:0001541(ovarian follicle development);GO:0001756(somitogenesis);GO:0002331(pre-B cell allelic exclusion);GO:0002376(immune system process);GO:0002377(immunoglobulin production);GO:0004672(p…	01524(Platinum drug resistance);03440(Homologous recombination);04064(NF-kappa B signaling pathway);04068(FoxO signaling pathway);04110(Cell cycle);04115(p53 signaling pathway);04210(Apoptosis);04218(Cellular senescence);05165(Human papillomavirus infection);05166(Human T-cell leukemia virus 1 infection);05170(Human immunodeficiency virus 1 infection);05202(Transcriptional misregulation in cancer…	EC:2.7.11.1
circRNA11893	0	11.0545	9.86594	39.5562	3.7999	0	39.1803	58.3558	50.192	61.5024	0	2	2	8	1	0	10	11	12	17	-1.70273	down	0.153588	1	no	chr14	31029371	31035346	+	3	circRNA	ENSBTAT00000017667	ENSBTAG00000013284	chr14:31023853-31029371|chr14:31035346-31040530	serum/glucocorticoid regulated kinase family, member 3 [Source:NCBI gene;Acc:504480]	GO:0000166(nucleotide binding);GO:0004672(protein kinase activity);GO:0004674(protein serine/threonine kinase activity);GO:0005524(ATP binding);GO:0006468(protein phosphorylation);GO:0015459(potassium channel regulator activity);GO:0016301(kinase activity);GO:0016310(phosphorylation);GO:0016740(transferase activity);GO:0018105(peptidyl-serine phosphorylation);GO:0031410(cytoplasmic vesicle);GO:00…	04068(FoxO signaling pathway);04151(PI3K-Akt signaling pathway)	EC:2.7.11.1
circRNA26963	6.02434	5.52725	0	19.7781	0	0	0	0	0	0	1	1	0	4	0	0	0	0	0	0	inf	up	0.153682	1	no	chr22	52169113	52236171	+	3	circRNA	ENSBTAT00000020961	SCAP	2,3,4	SREBF chaperone [Source:VGNC Symbol;Acc:VGNC:34320]	GO:0000139(Golgi membrane);GO:0001666(response to hypoxia);GO:0005515(protein binding);GO:0005789(endoplasmic reticulum membrane);GO:0006955(immune response);GO:0008203(cholesterol metabolic process);GO:0016020(membrane);GO:0016021(integral component of membrane);GO:0019217(regulation of fatty acid metabolic process);GO:0032868(response to insulin);GO:0032933(SREBP signaling pathway);GO:0032934(s…	NA	NA
circRNA28695	0	22.109	29.5978	0	0	0	0	0	0	0	0	4	6	0	0	0	0	0	0	0	inf	up	0.153764	1	no	chr10	43066103	43072092	-	4	circRNA	ENSBTAT00000076144	ENSBTAG00000005550	chr10:43055922-43066102|chr10:43072092-43076335	SOS Ras/Rho guanine nucleotide exchange factor 2 [Source:VGNC Symbol;Acc:VGNC:54490]	GO:0000786(nucleosome);GO:0003677(DNA binding);GO:0005085(guanyl-nucleotide exchange factor activity);GO:0005089(Rho guanyl-nucleotide exchange factor activity);GO:0005622(intracellular);GO:0007264(small GTPase mediated signal transduction);GO:0035023(regulation of Rho protein signal transduction);GO:0046982(protein heterodimerization activity)	01521(EGFR tyrosine kinase inhibitor resistance);01522(Endocrine resistance);04010(MAPK signaling pathway);04012(ErbB signaling pathway);04014(Ras signaling pathway);04062(Chemokine signaling pathway);04068(FoxO signaling pathway);04072(Phospholipase D signaling pathway);04150(mTOR signaling pathway);04151(PI3K-Akt signaling pathway);04510(Focal adhesion);04540(Gap junction);04630(Jak-STAT signal…	NA
circRNA29297	0	0	9.86594	4.94453	11.3997	0	0	0	0	0	0	0	2	1	3	0	0	0	0	0	inf	up	0.154057	1	no	chr26	17880643	17903311	-	6	circRNA	ENSBTAT00000021686	TM9SF3	7,6,5,4,3,2	transmembrane 9 superfamily member 3 [Source:VGNC Symbol;Acc:VGNC:35912]	GO:0016020(membrane);GO:0016021(integral component of membrane);GO:0072657(protein localization to membrane)	NA	NA
circRNA1200	0	0	0	0	0	13.1312	3.91803	0	0	14.4711	0	0	0	0	0	4	1	0	0	4	-inf	down	0.154095	1	no	chr14	30834389	30837786	-	3	circRNA	ENSBTAT00000015897	MYBL1	12,11,10	MYB proto-oncogene like 1 [Source:VGNC Symbol;Acc:VGNC:31778]	GO:0000278(mitotic cell cycle);GO:0000978(RNA polymerase II proximal promoter sequence-specific DNA binding);GO:0001228(DNA-binding transcription activator activity, RNA polymerase II-specific);GO:0003677(DNA binding);GO:0006355(regulation of transcription, DNA-templated);GO:0045893(positive regulation of transcription, DNA-templated);GO:0045944(positive regulation of transcription by RNA polymer…	NA	NA
circRNA23253	24.0974	27.6363	0	0	0	0	0	0	0	0	4	5	0	0	0	0	0	0	0	0	inf	up	0.15412	1	no	chr13	42969423	42980190	-	6	circRNA	ENSBTAT00000078381	TASOR2	18,17,16,15,14,13	transcription activation suppressor family member 2 [Source:VGNC Symbol;Acc:VGNC:28784]	GO:0005634(nucleus);GO:0005654(nucleoplasm);GO:0005829(cytosol)	NA	NA
circRNA994	0	0	0	0	0	13.1312	3.91803	0	0	14.4711	0	0	0	0	0	4	1	0	0	4	-inf	down	0.154127	1	no	chr16	65759095	65762996	-	2	circRNA	ENSBTAT00000073089	EDEM3	7,6	ER degradation enhancing alpha-mannosidase like protein 3 [Source:VGNC Symbol;Acc:VGNC:28324]	GO:0003824(catalytic activity);GO:0004571(mannosyl-oligosaccharide 1,2-alpha-mannosidase activity);GO:0005509(calcium ion binding);GO:0005788(endoplasmic reticulum lumen);GO:0006516(glycoprotein catabolic process);GO:0008152(metabolic process);GO:0016020(membrane);GO:0016787(hydrolase activity);GO:0016798(hydrolase activity, acting on glycosyl bonds);GO:0043161(proteasome-mediated ubiquitin-depen…	04141(Protein processing in endoplasmic reticulum)	NA
circRNA4331	0	0	9.86594	14.8336	0	9.84838	31.3443	0	20.9134	36.1779	0	0	2	3	0	3	8	0	5	10	-1.99247	down	0.154271	1	no	chr3	93345990	93365353	-	3	circRNA	ENSBTAT00000004879	ENSBTAG00000003746	chr3:93342481-93345990|chr3:93365353-93380579	sterol carrier protein 2 [Source:VGNC Symbol;Acc:VGNC:34361]	GO:0000062(fatty-acyl-CoA binding);GO:0003824(catalytic activity);GO:0005102(signaling receptor binding);GO:0005654(nucleoplasm);GO:0005777(peroxisome);GO:0006694(steroid biosynthetic process);GO:0007031(peroxisome organization);GO:0015485(cholesterol binding);GO:0015914(phospholipid transport);GO:0016740(transferase activity);GO:0016746(transferase activity, transferring acyl groups);GO:0016747(…	00120(Primary bile acid biosynthesis);01040(Biosynthesis of unsaturated fatty acids);03320(PPAR signaling pathway);04146(Peroxisome)	EC:2.3.1.176
circRNA2408	0	0	0	0	0	9.84838	7.83607	0	0	10.8534	0	0	0	0	0	3	2	0	0	3	-inf	down	0.154368	1	no	chr7	18559094	18562556	-	3	circRNA	ENSBTAT00000002352	CATSPERD	20,19,18	cation channel sperm associated auxiliary subunit delta [Source:VGNC Symbol;Acc:VGNC:26797]	GO:0005886(plasma membrane);GO:0005929(cilium);GO:0007275(multicellular organism development);GO:0007283(spermatogenesis);GO:0016020(membrane);GO:0016021(integral component of membrane);GO:0030154(cell differentiation);GO:0030317(flagellated sperm motility);GO:0031514(motile cilium);GO:0036128(CatSper complex);GO:0042995(cell projection);GO:0048240(sperm capacitation);GO:0097228(sperm principal p…	NA	NA
circRNA7727	0	0	0	0	0	0	3.91803	0	12.548	18.0889	0	0	0	0	0	0	1	0	3	5	-inf	down	0.154628	1	no	chr22	43758922	43765062	+	3	circRNA	ENSBTAT00000072084	ENSBTAG00000020802	42,43,44	dynein axonemal heavy chain 12 [Source:NCBI gene;Acc:100847355]	GO:0003777(microtubule motor activity);GO:0005524(ATP binding);GO:0007018(microtubule-based movement);GO:0008569(ATP-dependent microtubule motor activity, minus-end-directed);GO:0030286(dynein complex);GO:0045503(dynein light chain binding);GO:0045505(dynein intermediate chain binding);GO:0051959(dynein light intermediate chain binding)	05016(Huntington disease)	NA
circRNA4188	30.1217	0	108.525	89.0015	83.5978	9.84838	43.0984	63.6609	0	0	5	0	22	18	22	3	11	12	0	0	1.41639	up	0.154707	1	no	chr23	32950572	32953284	+	3	circRNA	ENSBTAT00000079496	ENSBTAG00000018165	chr23:32947104-32950571|chr23:32953284-32954668	RHO family interacting cell polarization regulator 2 [Source:VGNC Symbol;Acc:VGNC:54232]	GO:0005737(cytoplasm);GO:0005856(cytoskeleton);GO:0007162(negative regulation of cell adhesion);GO:0007605(sensory perception of sound);GO:0030175(filopodium);GO:0032420(stereocilium);GO:0035024(negative regulation of Rho protein signal transduction);GO:0042802(identical protein binding);GO:0045184(establishment of protein localization);GO:0045663(positive regulation of myoblast differentiation);…	NA	NA
circRNA2422	12.0487	16.5818	24.6648	19.7781	0	3.28279	0	15.9152	0	0	2	3	5	4	0	1	0	3	0	0	1.92839	up	0.154872	1	no	chr7	23124040	23160742	-	2	circRNA	ENSBTAT00000052263	CDC42SE2	3,2	CDC42 small effector 2 [Source:VGNC Symbol;Acc:VGNC:27078]	GO:0001891(phagocytic cup);GO:0005198(structural molecule activity);GO:0005737(cytoplasm);GO:0005856(cytoskeleton);GO:0005886(plasma membrane);GO:0006909(phagocytosis);GO:0008360(regulation of cell shape);GO:0009966(regulation of signal transduction);GO:0016020(membrane);GO:0017048(Rho GTPase binding);GO:0035023(regulation of Rho protein signal transduction);GO:0042995(cell projection)	NA	NA
circRNA21840	0	0	24.6648	29.6672	0	0	0	0	0	0	0	0	5	6	0	0	0	0	0	0	inf	up	0.154895	1	no	chr12	21565912	21569372	-	4	circRNA	ENSBTAT00000035783	NEK3	8,7,6,5	NIMA related kinase 3 [Source:VGNC Symbol;Acc:VGNC:31994]	GO:0000166(nucleotide binding);GO:0004672(protein kinase activity);GO:0004674(protein serine/threonine kinase activity);GO:0005524(ATP binding);GO:0006468(protein phosphorylation);GO:0030010(establishment of cell polarity);GO:0048812(neuron projection morphogenesis);GO:0090043(regulation of tubulin deacetylation)	NA	EC:2.7.11.1
circRNA30501	0	0	24.6648	29.6672	0	0	0	0	0	0	0	0	5	6	0	0	0	0	0	0	inf	up	0.154897	1	no	chr3	94483924	94490449	+	3	circRNA	ENSBTAT00000076084	ENSBTAG00000021174	chr3:94463477-94483923|chr3:94490449-94492998	nardilysin convertase [Source:VGNC Symbol;Acc:VGNC:32258]	GO:0003824(catalytic activity);GO:0004222(metalloendopeptidase activity);GO:0005739(mitochondrion);GO:0006508(proteolysis);GO:0046872(metal ion binding);GO:0051044(positive regulation of membrane protein ectodomain proteolysis);GO:0052548(regulation of endopeptidase activity)	NA	EC:3.4.24.61
circRNA20263	0	5.52725	0	9.88905	11.3997	0	0	0	0	0	0	1	0	2	3	0	0	0	0	0	inf	up	0.154966	1	no	chr21	33337015	33345594	+	4	circRNA	ENSBTAT00000022588	PTPN9	2,3,4,5	protein tyrosine phosphatase, non-receptor type 9 [Source:VGNC Symbol;Acc:VGNC:33543]	GO:0004721(phosphoprotein phosphatase activity);GO:0004725(protein tyrosine phosphatase activity);GO:0005737(cytoplasm);GO:0006470(protein dephosphorylation);GO:0010977(negative regulation of neuron projection development);GO:0016311(dephosphorylation);GO:0016787(hydrolase activity);GO:0016791(phosphatase activity);GO:0035335(peptidyl-tyrosine dephosphorylation);GO:0044306(neuron projection termi…	NA	EC:3.1.3.48
ciRNA2350	0	0	29.5978	24.7226	0	0	0	0	0	0	0	0	6	5	0	0	0	0	0	0	inf	up	0.155234	1	no	chr12	48945715	48956062	-	1	ciRNA	ENSBTAT00000078989	ENSBTAG00000054652	chr12:48945714-48956062	NA	NA	NA	NA
circRNA26574	0	0	29.5978	24.7226	0	0	0	0	0	0	0	0	6	5	0	0	0	0	0	0	inf	up	0.155251	1	no	chr10	48130476	48140569	+	7	circRNA	ENSBTAT00000077183	ENSBTAG00000038920	chr10:48126260-48130475|chr10:48140569-48141263	vacuolar protein sorting 13 homolog C [Source:VGNC Symbol;Acc:VGNC:36810]	GO:0005741(mitochondrial outer membrane);GO:0005829(cytosol);GO:0006623(protein targeting to vacuole);GO:0007005(mitochondrion organization);GO:0019898(extrinsic component of membrane);GO:0045053(protein retention in Golgi apparatus);GO:1905090(negative regulation of parkin-mediated stimulation of mitophagy in response to mitochondrial depolarization)	NA	NA
circRNA26771	12.0487	5.52725	0	14.8336	0	0	0	0	0	0	2	1	0	3	0	0	0	0	0	0	inf	up	0.155282	1	no	chr17	29652884	29653374	-	2	circRNA	ENSBTAT00000016102	LARP1B	3,2	La ribonucleoprotein domain family member 1B [Source:VGNC Symbol;Acc:VGNC:30791]	GO:0003723(RNA binding)	NA	NA
circRNA22469	0	11.0545	0	0	37.999	0	0	0	0	0	0	2	0	0	10	0	0	0	0	0	inf	up	0.155505	1	no	chr5	34912198	34929068	-	4	circRNA	ENSBTAT00000073921	ANO6	11,10,9,8	anoctamin 6 [Source:VGNC Symbol;Acc:VGNC:25955]	GO:0002407(dendritic cell chemotaxis);GO:0002543(activation of blood coagulation via clotting cascade);GO:0005227(calcium activated cation channel activity);GO:0005229(intracellular calcium activated chloride channel activity);GO:0005244(voltage-gated ion channel activity);GO:0005247(voltage-gated chloride channel activity);GO:0005829(cytosol);GO:0005886(plasma membrane);GO:0006812(cation transpo…	NA	NA
circRNA19273	0	11.0545	0	0	37.999	0	0	0	0	0	0	2	0	0	10	0	0	0	0	0	inf	up	0.155581	1	no	chr9	45209022	45217664	+	3	circRNA	ENSBTAT00000072412	ENSBTAG00000001533	chr9:45201558-45209021|chr9:45217664-45224208	HECT domain and ankyrin repeat containing E3 ubiquitin protein ligase 1 [Source:VGNC Symbol;Acc:VGNC:29739]	GO:0000139(Golgi membrane);GO:0000209(protein polyubiquitination);GO:0004842(ubiquitin-protein transferase activity);GO:0005515(protein binding);GO:0005634(nucleus);GO:0005737(cytoplasm);GO:0005783(endoplasmic reticulum);GO:0005794(Golgi apparatus);GO:0006511(ubiquitin-dependent protein catabolic process);GO:0007030(Golgi organization);GO:0007049(cell cycle);GO:0016020(membrane);GO:0016567(protei…	NA	EC:2.3.2.26
ciRNA3116	0	0	19.7319	34.6117	0	0	0	0	0	0	0	0	4	7	0	0	0	0	0	0	inf	up	0.155658	1	no	chr2	131857614	131859589	+	1	ciRNA	ENSBTAT00000076273	ENSBTAG00000018656	chr2:131857613-131859589	heterochromatin protein 1 binding protein 3 [Source:VGNC Symbol;Acc:VGNC:29935]	GO:0000786(nucleosome);GO:0003677(DNA binding);GO:0003682(chromatin binding);GO:0005634(nucleus);GO:0005694(chromosome);GO:0006334(nucleosome assembly);GO:0006355(regulation of transcription, DNA-templated);GO:0016607(nuclear speck);GO:0031491(nucleosome binding);GO:0042127(regulation of cell population proliferation);GO:0070828(heterochromatin organization);GO:0071456(cellular response to hypoxi…	NA	NA
circRNA21780	0	0	24.6648	0	22.7994	0	0	0	0	0	0	0	5	0	6	0	0	0	0	0	inf	up	0.15582	1	no	chr3	118901656	118906849	-	2	circRNA	ENSBTAT00000004245	ENSBTAG00000003279	chr3:118885332-118901655|chr3:118906849-118909032	NADH:ubiquinone oxidoreductase subunit A10 [Source:NCBI gene;Acc:338060]	GO:0005737(cytoplasm);GO:0005739(mitochondrion);GO:0005747(mitochondrial respiratory chain complex I);GO:0006120(mitochondrial electron transport, NADH to ubiquinone);GO:0008137(NADH dehydrogenase (ubiquinone) activity);GO:0032981(mitochondrial respiratory chain complex I assembly)	00190(Oxidative phosphorylation);04714(Thermogenesis);04723(Retrograde endocannabinoid signaling);04932(Non-alcoholic fatty liver disease (NAFLD));05010(Alzheimer disease);05012(Parkinson disease);05016(Huntington disease)	NA
circRNA30433	0	0	24.6648	0	22.7994	0	0	0	0	0	0	0	5	0	6	0	0	0	0	0	inf	up	0.155865	1	no	chr17	34421663	34422840	-	1	intergenic	intergenic_circRNA	intergenic_circRNA	chr17:34421662-34422840	NA	NA	NA	NA
circRNA1858	18.073	0	0	24.7226	7.5998	3.28279	19.5902	37.1355	54.3747	47.0312	3	0	0	5	2	1	5	7	13	13	-1.6794	down	0.156032	1	no	chr22	17603486	17603823	+	1	circRNA	ENSBTAT00000076799	RAD18	5	RAD18, E3 ubiquitin protein ligase [Source:VGNC Symbol;Acc:VGNC:33679]	GO:0000403(Y-form DNA binding);GO:0003677(DNA binding);GO:0003697(single-stranded DNA binding);GO:0005634(nucleus);GO:0005654(nucleoplasm);GO:0005657(replication fork);GO:0005813(centrosome);GO:0006281(DNA repair);GO:0006301(postreplication repair);GO:0006513(protein monoubiquitination);GO:0006974(cellular response to DNA damage stimulus);GO:0009411(response to UV);GO:0016604(nuclear body);GO:003…	NA	EC:2.3.2.27
ciRNA3910	0	0	0	14.8336	34.1991	0	0	0	0	0	0	0	0	3	9	0	0	0	0	0	inf	up	0.15615	1	no	chr3	19594025	19595847	-	1	ciRNA	ENSBTAT00000036689	ENSBTAG00000006099	chr3:19594024-19595847	phosphatidylinositol-4-phosphate 5-kinase type 1 alpha [Source:VGNC Symbol;Acc:VGNC:55656]	GO:0000166(nucleotide binding);GO:0005524(ATP binding);GO:0005634(nucleus);GO:0005654(nucleoplasm);GO:0005829(cytosol);GO:0005847(mRNA cleavage and polyadenylation specificity factor complex);GO:0005886(plasma membrane);GO:0006661(phosphatidylinositol biosynthetic process);GO:0008654(phospholipid biosynthetic process);GO:0010761(fibroblast migration);GO:0016301(kinase activity);GO:0016307(phospha…	00562(Inositol phosphate metabolism);04070(Phosphatidylinositol signaling system);04072(Phospholipase D signaling pathway);04144(Endocytosis);04666(Fc gamma R-mediated phagocytosis);04810(Regulation of actin cytoskeleton);05231(Choline metabolism in cancer)	EC:2.7.1.68
circRNA11953	0	0	0	0	0	0	11.7541	0	0	50.649	0	0	0	0	0	0	3	0	0	14	-inf	down	0.156388	1	no	chr17	69063323	69065569	+	2	circRNA	ENSBTAT00000072936	ENSBTAG00000001030	chr17:69053452-69063322|chr17:69065569-69076380	myotubularin related protein 3 [Source:VGNC Symbol;Acc:VGNC:31742]	GO:0004438(phosphatidylinositol-3-phosphatase activity);GO:0004722(protein serine/threonine phosphatase activity);GO:0004725(protein tyrosine phosphatase activity);GO:0005737(cytoplasm);GO:0006470(protein dephosphorylation);GO:0016020(membrane);GO:0019898(extrinsic component of membrane);GO:0019903(protein phosphatase binding);GO:0042149(cellular response to glucose starvation);GO:0046856(phospha…	00562(Inositol phosphate metabolism);04070(Phosphatidylinositol signaling system);04140(Autophagy - animal)	EC:3.1.3.48
circRNA449	0	5.52725	4.93297	9.88905	18.9995	16.414	35.2623	42.4406	0	50.649	0	1	1	2	5	5	9	8	0	14	-1.87933	down	0.156492	1	no	chr11	70951883	70963881	-	4	circRNA	ENSBTAT00000044419	SPDYA	5,4,3,2	speedy/RINGO cell cycle regulator family member A [Source:VGNC Symbol;Acc:VGNC:54492]	GO:0000082(G1/S transition of mitotic cell cycle);GO:0005634(nucleus);GO:0005654(nucleoplasm);GO:0006974(cellular response to DNA damage stimulus);GO:0007140(male meiotic nuclear division);GO:0008284(positive regulation of cell population proliferation);GO:0019901(protein kinase binding);GO:0030295(protein kinase activator activity);GO:0032147(activation of protein kinase activity);GO:0045737(pos…	04114(Oocyte meiosis);04914(Progesterone-mediated oocyte maturation)	NA
circRNA11505	0	0	0	0	0	0	11.7541	10.6101	0	7.23557	0	0	0	0	0	0	3	2	0	2	-inf	down	0.156624	1	no	chr18	62463329	62480991	-	1	intergenic	intergenic_circRNA	intergenic_circRNA	chr18:62463328-62480991	NA	NA	NA	NA
circRNA2539	0	22.109	0	9.88905	18.9995	22.9796	86.1967	10.6101	37.644	7.23557	0	4	0	2	5	7	22	2	9	2	-1.69104	down	0.156677	1	no	chr6	12993177	12999169	+	3	circRNA	ENSBTAT00000049376	ZGRF1	2,3,4	zinc finger GRF-type containing 1 [Source:NCBI gene;Acc:539572]	GO:0008270(zinc ion binding)	NA	NA
circRNA24144	0	0	34.5308	19.7781	0	0	0	0	0	0	0	0	7	4	0	0	0	0	0	0	inf	up	0.156725	1	no	chr1	110458803	110459888	+	5	circRNA	ENSBTAT00000005025	CCNL1	6,7,8,9,10	cyclin L1 [Source:VGNC Symbol;Acc:VGNC:26975]	GO:0000079(regulation of cyclin-dependent protein serine/threonine kinase activity);GO:0005634(nucleus);GO:0006355(regulation of transcription, DNA-templated);GO:0006357(regulation of transcription by RNA polymerase II);GO:0006396(RNA processing);GO:0016538(cyclin-dependent protein serine/threonine kinase regulator activity)	NA	NA
circRNA3275	0	0	0	0	0	3.28279	23.5082	10.6101	0	0	0	0	0	0	0	1	6	2	0	0	-inf	down	0.15679	1	no	chr3	105828259	105856773	-	7	circRNA	ENSBTAT00000061030	ZMPSTE24	9,8,7,6,5,4,3	zinc metallopeptidase STE24 [Source:VGNC Symbol;Acc:VGNC:37197]	GO:0001889(liver development);GO:0001942(hair follicle development);GO:0003007(heart morphogenesis);GO:0003229(ventricular cardiac muscle tissue development);GO:0003231(cardiac ventricle development);GO:0003417(growth plate cartilage development);GO:0003690(double-stranded DNA binding);GO:0004175(endopeptidase activity);GO:0004222(metalloendopeptidase activity);GO:0005635(nuclear envelope);GO:000…	00900(Terpenoid backbone biosynthesis)	EC:3.4.24.84
circRNA8170	0	0	0	0	0	0	7.83607	15.9152	12.548	0	0	0	0	0	0	0	2	3	3	0	-inf	down	0.157073	1	no	chr29	7401718	7406291	+	2	circRNA	ENSBTAT00000014735	CTSC	4,5	cathepsin C [Source:VGNC Symbol;Acc:VGNC:27814]	GO:0001913(T cell mediated cytotoxicity);GO:0004197(cysteine-type endopeptidase activity);GO:0004252(serine-type endopeptidase activity);GO:0005615(extracellular space);GO:0005654(nucleoplasm);GO:0005737(cytoplasm);GO:0005764(lysosome);GO:0005813(centrosome);GO:0006508(proteolysis);GO:0006915(apoptotic process);GO:0008233(peptidase activity);GO:0008234(cysteine-type peptidase activity);GO:0016505…	04142(Lysosome);04210(Apoptosis)	EC:3.4.14.1
circRNA180	30.1217	16.5818	0	4.94453	15.1996	6.56559	0	0	0	0	5	3	0	1	4	2	0	0	0	0	3.34788	up	0.157167	1	no	chr12	16216623	16224434	-	2	circRNA	ENSBTAT00000085174	LCP1	14,13	lymphocyte cytosolic protein 1 [Source:VGNC Symbol;Acc:VGNC:30817]	GO:0001725(stress fiber);GO:0001726(ruffle);GO:0001891(phagocytic cup);GO:0002102(podosome);GO:0002286(T cell activation involved in immune response);GO:0003779(actin binding);GO:0005178(integrin binding);GO:0005509(calcium ion binding);GO:0005515(protein binding);GO:0005737(cytoplasm);GO:0005829(cytosol);GO:0005884(actin filament);GO:0005886(plasma membrane);GO:0005925(focal adhesion);GO:0010737…	NA	NA
circRNA14496	0	22.109	59.1956	0	0	0	0	10.6101	0	0	0	4	12	0	0	0	0	2	0	0	2.93789	up	0.157189	1	no	chr11	40721458	40728475	+	5	circRNA	ENSBTAT00000080691	ENSBTAG00000033801	chr11:40691727-40721457|chr11:40728475-40764804	VRK serine/threonine kinase 2 [Source:VGNC Symbol;Acc:VGNC:36835]	GO:0004672(protein kinase activity);GO:0004674(protein serine/threonine kinase activity);GO:0005524(ATP binding);GO:0005634(nucleus);GO:0005737(cytoplasm);GO:0005783(endoplasmic reticulum);GO:0005789(endoplasmic reticulum membrane);GO:0006468(protein phosphorylation);GO:0016020(membrane);GO:0018105(peptidyl-serine phosphorylation);GO:0018107(peptidyl-threonine phosphorylation);GO:0019901(protein …	NA	EC:2.7.11.1
circRNA2357	0	0	0	0	0	9.84838	11.7541	0	0	7.23557	0	0	0	0	0	3	3	0	0	2	-inf	down	0.157189	1	no	chr29	45089476	45156123	+	11	circRNA	ENSBTAT00000061554	KDM2A	1,2,3,4,5,6,7,8,9,10,11	lysine demethylase 2A [Source:VGNC Symbol;Acc:VGNC:56269]	GO:0003677(DNA binding);GO:0005515(protein binding);GO:0005634(nucleus);GO:0006303(double-strand break repair via nonhomologous end joining);GO:0008270(zinc ion binding);GO:0010944(negative regulation of transcription by competitive promoter binding);GO:0032922(circadian regulation of gene expression);GO:0042752(regulation of circadian rhythm);GO:0046872(metal ion binding);GO:0051864(histone deme…	NA	EC:1.14.11.27
circRNA1551	0	0	0	0	0	9.84838	11.7541	0	0	7.23557	0	0	0	0	0	3	3	0	0	2	-inf	down	0.157197	1	no	chr26	18512682	18514928	-	2	circRNA	ENSBTAT00000052139	ENSBTAG00000040427	6,5	Rho GTPase activating protein 19 [Source:NCBI gene;Acc:526945]	GO:0005096(GTPase activator activity);GO:0005737(cytoplasm);GO:0007165(signal transduction);GO:0043547(positive regulation of GTPase activity);GO:0051056(regulation of small GTPase mediated signal transduction)	NA	NA
circRNA13773	0	0	0	0	7.5998	0	0	10.6101	54.3747	21.7067	0	0	0	0	2	0	0	2	13	6	-3.51186	down	0.15724	1	no	chr1	118273648	118284622	-	3	circRNA	ENSBTAT00000014803	RNF13	7,6,5	ring finger protein 13 [Source:VGNC Symbol;Acc:VGNC:34020]	GO:0000139(Golgi membrane);GO:0004842(ubiquitin-protein transferase activity);GO:0005634(nucleus);GO:0005637(nuclear inner membrane);GO:0005654(nucleoplasm);GO:0005764(lysosome);GO:0005765(lysosomal membrane);GO:0005768(endosome);GO:0005783(endoplasmic reticulum);GO:0005789(endoplasmic reticulum membrane);GO:0005794(Golgi apparatus);GO:0005829(cytosol);GO:0006511(ubiquitin-dependent protein catab…	NA	EC:2.3.2.27
circRNA18316	6.02434	0	0	9.88905	11.3997	0	0	0	0	0	1	0	0	2	3	0	0	0	0	0	inf	up	0.157342	1	no	chr7	17564645	17567349	-	2	circRNA	ENSBTAT00000075720	ENSBTAG00000007901	16,15	adhesion G protein-coupled receptor E1 [Source:NCBI gene;Acc:508459]	GO:0004888(transmembrane signaling receptor activity);GO:0004930(G protein-coupled receptor activity);GO:0005509(calcium ion binding);GO:0005887(integral component of plasma membrane);GO:0007166(cell surface receptor signaling pathway);GO:0007186(G protein-coupled receptor signaling pathway);GO:0007189(adenylate cyclase-activating G protein-coupled receptor signaling pathway);GO:0016020(membrane)…	NA	NA
circRNA2257	0	0	0	4.94453	0	6.56559	3.91803	26.5254	0	14.4711	0	0	0	1	0	2	1	5	0	4	-3.38011	down	0.157396	1	no	chr28	29256630	29257639	+	2	circRNA	ENSBTAT00000025465	FAM149B1	4,5	family with sequence similarity 149 member B1 [Source:VGNC Symbol;Acc:VGNC:28733]	NA	NA	NA
circRNA9448	0	0	0	0	0	0	3.91803	0	16.7307	14.4711	0	0	0	0	0	0	1	0	4	4	-inf	down	0.157727	1	no	chr2	44664544	44665811	-	4	circRNA	ENSBTAT00000027997	RIF1	30,29,28,27	replication timing regulatory factor 1 [Source:VGNC Symbol;Acc:VGNC:33965]	GO:0000122(negative regulation of transcription by RNA polymerase II);GO:0000723(telomere maintenance);GO:0000781(chromosome, telomeric region);GO:0000790(nuclear chromatin);GO:0000793(condensed chromosome);GO:0001939(female pronucleus);GO:0001940(male pronucleus);GO:0005634(nucleus);GO:0005886(plasma membrane);GO:0006348(chromatin silencing at telomere);GO:0006974(cellular response to DNA damage…	04550(Signaling pathways regulating pluripotency of stem cells)	NA
circRNA4898	0	38.6908	83.8605	54.3898	56.9985	82.0698	82.2787	111.407	83.6534	162.8	0	7	17	11	15	25	21	21	20	45	-1.15849	down	0.157817	1	no	chr2	106265130	106273751	+	5	circRNA	ENSBTAT00000013707	ENSBTAG00000010386	chr2:106257102-106265129|chr2:106273751-106279203	actin related protein 2/3 complex subunit 2 [Source:VGNC Symbol;Acc:VGNC:55326]	GO:0003779(actin binding);GO:0005200(structural constituent of cytoskeleton);GO:0005634(nucleus);GO:0005737(cytoplasm);GO:0005768(endosome);GO:0005829(cytosol);GO:0005856(cytoskeleton);GO:0005885(Arp2/3 protein complex);GO:0005886(plasma membrane);GO:0005925(focal adhesion);GO:0015629(actin cytoskeleton);GO:0030041(actin filament polymerization);GO:0030054(cell junction);GO:0030833(regulation of …	04144(Endocytosis);04666(Fc gamma R-mediated phagocytosis);04810(Regulation of actin cytoskeleton);05100(Bacterial invasion of epithelial cells);05132(Salmonella infection)	NA
circRNA13877	12.0487	27.6363	4.93297	9.88905	15.1996	0	0	21.2203	0	0	2	5	1	2	4	0	0	4	0	0	1.71585	up	0.157821	1	no	chr9	94928493	94934208	+	3	circRNA	ENSBTAT00000045051	TULP4	4,5,6	tubby like protein 4 [Source:VGNC Symbol;Acc:VGNC:36522]	GO:0005515(protein binding);GO:0005737(cytoplasm);GO:0005929(cilium);GO:0016567(protein ubiquitination);GO:0035091(phosphatidylinositol binding);GO:0061512(protein localization to cilium)	NA	NA
ciRNA993	0	0	0	0	0	0	15.6721	0	37.644	0	0	0	0	0	0	0	4	0	9	0	-inf	down	0.158134	1	no	chr3	105023385	105054661	+	1	ciRNA	ENSBTAT00000066775	ENSBTAG00000001629	chr3:105023384-105054661	Scm polycomb group protein homolog 1 [Source:VGNC Symbol;Acc:VGNC:34340]	GO:0005515(protein binding);GO:0005634(nucleus);GO:0006338(chromatin remodeling);GO:0006355(regulation of transcription, DNA-templated);GO:0007283(spermatogenesis);GO:0009952(anterior/posterior pattern specification);GO:0010369(chromocenter)	NA	NA
circRNA26973	12.0487	11.0545	0	0	3.7999	0	0	0	0	0	2	2	0	0	1	0	0	0	0	0	inf	up	0.158195	1	no	chr23	16492871	16493909	+	2	circRNA	ENSBTAT00000019726	BICRAL	6,7	BRD4 interacting chromatin remodeling complex associated protein like [Source:VGNC Symbol;Acc:VGNC:26495]	GO:0016514(SWI/SNF complex)	NA	NA
circRNA24130	0	0	4.93297	9.88905	7.5998	0	0	0	0	0	0	0	1	2	2	0	0	0	0	0	inf	up	0.158275	1	no	chr1	67463533	67491239	+	6	circRNA	ENSBTAT00000025128	PDIA5	9,10,11,12,13,14	protein disulfide isomerase family A member 5 [Source:VGNC Symbol;Acc:VGNC:32699]	GO:0003756(protein disulfide isomerase activity);GO:0005783(endoplasmic reticulum);GO:0005788(endoplasmic reticulum lumen);GO:0015037(peptide disulfide oxidoreductase activity);GO:0016853(isomerase activity);GO:0045454(cell redox homeostasis);GO:0055114(oxidation-reduction process)	NA	EC:5.3.4.1
circRNA3955	0	0	0	0	0	9.84838	3.91803	0	16.7307	0	0	0	0	0	0	3	1	0	4	0	-inf	down	0.158281	1	no	chr9	102329078	102330633	+	2	circRNA	ENSBTAT00000083796	AFDN	7,8	afadin, adherens junction formation factor [Source:VGNC Symbol;Acc:VGNC:25709]	GO:0005515(protein binding);GO:0005654(nucleoplasm);GO:0005737(cytoplasm);GO:0005829(cytosol);GO:0005886(plasma membrane);GO:0005911(cell-cell junction);GO:0005912(adherens junction);GO:0005913(cell-cell adherens junction);GO:0007165(signal transduction);GO:0016607(nuclear speck);GO:0021537(telencephalon development);GO:0021987(cerebral cortex development);GO:0030054(cell junction);GO:0032880(reg…	04014(Ras signaling pathway);04015(Rap1 signaling pathway);04024(cAMP signaling pathway);04520(Adherens junction);04530(Tight junction);04670(Leukocyte transendothelial migration)	NA
circRNA30570	0	0	14.7989	39.5562	0	0	0	0	0	0	0	0	3	8	0	0	0	0	0	0	inf	up	0.158526	1	no	chr15	17817011	17820401	-	3	circRNA	ENSBTAT00000013589	ENSBTAG00000010286	chr15:17816499-17817011|chr15:17820401-17831128	nuclear protein, coactivator of histone transcription [Source:VGNC Symbol;Acc:VGNC:50617]	GO:0000083(regulation of transcription involved in G1/S transition of mitotic cell cycle);GO:0003713(transcription coactivator activity);GO:0003714(transcription corepressor activity);GO:0005515(protein binding);GO:0005634(nucleus);GO:0005654(nucleoplasm);GO:0005737(cytoplasm);GO:0008022(protein C-terminus binding);GO:0010468(regulation of gene expression);GO:0015030(Cajal body);GO:0045893(positi…	NA	NA
circRNA27692	0	11.0545	4.93297	9.88905	0	0	0	0	0	0	0	2	1	2	0	0	0	0	0	0	inf	up	0.158586	1	no	chr10	85640763	85642050	-	3	circRNA	ENSBTAT00000019482	ABCD4	7,6,5	ATP binding cassette subfamily D member 4 [Source:VGNC Symbol;Acc:VGNC:55099]	GO:0000166(nucleotide binding);GO:0005524(ATP binding);GO:0005777(peroxisome);GO:0005789(endoplasmic reticulum membrane);GO:0009235(cobalamin metabolic process);GO:0016020(membrane);GO:0016021(integral component of membrane);GO:0016887(ATPase activity);GO:0042626(ATPase activity, coupled to transmembrane movement of substances);GO:0055085(transmembrane transport);GO:1990830(cellular response to l…	02010(ABC transporters);04146(Peroxisome)	NA
circRNA13192	30.1217	0	29.5978	54.3898	11.3997	0	0	37.1355	0	0	5	0	6	11	3	0	0	7	0	0	1.75692	up	0.158616	1	no	chr7	22747775	22779733	+	10	circRNA	ENSBTAT00000083520	FNIP1	2,3,4,5,6,7,8,9,10,11	folliculin interacting protein 1 [Source:VGNC Symbol;Acc:VGNC:29068]	GO:0000122(negative regulation of transcription by RNA polymerase II);GO:0001932(regulation of protein phosphorylation);GO:0001934(positive regulation of protein phosphorylation);GO:0002327(immature B cell differentiation);GO:0002904(positive regulation of B cell apoptotic process);GO:0005085(guanyl-nucleotide exchange factor activity);GO:0005737(cytoplasm);GO:0007005(mitochondrion organization);…	04150(mTOR signaling pathway)	NA
circRNA22590	0	11.0545	4.93297	0	15.1996	0	0	0	0	0	0	2	1	0	4	0	0	0	0	0	inf	up	0.15866	1	no	chr3	67023383	67025260	+	2	circRNA	ENSBTAT00000043918	ZZZ3	2,3	zinc finger ZZ-type containing 3 [Source:VGNC Symbol;Acc:VGNC:37397]	GO:0003677(DNA binding);GO:0005634(nucleus);GO:0005671(Ada2/Gcn5/Ada3 transcription activator complex);GO:0005730(nucleolus);GO:0008270(zinc ion binding);GO:0046872(metal ion binding)	NA	NA
circRNA14153	0	0	0	0	0	0	0	15.9152	0	50.649	0	0	0	0	0	0	0	3	0	14	-inf	down	0.159064	1	no	NKLS02000910.1	140494	332176	+	1	intergenic	intergenic_circRNA	intergenic_circRNA	NKLS02000910.1:140493-332176	NA	NA	NA	NA
[truncated: 42,501 more rows]
