# Supplementary material for: Analysis of CircRNA Expression in Peripheral Blood of Holstein Cows in Response to Heat Stress
Source: Int J Mol Sci. 2023 Jun 15;24(12):10150. doi: 10.3390/ijms241210150 (PMC10299673; doi:10.3390/ijms241210150)
Supplement: Supplementary file 1 [file ijms-24-10150-s001.zip › Table S3 Sum1VSSpr2 circRNA differential expression.xlsx]

## Sheet: Sheet1
Accession	Sum11_srpbm	Sum12_srpbm	Sum13_srpbm	Sum14_srpbm	Sum15_srpbm	Spr21_srpbm	Spr22_srpbm	Spr23_srpbm	Spr24_srpbm	Spr25_srpbm	Sum11_count	Sum12_count	Sum13_count	Sum14_count	Sum15_count	Spr21_count	Spr22_count	Spr23_count	Spr24_count	Spr25_count	log2FoldChange	regulation	pvalue	qvalue	significant	chr	start	end	strand	exon Count	circType	isoformName	geneName	flankIntron	gene Discription	GO	KEGG	EC
circRNA27512	162.657	0	212.118	360.95	288.792	0	0	0	0	0	27	0	43	73	76	0	0	0	0	0	inf	up	1.91224e-07	0.00242109	yes	chr14	27168843	27171280	-	2	circRNA	ENSBTAT00000085558	ENSBTAG00000026283	chr14:27164131-27168842|chr14:27171280-27203135	aspartate beta-hydroxylase [Source:VGNC Symbol;Acc:VGNC:26219]	GO:0004597(peptide-aspartate beta-dioxygenase activity);GO:0005515(protein binding);GO:0005737(cytoplasm);GO:0005783(endoplasmic reticulum);GO:0005789(endoplasmic reticulum membrane);GO:0005886(plasma membrane);GO:0007389(pattern specification process);GO:0008285(negative regulation of cell population proliferation);GO:0016020(membrane);GO:0016021(integral component of membrane);GO:0016491(oxidor…	NA	EC:1.14.11.16
circRNA4205	0	0	0	0	0	50.0998	13.859	63.8817	26.31	32.1263	0	0	0	0	0	11	4	17	7	8	-inf	down	1.4454e-05	0.0915008	yes	chr7	54459294	54460504	-	1	circRNA	ENSBTAT00000025941	ENSBTAG00000019472	chr7:54380523-54459293|chr7:54460504-54462911	nuclear receptor subfamily 3 group C member 1 [Source:VGNC Symbol;Acc:VGNC:32243]	GO:0000122(negative regulation of transcription by RNA polymerase II);GO:0000978(RNA polymerase II proximal promoter sequence-specific DNA binding);GO:0001047(core promoter binding);GO:0001228(DNA-binding transcription activator activity, RNA polymerase II-specific);GO:0003677(DNA binding);GO:0003700(DNA-binding transcription factor activity);GO:0003707(steroid hormone receptor activity);GO:00048…	04080(Neuroactive ligand-receptor interaction)	NA
circRNA14162	0	0	626.487	632.9	102.597	0	0	0	0	0	0	0	127	128	27	0	0	0	0	0	inf	up	2.66099e-05	0.112302	yes	NKLS02001494.1	115179	314730	+	1	intergenic	intergenic_circRNA	intergenic_circRNA	NKLS02001494.1:115178-314730	NA	NA	NA	NA
circRNA4661	0	0	0	0	0	40.9907	13.859	78.9127	52.6199	8.03157	0	0	0	0	0	9	4	21	14	2	-inf	down	4.68749e-05	0.139233	yes	chr14	12458977	12535336	-	1	intergenic	intergenic_circRNA	intergenic_circRNA	chr14:12458976-12535336	NA	NA	NA	NA
circRNA11573	0	187.927	0	158.225	398.99	0	0	0	0	0	0	34	0	32	105	0	0	0	0	0	inf	up	5.56871e-05	0.139233	yes	chr23	28527330	28723420	-	1	intergenic	intergenic_circRNA	intergenic_circRNA	chr23:28527329-28723420	NA	NA	NA	NA
circRNA11223	0	303.999	0	24.7226	896.776	0	0	0	0	0	0	55	0	5	236	0	0	0	0	0	inf	up	7.461e-05	0.139233	yes	NKLS02001064.1	486875	497295	+	1	intergenic	intergenic_circRNA	intergenic_circRNA	NKLS02001064.1:486874-497295	NA	NA	NA	NA
circRNA14518	0	0	0	0	0	150.299	187.096	293.104	0	0	0	0	0	0	0	33	54	78	0	0	-inf	down	7.6979e-05	0.139233	yes	chr10	11624207	11634100	+	4	circRNA	ENSBTAT00000084670	ENSBTAG00000010399	chr10:11623168-11624206|chr10:11634100-11649468	thioredoxin domain containing 16 [Source:VGNC Symbol;Acc:VGNC:36537]	GO:0005623(cell);GO:0005788(endoplasmic reticulum lumen);GO:0045454(cell redox homeostasis)	NA	NA
circRNA15682	2530.22	0	0	4974.19	0	0	0	0	0	0	420	0	0	1006	0	0	0	0	0	0	inf	up	0.000105735	0.167338	yes	chr23	28551178	28572078	-	1	intergenic	intergenic_circRNA	intergenic_circRNA	chr23:28551177-28572078	NA	NA	NA	NA
ciRNA2057	0	0	0	0	0	40.9907	24.2532	30.062	18.7928	20.0789	0	0	0	0	0	9	7	8	5	5	-inf	down	0.000126307	0.177685	yes	chr2	26668131	26672511	-	1	ciRNA	ENSBTAT00000040072	ENSBTAG00000027789	chr2:26668130-26672511	peptidylprolyl isomerase G [Source:VGNC Symbol;Acc:VGNC:33199]	GO:0000413(protein peptidyl-prolyl isomerization);GO:0003755(peptidyl-prolyl cis-trans isomerase activity);GO:0005829(cytosol);GO:0006457(protein folding);GO:0016018(cyclosporin A binding);GO:0016607(nuclear speck);GO:0042026(protein refolding);GO:0051082(unfolded protein binding)	NA	EC:5.2.1.8
circRNA17274	0	0	0	0	0	0	2047.66	0	2134.87	0	0	0	0	0	0	0	591	0	568	0	-inf	down	0.000147214	0.186387	yes	chr12	72511595	72555964	+	1	intergenic	intergenic_circRNA	intergenic_circRNA	chr12:72511594-72555964	NA	NA	NA	NA
circRNA4775	0	0	0	0	0	0	2092.7	0	0	955.757	0	0	0	0	0	0	604	0	0	238	-inf	down	0.000185677	0.206617	yes	chr27	6220646	6221054	+	1	intergenic	intergenic_circRNA	intergenic_circRNA	chr27:6220645-6221054	NA	NA	NA	NA
circRNA10995	0	0	0	0	0	0	0	1747.35	1586.11	0	0	0	0	0	0	0	0	465	422	0	-inf	down	0.00019583	0.206617	yes	chr15	76105261	76119223	-	4	circRNA	ENSBTAT00000012652	ENSBTAG00000009611	chr15:76003195-76105260|chr15:76119223-76143161	PHD finger protein 21A [Source:VGNC Symbol;Acc:VGNC:32821]	GO:0000118(histone deacetylase complex);GO:0000122(negative regulation of transcription by RNA polymerase II);GO:0046872(metal ion binding);GO:1990391(DNA repair complex)	NA	NA
circRNA14315	0	0	0	3965.51	22.7994	0	0	0	0	0	0	0	0	802	6	0	0	0	0	0	inf	up	0.000384857	0.374821	yes	chr23	28525687	28721729	-	1	intergenic	intergenic_circRNA	intergenic_circRNA	chr23:28525686-28721729	NA	NA	NA	NA
circRNA10755	0	0	0	0	0	18.2181	55.4358	0	60.1371	20.0789	0	0	0	0	0	4	16	0	16	5	-inf	down	0.000608703	0.549239	yes	chr23	10924697	10928808	+	6	circRNA	ENSBTAT00000081202	ENSBTAG00000014172	chr23:10922305-10924696|chr23:10928808-10936005	FYVE, RhoGEF and PH domain containing 2 [Source:VGNC Symbol;Acc:VGNC:28965]	GO:0001726(ruffle);GO:0005089(Rho guanyl-nucleotide exchange factor activity);GO:0005634(nucleus);GO:0005737(cytoplasm);GO:0005769(early endosome);GO:0035023(regulation of Rho protein signal transduction);GO:0043507(positive regulation of JUN kinase activity);GO:0046872(metal ion binding);GO:1901981(phosphatidylinositol phosphate binding)	NA	NA
circRNA4902	0	0	0	0	0	100.2	0	0	67.6542	76.2999	0	0	0	0	0	22	0	0	18	19	-inf	down	0.000650706	0.549239	yes	chr3	94496424	94500215	+	5	circRNA	ENSBTAT00000076084	ENSBTAG00000021174	chr3:94495035-94496423|chr3:94500215-94519735	nardilysin convertase [Source:VGNC Symbol;Acc:VGNC:32258]	GO:0003824(catalytic activity);GO:0004222(metalloendopeptidase activity);GO:0005739(mitochondrion);GO:0006508(proteolysis);GO:0046872(metal ion binding);GO:0051044(positive regulation of membrane protein ectodomain proteolysis);GO:0052548(regulation of endopeptidase activity)	NA	EC:3.4.24.61
circRNA4388	0	0	0	9.88905	0	100.2	31.1827	52.6085	0	40.1579	0	0	0	2	0	22	9	14	0	10	-4.50248	down	0.00145513	1	yes	chr5	43667927	43669851	-	3	circRNA	ENSBTAT00000079672	ENSBTAG00000031950	chr5:43669851-43673336	RAB3A interacting protein [Source:VGNC Symbol;Acc:VGNC:56227]	GO:0005085(guanyl-nucleotide exchange factor activity)	NA	NA
circRNA11445	0	215.563	162.788	0	0	0	0	0	0	0	0	39	33	0	0	0	0	0	0	0	inf	up	0.00169555	1	yes	chr13	53462430	53506790	+	1	intergenic	intergenic_circRNA	intergenic_circRNA	chr13:53462429-53506790	NA	NA	NA	NA
circRNA12168	0	0	0	0	0	45.5452	13.859	0	26.31	36.1421	0	0	0	0	0	10	4	0	7	9	-inf	down	0.00183909	1	yes	chr22	29937078	29947426	+	3	circRNA	ENSBTAT00000075646	ENSBTAG00000018862	chr22:29921765-29937077|chr22:29947426-29951593	eukaryotic translation initiation factor 4E family member 3 [Source:VGNC Symbol;Acc:VGNC:28411]	GO:0000340(RNA 7-methylguanosine cap binding);GO:0003723(RNA binding);GO:0003743(translation initiation factor activity);GO:0005737(cytoplasm);GO:0006412(translation);GO:0006413(translational initiation);GO:0016281(eukaryotic translation initiation factor 4F complex)	NA	NA
circRNA22972	0	0	0	0	0	0	0	112.732	0	248.979	0	0	0	0	0	0	0	30	0	62	-inf	down	0.00189598	1	yes	chr27	6220659	6221054	+	1	intergenic	intergenic_circRNA	intergenic_circRNA	chr27:6220658-6221054	NA	NA	NA	NA
circRNA12470	0	0	0	0	0	0	207.884	0	0	104.41	0	0	0	0	0	0	60	0	0	26	-inf	down	0.00197428	1	yes	chr10	54447540	54454242	+	3	circRNA	ENSBTAT00000073729	NEDD4	2,3,4	neural precursor cell expressed, developmentally down-regulated 4, E3 ubiquitin protein ligase [Source:VGNC Symbol;Acc:VGNC:55128]	GO:0000122(negative regulation of transcription by RNA polymerase II);GO:0000151(ubiquitin ligase complex);GO:0000209(protein polyubiquitination);GO:0000785(chromatin);GO:0002250(adaptive immune response);GO:0003151(outflow tract morphogenesis);GO:0003197(endocardial cushion development);GO:0004842(ubiquitin-protein transferase activity);GO:0005515(protein binding);GO:0005737(cytoplasm);GO:000579…	04120(Ubiquitin mediated proteolysis);04144(Endocytosis);04530(Tight junction);05169(Epstein-Barr virus infection)	EC:2.3.2.26
circRNA17463	0	0	0	0	0	0	24.2532	48.8507	41.3442	12.0474	0	0	0	0	0	0	7	13	11	3	-inf	down	0.00203102	1	yes	chr8	6602812	6610311	+	4	circRNA	ENSBTAT00000070025	ENSBTAG00000020055	chr8:6598599-6602811|chr8:6610311-6610910	centrosomal protein 44 [Source:VGNC Symbol;Acc:VGNC:27205]	GO:0000922(spindle pole);GO:0005813(centrosome)	NA	NA
circRNA4527	36.1461	77.3815	44.3967	64.2789	30.3992	0	13.859	0	0	8.03157	6	14	9	13	8	0	4	0	0	2	3.52849	up	0.00207759	1	yes	X	66265312	66273563	+	1	intergenic	intergenic_circRNA	intergenic_circRNA	X:66265311-66273563	NA	NA	NA	NA
circRNA6536	0	0	0	4.94453	0	9.10905	17.3237	48.8507	37.5857	12.0474	0	0	0	1	0	2	5	13	10	3	-4.65899	down	0.00247234	1	yes	chr17	52362452	52368867	+	4	circRNA	ENSBTAT00000074154	MPHOSPH9	13,14,15,16	M-phase phosphoprotein 9 [Source:VGNC Symbol;Acc:VGNC:31576]	GO:0005794(Golgi apparatus);GO:0005814(centriole)	NA	NA
circRNA17218	0	0	0	0	0	27.3271	10.3942	78.9127	26.31	0	0	0	0	0	0	6	3	21	7	0	-inf	down	0.00253637	1	yes	X	4465386	4471176	+	1	intergenic	intergenic_circRNA	intergenic_circRNA	X:4465385-4471176	NA	NA	NA	NA
circRNA1317	0	0	0	0	0	63.7633	27.7179	0	78.9299	0	0	0	0	0	0	14	8	0	21	0	-inf	down	0.00286705	1	yes	chr19	12724506	12734605	+	4	circRNA	ENSBTAT00000026766	USP32	9,10,11,12	ubiquitin specific peptidase 32 [Source:VGNC Symbol;Acc:VGNC:36722]	GO:0004843(thiol-dependent ubiquitin-specific protease activity);GO:0005509(calcium ion binding);GO:0005794(Golgi apparatus);GO:0006511(ubiquitin-dependent protein catabolic process);GO:0016579(protein deubiquitination);GO:0036459(thiol-dependent ubiquitinyl hydrolase activity)	NA	EC:3.4.19.12
circRNA14610	48.1948	16.5818	0	29.6672	26.5993	0	0	0	0	0	8	3	0	6	7	0	0	0	0	0	inf	up	0.00300227	1	yes	chr10	48147090	48157666	+	3	circRNA	ENSBTAT00000077519	ENSBTAG00000038920	chr10:48144363-48147089|chr10:48157666-48158713	vacuolar protein sorting 13 homolog C [Source:VGNC Symbol;Acc:VGNC:36810]	GO:0005741(mitochondrial outer membrane);GO:0005829(cytosol);GO:0006623(protein targeting to vacuole);GO:0007005(mitochondrion organization);GO:0019898(extrinsic component of membrane);GO:0045053(protein retention in Golgi apparatus);GO:1905090(negative regulation of parkin-mediated stimulation of mitophagy in response to mitochondrial depolarization)	NA	NA
circRNA27814	0	33.1635	4.93297	34.6117	64.5983	0	0	0	0	0	0	6	1	7	17	0	0	0	0	0	inf	up	0.00302413	1	yes	chr19	5147380	5166635	+	3	circRNA	ENSBTAT00000021395	STXBP4	7,8,9	syntaxin binding protein 4 [Source:NCBI gene;Acc:537963]	GO:0005515(protein binding);GO:0006605(protein targeting);GO:0006974(cellular response to DNA damage stimulus);GO:0008286(insulin receptor signaling pathway);GO:0010827(regulation of glucose transmembrane transport);GO:0010838(positive regulation of keratinocyte proliferation);GO:0019905(syntaxin binding);GO:0045335(phagocytic vesicle);GO:0050821(protein stabilization);GO:0061178(regulation of in…	NA	NA
circRNA14176	0	0	64.1286	262.06	0	0	0	0	0	0	0	0	13	53	0	0	0	0	0	0	inf	up	0.00328112	1	yes	NKLS02001928.1	611440	613347	+	1	intergenic	intergenic_circRNA	intergenic_circRNA	NKLS02001928.1:611439-613347	NA	NA	NA	NA
ciRNA292	0	0	0	0	0	22.7726	13.859	56.3662	0	24.0947	0	0	0	0	0	5	4	15	0	6	-inf	down	0.00337421	1	yes	chr23	18617214	18628543	-	1	ciRNA	ENSBTAT00000066565	ENSBTAG00000004104	chr23:18617213-18628543	runt related transcription factor 2 [Source:VGNC Symbol;Acc:VGNC:34220]	GO:0000790(nuclear chromatin);GO:0000978(RNA polymerase II proximal promoter sequence-specific DNA binding);GO:0000981(DNA-binding transcription factor activity, RNA polymerase II-specific);GO:0001228(DNA-binding transcription activator activity, RNA polymerase II-specific);GO:0001501(skeletal system development);GO:0001649(osteoblast differentiation);GO:0001958(endochondral ossification);GO:0002…	04928(Parathyroid hormone synthesis, secretion and action);05202(Transcriptional misregulation in cancer)	NA
circRNA2931	6.02434	5.52725	0	0	3.7999	122.972	103.942	11.2732	11.2757	4.01579	1	1	0	0	1	27	30	3	3	1	-4.04542	down	0.00345746	1	yes	chr5	119706411	119720520	+	2	circRNA	ENSBTAT00000024829	PPP6R2	2,3	protein phosphatase 6 regulatory subunit 2 [Source:VGNC Symbol;Acc:VGNC:33274]	GO:0005829(cytosol);GO:0043231(intracellular membrane-bounded organelle)	NA	NA
circRNA2013	0	0	88.7935	0	148.196	0	0	0	0	0	0	0	18	0	39	0	0	0	0	0	inf	up	0.0041846	1	yes	chr20	3900272	3924719	-	5	circRNA	ENSBTAT00000082906	STK10	7,6,5,4,3	serine/threonine kinase 10 [Source:VGNC Symbol;Acc:VGNC:35384]	GO:0004672(protein kinase activity);GO:0004674(protein serine/threonine kinase activity);GO:0005524(ATP binding);GO:0005737(cytoplasm);GO:0005886(plasma membrane);GO:0006468(protein phosphorylation);GO:0023014(signal transduction by protein phosphorylation);GO:0031098(stress-activated protein kinase signaling cascade);GO:0032147(activation of protein kinase activity);GO:0042802(identical protein …	04914(Progesterone-mediated oocyte maturation)	EC:2.7.11.1
circRNA4648	30.1217	60.7998	0	64.2789	0	0	0	0	0	0	5	11	0	13	0	0	0	0	0	0	inf	up	0.00467368	1	yes	chr13	35226054	35227495	-	1	intergenic	intergenic_circRNA	intergenic_circRNA	chr13:35226053-35227495	NA	NA	NA	NA
circRNA6642	0	0	0	0	0	4.55452	10.3942	22.5465	33.8271	12.0474	0	0	0	0	0	1	3	6	9	3	-inf	down	0.00510117	1	yes	chr16	33576450	33583816	+	2	circRNA	ENSBTAT00000023654	AKT3	8,9	AKT serine/threonine kinase 3 [Source:VGNC Symbol;Acc:VGNC:25800]	GO:0000002(mitochondrial genome maintenance);GO:0000166(nucleotide binding);GO:0001938(positive regulation of endothelial cell proliferation);GO:0004672(protein kinase activity);GO:0004674(protein serine/threonine kinase activity);GO:0005524(ATP binding);GO:0005886(plasma membrane);GO:0006468(protein phosphorylation);GO:0007165(signal transduction);GO:0016301(kinase activity);GO:0016310(phosphory…	01521(EGFR tyrosine kinase inhibitor resistance);01522(Endocrine resistance);01524(Platinum drug resistance);04010(MAPK signaling pathway);04012(ErbB signaling pathway);04014(Ras signaling pathway);04015(Rap1 signaling pathway);04022(cGMP-PKG signaling pathway);04024(cAMP signaling pathway);04062(Chemokine signaling pathway);04066(HIF-1 signaling pathway);04068(FoxO signaling pathway);04071(Sphin…	EC:2.7.11.1
circRNA4715	0	0	0	0	0	13.6636	0	41.3352	30.0685	20.0789	0	0	0	0	0	3	0	11	8	5	-inf	down	0.00552008	1	yes	chr2	85799845	85800188	-	1	intergenic	intergenic_circRNA	intergenic_circRNA	chr2:85799844-85800188	NA	NA	NA	NA
circRNA4603	0	0	0	0	0	18.2181	24.2532	41.3352	18.7928	0	0	0	0	0	0	4	7	11	5	0	-inf	down	0.00593166	1	yes	chr1	132757272	132759481	+	1	intergenic	intergenic_circRNA	intergenic_circRNA	chr1:132757271-132759481	NA	NA	NA	NA
circRNA5382	30.1217	0	59.1956	59.3343	0	0	0	0	0	0	5	0	12	12	0	0	0	0	0	0	inf	up	0.00598019	1	yes	chr10	48140467	48143066	+	3	circRNA	ENSBTAT00000077519	ENSBTAG00000038920	chr10:48137376-48140466|chr10:48143066-48144216	vacuolar protein sorting 13 homolog C [Source:VGNC Symbol;Acc:VGNC:36810]	GO:0005741(mitochondrial outer membrane);GO:0005829(cytosol);GO:0006623(protein targeting to vacuole);GO:0007005(mitochondrion organization);GO:0019898(extrinsic component of membrane);GO:0045053(protein retention in Golgi apparatus);GO:1905090(negative regulation of parkin-mediated stimulation of mitophagy in response to mitochondrial depolarization)	NA	NA
circRNA10869	0	0	0	0	0	86.536	31.1827	0	0	20.0789	0	0	0	0	0	19	9	0	0	5	-inf	down	0.00625093	1	yes	chr26	13653418	13686097	-	4	circRNA	ENSBTAT00000087058	ENSBTAG00000015450	chr26:13632832-13653417|chr26:13686097-13693261	cytoplasmic polyadenylation element binding protein 3 [Source:VGNC Symbol;Acc:VGNC:27649]	GO:0000122(negative regulation of transcription by RNA polymerase II);GO:0000900(translation repressor activity, mRNA regulatory element binding);GO:0003676(nucleic acid binding);GO:0003723(RNA binding);GO:0003730(mRNA 3'-UTR binding);GO:0005634(nucleus);GO:0005737(cytoplasm);GO:0006412(translation);GO:0006417(regulation of translation);GO:0008135(translation factor activity, RNA binding);GO:0017…	04114(Oocyte meiosis);04914(Progesterone-mediated oocyte maturation)	NA
ciRNA1785	0	0	0	0	0	50.0998	0	22.5465	30.0685	8.03157	0	0	0	0	0	11	0	6	8	2	-inf	down	0.00629819	1	yes	chr4	77394667	77419226	+	1	ciRNA	ENSBTAT00000069965	ENSBTAG00000012968	chr4:77394666-77419226	cytochrome c oxidase assembly factor 1 homolog [Source:VGNC Symbol;Acc:VGNC:27542]	GO:0016020(membrane);GO:0016021(integral component of membrane)	04714(Thermogenesis)	NA
circRNA4688	96.3895	16.5818	439.034	0	0	0	0	0	15.0343	0	16	3	89	0	0	0	0	0	4	0	5.19836	up	0.00631156	1	yes	chr17	180310	182370	-	1	intergenic	intergenic_circRNA	intergenic_circRNA	chr17:180309-182370	NA	NA	NA	NA
circRNA15681	12.0487	0	0	4385.8	2390.14	63.7633	0	15.031	0	44.1736	2	0	0	887	629	14	0	4	0	11	5.78663	up	0.00677294	1	yes	chr23	28527330	28666506	-	1	intergenic	intergenic_circRNA	intergenic_circRNA	chr23:28527329-28666506	NA	NA	NA	NA
circRNA27332	108.438	11.0545	24.6648	0	0	0	0	0	0	0	18	2	5	0	0	0	0	0	0	0	inf	up	0.0070673	1	yes	chr16	60201460	60211264	+	3	circRNA	ENSBTAT00000067561	ENSBTAG00000010718	chr16:60193291-60201459|chr16:60211264-60253124	Ral GEF with PH domain and SH3 binding motif 2 [Source:VGNC Symbol;Acc:VGNC:33705]	GO:0005085(guanyl-nucleotide exchange factor activity);GO:0005622(intracellular);GO:0007264(small GTPase mediated signal transduction);GO:0032485(regulation of Ral protein signal transduction)	NA	NA
circRNA19205	0	0	0	0	0	31.8817	17.3237	41.3352	0	8.03157	0	0	0	0	0	7	5	11	0	2	-inf	down	0.00717034	1	yes	chr10	54049154	54056729	-	5	circRNA	ENSBTAT00000084241	ENSBTAG00000031433	chr10:54014090-54049153|chr10:54056729-54081081	testis expressed 9 [Source:VGNC Symbol;Acc:VGNC:35774]	NA	NA	NA
circRNA2191	0	0	0	0	0	54.6543	6.92948	0	37.5857	8.03157	0	0	0	0	0	12	2	0	10	2	-inf	down	0.00725336	1	yes	chr21	61376341	61378778	+	3	circRNA	ENSBTAT00000005300	PAPOLA	4,5,6	poly(A) polymerase alpha [Source:NCBI gene;Acc:338051]	GO:0000166(nucleotide binding);GO:0000287(magnesium ion binding);GO:0003723(RNA binding);GO:0004652(polynucleotide adenylyltransferase activity);GO:0005524(ATP binding);GO:0005634(nucleus);GO:0005654(nucleoplasm);GO:0005737(cytoplasm);GO:0006378(mRNA polyadenylation);GO:0006397(mRNA processing);GO:0016740(transferase activity);GO:0016779(nucleotidyltransferase activity);GO:0030145(manganese ion b…	03015(mRNA surveillance pathway)	EC:2.7.7.19
circRNA2364	78.3165	0	19.7319	14.8336	26.5993	122.972	124.731	135.279	154.101	128.505	13	0	4	3	7	27	36	36	41	32	-2.25456	down	0.00732242	1	yes	chr29	50178016	50181536	+	4	circRNA	ENSBTAT00000010835	TOLLIP	2,3,4,5	toll interacting protein [Source:VGNC Symbol;Acc:VGNC:36216]	GO:0002376(immune system process);GO:0005515(protein binding);GO:0005737(cytoplasm);GO:0006511(ubiquitin-dependent protein catabolic process);GO:0006914(autophagy);GO:0006954(inflammatory response);GO:0007165(signal transduction);GO:0016310(phosphorylation);GO:0019900(kinase binding);GO:0030855(epithelial cell differentiation);GO:0031624(ubiquitin conjugating enzyme binding);GO:0035325(Toll-like …	04620(Toll-like receptor signaling pathway)	NA
circRNA15598	102.414	0	83.8605	0	0	0	0	0	0	0	17	0	17	0	0	0	0	0	0	0	inf	up	0.00740091	1	yes	chr11	62413977	62419506	-	3	circRNA	ENSBTAT00000000123	ENSBTAG00000000115	chr11:62411915-62413976|chr11:62419506-62422850	VPS54, GARP complex subunit [Source:VGNC Symbol;Acc:VGNC:36830]	GO:0000938(GARP complex);GO:0005654(nucleoplasm);GO:0005794(Golgi apparatus);GO:0005802(trans-Golgi network);GO:0005829(cytosol);GO:0006896(Golgi to vacuole transport);GO:0007041(lysosomal transport);GO:0019905(syntaxin binding);GO:0040008(regulation of growth);GO:0042147(retrograde transport, endosome to Golgi);GO:0048471(perinuclear region of cytoplasm);GO:0048873(homeostasis of number of cells…	NA	NA
circRNA18912	0	0	0	0	0	27.3271	13.859	22.5465	0	24.0947	0	0	0	0	0	6	4	6	0	6	-inf	down	0.00747027	1	yes	chr9	23001649	23005390	+	2	circRNA	ENSBTAT00000078801	ENSBTAG00000000676	chr9:22963922-23001648|chr9:23005390-23019008	DOP1 leucine zipper like protein A [Source:VGNC Symbol;Acc:VGNC:28172]	GO:0005768(endosome);GO:0005802(trans-Golgi network);GO:0005829(cytosol);GO:0006895(Golgi to endosome transport)	NA	NA
circRNA4769	24.0974	0	34.5308	29.6672	11.3997	0	0	0	0	0	4	0	7	6	3	0	0	0	0	0	inf	up	0.00764504	1	yes	chr25	17207046	17214546	+	1	intergenic	intergenic_circRNA	intergenic_circRNA	chr25:17207045-17214546	NA	NA	NA	NA
circRNA13585	0	0	0	0	0	18.2181	10.3942	7.5155	26.31	8.03157	0	0	0	0	0	4	3	2	7	2	-inf	down	0.00767931	1	yes	chr3	94560923	94565159	-	3	circRNA	ENSBTAT00000028214	OSBPL9	12,11,10	oxysterol binding protein like 9 [Source:VGNC Symbol;Acc:VGNC:32467]	GO:0005794(Golgi apparatus);GO:0005829(cytosol);GO:0006869(lipid transport);GO:0008289(lipid binding);GO:0015248(sterol transporter activity);GO:0015918(sterol transport);GO:0016020(membrane);GO:0016021(integral component of membrane);GO:0032934(sterol binding);GO:0043231(intracellular membrane-bounded organelle)	NA	NA
circRNA9035	24.0974	16.5818	9.86594	24.7226	79.7979	0	3.46474	0	0	8.03157	4	3	2	5	21	0	1	0	0	2	3.75364	up	0.00783809	1	yes	chr4	93824794	93833414	-	5	circRNA	ENSBTAT00000014941	ZC3HC1	6,5,4,3,2	zinc finger C3HC-type containing 1 [Source:VGNC Symbol;Acc:VGNC:37113]	GO:0005634(nucleus);GO:0008270(zinc ion binding);GO:0019901(protein kinase binding);GO:0031965(nuclear membrane);GO:2001240(negative regulation of extrinsic apoptotic signaling pathway in absence of ligand)	NA	NA
circRNA628	0	0	0	0	0	13.6636	6.92948	63.8817	0	20.0789	0	0	0	0	0	3	2	17	0	5	-inf	down	0.0081179	1	yes	chr10	36234826	36236993	+	4	circRNA	ENSBTAT00000068526	KNL1	18,19,20,21	kinetochore scaffold 1 [Source:NCBI gene;Acc:787969]	GO:0000777(condensed chromosome kinetochore);GO:0001669(acrosomal vesicle);GO:0005634(nucleus);GO:0005654(nucleoplasm);GO:0005829(cytosol);GO:0008608(attachment of spindle microtubules to kinetochore);GO:0010923(negative regulation of phosphatase activity);GO:0016604(nuclear body);GO:0034501(protein localization to kinetochore)	NA	NA
circRNA7842	0	0	0	0	0	54.6543	24.2532	7.5155	0	12.0474	0	0	0	0	0	12	7	2	0	3	-inf	down	0.00834767	1	yes	chr23	48100016	48110128	-	5	circRNA	ENSBTAT00000044565	RREB1	5,4,3,2,1	ras responsive element binding protein 1 [Source:VGNC Symbol;Acc:VGNC:34162]	GO:0000122(negative regulation of transcription by RNA polymerase II);GO:0000977(RNA polymerase II regulatory region sequence-specific DNA binding);GO:0000978(RNA polymerase II proximal promoter sequence-specific DNA binding);GO:0001228(DNA-binding transcription activator activity, RNA polymerase II-specific);GO:0001650(fibrillar center);GO:0003676(nucleic acid binding);GO:0003700(DNA-binding tra…	NA	NA
circRNA9639	0	0	14.7989	0	0	59.2088	6.92948	90.186	15.0343	12.0474	0	0	3	0	0	13	2	24	4	3	-3.63148	down	0.00895959	1	yes	chr1	7272921	7277539	-	3	circRNA	ENSBTAT00000074692	N6AMT1	4,3,2	N-6 adenine-specific DNA methyltransferase 1 [Source:VGNC Symbol;Acc:VGNC:49558]	GO:0003676(nucleic acid binding);GO:0005634(nucleus);GO:0008168(methyltransferase activity);GO:0008276(protein methyltransferase activity);GO:0008757(S-adenosylmethionine-dependent methyltransferase activity);GO:0009007(site-specific DNA-methyltransferase (adenine-specific) activity);GO:0009404(toxin metabolic process);GO:0018364(peptidyl-glutamine methylation);GO:0018872(arsonoacetate metabolic …	NA	EC:2.1.1.297
circRNA5383	0	0	44.3967	49.4453	34.1991	0	0	0	0	0	0	0	9	10	9	0	0	0	0	0	inf	up	0.00974886	1	yes	chr10	48140467	48144363	+	4	circRNA	ENSBTAT00000077519	ENSBTAG00000038920	chr10:48137376-48140466|chr10:48144363-48147089	vacuolar protein sorting 13 homolog C [Source:VGNC Symbol;Acc:VGNC:36810]	GO:0005741(mitochondrial outer membrane);GO:0005829(cytosol);GO:0006623(protein targeting to vacuole);GO:0007005(mitochondrion organization);GO:0019898(extrinsic component of membrane);GO:0045053(protein retention in Golgi apparatus);GO:1905090(negative regulation of parkin-mediated stimulation of mitophagy in response to mitochondrial depolarization)	NA	NA
circRNA11136	0	16.5818	14.7989	39.5562	22.7994	0	0	0	0	0	0	3	3	8	6	0	0	0	0	0	inf	up	0.00982878	1	yes	chr1	137148527	137163971	-	11	circRNA	ENSBTAT00000003865	ENSBTAG00000002966	chr1:137142306-137148527|chr1:137163971-137186758	DnaJ heat shock protein family (Hsp40) member C13 [Source:VGNC Symbol;Acc:VGNC:53532]	GO:0005829(cytosol);GO:0006898(receptor-mediated endocytosis);GO:0007032(endosome organization);GO:0010008(endosome membrane);GO:0031901(early endosome membrane);GO:0043231(intracellular membrane-bounded organelle);GO:0071203(WASH complex);GO:1902954(regulation of early endosome to recycling endosome transport);GO:2000641(regulation of early endosome to late endosome transport)	NA	NA
circRNA19220	0	0	0	0	0	54.6543	10.3942	26.3042	0	8.03157	0	0	0	0	0	12	3	7	0	2	-inf	down	0.00985159	1	yes	chr7	11358055	11358423	-	2	circRNA	ENSBTAT00000081916	ENSBTAG00000021818	chr7:11357645-11358054|chr7:11358423-11360431	adhesion G protein-coupled receptor E5 [Source:VGNC Symbol;Acc:VGNC:55196]	GO:0004888(transmembrane signaling receptor activity);GO:0004930(G protein-coupled receptor activity);GO:0005509(calcium ion binding);GO:0007166(cell surface receptor signaling pathway);GO:0007186(G protein-coupled receptor signaling pathway);GO:0016020(membrane);GO:0016021(integral component of membrane)	NA	NA
circRNA19308	0	0	0	0	0	91.0905	31.1827	0	0	8.03157	0	0	0	0	0	20	9	0	0	2	-inf	down	0.0100905	1	yes	chr5	7609090	7631294	+	4	circRNA	ENSBTAT00000069430	ENSBTAG00000009852	chr5:7600796-7609089|chr5:7631294-7642160	neuron navigator 3 [Source:VGNC Symbol;Acc:VGNC:31892]	GO:0005515(protein binding);GO:0005524(ATP binding);GO:0007026(negative regulation of microtubule depolymerization);GO:0007399(nervous system development);GO:0008017(microtubule binding);GO:0022008(neurogenesis);GO:0030336(negative regulation of cell migration);GO:0031116(positive regulation of microtubule polymerization);GO:0032703(negative regulation of interleukin-2 production);GO:1905929(posi…	NA	NA
circRNA4794	0	0	0	0	0	0	27.7179	0	41.3442	36.1421	0	0	0	0	0	0	8	0	11	9	-inf	down	0.0103745	1	yes	chr3	87908989	87909991	+	1	intergenic	intergenic_circRNA	intergenic_circRNA	chr3:87908988-87909991	NA	NA	NA	NA
circRNA11989	0	0	0	0	0	9.10905	17.3237	0	30.0685	24.0947	0	0	0	0	0	2	5	0	8	6	-inf	down	0.0104478	1	yes	chr4	119472879	119476626	-	3	circRNA	ENSBTAT00000069347	ENSBTAG00000005483	chr4:119468595-119472878|chr4:119476626-119507428	extended synaptotagmin 2 [Source:VGNC Symbol;Acc:VGNC:28614]	GO:0005509(calcium ion binding);GO:0005544(calcium-dependent phospholipid binding);GO:0006869(lipid transport);GO:0008289(lipid binding);GO:0008429(phosphatidylethanolamine binding);GO:0016020(membrane);GO:0016021(integral component of membrane);GO:0031210(phosphatidylcholine binding);GO:0031227(intrinsic component of endoplasmic reticulum membrane);GO:0031234(extrinsic component of cytoplasmic s…	NA	NA
circRNA8181	0	0	4.93297	0	0	9.10905	0	60.124	56.3785	12.0474	0	0	1	0	0	2	0	16	15	3	-4.8025	down	0.0104569	1	yes	chr29	9559686	9598860	+	14	circRNA	ENSBTAT00000083093	PICALM	4,5,6,7,8,9,10,11,12,13,14,15,16,17	phosphatidylinositol binding clathrin assembly protein [Source:VGNC Symbol;Acc:VGNC:32860]	GO:0000149(SNARE binding);GO:0005543(phospholipid binding);GO:0005545(1-phosphatidylinositol binding);GO:0005546(phosphatidylinositol-4,5-bisphosphate binding);GO:0005634(nucleus);GO:0005769(early endosome);GO:0005886(plasma membrane);GO:0005905(clathrin-coated pit);GO:0006897(endocytosis);GO:0006898(receptor-mediated endocytosis);GO:0006900(vesicle budding from membrane);GO:0007409(axonogenesis)…	NA	NA
circRNA5456	0	0	0	0	0	0	41.5769	0	26.31	32.1263	0	0	0	0	0	0	12	0	7	8	-inf	down	0.01101	1	yes	chr1	138937998	138938519	-	2	circRNA	ENSBTAT00000015441	ENSBTAG00000011626	chr1:138916480-138937997|chr1:138938519-138942033	ATPase secretory pathway Ca2+ transporting 1 [Source:VGNC Symbol;Acc:VGNC:26296]	GO:0000139(Golgi membrane);GO:0000166(nucleotide binding);GO:0005388(calcium-transporting ATPase activity);GO:0005509(calcium ion binding);GO:0005524(ATP binding);GO:0005794(Golgi apparatus);GO:0005802(trans-Golgi network);GO:0006811(ion transport);GO:0006816(calcium ion transport);GO:0006828(manganese ion transport);GO:0006874(cellular calcium ion homeostasis);GO:0008544(epidermis development);G…	NA	EC:7.2.2.10
circRNA27860	0	82.9088	78.9275	0	0	0	0	0	0	0	0	15	16	0	0	0	0	0	0	0	inf	up	0.0110613	1	yes	chr18	43119298	43129442	-	9	circRNA	ENSBTAT00000055233	ANKRD27	15,14,13,12,11,10,9,8,7	ankyrin repeat domain 27 [Source:VGNC Symbol;Acc:VGNC:25919]	GO:0000149(SNARE binding);GO:0005085(guanyl-nucleotide exchange factor activity);GO:0005515(protein binding);GO:0005764(lysosome);GO:0005769(early endosome);GO:0005770(late endosome);GO:0005829(cytosol);GO:0005886(plasma membrane);GO:0017137(Rab GTPase binding);GO:0030133(transport vesicle);GO:0035544(negative regulation of SNARE complex assembly);GO:0035646(endosome to melanosome transport);GO:0…	NA	NA
circRNA19197	0	0	0	0	0	22.7726	24.2532	15.031	0	16.0631	0	0	0	0	0	5	7	4	0	4	-inf	down	0.0111792	1	yes	chr8	6603817	6611032	+	4	circRNA	ENSBTAT00000070025	ENSBTAG00000020055	chr8:6602891-6603816|chr8:6611032-6614146	centrosomal protein 44 [Source:VGNC Symbol;Acc:VGNC:27205]	GO:0000922(spindle pole);GO:0005813(centrosome)	NA	NA
circRNA9947	0	5.52725	0	0	0	0	27.7179	82.6705	11.2757	28.1105	0	1	0	0	0	0	8	22	3	7	-4.76009	down	0.0112233	1	yes	chr1	154451571	154536662	-	2	circRNA	ENSBTAT00000074279	TBC1D5	3,2	TBC1 domain family member 5 [Source:VGNC Symbol;Acc:VGNC:53608]	GO:0002092(positive regulation of receptor internalization);GO:0005096(GTPase activator activity);GO:0005776(autophagosome);GO:0005794(Golgi apparatus);GO:0005829(cytosol);GO:0006886(intracellular protein transport);GO:0006914(autophagy);GO:0010008(endosome membrane);GO:0016236(macroautophagy);GO:0017137(Rab GTPase binding);GO:0030122(AP-2 adaptor complex);GO:0030904(retromer complex);GO:0035612(…	NA	NA
ciRNA1282	0	0	9.86594	0	0	22.7726	0	86.4282	33.8271	20.0789	0	0	2	0	0	5	0	23	9	5	-4.04722	down	0.0113967	1	yes	chr10	73854744	73864103	+	1	ciRNA	ENSBTAT00000027885	ENSBTAG00000020935	chr10:73854743-73864103	hypoxia inducible factor 1 subunit alpha [Source:VGNC Symbol;Acc:VGNC:29848]	GO:0000981(DNA-binding transcription factor activity, RNA polymerase II-specific);GO:0001228(DNA-binding transcription activator activity, RNA polymerase II-specific);GO:0001525(angiogenesis);GO:0001568(blood vessel development);GO:0001666(response to hypoxia);GO:0001755(neural crest cell migration);GO:0001837(epithelial to mesenchymal transition);GO:0001892(embryonic placenta development);GO:000…	04066(HIF-1 signaling pathway);04137(Mitophagy - animal);04140(Autophagy - animal);04659(Th17 cell differentiation);04919(Thyroid hormone signaling pathway);05167(Kaposi sarcoma-associated herpesvirus infection);05200(Pathways in cancer);05205(Proteoglycans in cancer);05211(Renal cell carcinoma);05230(Central carbon metabolism in cancer);05231(Choline metabolism in cancer)	NA
circRNA19037	0	0	0	0	0	22.7726	20.7884	0	26.31	8.03157	0	0	0	0	0	5	6	0	7	2	-inf	down	0.0115554	1	yes	chr20	10778875	10779636	+	1	intergenic	intergenic_circRNA	intergenic_circRNA	chr20:10778874-10779636	NA	NA	NA	NA
circRNA14032	0	0	49.3297	0	117.797	0	0	0	0	0	0	0	10	0	31	0	0	0	0	0	inf	up	0.0117028	1	yes	chr16	60265567	60277738	+	4	circRNA	ENSBTAT00000067561	ENSBTAG00000010718	chr16:60261785-60265566|chr16:60277738-60280525	Ral GEF with PH domain and SH3 binding motif 2 [Source:VGNC Symbol;Acc:VGNC:33705]	GO:0005085(guanyl-nucleotide exchange factor activity);GO:0005622(intracellular);GO:0007264(small GTPase mediated signal transduction);GO:0032485(regulation of Ral protein signal transduction)	NA	NA
circRNA422	0	0	0	0	0	54.6543	0	22.5465	18.7928	4.01579	0	0	0	0	0	12	0	6	5	1	-inf	down	0.0117174	1	yes	chr11	60011000	60011258	-	2	circRNA	ENSBTAT00000007921	USP34	10,9	ubiquitin specific peptidase 34 [Source:VGNC Symbol;Acc:VGNC:36724]	GO:0004197(cysteine-type endopeptidase activity);GO:0004843(thiol-dependent ubiquitin-specific protease activity);GO:0005829(cytosol);GO:0006511(ubiquitin-dependent protein catabolic process);GO:0016579(protein deubiquitination);GO:0031647(regulation of protein stability);GO:0036459(thiol-dependent ubiquitinyl hydrolase activity);GO:0071108(protein K48-linked deubiquitination);GO:0090263(positive…	NA	EC:3.4.19.12
circRNA11220	0	967.269	0	0	0	0	0	0	7.51713	0	0	175	0	0	0	0	0	0	2	0	7.00759	up	0.0117926	1	yes	NKLS02000910.1	1524714	1529423	+	1	intergenic	intergenic_circRNA	intergenic_circRNA	NKLS02000910.1:1524713-1529423	NA	NA	NA	NA
circRNA19024	0	0	0	0	0	36.4362	27.7179	0	0	36.1421	0	0	0	0	0	8	8	0	0	9	-inf	down	0.0121135	1	yes	chr17	14040208	14044409	+	1	intergenic	intergenic_circRNA	intergenic_circRNA	chr17:14040207-14044409	NA	NA	NA	NA
circRNA14036	0	0	0	0	0	141.19	0	0	41.3442	0	0	0	0	0	0	31	0	0	11	0	-inf	down	0.0121686	1	yes	chr10	70526356	70534519	+	4	circRNA	ENSBTAT00000077747	ENSBTAG00000014392	chr10:70525834-70526355|chr10:70534519-70539640	actin related protein 10 homolog [Source:VGNC Symbol;Acc:VGNC:25584]	GO:0005737(cytoplasm);GO:0005856(cytoskeleton);GO:0005869(dynactin complex);GO:0007018(microtubule-based movement)	NA	NA
circRNA11551	42.1704	16.5818	0	9.88905	18.9995	0	0	0	0	0	7	3	0	2	5	0	0	0	0	0	inf	up	0.0122204	1	yes	chr21	358524	394274	+	1	intergenic	intergenic_circRNA	intergenic_circRNA	chr21:358523-394274	NA	NA	NA	NA
circRNA11087	0	0	0	0	0	0	24.2532	71.3972	0	20.0789	0	0	0	0	0	0	7	19	0	5	-inf	down	0.0123681	1	yes	chr13	47746754	47755248	-	3	circRNA	ENSBTAT00000079129	ENSBTAG00000008293	chr13:47746248-47746753|chr13:47755248-47763691	glycerophosphocholine phosphodiesterase 1 [Source:VGNC Symbol;Acc:VGNC:29528]	GO:0005737(cytoplasm);GO:0006629(lipid metabolic process);GO:0007519(skeletal muscle tissue development);GO:0008081(phosphoric diester hydrolase activity);GO:0030246(carbohydrate binding);GO:0046475(glycerophospholipid catabolic process);GO:0047389(glycerophosphocholine phosphodiesterase activity);GO:2001070(starch binding)	00564(Glycerophospholipid metabolism);05231(Choline metabolism in cancer)	EC:3.1.4.2
circRNA15594	0	0	0	0	0	50.0998	0	142.794	0	0	0	0	0	0	0	11	0	38	0	0	-inf	down	0.0125129	1	yes	chr11	25841142	25845945	-	6	circRNA	ENSBTAT00000004627	ENSBTAG00000003555	chr11:25837964-25841141	THADA, armadillo repeat containing [Source:VGNC Symbol;Acc:VGNC:35817]	GO:0005829(cytosol);GO:0030488(tRNA methylation);GO:0032471(negative regulation of endoplasmic reticulum calcium ion concentration);GO:0055088(lipid homeostasis)	NA	NA
circRNA4749	5144.79	0	0	0	0	22.7726	0	26.3042	0	12.0474	854	0	0	0	0	5	0	7	0	3	6.39522	up	0.0125683	1	yes	chr23	27900963	27945595	+	1	intergenic	intergenic_circRNA	intergenic_circRNA	chr23:27900962-27945595	NA	NA	NA	NA
circRNA14320	487.972	0	0	296.672	0	0	0	0	0	12.0474	81	0	0	60	0	0	0	0	0	3	6.02525	up	0.0130167	1	yes	chr25	2493672	2524149	+	1	intergenic	intergenic_circRNA	intergenic_circRNA	chr25:2493671-2524149	NA	NA	NA	NA
circRNA14522	0	33.1635	14.7989	19.7781	15.1996	0	0	0	0	0	0	6	3	4	4	0	0	0	0	0	inf	up	0.0131856	1	yes	chr19	19224020	19229971	+	2	circRNA	ENSBTAT00000078231	ENSBTAG00000006601	chr19:19221911-19224019|chr19:19229971-19231211	kinase suppressor of ras 1 [Source:VGNC Symbol;Acc:VGNC:30754]	GO:0004672(protein kinase activity);GO:0005078(MAP-kinase scaffold activity);GO:0005524(ATP binding);GO:0005783(endoplasmic reticulum);GO:0006468(protein phosphorylation);GO:0007265(Ras protein signal transduction);GO:0008022(protein C-terminus binding);GO:0016020(membrane);GO:0019933(cAMP-mediated signaling);GO:0031434(mitogen-activated protein kinase kinase binding);GO:0032991(protein-containin…	04014(Ras signaling pathway);04625(C-type lectin receptor signaling pathway);05152(Tuberculosis)	NA
circRNA4894	0	0	0	0	0	18.2181	24.2532	0	22.5514	8.03157	0	0	0	0	0	4	7	0	6	2	-inf	down	0.0139636	1	yes	chr24	46590527	46597798	-	2	circRNA	ENSBTAT00000068180	ENSBTAG00000007833	chr24:46579548-46590526|chr24:46597798-46644420	protein inhibitor of activated STAT 2 [Source:NCBI gene;Acc:533403]	GO:0005634(nucleus);GO:0005654(nucleoplasm);GO:0008134(transcription factor binding);GO:0008270(zinc ion binding);GO:0016605(PML body);GO:0016925(protein sumoylation);GO:0019789(SUMO transferase activity);GO:0031625(ubiquitin protein ligase binding);GO:0060766(negative regulation of androgen receptor signaling pathway);GO:0061665(SUMO ligase activity)	04120(Ubiquitin mediated proteolysis);04630(Jak-STAT signaling pathway)	NA
circRNA1153	0	5.52725	0	0	0	50.0998	10.3942	41.3352	45.1028	0	0	1	0	0	0	11	3	11	12	0	-4.73244	down	0.0139862	1	yes	chr15	76481201	76481836	-	2	circRNA	ENSBTAT00000066367	AMBRA1	12,11	autophagy and beclin 1 regulator 1 [Source:VGNC Symbol;Acc:VGNC:25858]	GO:0000045(autophagosome assembly);GO:0000422(autophagy of mitochondrion);GO:0000423(mitophagy);GO:0005515(protein binding);GO:0005737(cytoplasm);GO:0005739(mitochondrion);GO:0005829(cytosol);GO:0005930(axoneme);GO:0006914(autophagy);GO:0008285(negative regulation of cell population proliferation);GO:0021915(neural tube development);GO:0031625(ubiquitin protein ligase binding);GO:0043524(negative…	04137(Mitophagy - animal);04140(Autophagy - animal)	NA
circRNA2078	0	11.0545	0	0	0	59.2088	38.1121	0	15.0343	44.1736	0	2	0	0	0	13	11	0	4	11	-3.82372	down	0.0146383	1	yes	chr20	37217155	37221059	-	5	circRNA	ENSBTAT00000020129	NIPBL	21,20,19,18,17	NIPBL, cohesin loading factor [Source:VGNC Symbol;Acc:VGNC:32085]	GO:0000122(negative regulation of transcription by RNA polymerase II);GO:0000228(nuclear chromosome);GO:0000785(chromatin);GO:0000790(nuclear chromatin);GO:0003007(heart morphogenesis);GO:0003151(outflow tract morphogenesis);GO:0003682(chromatin binding);GO:0005634(nucleus);GO:0006302(double-strand break repair);GO:0006357(regulation of transcription by RNA polymerase II);GO:0006974(cellular resp…	NA	NA
circRNA4595	0	0	14.7989	0	0	27.3271	13.859	48.8507	41.3442	8.03157	0	0	3	0	0	6	4	13	11	2	-3.2358	down	0.0154769	1	yes	chr1	69766027	69768522	-	1	intergenic	intergenic_circRNA	intergenic_circRNA	chr1:69766026-69768522	NA	NA	NA	NA
ciRNA826	0	33.1635	0	54.3898	22.7994	0	0	0	0	0	0	6	0	11	6	0	0	0	0	0	inf	up	0.0161656	1	yes	chr19	9667878	9678654	+	1	ciRNA	ENSBTAT00000020012	ENSBTAG00000015036	chr19:9667877-9678654	RAD51 paralog C [Source:VGNC Symbol;Acc:VGNC:33686]	GO:0000166(nucleotide binding);GO:0000400(four-way junction DNA binding);GO:0000722(telomere maintenance via recombination);GO:0000724(double-strand break repair via homologous recombination);GO:0003677(DNA binding);GO:0005524(ATP binding);GO:0005634(nucleus);GO:0005657(replication fork);GO:0005737(cytoplasm);GO:0005739(mitochondrion);GO:0005829(cytosol);GO:0006281(DNA repair);GO:0006310(DNA reco…	03440(Homologous recombination);03460(Fanconi anemia pathway)	NA
circRNA5556	0	0	49.3297	118.669	0	0	0	0	0	0	0	0	10	24	0	0	0	0	0	0	inf	up	0.0163762	1	yes	chr15	65721473	65728062	+	3	circRNA	ENSBTAT00000015381	ENSBTAG00000011578	chr15:65697175-65721472|chr15:65728062-65736516	CD44 molecule [Source:VGNC Symbol;Acc:VGNC:54629]	GO:0004896(cytokine receptor activity);GO:0005540(hyaluronic acid binding);GO:0005794(Golgi apparatus);GO:0005829(cytosol);GO:0005886(plasma membrane);GO:0007155(cell adhesion);GO:0009986(cell surface);GO:0016020(membrane);GO:0016021(integral component of membrane);GO:0016324(apical plasma membrane);GO:0016477(cell migration);GO:0019221(cytokine-mediated signaling pathway);GO:0030214(hyaluronan c…	04512(ECM-receptor interaction);04640(Hematopoietic cell lineage);05169(Epstein-Barr virus infection);05205(Proteoglycans in cancer);05206(MicroRNAs in cancer)	NA
circRNA27437	18.073	27.6363	0	14.8336	15.1996	0	0	0	0	0	3	5	0	3	4	0	0	0	0	0	inf	up	0.016459	1	yes	chr5	38253642	38271327	-	3	circRNA	ENSBTAT00000073746	ENSBTAG00000008595	chr5:38239773-38253641|chr5:38271327-38279201	periphilin 1 [Source:VGNC Symbol;Acc:VGNC:33194]	GO:0005654(nucleoplasm);GO:0005794(Golgi apparatus);GO:0005829(cytosol);GO:0045814(negative regulation of gene expression, epigenetic);GO:0045892(negative regulation of transcription, DNA-templated);GO:0090309(positive regulation of methylation-dependent chromatin silencing);GO:0097355(protein localization to heterochromatin)	NA	NA
circRNA3695	0	0	0	0	0	13.6636	20.7884	0	7.51713	28.1105	0	0	0	0	0	3	6	0	2	7	-inf	down	0.0167797	1	yes	chr1	130882446	130887604	-	4	circRNA	ENSBTAT00000070152	ARMC8	6,5,4,3	armadillo repeat containing 8 [Source:VGNC Symbol;Acc:VGNC:26162]	GO:0000151(ubiquitin ligase complex);GO:0005515(protein binding);GO:0005634(nucleus);GO:0005737(cytoplasm);GO:0034657(GID complex);GO:0043161(proteasome-mediated ubiquitin-dependent protein catabolic process)	NA	NA
circRNA3483	156.633	71.8543	197.319	143.391	155.796	0	69.2948	0	0	0	26	13	40	29	41	0	20	0	0	0	3.38715	up	0.0168671	1	yes	chr2	118258083	118265278	+	3	circRNA	ENSBTAT00000079875	SP140L	6,7,8	NA	GO:0005634(nucleus)	NA	NA
circRNA10814	0	33.1635	14.7989	0	53.1986	0	0	0	0	0	0	6	3	0	14	0	0	0	0	0	inf	up	0.017926	1	yes	chr14	33928606	34015903	-	3	circRNA	ENSBTAT00000082180	ENSBTAG00000020312	chr14:33894296-33928605|chr14:34015903-34118288	nuclear receptor coactivator 2 [Source:VGNC Symbol;Acc:VGNC:50226]	GO:0000122(negative regulation of transcription by RNA polymerase II);GO:0000978(RNA polymerase II proximal promoter sequence-specific DNA binding);GO:0001162(RNA polymerase II intronic transcription regulatory region sequence-specific DNA binding);GO:0003682(chromatin binding);GO:0003713(transcription coactivator activity);GO:0005102(signaling receptor binding);GO:0005634(nucleus);GO:0005654(nuc…	04915(Estrogen signaling pathway);04919(Thyroid hormone signaling pathway)	NA
circRNA1589	36.1461	16.5818	9.86594	49.4453	117.797	4.55452	3.46474	22.5465	15.0343	4.01579	6	3	2	10	31	1	1	6	4	1	2.21173	up	0.0180829	1	yes	chr26	40871224	40876757	+	3	circRNA	ENSBTAT00000028704	WDR11	12,13,14	WD repeat domain 11 [Source:VGNC Symbol;Acc:VGNC:36881]	GO:0005515(protein binding);GO:0005634(nucleus);GO:0005737(cytoplasm);GO:0005802(trans-Golgi network);GO:0005829(cytosol);GO:0006886(intracellular protein transport);GO:0015630(microtubule cytoskeleton);GO:0031410(cytoplasmic vesicle);GO:0036064(ciliary basal body);GO:0099041(vesicle tethering to Golgi)	NA	NA
ciRNA2012	0	0	0	0	0	18.2181	24.2532	0	56.3785	0	0	0	0	0	0	4	7	0	15	0	-inf	down	0.0186185	1	yes	chr12	70511441	70513124	+	1	ciRNA	ENSBTAT00000036965	ENSBTAG00000046041	chr12:70511440-70513124	NA	GO:0000166(nucleotide binding);GO:0005524(ATP binding);GO:0005886(plasma membrane);GO:0016020(membrane);GO:0016021(integral component of membrane);GO:0016887(ATPase activity);GO:0042626(ATPase activity, coupled to transmembrane movement of substances);GO:0055085(transmembrane transport)	NA	NA
circRNA7349	0	0	0	0	0	18.2181	17.3237	0	22.5514	8.03157	0	0	0	0	0	4	5	0	6	2	-inf	down	0.0186388	1	yes	chr26	13609385	13632832	-	3	circRNA	ENSBTAT00000084453	CPEB3	9,8,7	cytoplasmic polyadenylation element binding protein 3 [Source:VGNC Symbol;Acc:VGNC:27649]	GO:0000122(negative regulation of transcription by RNA polymerase II);GO:0000900(translation repressor activity, mRNA regulatory element binding);GO:0003676(nucleic acid binding);GO:0003723(RNA binding);GO:0003730(mRNA 3'-UTR binding);GO:0005634(nucleus);GO:0005737(cytoplasm);GO:0006412(translation);GO:0006417(regulation of translation);GO:0008135(translation factor activity, RNA binding);GO:0017…	04114(Oocyte meiosis);04914(Progesterone-mediated oocyte maturation)	NA
circRNA12861	18.073	16.5818	0	24.7226	11.3997	0	0	0	0	0	3	3	0	5	3	0	0	0	0	0	inf	up	0.0187874	1	yes	chr26	13609385	13686097	-	6	circRNA	ENSBTAT00000084453	CPEB3	9,8,7,6,5,4	cytoplasmic polyadenylation element binding protein 3 [Source:VGNC Symbol;Acc:VGNC:27649]	GO:0000122(negative regulation of transcription by RNA polymerase II);GO:0000900(translation repressor activity, mRNA regulatory element binding);GO:0003676(nucleic acid binding);GO:0003723(RNA binding);GO:0003730(mRNA 3'-UTR binding);GO:0005634(nucleus);GO:0005737(cytoplasm);GO:0006412(translation);GO:0006417(regulation of translation);GO:0008135(translation factor activity, RNA binding);GO:0017…	04114(Oocyte meiosis);04914(Progesterone-mediated oocyte maturation)	NA
circRNA2200	30.1217	99.4905	113.458	138.447	64.5983	245.944	207.884	308.135	105.24	265.042	5	18	23	28	17	54	60	82	28	66	-1.3437	down	0.0187976	1	yes	chr21	64276728	64277096	-	1	circRNA	ENSBTAT00000023987	BCL11B	2	BCL11B, BAF complex component [Source:NCBI gene;Acc:783269]	GO:0000978(RNA polymerase II proximal promoter sequence-specific DNA binding);GO:0001228(DNA-binding transcription activator activity, RNA polymerase II-specific);GO:0003334(keratinocyte development);GO:0003382(epithelial cell morphogenesis);GO:0003676(nucleic acid binding);GO:0003700(DNA-binding transcription factor activity);GO:0005634(nucleus);GO:0006355(regulation of transcription, DNA-templa…	05202(Transcriptional misregulation in cancer)	NA
circRNA6374	0	0	0	0	0	36.4362	6.92948	26.3042	0	8.03157	0	0	0	0	0	8	2	7	0	2	-inf	down	0.0188966	1	yes	chr10	65705316	65714006	-	5	circRNA	ENSBTAT00000083152	DDHD1	7,6,5,4,3	DDHD domain containing 1 [Source:VGNC Symbol;Acc:VGNC:27943]	GO:0046872(metal ion binding);GO:0090141(positive regulation of mitochondrial fission)	NA	NA
circRNA15620	0	0	0	0	0	13.6636	34.6474	0	48.8614	0	0	0	0	0	0	3	10	0	13	0	-inf	down	0.018924	1	yes	chr8	65059945	65085050	-	3	circRNA	ENSBTAT00000012930	ENSBTAG00000009804	chr8:65058135-65059944|chr8:65085050-65090099	endoplasmic reticulum protein 44 [Source:VGNC Symbol;Acc:VGNC:28597]	GO:0003756(protein disulfide isomerase activity);GO:0005783(endoplasmic reticulum);GO:0005788(endoplasmic reticulum lumen);GO:0005789(endoplasmic reticulum membrane);GO:0005793(endoplasmic reticulum-Golgi intermediate compartment);GO:0006457(protein folding);GO:0006986(response to unfolded protein);GO:0009100(glycoprotein metabolic process);GO:0009986(cell surface);GO:0034976(response to endoplas…	NA	NA
circRNA4463	0	0	0	0	0	31.8817	20.7884	0	45.1028	0	0	0	0	0	0	7	6	0	12	0	-inf	down	0.0191961	1	yes	chr13	36468686	36469686	+	3	circRNA	ENSBTAT00000036314	ENSBTAG00000017354	chr13:36464279-36468686|chr13:36469686-36496895	membrane palmitoylated protein 7 [Source:VGNC Symbol;Acc:VGNC:31586]	GO:0005515(protein binding);GO:0005654(nucleoplasm);GO:0005912(adherens junction);GO:0005923(bicellular tight junction);GO:0016020(membrane);GO:0019904(protein domain specific binding);GO:0030054(cell junction);GO:0031334(positive regulation of protein complex assembly);GO:0032947(protein-containing complex scaffold activity);GO:0046982(protein heterodimerization activity);GO:0070830(bicellular t…	NA	NA
circRNA6890	18.073	22.109	9.86594	0	18.9995	0	0	0	0	0	3	4	2	0	5	0	0	0	0	0	inf	up	0.0195783	1	yes	chr15	64683183	64685109	+	4	circRNA	ENSBTAT00000022266	CAPRIN1	7,8,9,10	cell cycle associated protein 1 [Source:VGNC Symbol;Acc:VGNC:26751]	GO:0000932(P-body);GO:0003723(RNA binding);GO:0005737(cytoplasm);GO:0005829(cytosol);GO:0010494(cytoplasmic stress granule);GO:0017148(negative regulation of translation);GO:0030154(cell differentiation);GO:0030425(dendrite);GO:0042995(cell projection);GO:0045202(synapse);GO:0050775(positive regulation of dendrite morphogenesis);GO:0061003(positive regulation of dendritic spine morphogenesis)	NA	NA
ciRNA919	0	0	0	0	0	31.8817	0	11.2732	18.7928	12.0474	0	0	0	0	0	7	0	3	5	3	-inf	down	0.0197673	1	yes	chr11	40869766	40873593	-	1	ciRNA	ENSBTAT00000007713	ENSBTAG00000005870	chr11:40869765-40873593	FA complementation group L [Source:VGNC Symbol;Acc:VGNC:28860]	GO:0004842(ubiquitin-protein transferase activity);GO:0005635(nuclear envelope);GO:0006281(DNA repair);GO:0006513(protein monoubiquitination);GO:0006974(cellular response to DNA damage stimulus);GO:0007276(gamete generation);GO:0016604(nuclear body);GO:0031625(ubiquitin protein ligase binding);GO:0036297(interstrand cross-link repair);GO:0042127(regulation of cell population proliferation);GO:004…	03460(Fanconi anemia pathway);04120(Ubiquitin mediated proteolysis)	EC:2.3.2.27
ciRNA315	24.0974	55.2725	0	69.2234	22.7994	0	0	0	15.0343	0	4	10	0	14	6	0	0	0	4	0	3.51098	up	0.0202474	1	yes	chr8	78978702	79007107	-	1	ciRNA	ENSBTAT00000001662	ENSBTAG00000001257	chr8:78978701-79007107	ATP/GTP binding protein 1 [Source:VGNC Symbol;Acc:VGNC:25744]	GO:0001754(eye photoreceptor cell differentiation);GO:0004181(metallocarboxypeptidase activity);GO:0005634(nucleus);GO:0005730(nucleolus);GO:0005737(cytoplasm);GO:0005739(mitochondrion);GO:0005829(cytosol);GO:0006508(proteolysis);GO:0007005(mitochondrion organization);GO:0007628(adult walking behavior);GO:0008270(zinc ion binding);GO:0015631(tubulin binding);GO:0021549(cerebellum development);GO:…	NA	NA
circRNA5388	0	0	0	0	0	31.8817	0	41.3352	0	24.0947	0	0	0	0	0	7	0	11	0	6	-inf	down	0.0204269	1	yes	chr2	124500194	124524455	-	5	circRNA	ENSBTAT00000008765	ENSBTAG00000006667	chr2:124496868-124500193|chr2:124524455-124527111	erythrocyte membrane protein band 4.1 [Source:VGNC Symbol;Acc:VGNC:28519]	GO:0003779(actin binding);GO:0005198(structural molecule activity);GO:0005516(calmodulin binding);GO:0005545(1-phosphatidylinositol binding);GO:0005634(nucleus);GO:0005737(cytoplasm);GO:0005829(cytosol);GO:0005856(cytoskeleton);GO:0005886(plasma membrane);GO:0005938(cell cortex);GO:0007049(cell cycle);GO:0008022(protein C-terminus binding);GO:0008092(cytoskeletal protein binding);GO:0008360(regul…	NA	NA
circRNA4255	132.536	232.145	256.514	271.949	231.794	664.961	519.711	676.395	233.031	457.8	22	42	52	55	61	146	150	180	62	114	-1.18173	down	0.020867	1	yes	chr21	64276729	64277096	-	1	circRNA	ENSBTAT00000082484	ENSBTAG00000018019	chr21:64196259-64276728|chr21:64277096-64290439	BCL11B, BAF complex component [Source:NCBI gene;Acc:783269]	GO:0000978(RNA polymerase II proximal promoter sequence-specific DNA binding);GO:0001228(DNA-binding transcription activator activity, RNA polymerase II-specific);GO:0003334(keratinocyte development);GO:0003382(epithelial cell morphogenesis);GO:0003676(nucleic acid binding);GO:0003700(DNA-binding transcription factor activity);GO:0005634(nucleus);GO:0006355(regulation of transcription, DNA-templa…	05202(Transcriptional misregulation in cancer)	NA
circRNA14519	0	0	39.4638	49.4453	15.1996	0	0	0	0	0	0	0	8	10	4	0	0	0	0	0	inf	up	0.0209368	1	yes	chr10	11624207	11654470	+	6	circRNA	ENSBTAT00000084670	ENSBTAG00000010399	chr10:11623168-11624206|chr10:11654470-11659990	thioredoxin domain containing 16 [Source:VGNC Symbol;Acc:VGNC:36537]	GO:0005623(cell);GO:0005788(endoplasmic reticulum lumen);GO:0045454(cell redox homeostasis)	NA	NA
circRNA21564	0	0	0	0	0	0	6.92948	30.062	26.31	8.03157	0	0	0	0	0	0	2	8	7	2	-inf	down	0.0212611	1	yes	chr18	62454083	62475303	-	1	intergenic	intergenic_circRNA	intergenic_circRNA	chr18:62454082-62475303	NA	NA	NA	NA
circRNA4110	12.0487	0	9.86594	29.6672	0	77.4269	41.5769	67.6395	22.5514	20.0789	2	0	2	6	0	17	12	18	6	5	-2.15214	down	0.0214843	1	yes	chr8	100810972	100811372	-	2	circRNA	ENSBTAT00000078844	ECPAS	46,45	Ecm29 proteasome adaptor and scaffold [Source:VGNC Symbol;Acc:VGNC:30551]	GO:0005634(nucleus);GO:0032947(protein-containing complex scaffold activity);GO:0043248(proteasome assembly)	NA	NA
circRNA14780	30.1217	11.0545	4.93297	49.4453	37.999	9.10905	0	7.5155	3.75857	0	5	2	1	10	10	2	0	2	1	0	2.71197	up	0.0216015	1	yes	chr11	59969633	59980857	-	3	circRNA	ENSBTAT00000085412	USP34	8,7,6	ubiquitin specific peptidase 34 [Source:VGNC Symbol;Acc:VGNC:36724]	GO:0004197(cysteine-type endopeptidase activity);GO:0004843(thiol-dependent ubiquitin-specific protease activity);GO:0005829(cytosol);GO:0006511(ubiquitin-dependent protein catabolic process);GO:0016579(protein deubiquitination);GO:0031647(regulation of protein stability);GO:0036459(thiol-dependent ubiquitinyl hydrolase activity);GO:0071108(protein K48-linked deubiquitination);GO:0090263(positive…	NA	EC:3.4.19.12
circRNA18980	0	0	0	0	0	22.7726	6.92948	0	30.0685	8.03157	0	0	0	0	0	5	2	0	8	2	-inf	down	0.02164	1	yes	X	102387584	102391384	-	1	intergenic	intergenic_circRNA	intergenic_circRNA	X:102387583-102391384	NA	NA	NA	NA
circRNA11484	0	0	0	0	0	63.7633	20.7884	0	0	12.0474	0	0	0	0	0	14	6	0	0	3	-inf	down	0.0220754	1	yes	chr17	5196157	5257303	+	1	intergenic	intergenic_circRNA	intergenic_circRNA	chr17:5196156-5257303	NA	NA	NA	NA
circRNA15158	0	0	0	0	0	9.10905	3.46474	0	48.8614	16.0631	0	0	0	0	0	2	1	0	13	4	-inf	down	0.0222657	1	yes	chr7	96419403	96432589	+	3	circRNA	ENSBTAT00000080071	LNPEP	3,4,5	leucyl and cystinyl aminopeptidase [Source:VGNC Symbol;Acc:VGNC:30944]	GO:0004177(aminopeptidase activity);GO:0005737(cytoplasm);GO:0005886(plasma membrane);GO:0005887(integral component of plasma membrane);GO:0006508(proteolysis);GO:0008237(metallopeptidase activity);GO:0008270(zinc ion binding);GO:0016020(membrane);GO:0016021(integral component of membrane);GO:0030163(protein catabolic process);GO:0030659(cytoplasmic vesicle membrane);GO:0042277(peptide binding);G…	04614(Renin-angiotensin system)	EC:3.4.11.3
ciRNA2380	0	0	0	0	0	0	76.2243	0	41.3442	0	0	0	0	0	0	0	22	0	11	0	-inf	down	0.0232809	1	yes	chr1	83704005	83712054	+	1	ciRNA	ENSBTAT00000013720	ENSBTAG00000010394	chr1:83704004-83712054	MCF.2 cell line derived transforming sequence-like 2 [Source:VGNC Symbol;Acc:VGNC:31303]	GO:0005089(Rho guanyl-nucleotide exchange factor activity);GO:0035023(regulation of Rho protein signal transduction)	NA	NA
circRNA14024	0	0	0	0	0	27.3271	13.859	60.124	0	0	0	0	0	0	0	6	4	16	0	0	-inf	down	0.0237609	1	yes	chr10	19494075	19521585	+	7	circRNA	ENSBTAT00000069146	ENSBTAG00000007614	chr10:19521585-19523734	Bardet-Biedl syndrome 4 [Source:NCBI gene;Acc:532120]	GO:0000226(microtubule cytoskeleton organization);GO:0000242(pericentriolar material);GO:0000281(mitotic cytokinesis);GO:0001103(RNA polymerase II repressing transcription factor binding);GO:0001750(photoreceptor outer segment);GO:0001764(neuron migration);GO:0001843(neural tube closure);GO:0001895(retina homeostasis);GO:0001917(photoreceptor inner segment);GO:0003085(negative regulation of syste…	NA	NA
circRNA10043	24.0974	55.2725	59.1956	98.8905	87.3977	0	10.3942	15.031	33.8271	20.0789	4	10	12	20	23	0	3	4	9	5	2.03383	up	0.023981	1	yes	chr9	60821745	60830280	+	6	circRNA	ENSBTAT00000024529	UBE2J1	2,3,4,5,6,7	ubiquitin conjugating enzyme E2 J1 [Source:VGNC Symbol;Acc:VGNC:36585]	GO:0007286(spermatid development);GO:0016020(membrane);GO:0016021(integral component of membrane);GO:0016567(protein ubiquitination);GO:0018279(protein N-linked glycosylation via asparagine);GO:0030433(ubiquitin-dependent ERAD pathway);GO:0031625(ubiquitin protein ligase binding);GO:0042534(regulation of tumor necrosis factor biosynthetic process);GO:0061631(ubiquitin conjugating enzyme activity)…	04120(Ubiquitin mediated proteolysis);04141(Protein processing in endoplasmic reticulum);05012(Parkinson disease)	EC:2.3.2.23
circRNA5677	0	0	0	0	0	9.10905	6.92948	22.5465	7.51713	4.01579	0	0	0	0	0	2	2	6	2	1	-inf	down	0.0241819	1	yes	chr13	47746753	47755248	-	3	circRNA	ENSBTAT00000010913	GPCPD1	8,7,6	glycerophosphocholine phosphodiesterase 1 [Source:VGNC Symbol;Acc:VGNC:29528]	GO:0005737(cytoplasm);GO:0006629(lipid metabolic process);GO:0007519(skeletal muscle tissue development);GO:0008081(phosphoric diester hydrolase activity);GO:0030246(carbohydrate binding);GO:0046475(glycerophospholipid catabolic process);GO:0047389(glycerophosphocholine phosphodiesterase activity);GO:2001070(starch binding)	00564(Glycerophospholipid metabolism);05231(Choline metabolism in cancer)	EC:3.1.4.2
circRNA2927	0	0	0	4.94453	0	18.2181	24.2532	15.031	11.2757	4.01579	0	0	0	1	0	4	7	4	3	1	-3.87991	down	0.0243104	1	yes	chr5	116620947	116621908	+	2	circRNA	ENSBTAT00000009339	GTSE1	5,6	G2 and S-phase expressed 1 [Source:VGNC Symbol;Acc:VGNC:29711]	NA	04115(p53 signaling pathway)	NA
circRNA10382	0	0	123.324	0	0	387.135	228.673	379.533	537.475	0	0	0	25	0	0	85	66	101	143	0	-3.63566	down	0.025441	1	yes	chr4	43637319	43639823	-	3	circRNA	ENSBTAT00000004985	ENSBTAG00000003825	chr4:43628628-43637318|chr4:43639823-43650130	protein tyrosine phosphatase, non-receptor type 12 [Source:VGNC Symbol;Acc:VGNC:33531]	GO:0002102(podosome);GO:0004721(phosphoprotein phosphatase activity);GO:0004725(protein tyrosine phosphatase activity);GO:0005737(cytoplasm);GO:0005829(cytosol);GO:0006470(protein dephosphorylation);GO:0016311(dephosphorylation);GO:0016787(hydrolase activity);GO:0016791(phosphatase activity);GO:0017124(SH3 domain binding);GO:0035335(peptidyl-tyrosine dephosphorylation);GO:0042058(regulation of ep…	NA	EC:3.1.3.48
circRNA2418	0	5.52725	0	9.88905	0	0	31.1827	26.3042	60.1371	12.0474	0	1	0	2	0	0	9	7	16	3	-3.07233	down	0.025964	1	yes	chr7	22798806	22799995	+	2	circRNA	ENSBTAT00000083520	FNIP1	12,13	folliculin interacting protein 1 [Source:VGNC Symbol;Acc:VGNC:29068]	GO:0000122(negative regulation of transcription by RNA polymerase II);GO:0001932(regulation of protein phosphorylation);GO:0001934(positive regulation of protein phosphorylation);GO:0002327(immature B cell differentiation);GO:0002904(positive regulation of B cell apoptotic process);GO:0005085(guanyl-nucleotide exchange factor activity);GO:0005737(cytoplasm);GO:0007005(mitochondrion organization);…	04150(mTOR signaling pathway)	NA
ciRNA177	24.0974	16.5818	19.7319	19.7781	22.7994	0	3.46474	3.75775	7.51713	4.01579	4	3	4	4	6	0	1	1	2	1	2.45711	up	0.026022	1	yes	chr1	115312206	115312697	-	1	ciRNA	ENSBTAT00000069762	MBNL1	9	muscleblind like splicing regulator 1 [Source:VGNC Symbol;Acc:VGNC:31283]	GO:0000381(regulation of alternative mRNA splicing, via spliceosome);GO:0003723(RNA binding);GO:0003725(double-stranded RNA binding);GO:0005634(nucleus);GO:0005654(nucleoplasm);GO:0005737(cytoplasm);GO:0005829(cytosol);GO:0008380(RNA splicing);GO:0010494(cytoplasmic stress granule);GO:0043484(regulation of RNA splicing);GO:0046872(metal ion binding)	NA	NA
circRNA4987	0	0	0	0	0	31.8817	24.2532	0	0	24.0947	0	0	0	0	0	7	7	0	0	6	-inf	down	0.0260538	1	yes	chr17	53934590	53935396	-	3	circRNA	ENSBTAT00000014321	ENSBTAG00000010812	chr17:53931399-53934590|chr17:53935396-53938571	purinergic receptor P2X 4 [Source:VGNC Symbol;Acc:VGNC:32520]	GO:0001614(purinergic nucleotide receptor activity);GO:0004931(extracellularly ATP-gated cation channel activity);GO:0005216(ion channel activity);GO:0005524(ATP binding);GO:0005639(integral component of nuclear inner membrane);GO:0005886(plasma membrane);GO:0005887(integral component of plasma membrane);GO:0006811(ion transport);GO:0006812(cation transport);GO:0007165(signal transduction);GO:000…	04020(Calcium signaling pathway);04080(Neuroactive ligand-receptor interaction)	NA
circRNA3133	30.1217	60.7998	78.9275	69.2234	53.1986	150.299	142.054	93.9437	154.101	128.505	5	11	16	14	14	33	41	25	41	32	-1.19449	down	0.0260729	1	yes	chr3	34578051	34581077	-	3	circRNA	ENSBTAT00000009642	STXBP3	17,16,15	syntaxin binding protein 3 [Source:VGNC Symbol;Acc:VGNC:35447]	GO:0001678(cellular glucose homeostasis);GO:0005829(cytosol);GO:0005886(plasma membrane);GO:0006887(exocytosis);GO:0006904(vesicle docking involved in exocytosis);GO:0007420(brain development);GO:0016192(vesicle-mediated transport);GO:0016324(apical plasma membrane);GO:0019905(syntaxin binding);GO:0022615(protein to membrane docking);GO:0030073(insulin secretion);GO:0031091(platelet alpha granule…	NA	NA
circRNA10586	0	0	0	0	0	0	48.5064	0	26.31	8.03157	0	0	0	0	0	0	14	0	7	2	-inf	down	0.0269013	1	yes	chr5	47651684	47655131	+	3	circRNA	ENSBTAT00000008243	ENSBTAG00000026993	chr5:47645454-47651683|chr5:47655131-47657046	transmembrane BAX inhibitor motif containing 4 [Source:NCBI gene;Acc:513242]	GO:0016020(membrane);GO:0016021(integral component of membrane)	NA	NA
circRNA27436	24.0974	22.109	0	44.5007	0	0	0	0	0	0	4	4	0	9	0	0	0	0	0	0	inf	up	0.0278093	1	yes	chr14	25094176	25258488	-	3	circRNA	ENSBTAT00000006516	ENSBTAG00000004954	chr14:25005543-25094176	thymocyte selection associated high mobility group box [Source:VGNC Symbol;Acc:VGNC:36228]	GO:0003677(DNA binding);GO:0005634(nucleus);GO:0030098(lymphocyte differentiation);GO:0032825(positive regulation of natural killer cell differentiation);GO:0048535(lymph node development);GO:0048541(Peyer's patch development)	NA	NA
circRNA27346	36.1461	27.6363	19.7319	0	0	0	0	0	0	0	6	5	4	0	0	0	0	0	0	0	inf	up	0.0290029	1	yes	chr9	82091403	82091670	+	1	circRNA	ENSBTAT00000075245	ENSBTAG00000009665	chr9:82076733-82091402|chr9:82091670-82100127	utrophin [Source:VGNC Symbol;Acc:VGNC:36749]	GO:0001954(positive regulation of cell-matrix adhesion);GO:0003779(actin binding);GO:0005178(integrin binding);GO:0005515(protein binding);GO:0005654(nucleoplasm);GO:0005737(cytoplasm);GO:0005856(cytoskeleton);GO:0005886(plasma membrane);GO:0008270(zinc ion binding);GO:0016010(dystrophin-associated glycoprotein complex);GO:0016020(membrane);GO:0017166(vinculin binding);GO:0019901(protein kinase b…	NA	NA
circRNA10638	6.02434	22.109	14.7989	0	18.9995	0	0	0	0	0	1	4	3	0	5	0	0	0	0	0	inf	up	0.0290369	1	yes	chr25	26655491	26656579	+	3	circRNA	ENSBTAT00000009348	ENSBTAG00000007103	chr25:26654173-26655491|chr25:26656579-26662719	integrin subunit alpha L [Source:VGNC Symbol;Acc:VGNC:30322]	GO:0002291(T cell activation via T cell receptor contact with antigen bound to MHC molecule on antigen presenting cell);GO:0005515(protein binding);GO:0005886(plasma membrane);GO:0006909(phagocytosis);GO:0007155(cell adhesion);GO:0007157(heterophilic cell-cell adhesion via plasma membrane cell adhesion molecules);GO:0007159(leukocyte cell-cell adhesion);GO:0007160(cell-matrix adhesion);GO:0007229…	04015(Rap1 signaling pathway);04514(Cell adhesion molecules (CAMs));04650(Natural killer cell mediated cytotoxicity);04670(Leukocyte transendothelial migration);04810(Regulation of actin cytoskeleton);05144(Malaria);05150(Staphylococcus aureus infection);05166(Human T-cell leukemia virus 1 infection);05169(Epstein-Barr virus infection);05323(Rheumatoid arthritis);05416(Viral myocarditis)	NA
circRNA10240	0	0	0	0	0	27.3271	6.92948	3.75775	37.5857	0	0	0	0	0	0	6	2	1	10	0	-inf	down	0.0290766	1	yes	chr8	44158147	44167965	-	5	circRNA	ENSBTAT00000002840	DOCK8	12,11,10,9,8	dedicator of cytokinesis 8 [Source:VGNC Symbol;Acc:VGNC:28162]	GO:0001771(immunological synapse formation);GO:0005085(guanyl-nucleotide exchange factor activity);GO:0005737(cytoplasm);GO:0007264(small GTPase mediated signal transduction);GO:0031252(cell leading edge);GO:0031256(leading edge membrane);GO:0036336(dendritic cell migration);GO:0043547(positive regulation of GTPase activity);GO:0061485(memory T cell proliferation);GO:0070233(negative regulation o…	NA	NA
circRNA14489	0	33.1635	19.7319	34.6117	0	0	0	0	0	0	0	6	4	7	0	0	0	0	0	0	inf	up	0.0292116	1	yes	chr11	88093717	88103945	-	4	circRNA	ENSBTAT00000079066	ENSBTAG00000002329	chr11:88087008-88093716|chr11:88103945-88121952	ArfGAP with SH3 domain, ankyrin repeat and PH domain 2 [Source:VGNC Symbol;Acc:VGNC:26185]	GO:0005096(GTPase activator activity);GO:0005515(protein binding);GO:0043547(positive regulation of GTPase activity);GO:0046872(metal ion binding)	04144(Endocytosis);04666(Fc gamma R-mediated phagocytosis)	NA
circRNA4180	12.0487	27.6363	14.7989	39.5562	22.7994	81.9814	41.5769	48.8507	82.6885	60.2368	2	5	3	8	6	18	12	13	22	15	-1.43235	down	0.0293135	1	yes	chr24	41915181	41915779	+	2	circRNA	ENSBTAT00000082366	ENSBTAG00000017279	chr24:41912316-41915180|chr24:41915779-41926193	VAMP associated protein A [Source:VGNC Symbol;Acc:VGNC:36763]	GO:0005783(endoplasmic reticulum);GO:0005789(endoplasmic reticulum membrane);GO:0005886(plasma membrane);GO:0005923(bicellular tight junction);GO:0008219(cell death);GO:0016020(membrane);GO:0016021(integral component of membrane);GO:0030054(cell junction);GO:0031175(neuron projection development);GO:0033149(FFAT motif binding);GO:0070972(protein localization to endoplasmic reticulum)	04979(Cholesterol metabolism)	NA
ciRNA1142	0	0	0	0	0	22.7726	10.3942	15.031	11.2757	0	0	0	0	0	0	5	3	4	3	0	-inf	down	0.0301436	1	yes	chr14	73541789	73554967	+	1	ciRNA	ENSBTAT00000045778	ENSBTAG00000011268	chr14:73541788-73554967	transmembrane protein 64 [Source:NCBI gene;Acc:536822]	GO:0016020(membrane);GO:0016021(integral component of membrane)	NA	NA
circRNA626	18.073	0	14.7989	9.88905	15.1996	0	0	0	0	0	3	0	3	2	4	0	0	0	0	0	inf	up	0.0303611	1	yes	chr10	36069288	36072082	+	4	circRNA	ENSBTAT00000005794	BAHD1	3,4,5,6	bromo adjacent homology domain containing 1 [Source:VGNC Symbol;Acc:VGNC:26411]	GO:0003682(chromatin binding);GO:0005654(nucleoplasm);GO:0005677(chromatin silencing complex);GO:0031507(heterochromatin assembly);GO:0045892(negative regulation of transcription, DNA-templated)	NA	NA
circRNA27183	12.0487	16.5818	14.7989	0	11.3997	0	0	0	0	0	2	3	3	0	3	0	0	0	0	0	inf	up	0.0306103	1	yes	chr3	82964293	82984428	+	10	circRNA	ENSBTAT00000026487	DOCK7	5,6,7,8,9,10,11,12,13,14	dedicator of cytokinesis 7 [Source:VGNC Symbol;Acc:VGNC:28161]	GO:0000226(microtubule cytoskeleton organization);GO:0005085(guanyl-nucleotide exchange factor activity);GO:0007264(small GTPase mediated signal transduction);GO:0007409(axonogenesis);GO:0008180(COP9 signalosome);GO:0031175(neuron projection development);GO:0033138(positive regulation of peptidyl-serine phosphorylation);GO:0045200(establishment of neuroblast polarity);GO:0048365(Rac GTPase bindin…	NA	NA
ciRNA288	12.0487	16.5818	19.7319	19.7781	22.7994	0	0	0	0	8.03157	2	3	4	4	6	0	0	0	0	2	3.50116	up	0.0306784	1	yes	chr5	25096430	25097164	+	1	ciRNA	ENSBTAT00000026568	ENSBTAG00000019944	chr5:25096429-25097164	methionyl aminopeptidase 2 [Source:VGNC Symbol;Acc:VGNC:31397]	GO:0004177(aminopeptidase activity);GO:0005737(cytoplasm);GO:0005829(cytosol);GO:0005886(plasma membrane);GO:0006508(proteolysis);GO:0008233(peptidase activity);GO:0008235(metalloexopeptidase activity);GO:0016485(protein processing);GO:0016787(hydrolase activity);GO:0018206(peptidyl-methionine modification);GO:0031365(N-terminal protein amino acid modification);GO:0046872(metal ion binding);GO:00…	NA	EC:3.4.11.18
circRNA11103	0	0	0	0	0	0	0	52.6085	11.2757	24.0947	0	0	0	0	0	0	0	14	3	6	-inf	down	0.0307911	1	yes	chr2	44044797	44051478	+	3	circRNA	ENSBTAT00000002456	ENSBTAG00000001887	chr2:44043000-44044796|chr2:44051478-44053361	signal transducing adaptor molecule 2 [Source:NCBI gene;Acc:538505]	GO:0005515(protein binding);GO:0005623(cell);GO:0005654(nucleoplasm);GO:0005737(cytoplasm);GO:0005829(cytosol);GO:0006886(intracellular protein transport);GO:0043231(intracellular membrane-bounded organelle)	04144(Endocytosis);04630(Jak-STAT signaling pathway)	NA
circRNA3879	84.3408	33.1635	49.3297	84.057	45.5988	127.527	200.955	135.279	221.755	56.221	14	6	10	17	12	28	58	36	59	14	-1.32293	down	0.0310121	1	yes	chr9	69249533	69270357	+	2	circRNA	ENSBTAT00000000294	AKAP7	6,7	A-kinase anchoring protein 7 [Source:VGNC Symbol;Acc:VGNC:25788]	GO:0005634(nucleus);GO:0005737(cytoplasm);GO:0005829(cytosol);GO:0010738(regulation of protein kinase A signaling);GO:0019901(protein kinase binding);GO:0032991(protein-containing complex);GO:0034237(protein kinase A regulatory subunit binding);GO:0050804(modulation of chemical synaptic transmission);GO:0051018(protein kinase A binding);GO:0098686(hippocampal mossy fiber to CA3 synapse)	NA	NA
circRNA9826	0	0	0	0	0	50.0998	10.3942	7.5155	0	4.01579	0	0	0	0	0	11	3	2	0	1	-inf	down	0.0311268	1	yes	chr1	118273648	118304239	-	4	circRNA	ENSBTAT00000014803	RNF13	7,6,5,4	ring finger protein 13 [Source:VGNC Symbol;Acc:VGNC:34020]	GO:0000139(Golgi membrane);GO:0004842(ubiquitin-protein transferase activity);GO:0005634(nucleus);GO:0005637(nuclear inner membrane);GO:0005654(nucleoplasm);GO:0005764(lysosome);GO:0005765(lysosomal membrane);GO:0005768(endosome);GO:0005783(endoplasmic reticulum);GO:0005789(endoplasmic reticulum membrane);GO:0005794(Golgi apparatus);GO:0005829(cytosol);GO:0006511(ubiquitin-dependent protein catab…	NA	EC:2.3.2.27
ciRNA910	24.0974	22.109	0	0	34.1991	0	0	0	0	0	4	4	0	0	9	0	0	0	0	0	inf	up	0.0314048	1	yes	chr21	31999724	32001582	-	1	ciRNA	ENSBTAT00000081644	ENSBTAG00000052779	chr21:31999723-32001582	NA	NA	NA	NA
circRNA7489	0	22.109	29.5978	0	0	104.754	65.8301	0	71.4128	88.3473	0	4	6	0	0	23	19	0	19	22	-2.67554	down	0.0314586	1	yes	chr24	32266989	32283944	-	5	circRNA	ENSBTAT00000048179	IMPACT	7,6,5,4,3	impact RWD domain protein [Source:VGNC Symbol;Acc:VGNC:30186]	GO:0000122(negative regulation of transcription by RNA polymerase II);GO:0001933(negative regulation of protein phosphorylation);GO:0003779(actin binding);GO:0005515(protein binding);GO:0005737(cytoplasm);GO:0005844(polysome);GO:0006417(regulation of translation);GO:0006446(regulation of translational initiation);GO:0007399(nervous system development);GO:0030154(cell differentiation);GO:0031333(n…	NA	NA
circRNA5967	0	0	0	0	0	36.4362	17.3237	7.5155	0	4.01579	0	0	0	0	0	8	5	2	0	1	-inf	down	0.0321751	1	yes	chr11	19644482	19649900	-	5	circRNA	ENSBTAT00000053855	CEBPZ	8,7,6,5,4	CCAAT enhancer binding protein zeta [Source:VGNC Symbol;Acc:VGNC:27164]	GO:0000978(RNA polymerase II proximal promoter sequence-specific DNA binding);GO:0001228(DNA-binding transcription activator activity, RNA polymerase II-specific);GO:0005634(nucleus);GO:0042254(ribosome biogenesis);GO:0045944(positive regulation of transcription by RNA polymerase II)	NA	NA
circRNA10009	0	22.109	39.4638	34.6117	75.998	0	10.3942	0	11.2757	0	0	4	8	7	20	0	3	0	3	0	2.99017	up	0.0327478	1	yes	chr9	39203797	39209354	-	2	circRNA	ENSBTAT00000012176	SLC16A10	3,2	solute carrier family 16 member 10 [Source:VGNC Symbol;Acc:VGNC:34684]	GO:0005887(integral component of plasma membrane);GO:0015173(aromatic amino acid transmembrane transporter activity);GO:0015349(thyroid hormone transmembrane transporter activity);GO:0015801(aromatic amino acid transport);GO:0016020(membrane);GO:0016021(integral component of membrane);GO:0055085(transmembrane transport);GO:0070327(thyroid hormone transport)	04919(Thyroid hormone signaling pathway);04974(Protein digestion and absorption)	NA
circRNA3054	0	0	4.93297	0	0	0	20.7884	33.8197	11.2757	16.0631	0	0	1	0	0	0	6	9	3	4	-4.05416	down	0.0329317	1	yes	chr4	118197607	118216283	-	4	circRNA	ENSBTAT00000043570	LMBR1	12,11,10,9	limb development membrane protein 1 [Source:VGNC Symbol;Acc:VGNC:30922]	GO:0016020(membrane);GO:0016021(integral component of membrane);GO:0042733(embryonic digit morphogenesis)	NA	NA
circRNA29605	0	0	9.86594	44.5007	34.1991	0	0	0	0	0	0	0	2	9	9	0	0	0	0	0	inf	up	0.03341	1	yes	chr7	69157944	69174928	-	4	circRNA	ENSBTAT00000005003	ADAM19	7,6,5,4	ADAM metallopeptidase domain 19 [Source:VGNC Symbol;Acc:VGNC:25608]	GO:0001890(placenta development);GO:0004222(metalloendopeptidase activity);GO:0005634(nucleus);GO:0005794(Golgi apparatus);GO:0006508(proteolysis);GO:0006509(membrane protein ectodomain proteolysis);GO:0008237(metallopeptidase activity);GO:0010628(positive regulation of gene expression);GO:0016020(membrane);GO:0016021(integral component of membrane);GO:0017124(SH3 domain binding);GO:2000049(posit…	NA	NA
circRNA3628	0	0	0	0	0	0	62.3653	0	41.3442	0	0	0	0	0	0	0	18	0	11	0	-inf	down	0.0335095	1	yes	chr1	83739470	83741921	+	2	circRNA	ENSBTAT00000013720	MCF2L2	4,5	MCF.2 cell line derived transforming sequence-like 2 [Source:VGNC Symbol;Acc:VGNC:31303]	GO:0005089(Rho guanyl-nucleotide exchange factor activity);GO:0035023(regulation of Rho protein signal transduction)	NA	NA
circRNA1712	0	22.109	34.5308	24.7226	22.7994	77.4269	62.3653	45.093	75.1713	44.1736	0	4	7	5	6	17	18	12	20	11	-1.54634	down	0.0336537	1	yes	chr24	55968301	55970452	-	2	circRNA	ENSBTAT00000020880	TXNL1	3,2	thioredoxin like 1 [Source:VGNC Symbol;Acc:VGNC:36542]	GO:0005623(cell);GO:0005737(cytoplasm);GO:0005829(cytosol);GO:0015036(disulfide oxidoreductase activity);GO:0045454(cell redox homeostasis)	NA	NA
circRNA4932	0	0	24.6648	24.7226	34.1991	0	0	0	0	0	0	0	5	5	9	0	0	0	0	0	inf	up	0.0337005	1	yes	chr10	54518602	54530715	+	6	circRNA	ENSBTAT00000018331	ENSBTAG00000013793	chr10:54481353-54518601|chr10:54530715-54535389	neural precursor cell expressed, developmentally down-regulated 4, E3 ubiquitin protein ligase [Source:VGNC Symbol;Acc:VGNC:55128]	GO:0000122(negative regulation of transcription by RNA polymerase II);GO:0000151(ubiquitin ligase complex);GO:0000209(protein polyubiquitination);GO:0000785(chromatin);GO:0002250(adaptive immune response);GO:0003151(outflow tract morphogenesis);GO:0003197(endocardial cushion development);GO:0004842(ubiquitin-protein transferase activity);GO:0005515(protein binding);GO:0005737(cytoplasm);GO:000579…	04120(Ubiquitin mediated proteolysis);04144(Endocytosis);04530(Tight junction);05169(Epstein-Barr virus infection)	EC:2.3.2.26
circRNA5260	138.56	176.872	167.721	182.948	83.5978	0	62.3653	18.7887	0	60.2368	23	32	34	37	22	0	18	5	0	15	2.40662	up	0.0337675	1	yes	chr3	57299345	57302650	-	2	circRNA	ENSBTAT00000081144	ENSBTAG00000031171	chr3:57296706-57299344|chr3:57302650-57314226	SH3 domain containing GRB2 like, endophilin B1 [Source:VGNC Symbol;Acc:VGNC:34575]	GO:0000139(Golgi membrane);GO:0000421(autophagosome membrane);GO:0005504(fatty acid binding);GO:0005515(protein binding);GO:0005737(cytoplasm);GO:0005739(mitochondrion);GO:0005741(mitochondrial outer membrane);GO:0005794(Golgi apparatus);GO:0005829(cytosol);GO:0006654(phosphatidic acid biosynthetic process);GO:0006915(apoptotic process);GO:0008289(lipid binding);GO:0008654(phospholipid biosynthet…	04140(Autophagy - animal);04144(Endocytosis)	NA
circRNA5135	0	0	0	0	0	0	6.92948	37.5775	45.1028	0	0	0	0	0	0	0	2	10	12	0	-inf	down	0.0340489	1	yes	chr17	39753820	39793655	-	4	circRNA	ENSBTAT00000077283	ENSBTAG00000012450	chr17:39689274-39753819|chr17:39793655-39812783	Rap guanine nucleotide exchange factor 2 [Source:VGNC Symbol;Acc:VGNC:33723]	GO:0001568(blood vessel development);GO:0001764(neuron migration);GO:0005085(guanyl-nucleotide exchange factor activity);GO:0005088(Ras guanyl-nucleotide exchange factor activity);GO:0005096(GTPase activator activity);GO:0005515(protein binding);GO:0005622(intracellular);GO:0005737(cytoplasm);GO:0005768(endosome);GO:0005770(late endosome);GO:0005829(cytosol);GO:0005886(plasma membrane);GO:0005911…	04010(MAPK signaling pathway);04015(Rap1 signaling pathway);04530(Tight junction)	NA
circRNA5495	0	11.0545	0	54.3898	22.7994	0	0	0	0	0	0	2	0	11	6	0	0	0	0	0	inf	up	0.0352826	1	yes	chr13	10298600	10312081	-	6	circRNA	ENSBTAT00000001242	ENSBTAG00000000939	chr13:10225060-10298599|chr13:10312081-10319596	kinesin family member 16B [Source:VGNC Symbol;Acc:VGNC:30585]	GO:0000166(nucleotide binding);GO:0003774(motor activity);GO:0003777(microtubule motor activity);GO:0005515(protein binding);GO:0005524(ATP binding);GO:0005871(kinesin complex);GO:0005874(microtubule);GO:0007018(microtubule-based movement);GO:0008017(microtubule binding);GO:0008574(ATP-dependent microtubule motor activity, plus-end-directed);GO:0016887(ATPase activity);GO:0035091(phosphatidylinos…	NA	NA
circRNA13343	0	0	0	0	0	9.10905	0	63.8817	22.5514	0	0	0	0	0	0	2	0	17	6	0	-inf	down	0.0354824	1	yes	chr5	30335689	30336952	-	2	circRNA	ENSBTAT00000006116	SPATS2	4,3	spermatogenesis associated serine rich 2 [Source:NCBI gene;Acc:617860]	GO:0005515(protein binding);GO:0005737(cytoplasm)	NA	NA
circRNA3383	42.1704	0	0	19.7781	18.9995	0	0	0	0	0	7	0	0	4	5	0	0	0	0	0	inf	up	0.0359214	1	yes	chr2	48243810	48266233	+	5	circRNA	ENSBTAT00000020335	ORC4	5,6,7,8,9	origin recognition complex subunit 4 [Source:VGNC Symbol;Acc:VGNC:32449]	GO:0000166(nucleotide binding);GO:0000784(nuclear chromosome, telomeric region);GO:0000808(origin recognition complex);GO:0003677(DNA binding);GO:0003688(DNA replication origin binding);GO:0005524(ATP binding);GO:0005634(nucleus);GO:0005664(nuclear origin of replication recognition complex);GO:0005730(nucleolus);GO:0005829(cytosol);GO:0006260(DNA replication);GO:0006270(DNA replication initiation)	04110(Cell cycle)	NA
circRNA16764	18.073	0	0	14.8336	49.3987	0	0	0	0	0	3	0	0	3	13	0	0	0	0	0	inf	up	0.0367945	1	yes	chr4	85607637	85609955	+	2	circRNA	ENSBTAT00000003820	CPED1	5,6	cadherin like and PC-esterase domain containing 1 [Source:VGNC Symbol;Acc:VGNC:27651]	GO:0005783(endoplasmic reticulum)	NA	NA
circRNA4727	0	0	0	19.7781	0	27.3271	34.6474	15.031	22.5514	16.0631	0	0	0	4	0	6	10	4	6	4	-2.54742	down	0.0373045	1	yes	chr20	10741922	10743487	+	1	intergenic	intergenic_circRNA	intergenic_circRNA	chr20:10741921-10743487	NA	NA	NA	NA
circRNA3881	0	44.218	19.7319	14.8336	0	0	0	0	0	0	0	8	4	3	0	0	0	0	0	0	inf	up	0.0373274	1	yes	chr9	72143778	72147533	+	5	circRNA	ENSBTAT00000049877	TBPL1	2,3,4,5,6	TATA-box binding protein like 1 [Source:VGNC Symbol;Acc:VGNC:35660]	GO:0000126(transcription factor TFIIIB complex);GO:0000978(RNA polymerase II proximal promoter sequence-specific DNA binding);GO:0000979(RNA polymerase II core promoter sequence-specific DNA binding);GO:0001016(RNA polymerase III regulatory region DNA binding);GO:0001228(DNA-binding transcription activator activity, RNA polymerase II-specific);GO:0001675(acrosome assembly);GO:0003677(DNA binding)…	03022(Basal transcription factors);05016(Huntington disease);05165(Human papillomavirus infection);05166(Human T-cell leukemia virus 1 infection);05203(Viral carcinogenesis)	NA
circRNA13493	0	0	0	0	0	50.0998	51.9711	0	0	0	0	0	0	0	0	11	15	0	0	0	-inf	down	0.0373567	1	yes	chr4	114017504	114039675	-	3	circRNA	ENSBTAT00000078323	RHEB	4,3,2	Ras homolog, mTORC1 binding [Source:VGNC Symbol;Acc:VGNC:33939]	GO:0000166(nucleotide binding);GO:0003924(GTPase activity);GO:0005525(GTP binding);GO:0005681(spliceosomal complex);GO:0007165(signal transduction);GO:0016020(membrane);GO:0019901(protein kinase binding);GO:0032006(regulation of TOR signaling);GO:0032008(positive regulation of TOR signaling);GO:0048714(positive regulation of oligodendrocyte differentiation);GO:0120163(negative regulation of cold-…	04072(Phospholipase D signaling pathway);04140(Autophagy - animal);04150(mTOR signaling pathway);04151(PI3K-Akt signaling pathway);04152(AMPK signaling pathway);04211(Longevity regulating pathway);04218(Cellular senescence);04714(Thermogenesis);04910(Insulin signaling pathway);04919(Thyroid hormone signaling pathway);05163(Human cytomegalovirus infection);05165(Human papillomavirus infection);051…	NA
circRNA18527	0	0	0	0	0	4.55452	3.46474	15.031	7.51713	8.03157	0	0	0	0	0	1	1	4	2	2	-inf	down	0.0376254	1	yes	chr3	11063927	11066019	+	4	circRNA	ENSBTAT00000061417	SPTA1	29,30,31,32	spectrin alpha, erythrocytic 1 [Source:VGNC Symbol;Acc:VGNC:35250]	GO:0002260(lymphocyte homeostasis);GO:0005509(calcium ion binding);GO:0005515(protein binding);GO:0006779(porphyrin-containing compound biosynthetic process);GO:0007009(plasma membrane organization);GO:0008091(spectrin);GO:0008360(regulation of cell shape);GO:0014731(spectrin-associated cytoskeleton);GO:0016020(membrane);GO:0030036(actin cytoskeleton organization);GO:0030097(hemopoiesis);GO:00308…	04210(Apoptosis)	NA
circRNA10523	0	0	19.7319	14.8336	45.5988	0	0	0	0	0	0	0	4	3	12	0	0	0	0	0	inf	up	0.0377704	1	yes	chr2	73218703	73246502	-	6	circRNA	ENSBTAT00000082283	ENSBTAG00000019781	chr2:73187132-73218702|chr2:73246502-73305868	cytoplasmic linker associated protein 1 [Source:VGNC Symbol;Acc:VGNC:27389]	GO:0000226(microtubule cytoskeleton organization);GO:0000776(kinetochore);GO:0001578(microtubule bundle formation);GO:0002162(dystroglycan binding);GO:0005794(Golgi apparatus);GO:0005813(centrosome);GO:0005828(kinetochore microtubule);GO:0005876(spindle microtubule);GO:0005881(cytoplasmic microtubule);GO:0005925(focal adhesion);GO:0005938(cell cortex);GO:0006903(vesicle targeting);GO:0007020(micr…	NA	NA
circRNA8911	0	0	4.93297	0	0	9.10905	6.92948	33.8197	0	32.1263	0	0	1	0	0	2	2	9	0	8	-4.05482	down	0.0378095	1	yes	chr5	116915240	116923979	-	7	circRNA	ENSBTAT00000064397	CERK	8,7,6,5,4,3,2	ceramide kinase [Source:VGNC Symbol;Acc:VGNC:55885]	GO:0000287(magnesium ion binding);GO:0001729(ceramide kinase activity);GO:0003951(NAD+ kinase activity);GO:0006672(ceramide metabolic process);GO:0016021(integral component of membrane);GO:0016301(kinase activity);GO:0016310(phosphorylation);GO:0046834(lipid phosphorylation)	00600(Sphingolipid metabolism)	EC:2.7.1.138
circRNA1615	36.1461	11.0545	9.86594	19.7781	7.5998	0	0	3.75775	0	4.01579	6	2	2	4	2	0	0	1	0	1	3.44136	up	0.0379568	1	yes	chr27	26726150	26737987	-	3	circRNA	ENSBTAT00000016863	GTF2E2	6,5,4	general transcription factor IIE subunit 2 [Source:VGNC Symbol;Acc:VGNC:29694]	GO:0001097(TFIIH-class transcription factor complex binding);GO:0003677(DNA binding);GO:0005634(nucleus);GO:0005654(nucleoplasm);GO:0005669(transcription factor TFIID complex);GO:0005673(transcription factor TFIIE complex);GO:0005829(cytosol);GO:0006366(transcription by RNA polymerase II);GO:0006367(transcription initiation from RNA polymerase II promoter);GO:0016251(RNA polymerase II general tra…	03022(Basal transcription factors);05203(Viral carcinogenesis)	NA
circRNA15254	0	0	0	0	0	40.9907	27.7179	0	0	8.03157	0	0	0	0	0	9	8	0	0	2	-inf	down	0.038197	1	yes	chr5	117073025	117076538	+	2	circRNA	ENSBTAT00000075523	TBC1D22A	6,7	TBC1 domain family member 22A [Source:VGNC Symbol;Acc:VGNC:35636]	GO:0005096(GTPase activator activity);GO:0005623(cell);GO:0006886(intracellular protein transport);GO:0017137(Rab GTPase binding);GO:0042803(protein homodimerization activity);GO:0071889(14-3-3 protein binding);GO:0090630(activation of GTPase activity)	NA	NA
ciRNA2073	0	0	0	0	0	27.3271	13.859	41.3352	0	0	0	0	0	0	0	6	4	11	0	0	-inf	down	0.0387232	1	yes	chr6	101943010	101950121	+	1	ciRNA	ENSBTAT00000070038	ENSBTAG00000018488	chr6:101943009-101950121	AF4/FMR2 family member 1 [Source:VGNC Symbol;Acc:VGNC:25710]	GO:0003690(double-stranded DNA binding);GO:0003700(DNA-binding transcription factor activity);GO:0005634(nucleus);GO:0006355(regulation of transcription, DNA-templated);GO:0008023(transcription elongation factor complex);GO:0032783(ELL-EAF complex)	05202(Transcriptional misregulation in cancer)	NA
circRNA19047	0	0	0	0	0	31.8817	10.3942	0	0	28.1105	0	0	0	0	0	7	3	0	0	7	-inf	down	0.038742	1	yes	chr26	1092559	1093316	+	1	intergenic	intergenic_circRNA	intergenic_circRNA	chr26:1092558-1093316	NA	NA	NA	NA
circRNA8074	24.0974	171.345	29.5978	0	0	0	10.3942	0	7.51713	4.01579	4	31	6	0	0	0	3	0	2	1	3.35939	up	0.0393232	1	yes	chr21	68046775	68066310	+	2	circRNA	ENSBTAT00000070668	MARK3	2,3	microtubule affinity regulating kinase 3 [Source:VGNC Symbol;Acc:VGNC:31249]	GO:0000166(nucleotide binding);GO:0000226(microtubule cytoskeleton organization);GO:0004672(protein kinase activity);GO:0004674(protein serine/threonine kinase activity);GO:0005524(ATP binding);GO:0005737(cytoplasm);GO:0005886(plasma membrane);GO:0006468(protein phosphorylation);GO:0016301(kinase activity);GO:0016310(phosphorylation);GO:0016740(transferase activity);GO:0018105(peptidyl-serine pho…	NA	EC:2.7.11.1
circRNA8286	0	33.1635	73.9945	0	0	0	0	0	0	0	0	6	15	0	0	0	0	0	0	0	inf	up	0.0393676	1	yes	chr7	25799437	25812952	-	8	circRNA	ENSBTAT00000082866	SLC12A2	12,11,10,9,8,7,6,5	solute carrier family 12 member 2 [Source:VGNC Symbol;Acc:VGNC:34665]	GO:0005215(transporter activity);GO:0006811(ion transport);GO:0006884(cell volume homeostasis);GO:0008511(sodium:potassium:chloride symporter activity);GO:0008519(ammonium transmembrane transporter activity);GO:0010818(T cell chemotaxis);GO:0015081(sodium ion transmembrane transporter activity);GO:0015377(cation:chloride symporter activity);GO:0015378(sodium:chloride symporter activity);GO:001537…	04970(Salivary secretion);04972(Pancreatic secretion)	NA
circRNA6220	6.02434	0	4.93297	4.94453	0	22.7726	24.2532	22.5465	15.0343	12.0474	1	0	1	1	0	5	7	6	4	3	-2.60363	down	0.0394256	1	yes	chr10	10637915	10657947	+	8	circRNA	ENSBTAT00000078411	TENT2	5,6,7,8,9,10,11,12	terminal nucleotidyltransferase 2 [Source:VGNC Symbol;Acc:VGNC:54564]	GO:0000166(nucleotide binding);GO:0002244(hematopoietic progenitor cell differentiation);GO:0004652(polynucleotide adenylyltransferase activity);GO:0005524(ATP binding);GO:0005634(nucleus);GO:0005737(cytoplasm);GO:0006397(mRNA processing);GO:0016740(transferase activity);GO:0034062(5'-3' RNA polymerase activity);GO:0043489(RNA stabilization);GO:0043631(RNA polyadenylation);GO:0046872(metal ion bi…	NA	EC:2.7.7.19
circRNA2535	168.682	0	118.391	108.78	566.185	68.3179	38.1121	41.3352	0	36.1421	28	0	24	22	149	15	11	11	0	9	2.38711	up	0.039664	1	yes	chr6	5870873	5876472	+	3	circRNA	ENSBTAT00000014479	PDE5A	15,16,17	phosphodiesterase 5A [Source:VGNC Symbol;Acc:VGNC:32678]	GO:0000166(nucleotide binding);GO:0003824(catalytic activity);GO:0004112(cyclic-nucleotide phosphodiesterase activity);GO:0004114(3',5'-cyclic-nucleotide phosphodiesterase activity);GO:0005515(protein binding);GO:0007165(signal transduction);GO:0008081(phosphoric diester hydrolase activity);GO:0008152(metabolic process);GO:0010613(positive regulation of cardiac muscle hypertrophy);GO:0010749(regu…	00230(Purine metabolism);04022(cGMP-PKG signaling pathway)	EC:3.1.4.35
circRNA8214	0	5.52725	24.6648	4.94453	22.7994	0	0	0	0	0	0	1	5	1	6	0	0	0	0	0	inf	up	0.0397086	1	yes	chr29	32131745	32136077	+	2	circRNA	ENSBTAT00000071122	FLI1	3,4	Fli-1 proto-oncogene, ETS transcription factor [Source:VGNC Symbol;Acc:VGNC:29031]	GO:0000978(RNA polymerase II proximal promoter sequence-specific DNA binding);GO:0000980(RNA polymerase II distal enhancer sequence-specific DNA binding);GO:0000981(DNA-binding transcription factor activity, RNA polymerase II-specific);GO:0001228(DNA-binding transcription activator activity, RNA polymerase II-specific);GO:0003677(DNA binding);GO:0003682(chromatin binding);GO:0003700(DNA-binding t…	05202(Transcriptional misregulation in cancer)	NA
circRNA684	18.073	16.5818	29.5978	44.5007	18.9995	91.0905	76.2243	52.6085	33.8271	60.2368	3	3	6	9	5	20	22	14	9	15	-1.29735	down	0.0398453	1	yes	chr10	59431375	59431710	-	2	circRNA	ENSBTAT00000061383	AP4E1	10,9	adaptor related protein complex 4 subunit epsilon 1 [Source:VGNC Symbol;Acc:VGNC:25992]	GO:0006886(intracellular protein transport);GO:0015031(protein transport);GO:0016020(membrane);GO:0016192(vesicle-mediated transport);GO:0030117(membrane coat);GO:0030124(AP-4 adaptor complex)	04142(Lysosome)	NA
circRNA11312	0	0	0	0	0	54.6543	17.3237	0	0	8.03157	0	0	0	0	0	12	5	0	0	2	-inf	down	0.0399298	1	yes	X	91031375	91042868	-	1	intergenic	intergenic_circRNA	intergenic_circRNA	X:91031374-91042868	NA	NA	NA	NA
circRNA2238	36.1461	22.109	19.7319	64.2789	11.3997	9.10905	6.92948	0	15.0343	4.01579	6	4	4	13	3	2	2	0	4	1	2.13072	up	0.0400109	1	yes	chr28	19326127	19327787	-	2	circRNA	ENSBTAT00000002067	JMJD1C	24,23	jumonji domain containing 1C [Source:VGNC Symbol;Acc:VGNC:30376]	GO:0000785(chromatin);GO:0000976(transcription regulatory region sequence-specific DNA binding);GO:0005634(nucleus);GO:0031490(chromatin DNA binding);GO:0032454(histone demethylase activity (H3-K9 specific));GO:0033169(histone H3-K9 demethylation)	05202(Transcriptional misregulation in cancer)	NA
circRNA4900	18.073	44.218	24.6648	19.7781	0	95.645	69.2948	52.6085	82.6885	40.1579	3	8	5	4	0	21	20	14	22	10	-1.67319	down	0.0401489	1	yes	chr19	17952752	17958098	-	5	circRNA	ENSBTAT00000071638	ENSBTAG00000010001	chr19:17949138-17952751|chr19:17958098-17977266	ras homolog family member T1 [Source:VGNC Symbol;Acc:VGNC:33953]	GO:0000166(nucleotide binding);GO:0003924(GTPase activity);GO:0005509(calcium ion binding);GO:0005525(GTP binding);GO:0005739(mitochondrion);GO:0005741(mitochondrial outer membrane);GO:0007005(mitochondrion organization);GO:0007266(Rho protein signal transduction);GO:0010821(regulation of mitochondrion organization);GO:0016020(membrane);GO:0016021(integral component of membrane);GO:0016787(hydrol…	04137(Mitophagy - animal)	NA
circRNA9149	18.073	5.52725	14.7989	14.8336	0	0	0	0	0	0	3	1	3	3	0	0	0	0	0	0	inf	up	0.0401886	1	yes	chr3	15190304	15199689	+	2	circRNA	ENSBTAT00000005172	ASH1L	4,5	ASH1 like histone lysine methyltransferase [Source:VGNC Symbol;Acc:VGNC:50606]	GO:0001501(skeletal system development);GO:0002674(negative regulation of acute inflammatory response);GO:0003677(DNA binding);GO:0003682(chromatin binding);GO:0005515(protein binding);GO:0005634(nucleus);GO:0005654(nucleoplasm);GO:0005794(Golgi apparatus);GO:0007338(single fertilization);GO:0008168(methyltransferase activity);GO:0009791(post-embryonic development);GO:0010468(regulation of gene e…	00310(Lysine degradation)	EC:2.1.1.43
circRNA12147	48.1948	55.2725	14.7989	49.4453	49.3987	13.6636	10.3942	0	0	20.0789	8	10	3	10	13	3	3	0	0	5	2.29838	up	0.0408105	1	yes	chr8	101668201	101700006	-	4	circRNA	ENSBTAT00000022272	ENSBTAG00000016750	chr8:101658928-101668200|chr8:101700006-101721840	polypyrimidine tract binding protein 3 [Source:VGNC Symbol;Acc:VGNC:52810]	GO:0003676(nucleic acid binding);GO:0003723(RNA binding);GO:0005634(nucleus);GO:0006397(mRNA processing);GO:0033119(negative regulation of RNA splicing);GO:0045595(regulation of cell differentiation)	NA	NA
circRNA20460	0	0	0	0	0	0	20.7884	41.3352	0	12.0474	0	0	0	0	0	0	6	11	0	3	-inf	down	0.0411935	1	yes	chr6	61277416	61280773	-	3	circRNA	ENSBTAT00000085787	ATP8A1	30,29,28	ATPase phospholipid transporting 8A1 [Source:VGNC Symbol;Acc:VGNC:26329]	GO:0000166(nucleotide binding);GO:0000287(magnesium ion binding);GO:0004012(phospholipid-translocating ATPase activity);GO:0005524(ATP binding);GO:0005783(endoplasmic reticulum);GO:0005794(Golgi apparatus);GO:0005802(trans-Golgi network);GO:0005886(plasma membrane);GO:0007612(learning);GO:0015914(phospholipid transport);GO:0016020(membrane);GO:0016021(integral component of membrane);GO:0030335(po…	NA	EC:7.6.2.1
circRNA7726	24.0974	38.6908	14.7989	39.5562	15.1996	4.55452	13.859	0	0	0	4	7	3	8	4	1	4	0	0	0	2.84545	up	0.041374	1	yes	chr22	43682801	43695130	+	5	circRNA	ENSBTAT00000071316	ENSBTAG00000020802	9,10,11,12,13	dynein axonemal heavy chain 12 [Source:NCBI gene;Acc:100847355]	GO:0003777(microtubule motor activity);GO:0005524(ATP binding);GO:0007018(microtubule-based movement);GO:0008569(ATP-dependent microtubule motor activity, minus-end-directed);GO:0030286(dynein complex);GO:0045503(dynein light chain binding);GO:0045505(dynein intermediate chain binding);GO:0051959(dynein light intermediate chain binding)	05016(Huntington disease)	NA
circRNA21830	0	33.1635	24.6648	19.7781	7.5998	0	0	7.5155	0	0	0	6	5	4	2	0	0	2	0	0	3.50302	up	0.0414969	1	yes	chr12	2495049	2536292	+	4	circRNA	ENSBTAT00000061079	DIAPH3	22,23,24,25	diaphanous related formin 3 [Source:VGNC Symbol;Acc:VGNC:28062]	GO:0003779(actin binding);GO:0005634(nucleus);GO:0005737(cytoplasm);GO:0007010(cytoskeleton organization);GO:0016043(cellular component organization);GO:0017048(Rho GTPase binding);GO:0030036(actin cytoskeleton organization);GO:0030041(actin filament polymerization)	04810(Regulation of actin cytoskeleton)	NA
ciRNA3301	18.073	22.109	0	0	30.3992	0	0	0	0	0	3	4	0	0	8	0	0	0	0	0	inf	up	0.0416865	1	yes	chr18	5310021	5310405	+	1	ciRNA	ENSBTAT00000086215	ENSBTAG00000015894	chr18:5310020-5310405	WW domain containing oxidoreductase [Source:VGNC Symbol;Acc:VGNC:36977]	GO:0001649(osteoblast differentiation);GO:0003713(transcription coactivator activity);GO:0005515(protein binding);GO:0005634(nucleus);GO:0005737(cytoplasm);GO:0005739(mitochondrion);GO:0005794(Golgi apparatus);GO:0005829(cytosol);GO:0005886(plasma membrane);GO:0005902(microvillus);GO:0019899(enzyme binding);GO:0030178(negative regulation of Wnt signaling pathway);GO:0045944(positive regulation of…	NA	NA
circRNA11774	0	0	0	0	0	31.8817	24.2532	0	0	12.0474	0	0	0	0	0	7	7	0	0	3	-inf	down	0.0419506	1	yes	chr18	44793917	44795594	+	4	circRNA	ENSBTAT00000008386	ENSBTAG00000006396	chr18:44787480-44793916|chr18:44795594-44796947	glucose-6-phosphate isomerase [Source:VGNC Symbol;Acc:VGNC:29534]	GO:0001701(in utero embryonic development);GO:0001707(mesoderm formation);GO:0004347(glucose-6-phosphate isomerase activity);GO:0005125(cytokine activity);GO:0005576(extracellular region);GO:0005615(extracellular space);GO:0005737(cytoplasm);GO:0005829(cytosol);GO:0005886(plasma membrane);GO:0006094(gluconeogenesis);GO:0006096(glycolytic process);GO:0010469(regulation of signaling receptor activi…	00010(Glycolysis / Gluconeogenesis);00030(Pentose phosphate pathway);00500(Starch and sucrose metabolism);00520(Amino sugar and nucleotide sugar metabolism)	EC:5.3.1.9
circRNA13151	0	0	0	0	0	13.6636	6.92948	18.7887	11.2757	0	0	0	0	0	0	3	2	5	3	0	-inf	down	0.0422512	1	yes	chr29	1064299	1070970	-	5	circRNA	ENSBTAT00000004617	C29H11orf54	7,6,5,4,3	chromosome 29 C11orf54 homolog [Source:VGNC Symbol;Acc:VGNC:52699]	GO:0005634(nucleus);GO:0005654(nucleoplasm);GO:0008270(zinc ion binding);GO:0016604(nuclear body);GO:0016787(hydrolase activity);GO:0016788(hydrolase activity, acting on ester bonds);GO:0046872(metal ion binding)	NA	NA
circRNA9621	30.1217	22.109	19.7319	0	0	0	0	0	0	0	5	4	4	0	0	0	0	0	0	0	inf	up	0.0423514	1	yes	chr1	2328136	2329856	-	2	circRNA	ENSBTAT00000020239	IFNAR2	7,6	interferon alpha and beta receptor subunit 2 [Source:VGNC Symbol;Acc:VGNC:30055]	GO:0004896(cytokine receptor activity);GO:0004905(type I interferon receptor activity);GO:0005515(protein binding);GO:0005886(plasma membrane);GO:0016020(membrane);GO:0016021(integral component of membrane);GO:0019221(cytokine-mediated signaling pathway);GO:0060337(type I interferon signaling pathway)	04060(Cytokine-cytokine receptor interaction);04151(PI3K-Akt signaling pathway);04217(Necroptosis);04380(Osteoclast differentiation);04620(Toll-like receptor signaling pathway);04621(NOD-like receptor signaling pathway);04630(Jak-STAT signaling pathway);04650(Natural killer cell mediated cytotoxicity);05160(Hepatitis C);05162(Measles);05164(Influenza A);05165(Human papillomavirus infection);05167…	NA
circRNA27501	36.1461	0	24.6648	0	11.3997	0	0	0	0	0	6	0	5	0	3	0	0	0	0	0	inf	up	0.0429316	1	yes	chr7	80595827	80599456	+	3	circRNA	ENSBTAT00000079523	ENSBTAG00000021577	chr7:80590128-80595826|chr7:80599456-80603180	zinc finger FYVE-type containing 16 [Source:VGNC Symbol;Acc:VGNC:37174]	GO:0005545(1-phosphatidylinositol binding);GO:0005547(phosphatidylinositol-3,4,5-trisphosphate binding);GO:0005769(early endosome);GO:0005829(cytosol);GO:0006622(protein targeting to lysosome);GO:0008565(protein transporter activity);GO:0016197(endosomal transport);GO:0031901(early endosome membrane);GO:0043231(intracellular membrane-bounded organelle);GO:0046872(metal ion binding)	04144(Endocytosis);04350(TGF-beta signaling pathway)	NA
ciRNA129	0	5.52725	4.93297	24.7226	22.7994	0	0	0	0	0	0	1	1	5	6	0	0	0	0	0	inf	up	0.04348	1	yes	chr7	43374519	43375292	+	1	ciRNA	ENSBTAT00000066209	PTBP1	9	polypyrimidine tract binding protein 1 [Source:VGNC Symbol;Acc:VGNC:52809]	GO:0000381(regulation of alternative mRNA splicing, via spliceosome);GO:0003676(nucleic acid binding);GO:0003723(RNA binding);GO:0005634(nucleus);GO:0006397(mRNA processing);GO:0008380(RNA splicing);GO:0033119(negative regulation of RNA splicing);GO:0035307(positive regulation of protein dephosphorylation);GO:0036002(pre-mRNA binding);GO:0048025(negative regulation of mRNA splicing, via spliceoso…	NA	NA
circRNA14101	0	0	0	0	0	22.7726	20.7884	30.062	0	0	0	0	0	0	0	5	6	8	0	0	-inf	down	0.0434943	1	yes	chr5	43667918	43669851	-	3	circRNA	ENSBTAT00000079672	ENSBTAG00000031950	chr5:43669851-43673336	RAB3A interacting protein [Source:VGNC Symbol;Acc:VGNC:56227]	GO:0005085(guanyl-nucleotide exchange factor activity)	NA	NA
circRNA5253	0	5.52725	0	0	0	31.8817	6.92948	0	18.7928	20.0789	0	1	0	0	0	7	2	0	5	5	-3.81296	down	0.0439468	1	yes	chr25	10542618	10544674	-	2	circRNA	ENSBTAT00000019422	ENSBTAG00000014588	chr25:10541733-10542618|chr25:10544674-10547474	ribosomal L1 domain containing 1 [Source:VGNC Symbol;Acc:VGNC:34180]	GO:0000470(maturation of LSU-rRNA);GO:0003723(RNA binding);GO:0003730(mRNA 3'-UTR binding);GO:0005634(nucleus);GO:0005730(nucleolus);GO:0030686(90S preribosome);GO:0032880(regulation of protein localization);GO:0042981(regulation of apoptotic process);GO:0048027(mRNA 5'-UTR binding);GO:2000772(regulation of cellular senescence)	NA	NA
circRNA18818	0	0	0	0	0	4.55452	0	11.2732	33.8271	8.03157	0	0	0	0	0	1	0	3	9	2	-inf	down	0.044047	1	yes	chr8	17337704	17338808	+	2	circRNA	ENSBTAT00000001617	CAAP1	3,4	caspase activity and apoptosis inhibitor 1 [Source:VGNC Symbol;Acc:VGNC:26660]	GO:0006915(apoptotic process);GO:0042981(regulation of apoptotic process);GO:2001268(negative regulation of cysteine-type endopeptidase activity involved in apoptotic signaling pathway)	NA	NA
circRNA4386	30.1217	0	24.6648	19.7781	0	0	0	0	0	0	5	0	5	4	0	0	0	0	0	0	inf	up	0.0444933	1	yes	chr2	107099587	107109468	-	4	circRNA	ENSBTAT00000043942	ENSBTAG00000031041	chr2:107022991-107099587|chr2:107109468-107112814	non-homologous end joining factor 1 [Source:VGNC Symbol;Acc:VGNC:32064]	GO:0001650(fibrillar center);GO:0005634(nucleus);GO:0006302(double-strand break repair);GO:0006303(double-strand break repair via nonhomologous end joining);GO:0010212(response to ionizing radiation);GO:0030183(B cell differentiation);GO:0030217(T cell differentiation);GO:0032807(DNA ligase IV complex);GO:0045027(DNA end binding);GO:0070419(nonhomologous end joining complex)	03450(Non-homologous end-joining)	NA
circRNA19062	0	0	0	0	0	13.6636	17.3237	0	0	32.1263	0	0	0	0	0	3	5	0	0	8	-inf	down	0.0446149	1	yes	chr5	101494687	101495535	+	1	intergenic	intergenic_circRNA	intergenic_circRNA	chr5:101494686-101495535	NA	NA	NA	NA
circRNA17212	0	0	0	0	0	31.8817	0	33.8197	15.0343	0	0	0	0	0	0	7	0	9	4	0	-inf	down	0.0448535	1	yes	NKLS02002210.1	141744	142453	+	1	intergenic	intergenic_circRNA	intergenic_circRNA	NKLS02002210.1:141743-142453	NA	NA	NA	NA
circRNA14303	0	0	19.7319	29.6672	22.7994	0	0	0	0	0	0	0	4	6	6	0	0	0	0	0	inf	up	0.0450639	1	yes	chr2	118169821	118171919	-	1	intergenic	intergenic_circRNA	intergenic_circRNA	chr2:118169820-118171919	NA	NA	NA	NA
circRNA1746	6.02434	5.52725	44.3967	9.88905	26.5993	91.0905	10.3942	112.732	71.4128	28.1105	1	1	9	2	7	20	3	30	19	7	-1.76303	down	0.0452986	1	yes	chr25	7894936	7895211	+	1	circRNA	ENSBTAT00000018406	C25H16orf72	3	chromosome 25 C16orf72 homolog [Source:VGNC Symbol;Acc:VGNC:52687]	NA	NA	NA
circRNA14208	0	33.1635	0	29.6672	11.3997	0	0	0	0	0	0	6	0	6	3	0	0	0	0	0	inf	up	0.0454967	1	yes	X	95886113	95897230	+	1	intergenic	intergenic_circRNA	intergenic_circRNA	X:95886112-95897230	NA	NA	NA	NA
circRNA18735	0	0	0	0	0	27.3271	3.46474	15.031	0	8.03157	0	0	0	0	0	6	1	4	0	2	-inf	down	0.0456454	1	yes	chr1	139315302	139339297	-	10	circRNA	ENSBTAT00000018087	BRWD1	17,16,15,14,13,12,11,10,9,8	bromodomain and WD repeat domain containing 1 [Source:VGNC Symbol;Acc:VGNC:26575]	GO:0005515(protein binding);GO:0005634(nucleus);GO:0005730(nucleolus);GO:0005829(cytosol);GO:0006357(regulation of transcription by RNA polymerase II);GO:0007010(cytoskeleton organization);GO:0008360(regulation of cell shape)	NA	NA
circRNA11953	0	0	0	0	0	40.9907	24.2532	0	7.51713	0	0	0	0	0	0	9	7	0	2	0	-inf	down	0.0456765	1	yes	chr17	69063323	69065569	+	2	circRNA	ENSBTAT00000072936	ENSBTAG00000001030	chr17:69053452-69063322|chr17:69065569-69076380	myotubularin related protein 3 [Source:VGNC Symbol;Acc:VGNC:31742]	GO:0004438(phosphatidylinositol-3-phosphatase activity);GO:0004722(protein serine/threonine phosphatase activity);GO:0004725(protein tyrosine phosphatase activity);GO:0005737(cytoplasm);GO:0006470(protein dephosphorylation);GO:0016020(membrane);GO:0019898(extrinsic component of membrane);GO:0019903(protein phosphatase binding);GO:0042149(cellular response to glucose starvation);GO:0046856(phospha…	00562(Inositol phosphate metabolism);04070(Phosphatidylinositol signaling system);04140(Autophagy - animal)	EC:3.1.3.48
circRNA5952	0	5.52725	4.93297	0	0	27.3271	3.46474	48.8507	11.2757	12.0474	0	1	1	0	0	6	1	13	3	3	-3.29918	down	0.0457535	1	yes	chr11	15630498	15658844	+	2	circRNA	ENSBTAT00000026435	LTBP1	4,5	latent transforming growth factor beta binding protein 1 [Source:VGNC Symbol;Acc:VGNC:31071]	GO:0001527(microfibril);GO:0003281(ventricular septum development);GO:0005509(calcium ion binding);GO:0031012(extracellular matrix);GO:0032991(protein-containing complex);GO:0035583(sequestering of TGFbeta in extracellular matrix);GO:0035904(aorta development);GO:0050431(transforming growth factor beta binding);GO:0050436(microfibril binding);GO:0060976(coronary vasculature development);GO:006202…	04350(TGF-beta signaling pathway)	NA
circRNA11725	18.073	0	14.7989	44.5007	0	0	0	0	0	0	3	0	3	9	0	0	0	0	0	0	inf	up	0.0459423	1	yes	chr8	48588860	48595775	-	1	intergenic	intergenic_circRNA	intergenic_circRNA	chr8:48588859-48595775	NA	NA	NA	NA
circRNA26716	18.073	0	0	14.8336	41.7989	0	0	0	0	0	3	0	0	3	11	0	0	0	0	0	inf	up	0.0460191	1	yes	chr10	2450623	2468512	+	11	circRNA	ENSBTAT00000075092	YTHDC2	16,17,18,19,20,21,22,23,24,25,26	YTH domain containing 2 [Source:VGNC Symbol;Acc:VGNC:37040]	GO:0000166(nucleotide binding);GO:0003676(nucleic acid binding);GO:0003723(RNA binding);GO:0004386(helicase activity);GO:0005515(protein binding);GO:0005524(ATP binding);GO:0005634(nucleus);GO:0005737(cytoplasm);GO:0005783(endoplasmic reticulum);GO:0007286(spermatid development);GO:0008186(RNA-dependent ATPase activity);GO:0016787(hydrolase activity);GO:0034458(3'-5' RNA helicase activity);GO:003…	NA	EC:3.6.4.13
circRNA10754	0	0	0	0	0	0	41.5769	0	0	40.1579	0	0	0	0	0	0	12	0	0	10	-inf	down	0.0469114	1	yes	chr15	30996361	30999879	+	3	circRNA	ENSBTAT00000081099	ENSBTAG00000021343	chr15:30922925-30996360|chr15:30999879-31027056	Rho guanine nucleotide exchange factor 12 [Source:VGNC Symbol;Acc:VGNC:26106]	GO:0001664(G protein-coupled receptor binding);GO:0005085(guanyl-nucleotide exchange factor activity);GO:0005089(Rho guanyl-nucleotide exchange factor activity);GO:0005096(GTPase activator activity);GO:0005515(protein binding);GO:0005737(cytoplasm);GO:0007186(G protein-coupled receptor signaling pathway);GO:0007266(Rho protein signal transduction);GO:0035023(regulation of Rho protein signal trans…	04270(Vascular smooth muscle contraction);04360(Axon guidance);04611(Platelet activation);04625(C-type lectin receptor signaling pathway);04810(Regulation of actin cytoskeleton);05152(Tuberculosis);05163(Human cytomegalovirus infection);05200(Pathways in cancer);05205(Proteoglycans in cancer)	NA
circRNA14128	0	0	0	0	0	13.6636	0	30.062	3.75857	8.03157	0	0	0	0	0	3	0	8	1	2	-inf	down	0.0478523	1	yes	chr1	107152638	107166787	+	3	circRNA	ENSBTAT00000044761	ENSBTAG00000031572	chr1:107124431-107152638|chr1:107166787-107172613	intraflagellar transport 80 [Source:NCBI gene;Acc:513583]	GO:0001649(osteoblast differentiation);GO:0002062(chondrocyte differentiation);GO:0005515(protein binding);GO:0005813(centrosome);GO:0005929(cilium);GO:0007224(smoothened signaling pathway);GO:0030992(intraciliary transport particle B);GO:0045880(positive regulation of smoothened signaling pathway);GO:0050680(negative regulation of epithelial cell proliferation);GO:0060271(cilium assembly);GO:006…	NA	NA
circRNA2588	18.073	16.5818	59.1956	29.6672	22.7994	77.4269	142.054	37.5775	30.0685	84.3315	3	3	12	6	6	17	41	10	8	21	-1.3441	down	0.047918	1	yes	chr6	36355500	36356325	-	2	circRNA	ENSBTAT00000027362	HERC6	8,7	HECT and RLD domain containing E3 ubiquitin protein ligase family member 6 [Source:VGNC Symbol;Acc:VGNC:29815]	GO:0002244(hematopoietic progenitor cell differentiation);GO:0004842(ubiquitin-protein transferase activity);GO:0005634(nucleus);GO:0005829(cytosol);GO:0009617(response to bacterium);GO:0016567(protein ubiquitination);GO:0016740(transferase activity)	NA	NA
circRNA16638	36.1461	0	4.93297	39.5562	0	0	0	0	0	0	6	0	1	8	0	0	0	0	0	0	inf	up	0.0480254	1	yes	chr6	46422732	46430741	+	4	circRNA	ENSBTAT00000047170	STIM2	4,5,6,7	stromal interaction molecule 2 [Source:VGNC Symbol;Acc:VGNC:53776]	GO:0002115(store-operated calcium entry);GO:0005246(calcium channel regulator activity);GO:0005509(calcium ion binding);GO:0005515(protein binding);GO:0005783(endoplasmic reticulum);GO:0005886(plasma membrane);GO:0006874(cellular calcium ion homeostasis);GO:0016020(membrane);GO:0016021(integral component of membrane);GO:0032237(activation of store-operated calcium channel activity)	04020(Calcium signaling pathway)	NA
circRNA1501	12.0487	22.109	24.6648	79.1124	37.999	0	13.859	0	7.51713	12.0474	2	4	5	16	10	0	4	0	2	3	2.3961	up	0.048194	1	yes	chr18	46042436	46048208	+	9	circRNA	ENSBTAT00000015781	CD22	5,6,7,8,9,10,11,12,13	CD22 molecule [Source:VGNC Symbol;Acc:VGNC:27012]	GO:0005769(early endosome);GO:0016020(membrane);GO:0016021(integral component of membrane);GO:0030100(regulation of endocytosis);GO:0042113(B cell activation);GO:0050859(negative regulation of B cell receptor signaling pathway);GO:0055037(recycling endosome)	04514(Cell adhesion molecules (CAMs));04640(Hematopoietic cell lineage);04662(B cell receptor signaling pathway)	NA
circRNA4469	0	0	19.7319	0	0	0	58.9006	37.5775	22.5514	20.0789	0	0	4	0	0	0	17	10	6	5	-2.81761	down	0.048799	1	yes	chr1	65945296	65947899	-	2	circRNA	ENSBTAT00000069697	ENSBTAG00000001920	chr1:65944812-65945295|chr1:65947899-65954878	DNA polymerase theta [Source:VGNC Symbol;Acc:VGNC:33130]	GO:0003676(nucleic acid binding);GO:0003677(DNA binding);GO:0003682(chromatin binding);GO:0003887(DNA-directed DNA polymerase activity);GO:0005524(ATP binding);GO:0005634(nucleus);GO:0005737(cytoplasm);GO:0006260(DNA replication);GO:0006261(DNA-dependent DNA replication);GO:0006281(DNA repair);GO:0006284(base-excision repair);GO:0006302(double-strand break repair);GO:0006974(cellular response to …	NA	EC:2.7.7.7
circRNA8817	0	0	0	0	3.7999	40.9907	3.46474	0	18.7928	16.0631	0	0	0	0	1	9	1	0	5	4	-4.3835	down	0.0488203	1	yes	chr5	69702273	69702858	+	2	circRNA	ENSBTAT00000002748	TCP11L2	7,8	t-complex 11 like 2 [Source:VGNC Symbol;Acc:VGNC:35704]	NA	NA	NA
circRNA1276	132.536	149.236	98.6594	89.0015	125.397	291.49	273.715	232.98	217.997	212.837	22	27	20	18	33	64	79	62	58	53	-1.04696	down	0.0488398	1	yes	chr14	77481783	77482329	-	2	circRNA	ENSBTAT00000004335	LRRCC1	3,2	leucine rich repeat and coiled-coil centrosomal protein 1 [Source:VGNC Symbol;Acc:VGNC:52802]	GO:0005515(protein binding);GO:0005737(cytoplasm);GO:0005813(centrosome)	NA	NA
circRNA21504	0	0	0	9.88905	0	0	58.9006	22.5465	0	32.1263	0	0	0	2	0	0	17	6	0	8	-3.52165	down	0.0489387	1	yes	X	102548288	102550577	+	1	intergenic	intergenic_circRNA	intergenic_circRNA	X:102548287-102550577	NA	NA	NA	NA
ciRNA310	48.1948	27.6363	19.7319	0	7.5998	0	0	11.2732	0	0	8	5	4	0	2	0	0	3	0	0	3.19395	up	0.049132	1	yes	chr1	58405323	58407616	-	1	ciRNA	ENSBTAT00000031069	ENSBTAG00000007784	chr1:58405322-58407616	N(alpha)-acetyltransferase 50, NatE catalytic subunit [Source:VGNC Symbol;Acc:VGNC:53590]	GO:0004596(peptide alpha-N-acetyltransferase activity);GO:0005634(nucleus);GO:0005737(cytoplasm);GO:0005829(cytosol);GO:0006474(N-terminal protein amino acid acetylation);GO:0007064(mitotic sister chromatid cohesion);GO:0008080(N-acetyltransferase activity);GO:0010485(H4 histone acetyltransferase activity);GO:0016573(histone acetylation);GO:0016740(transferase activity);GO:0016746(transferase act…	NA	EC:2.3.1.258
circRNA2467	0	0	19.7319	0	11.3997	31.8817	10.3942	52.6085	22.5514	28.1105	0	0	4	0	3	7	3	14	6	7	-2.22503	down	0.0493962	1	yes	chr7	54459293	54460504	-	1	circRNA	ENSBTAT00000077017	NR3C1	2	nuclear receptor subfamily 3 group C member 1 [Source:VGNC Symbol;Acc:VGNC:32243]	GO:0000122(negative regulation of transcription by RNA polymerase II);GO:0000978(RNA polymerase II proximal promoter sequence-specific DNA binding);GO:0001047(core promoter binding);GO:0001228(DNA-binding transcription activator activity, RNA polymerase II-specific);GO:0003677(DNA binding);GO:0003700(DNA-binding transcription factor activity);GO:0003707(steroid hormone receptor activity);GO:00048…	04080(Neuroactive ligand-receptor interaction)	NA
circRNA4823	0	0	0	0	0	36.4362	6.92948	33.8197	0	0	0	0	0	0	0	8	2	9	0	0	-inf	down	0.049432	1	yes	chr5	74613095	74615249	+	1	intergenic	intergenic_circRNA	intergenic_circRNA	chr5:74613094-74615249	NA	NA	NA	NA
ciRNA894	0	11.0545	93.7264	0	0	0	0	0	0	0	0	2	19	0	0	0	0	0	0	0	inf	up	0.0494906	1	yes	chr12	70037206	70071824	+	1	ciRNA	ENSBTAT00000050045	ENSBTAG00000047383	chr12:70037205-70071824	multidrug resistance-associated protein 4-like [Source:NCBI gene;Acc:784305]	GO:0000166(nucleotide binding);GO:0005524(ATP binding);GO:0005886(plasma membrane);GO:0016020(membrane);GO:0016021(integral component of membrane);GO:0016887(ATPase activity);GO:0042626(ATPase activity, coupled to transmembrane movement of substances);GO:0055085(transmembrane transport)	NA	NA
circRNA18784	0	0	0	0	0	95.645	0	18.7887	0	0	0	0	0	0	0	21	0	5	0	0	-inf	down	0.0495522	1	yes	chr9	73027188	73028528	-	3	circRNA	ENSBTAT00000026869	HBS1L	12,11,10	HBS1 like translational GTPase [Source:VGNC Symbol;Acc:VGNC:29768]	GO:0003924(GTPase activity);GO:0005525(GTP binding);GO:0006412(translation)	03015(mRNA surveillance pathway);05134(Legionellosis)	NA
circRNA16839	12.0487	5.52725	0	9.88905	22.7994	0	0	0	0	0	2	1	0	2	6	0	0	0	0	0	inf	up	0.0496382	1	yes	chr3	101715703	101807900	+	6	circRNA	ENSBTAT00000020671	ERI3	3,4,5,6,7,8	ERI1 exoribonuclease family member 3 [Source:VGNC Symbol;Acc:VGNC:55169]	GO:0000175(3'-5'-exoribonuclease activity);GO:0000467(exonucleolytic trimming to generate mature 3'-end of 5.8S rRNA from tricistronic rRNA transcript (SSU-rRNA, 5.8S rRNA, LSU-rRNA));GO:0000738(DNA catabolic process, exonucleolytic);GO:0003676(nucleic acid binding);GO:0004518(nuclease activity);GO:0004527(exonuclease activity);GO:0016787(hydrolase activity);GO:0046872(metal ion binding)	NA	NA
circRNA17022	0	0	0	0	7.5998	0	24.2532	37.5775	26.31	8.03157	0	0	0	0	2	0	7	10	7	2	-3.66159	down	0.0499896	1	yes	chr8	6602811	6610311	+	4	circRNA	ENSBTAT00000070025	CEP44	2,3,4,5	centrosomal protein 44 [Source:VGNC Symbol;Acc:VGNC:27205]	GO:0000922(spindle pole);GO:0005813(centrosome)	NA	NA
circRNA22836	0	0	0	0	0	0	0	41.3352	63.8956	0	0	0	0	0	0	0	0	11	17	0	-inf	down	0.0502452	1	no	chr14	3100811	3101005	+	1	circRNA	ENSBTAT00000078414	ENSBTAG00000001579	chr14:3096149-3100810|chr14:3101005-3108858	argonaute 2, RISC catalytic component [Source:VGNC Symbol;Acc:VGNC:50167]	GO:0000340(RNA 7-methylguanosine cap binding);GO:0000932(P-body);GO:0000993(RNA polymerase II complex binding);GO:0001047(core promoter binding);GO:0003676(nucleic acid binding);GO:0003723(RNA binding);GO:0003725(double-stranded RNA binding);GO:0003727(single-stranded RNA binding);GO:0003729(mRNA binding);GO:0003743(translation initiation factor activity);GO:0004518(nuclease activity);GO:0004519(…	NA	NA
circRNA11261	0	16.5818	34.5308	19.7781	0	0	0	0	0	0	0	3	7	4	0	0	0	0	0	0	inf	up	0.0503997	1	no	X	36303120	36307700	+	1	intergenic	intergenic_circRNA	intergenic_circRNA	X:36303119-36307700	NA	NA	NA	NA
ciRNA2367	0	0	0	0	0	0	20.7884	18.7887	26.31	0	0	0	0	0	0	0	6	5	7	0	-inf	down	0.0510614	1	no	chr18	62468616	62475303	-	1	ciRNA	ENSBTAT00000064016	ENSBTAG00000045854	chr18:62468615-62475303	leukocyte immunoglobulin-like receptor subfamily A member 5 [Source:NCBI gene;Acc:100852077]	GO:0016020(membrane);GO:0016021(integral component of membrane)	NA	NA
circRNA2156	12.0487	49.7453	0	44.5007	49.3987	0	13.859	0	7.51713	0	2	9	0	9	13	0	4	0	2	0	2.86464	up	0.0510894	1	no	chr21	46909858	46928787	-	2	circRNA	ENSBTAT00000073142	SLC25A21	7,6	solute carrier family 25 member 21 [Source:VGNC Symbol;Acc:VGNC:34749]	GO:0005739(mitochondrion);GO:0005743(mitochondrial inner membrane);GO:0016020(membrane);GO:0016021(integral component of membrane);GO:0022857(transmembrane transporter activity);GO:0055085(transmembrane transport)	NA	NA
circRNA17336	0	0	0	0	0	0	0	48.8507	18.7928	8.03157	0	0	0	0	0	0	0	13	5	2	-inf	down	0.0515987	1	no	chr4	94697874	94698312	-	1	intergenic	intergenic_circRNA	intergenic_circRNA	chr4:94697873-94698312	NA	NA	NA	NA
circRNA2619	12.0487	27.6363	14.7989	0	34.1991	0	3.46474	0	0	4.01579	2	5	3	0	9	0	1	0	0	1	3.56745	up	0.0517881	1	no	chr6	66229320	66231262	+	2	circRNA	ENSBTAT00000000601	ATP10D	15,16	ATPase phospholipid transporting 10D (putative) [Source:VGNC Symbol;Acc:VGNC:55156]	GO:0000166(nucleotide binding);GO:0000287(magnesium ion binding);GO:0004012(phospholipid-translocating ATPase activity);GO:0005524(ATP binding);GO:0005654(nucleoplasm);GO:0005783(endoplasmic reticulum);GO:0005886(plasma membrane);GO:0015914(phospholipid transport);GO:0016020(membrane);GO:0016021(integral component of membrane);GO:0045332(phospholipid translocation)	NA	EC:7.6.2.1
circRNA10928	0	0	0	0	3.7999	31.8817	0	15.031	15.0343	12.0474	0	0	0	0	1	7	0	4	4	3	-4.28338	down	0.0521247	1	no	chr20	67697075	67701167	-	4	circRNA	ENSBTAT00000024626	ENSBTAG00000018501	chr20:67694899-67697075|chr20:67701167-67715170	interactor of little elongation complex ELL subunit 1 [Source:VGNC Symbol;Acc:VGNC:30026]	GO:0005654(nucleoplasm);GO:0008023(transcription elongation factor complex);GO:0015030(Cajal body);GO:0016604(nuclear body);GO:0031334(positive regulation of protein complex assembly);GO:0035327(transcriptionally active chromatin);GO:0035363(histone locus body);GO:0042795(snRNA transcription by RNA polymerase II);GO:0042796(snRNA transcription by RNA polymerase III);GO:0045945(positive regulation…	NA	NA
circRNA5885	36.1461	11.0545	19.7319	0	0	0	0	0	0	0	6	2	4	0	0	0	0	0	0	0	inf	up	0.0522031	1	no	chr12	87037160	87054914	+	12	circRNA	ENSBTAT00000026604	CDC16	6,7,8,9,10,11,12,13,14,15,16,17	cell division cycle 16 [Source:VGNC Symbol;Acc:VGNC:50037]	GO:0005515(protein binding);GO:0005634(nucleus);GO:0005680(anaphase-promoting complex);GO:0005737(cytoplasm);GO:0005813(centrosome);GO:0005876(spindle microtubule);GO:0070979(protein K11-linked ubiquitination)	04110(Cell cycle);04114(Oocyte meiosis);04120(Ubiquitin mediated proteolysis);04914(Progesterone-mediated oocyte maturation);05166(Human T-cell leukemia virus 1 infection)	NA
circRNA19867	0	0	0	0	0	0	6.92948	26.3042	0	32.1263	0	0	0	0	0	0	2	7	0	8	-inf	down	0.0525896	1	no	chr14	63631362	63635211	+	3	circRNA	ENSBTAT00000064237	PABPC1	3,4,5	poly(A) binding protein cytoplasmic 1 [Source:VGNC Symbol;Acc:VGNC:53870]	GO:0000184(nuclear-transcribed mRNA catabolic process, nonsense-mediated decay);GO:0003676(nucleic acid binding);GO:0003723(RNA binding);GO:0003730(mRNA 3'-UTR binding);GO:0005515(protein binding);GO:0005634(nucleus);GO:0005681(spliceosomal complex);GO:0005737(cytoplasm);GO:0005829(cytosol);GO:0006397(mRNA processing);GO:0008022(protein C-terminus binding);GO:0008143(poly(A) binding);GO:0008266(p…	03013(RNA transport);03015(mRNA surveillance pathway);03018(RNA degradation)	NA
circRNA3922	24.0974	11.0545	39.4638	64.2789	56.9985	13.6636	17.3237	0	15.0343	4.01579	4	2	8	13	15	3	5	0	4	1	1.96899	up	0.0526983	1	no	chr9	84556021	84567099	+	4	circRNA	ENSBTAT00000073234	STXBP5	5,6,7,8	syntaxin binding protein 5 [Source:VGNC Symbol;Acc:VGNC:35448]	GO:0005096(GTPase activator activity);GO:0005515(protein binding);GO:0005737(cytoplasm);GO:0005829(cytosol);GO:0005886(plasma membrane);GO:0016021(integral component of membrane);GO:0016192(vesicle-mediated transport);GO:0017137(Rab GTPase binding);GO:0017157(regulation of exocytosis);GO:0019905(syntaxin binding);GO:0031201(SNARE complex);GO:0043547(positive regulation of GTPase activity)	NA	NA
circRNA14334	0	11.0545	0	0	0	0	17.3237	41.3352	60.1371	8.03157	0	2	0	0	0	0	5	11	16	2	-3.52016	down	0.0530215	1	no	chr3	87897727	87955031	+	1	intergenic	intergenic_circRNA	intergenic_circRNA	chr3:87897726-87955031	NA	NA	NA	NA
circRNA28592	0	38.6908	54.2627	0	0	0	0	0	0	0	0	7	11	0	0	0	0	0	0	0	inf	up	0.053091	1	no	chr2	89579721	89582145	-	3	circRNA	ENSBTAT00000071960	ENSBTAG00000031473	chr2:89575103-89579720|chr2:89582145-89583142	origin recognition complex subunit 2 [Source:VGNC Symbol;Acc:VGNC:32447]	GO:0000784(nuclear chromosome, telomeric region);GO:0000785(chromatin);GO:0000792(heterochromatin);GO:0000808(origin recognition complex);GO:0000939(condensed chromosome inner kinetochore);GO:0003688(DNA replication origin binding);GO:0005634(nucleus);GO:0005654(nucleoplasm);GO:0005664(nuclear origin of replication recognition complex);GO:0005813(centrosome);GO:0006260(DNA replication)	04110(Cell cycle)	NA
circRNA3037	30.1217	33.1635	83.8605	143.391	53.1986	0	27.7179	33.8197	30.0685	0	5	6	17	29	14	0	8	9	8	0	1.90778	up	0.053498	1	no	chr4	103403202	103412604	+	4	circRNA	ENSBTAT00000083725	TBXAS1	6,7,8,9	thromboxane A synthase 1 [Source:VGNC Symbol;Acc:VGNC:35674]	GO:0004497(monooxygenase activity);GO:0004796(thromboxane-A synthase activity);GO:0005506(iron ion binding);GO:0016491(oxidoreductase activity);GO:0016705(oxidoreductase activity, acting on paired donors, with incorporation or reduction of molecular oxygen);GO:0020037(heme binding);GO:0046872(metal ion binding);GO:0055114(oxidation-reduction process)	00590(Arachidonic acid metabolism);04611(Platelet activation)	EC:5.3.99.5
circRNA10437	0	0	0	4.94453	0	40.9907	10.3942	0	0	36.1421	0	0	0	1	0	9	3	0	0	9	-4.14582	down	0.0538276	1	no	chr6	67291130	67295893	-	4	circRNA	ENSBTAT00000000158	ENSBTAG00000000137	chr6:67287712-67291130|chr6:67295893-67309293	FRY like transcription coactivator [Source:VGNC Symbol;Acc:VGNC:29123]	GO:0000902(cell morphogenesis);GO:0005938(cell cortex);GO:0031175(neuron projection development)	NA	NA
circRNA10399	0	16.5818	9.86594	0	41.7989	0	0	0	0	0	0	3	2	0	11	0	0	0	0	0	inf	up	0.0540126	1	no	chr11	99436472	99437206	+	4	circRNA	ENSBTAT00000055396	ENSBTAG00000038831	chr11:99431949-99436471|chr11:99437206-99438090	phytanoyl-CoA dioxygenase domain containing 1 [Source:NCBI gene;Acc:540828]	NA	NA	NA
circRNA18936	0	0	0	0	0	36.4362	10.3942	22.5465	0	0	0	0	0	0	0	8	3	6	0	0	-inf	down	0.0542083	1	no	chr4	118534001	118560756	+	6	circRNA	ENSBTAT00000078229	ENSBTAG00000008025	chr4:118523934-118534000|chr4:118560756-118567170	ubiquitin protein ligase E3C [Source:VGNC Symbol;Acc:VGNC:36601]	GO:0000209(protein polyubiquitination);GO:0004842(ubiquitin-protein transferase activity);GO:0005515(protein binding);GO:0006511(ubiquitin-dependent protein catabolic process);GO:0016740(transferase activity);GO:0061631(ubiquitin conjugating enzyme activity)	04120(Ubiquitin mediated proteolysis)	EC:2.3.2.26
circRNA12070	0	0	0	0	0	40.9907	0	0	60.1371	0	0	0	0	0	0	9	0	0	16	0	-inf	down	0.0543773	1	no	chr26	9536397	9538461	+	2	circRNA	ENSBTAT00000012499	ENSBTAG00000009498	chr26:9529763-9536396|chr26:9538461-9553262	phosphatase and tensin homolog [Source:VGNC Symbol;Acc:VGNC:33496]	GO:0004438(phosphatidylinositol-3-phosphatase activity);GO:0004721(phosphoprotein phosphatase activity);GO:0004725(protein tyrosine phosphatase activity);GO:0005634(nucleus);GO:0005737(cytoplasm);GO:0006470(protein dephosphorylation);GO:0006629(lipid metabolic process);GO:0007399(nervous system development);GO:0008138(protein tyrosine/serine/threonine phosphatase activity);GO:0008285(negative reg…	00562(Inositol phosphate metabolism);01521(EGFR tyrosine kinase inhibitor resistance);04068(FoxO signaling pathway);04070(Phosphatidylinositol signaling system);04071(Sphingolipid signaling pathway);04115(p53 signaling pathway);04140(Autophagy - animal);04150(mTOR signaling pathway);04151(PI3K-Akt signaling pathway);04218(Cellular senescence);04510(Focal adhesion);04931(Insulin resistance);05165(…	EC:3.1.3.16
circRNA9460	0	16.5818	0	24.7226	26.5993	0	0	0	0	0	0	3	0	5	7	0	0	0	0	0	inf	up	0.0544286	1	no	chr2	48243186	48266233	+	6	circRNA	ENSBTAT00000020335	ORC4	4,5,6,7,8,9	origin recognition complex subunit 4 [Source:VGNC Symbol;Acc:VGNC:32449]	GO:0000166(nucleotide binding);GO:0000784(nuclear chromosome, telomeric region);GO:0000808(origin recognition complex);GO:0003677(DNA binding);GO:0003688(DNA replication origin binding);GO:0005524(ATP binding);GO:0005634(nucleus);GO:0005664(nuclear origin of replication recognition complex);GO:0005730(nucleolus);GO:0005829(cytosol);GO:0006260(DNA replication);GO:0006270(DNA replication initiation)	04110(Cell cycle)	NA
circRNA11458	18.073	27.6363	29.5978	24.7226	0	0	0	0	0	8.03157	3	5	6	5	0	0	0	0	0	2	3.6386	up	0.0544419	1	no	chr14	12365661	12393278	-	1	intergenic	intergenic_circRNA	intergenic_circRNA	chr14:12365660-12393278	NA	NA	NA	NA
circRNA2463	0	5.52725	0	0	3.7999	13.6636	27.7179	37.5775	0	8.03157	0	1	0	0	1	3	8	10	0	2	-3.22135	down	0.0547548	1	no	chr7	53939156	53950973	+	4	circRNA	ENSBTAT00000071813	ARHGAP26	2,3,4,5	Rho GTPase activating protein 26 [Source:VGNC Symbol;Acc:VGNC:26084]	GO:0005096(GTPase activator activity);GO:0005515(protein binding);GO:0005543(phospholipid binding);GO:0007165(signal transduction);GO:0030036(actin cytoskeleton organization);GO:0043547(positive regulation of GTPase activity);GO:0051056(regulation of small GTPase mediated signal transduction)	NA	NA
circRNA60	0	0	4.93297	24.7226	11.3997	63.7633	10.3942	3.75775	33.8271	48.1894	0	0	1	5	3	14	3	1	9	12	-1.96182	down	0.0547779	1	no	chr13	33365171	33366711	+	4	circRNA	ENSBTAT00000033899	KIF5B	20,21,22,23	kinesin family member 5B [Source:VGNC Symbol;Acc:VGNC:30606]	GO:0000166(nucleotide binding);GO:0003774(motor activity);GO:0003777(microtubule motor activity);GO:0005524(ATP binding);GO:0005737(cytoplasm);GO:0005815(microtubule organizing center);GO:0005829(cytosol);GO:0005871(kinesin complex);GO:0005874(microtubule);GO:0007018(microtubule-based movement);GO:0007028(cytoplasm organization);GO:0008017(microtubule binding);GO:0016887(ATPase activity);GO:00301…	04144(Endocytosis);04728(Dopaminergic synapse)	NA
circRNA28562	0	27.6363	29.5978	9.88905	0	0	0	0	0	0	0	5	6	2	0	0	0	0	0	0	inf	up	0.0549561	1	no	chr13	47741405	47755248	-	6	circRNA	ENSBTAT00000010913	ENSBTAG00000008293	chr13:47737684-47741404|chr13:47755248-47763691	glycerophosphocholine phosphodiesterase 1 [Source:VGNC Symbol;Acc:VGNC:29528]	GO:0005737(cytoplasm);GO:0006629(lipid metabolic process);GO:0007519(skeletal muscle tissue development);GO:0008081(phosphoric diester hydrolase activity);GO:0030246(carbohydrate binding);GO:0046475(glycerophospholipid catabolic process);GO:0047389(glycerophosphocholine phosphodiesterase activity);GO:2001070(starch binding)	00564(Glycerophospholipid metabolism);05231(Choline metabolism in cancer)	EC:3.1.4.2
circRNA27450	24.0974	16.5818	0	24.7226	0	0	0	0	0	0	4	3	0	5	0	0	0	0	0	0	inf	up	0.0551693	1	no	chr5	48450801	48472074	-	3	circRNA	ENSBTAT00000074290	ENSBTAG00000044017	chr5:48408481-48450800|chr5:48472074-48512439	methionine sulfoxide reductase B3 [Source:VGNC Symbol;Acc:VGNC:54457]	GO:0005739(mitochondrion);GO:0005783(endoplasmic reticulum);GO:0006979(response to oxidative stress);GO:0008270(zinc ion binding);GO:0016491(oxidoreductase activity);GO:0016671(oxidoreductase activity, acting on a sulfur group of donors, disulfide as acceptor);GO:0030091(protein repair);GO:0033743(peptide-methionine (R)-S-oxide reductase activity);GO:0034599(cellular response to oxidative stress)…	NA	EC:1.8.4.12
circRNA1119	0	0	0	0	11.3997	13.6636	10.3942	60.124	0	20.0789	0	0	0	0	3	3	3	16	0	5	-3.19313	down	0.0555951	1	no	chr15	51299823	51306810	+	3	circRNA	ENSBTAT00000011092	NUP98	12,13,14	nucleoporin 98 [Source:VGNC Symbol;Acc:VGNC:32367]	GO:0000776(kinetochore);GO:0000973(posttranscriptional tethering of RNA polymerase II gene DNA at nuclear periphery);GO:0003713(transcription coactivator activity);GO:0003723(RNA binding);GO:0003729(mRNA binding);GO:0005635(nuclear envelope);GO:0005643(nuclear pore);GO:0005654(nucleoplasm);GO:0006260(DNA replication);GO:0006405(RNA export from nucleus);GO:0006606(protein import into nucleus);GO:0…	03013(RNA transport);05164(Influenza A)	NA
circRNA4770	0	0	64.1286	34.6117	0	0	0	0	0	0	0	0	13	7	0	0	0	0	0	0	inf	up	0.0556321	1	no	chr25	17227470	17241072	+	1	intergenic	intergenic_circRNA	intergenic_circRNA	chr25:17227469-17241072	NA	NA	NA	NA
circRNA5196	0	11.0545	19.7319	0	0	22.7726	27.7179	37.5775	22.5514	24.0947	0	2	4	0	0	5	8	10	6	6	-2.12954	down	0.0556998	1	no	chr23	10924697	10925603	+	2	circRNA	ENSBTAT00000081202	ENSBTAG00000014172	chr23:10922305-10924696|chr23:10925603-10927358	FYVE, RhoGEF and PH domain containing 2 [Source:VGNC Symbol;Acc:VGNC:28965]	GO:0001726(ruffle);GO:0005089(Rho guanyl-nucleotide exchange factor activity);GO:0005634(nucleus);GO:0005737(cytoplasm);GO:0005769(early endosome);GO:0035023(regulation of Rho protein signal transduction);GO:0043507(positive regulation of JUN kinase activity);GO:0046872(metal ion binding);GO:1901981(phosphatidylinositol phosphate binding)	NA	NA
circRNA12150	0	0	0	0	0	0	10.3942	0	26.31	20.0789	0	0	0	0	0	0	3	0	7	5	-inf	down	0.0563054	1	no	chr8	45866734	45886671	-	3	circRNA	ENSBTAT00000049249	ENSBTAG00000005826	chr8:45864608-45866733|chr8:45886671-45894284	protein prenyltransferase alpha subunit repeat containing 1 [Source:VGNC Symbol;Acc:VGNC:33489]	GO:0005737(cytoplasm);GO:0008318(protein prenyltransferase activity);GO:0018342(protein prenylation)	NA	NA
circRNA9942	0	0	4.93297	0	0	4.55452	13.859	0	30.0685	20.0789	0	0	1	0	0	1	4	0	8	5	-3.79686	down	0.0569579	1	no	chr1	154003835	154061723	+	4	circRNA	ENSBTAT00000013117	PLCL2	2,3,4,5	phospholipase C like 2 [Source:VGNC Symbol;Acc:VGNC:32992]	GO:0002322(B cell proliferation involved in immune response);GO:0002337(B-1a B cell differentiation);GO:0004435(phosphatidylinositol phospholipase C activity);GO:0006629(lipid metabolic process);GO:0007165(signal transduction);GO:0007214(gamma-aminobutyric acid signaling pathway);GO:0008081(phosphoric diester hydrolase activity);GO:0016042(lipid catabolic process);GO:0016787(hydrolase activity);G…	NA	NA
circRNA5629	0	27.6363	0	14.8336	22.7994	0	0	0	0	0	0	5	0	3	6	0	0	0	0	0	inf	up	0.0571334	1	no	chr13	29810516	29837224	-	4	circRNA	ENSBTAT00000032523	FAM171A1	5,4,3,2	family with sequence similarity 171 member A1 [Source:VGNC Symbol;Acc:VGNC:28756]	GO:0016020(membrane);GO:0016021(integral component of membrane)	NA	NA
circRNA11295	0	0	0	0	0	18.2181	0	26.3042	26.31	0	0	0	0	0	0	4	0	7	7	0	-inf	down	0.0573264	1	no	X	76871290	76893574	+	1	intergenic	intergenic_circRNA	intergenic_circRNA	X:76871289-76893574	NA	NA	NA	NA
circRNA15725	0	0	0	0	0	27.3271	24.2532	0	0	8.03157	0	0	0	0	0	6	7	0	0	2	-inf	down	0.0574367	1	no	chr1	84140621	84145598	-	4	circRNA	ENSBTAT00000079369	ENSBTAG00000000290	chr1:84128279-84140620|chr1:84145598-84148771	ATPase phospholipid transporting 11B (putative) [Source:VGNC Symbol;Acc:VGNC:54671]	GO:0000166(nucleotide binding);GO:0000287(magnesium ion binding);GO:0004012(phospholipid-translocating ATPase activity);GO:0005524(ATP binding);GO:0005783(endoplasmic reticulum);GO:0005802(trans-Golgi network);GO:0005886(plasma membrane);GO:0015914(phospholipid transport);GO:0016020(membrane);GO:0016021(integral component of membrane);GO:0045332(phospholipid translocation);GO:0055037(recycling en…	NA	EC:7.6.2.1
circRNA5368	0	11.0545	0	39.5562	18.9995	0	0	0	0	0	0	2	0	8	5	0	0	0	0	0	inf	up	0.05748	1	no	chr15	40793778	40804123	-	5	circRNA	ENSBTAT00000014505	ENSBTAG00000010919	chr15:40771825-40793777|chr15:40804123-40806116	ubiquitin specific peptidase 47 [Source:VGNC Symbol;Acc:VGNC:36732]	GO:0004197(cysteine-type endopeptidase activity);GO:0004843(thiol-dependent ubiquitin-specific protease activity);GO:0005737(cytoplasm);GO:0005829(cytosol);GO:0006284(base-excision repair);GO:0006511(ubiquitin-dependent protein catabolic process);GO:0006974(cellular response to DNA damage stimulus);GO:0010972(negative regulation of G2/M transition of mitotic cell cycle);GO:0016579(protein deubiqu…	NA	EC:3.4.19.12
circRNA2539	0	22.109	0	9.88905	18.9995	13.6636	55.4358	22.5465	37.5857	56.221	0	4	0	2	5	3	16	6	10	14	-1.86255	down	0.0574869	1	no	chr6	12993177	12999169	+	3	circRNA	ENSBTAT00000049376	ZGRF1	2,3,4	zinc finger GRF-type containing 1 [Source:NCBI gene;Acc:539572]	GO:0008270(zinc ion binding)	NA	NA
circRNA17486	0	16.5818	0	14.8336	34.1991	0	0	0	0	0	0	3	0	3	9	0	0	0	0	0	inf	up	0.0576597	1	no	chr1	130882447	130887604	-	4	circRNA	ENSBTAT00000072810	ENSBTAG00000019952	chr1:130878508-130882446|chr1:130887604-130899698	armadillo repeat containing 8 [Source:VGNC Symbol;Acc:VGNC:26162]	GO:0000151(ubiquitin ligase complex);GO:0005515(protein binding);GO:0005634(nucleus);GO:0005737(cytoplasm);GO:0034657(GID complex);GO:0043161(proteasome-mediated ubiquitin-dependent protein catabolic process)	NA	NA
circRNA8935	0	11.0545	14.7989	19.7781	3.7999	0	0	0	0	0	0	2	3	4	1	0	0	0	0	0	inf	up	0.057698	1	no	chr4	12653359	12665651	-	4	circRNA	ENSBTAT00000011009	PON2	5,4,3,2	paraoxonase 2 [Source:VGNC Symbol;Acc:VGNC:33161]	GO:0004064(arylesterase activity);GO:0005576(extracellular region);GO:0005886(plasma membrane);GO:0009636(response to toxic substance);GO:0016020(membrane);GO:0016787(hydrolase activity);GO:0019439(aromatic compound catabolic process);GO:0042802(identical protein binding);GO:0046872(metal ion binding);GO:0102007(acyl-L-homoserine-lactone lactonohydrolase activity)	NA	EC:3.1.1.2
circRNA7738	6.02434	22.109	54.2627	0	3.7999	0	0	0	0	4.01579	1	4	11	0	1	0	0	0	0	1	4.42387	up	0.0577411	1	no	chr22	50222722	50226276	-	6	circRNA	ENSBTAT00000008305	RBM5	20,19,18,17,16,15	RNA binding motif protein 5 [Source:VGNC Symbol;Acc:VGNC:33806]	GO:0000245(spliceosomal complex assembly);GO:0000381(regulation of alternative mRNA splicing, via spliceosome);GO:0003676(nucleic acid binding);GO:0003723(RNA binding);GO:0003729(mRNA binding);GO:0005634(nucleus);GO:0005654(nucleoplasm);GO:0005681(spliceosomal complex);GO:0006397(mRNA processing);GO:0006915(apoptotic process);GO:0008380(RNA splicing);GO:0042981(regulation of apoptotic process);GO…	NA	NA
circRNA7495	0	0	0	4.94453	0	0	6.92948	33.8197	33.8271	4.01579	0	0	0	1	0	0	2	9	9	1	-3.99048	down	0.0581766	1	no	chr24	34494023	34496125	-	2	circRNA	ENSBTAT00000009822	MIB1	3,2	mindbomb E3 ubiquitin protein ligase 1 [Source:VGNC Symbol;Acc:VGNC:31455]	GO:0001568(blood vessel development);GO:0001701(in utero embryonic development);GO:0001756(somitogenesis);GO:0001841(neural tube formation);GO:0001947(heart looping);GO:0004842(ubiquitin-protein transferase activity);GO:0005515(protein binding);GO:0005737(cytoplasm);GO:0005813(centrosome);GO:0006897(endocytosis);GO:0007219(Notch signaling pathway);GO:0007507(heart development);GO:0008270(zinc ion…	NA	EC:2.3.2.27
circRNA4254	0	82.9088	88.7935	44.5007	64.5983	159.408	100.477	150.31	108.998	212.837	0	15	18	9	17	35	29	40	29	53	-1.38235	down	0.0585716	1	no	chr21	64276729	64277093	-	1	circRNA	ENSBTAT00000082484	ENSBTAG00000018019	chr21:64196259-64276728|chr21:64277096-64290439	BCL11B, BAF complex component [Source:NCBI gene;Acc:783269]	GO:0000978(RNA polymerase II proximal promoter sequence-specific DNA binding);GO:0001228(DNA-binding transcription activator activity, RNA polymerase II-specific);GO:0003334(keratinocyte development);GO:0003382(epithelial cell morphogenesis);GO:0003676(nucleic acid binding);GO:0003700(DNA-binding transcription factor activity);GO:0005634(nucleus);GO:0006355(regulation of transcription, DNA-templa…	05202(Transcriptional misregulation in cancer)	NA
ciRNA2268	0	0	0	0	0	0	3.46474	15.031	11.2757	12.0474	0	0	0	0	0	0	1	4	3	3	-inf	down	0.0586619	1	no	chr1	115312204	115312697	-	1	ciRNA	ENSBTAT00000069762	MBNL1	9	muscleblind like splicing regulator 1 [Source:VGNC Symbol;Acc:VGNC:31283]	GO:0000381(regulation of alternative mRNA splicing, via spliceosome);GO:0003723(RNA binding);GO:0003725(double-stranded RNA binding);GO:0005634(nucleus);GO:0005654(nucleoplasm);GO:0005737(cytoplasm);GO:0005829(cytosol);GO:0008380(RNA splicing);GO:0010494(cytoplasmic stress granule);GO:0043484(regulation of RNA splicing);GO:0046872(metal ion binding)	NA	NA
circRNA1517	6.02434	11.0545	0	0	0	4.55452	20.7884	26.3042	18.7928	28.1105	1	2	0	0	0	1	6	7	5	7	-2.52865	down	0.0586644	1	no	chr18	55915660	55916296	+	2	circRNA	ENSBTAT00000043139	ALDH16A1	2,3	aldehyde dehydrogenase 16 family member A1 [Source:VGNC Symbol;Acc:VGNC:25806]	GO:0016491(oxidoreductase activity);GO:0016620(oxidoreductase activity, acting on the aldehyde or oxo group of donors, NAD or NADP as acceptor);GO:0055114(oxidation-reduction process)	NA	NA
circRNA15168	0	0	0	0	0	0	24.2532	11.2732	0	20.0789	0	0	0	0	0	0	7	3	0	5	-inf	down	0.0587868	1	no	chr6	13011265	13015985	+	4	circRNA	ENSBTAT00000049376	ZGRF1	9,10,11,12	zinc finger GRF-type containing 1 [Source:NCBI gene;Acc:539572]	GO:0008270(zinc ion binding)	NA	NA
circRNA922	0	0	4.93297	0	0	36.4362	10.3942	11.2732	0	12.0474	0	0	1	0	0	8	3	3	0	3	-3.82994	down	0.0588856	1	no	chr16	33922009	33931690	+	2	circRNA	ENSBTAT00000072538	CEP170	2,3	centrosomal protein 170 [Source:VGNC Symbol;Acc:VGNC:27197]	GO:0005515(protein binding);GO:0005813(centrosome);GO:0005814(centriole);GO:0005829(cytosol);GO:0005886(plasma membrane);GO:0120103(centriolar subdistal appendage)	NA	NA
circRNA3354	0	0	24.6648	0	0	81.9814	69.2948	0	0	44.1736	0	0	5	0	0	18	20	0	0	11	-2.98627	down	0.0589311	1	no	chr2	25021570	25027989	-	4	circRNA	ENSBTAT00000064596	DCAF17	5,4,3,2	DDB1 and CUL4 associated factor 17 [Source:VGNC Symbol;Acc:VGNC:27904]	GO:0005654(nucleoplasm);GO:0005829(cytosol);GO:0016020(membrane);GO:0016021(integral component of membrane);GO:0016567(protein ubiquitination);GO:0080008(Cul4-RING E3 ubiquitin ligase complex)	NA	NA
circRNA5291	0	0	0	0	0	13.6636	24.2532	0	22.5514	0	0	0	0	0	0	3	7	0	6	0	-inf	down	0.0597114	1	no	chr3	94834053	94838591	+	3	circRNA	ENSBTAT00000053382	ENSBTAG00000005542	chr3:94802887-94834052|chr3:94838591-94841645	epidermal growth factor receptor pathway substrate 15 [Source:VGNC Symbol;Acc:VGNC:28553]	GO:0005509(calcium ion binding);GO:0005515(protein binding);GO:0005829(cytosol);GO:0005886(plasma membrane);GO:0005905(clathrin-coated pit);GO:0006895(Golgi to endosome transport);GO:0016235(aggresome);GO:0019065(receptor-mediated endocytosis of virus by host cell);GO:0030122(AP-2 adaptor complex);GO:0030132(clathrin coat of coated pit);GO:0030136(clathrin-coated vesicle);GO:0031593(polyubiquitin…	04144(Endocytosis)	NA
circRNA11670	0	27.6363	9.86594	29.6672	0	0	0	0	0	0	0	5	2	6	0	0	0	0	0	0	inf	up	0.0597632	1	no	chr5	23029310	23035182	-	1	intergenic	intergenic_circRNA	intergenic_circRNA	chr5:23029309-23035182	NA	NA	NA	NA
circRNA5619	0	0	0	0	0	22.7726	0	26.3042	0	16.0631	0	0	0	0	0	5	0	7	0	4	-inf	down	0.059887	1	no	chr13	22897298	22924557	+	3	circRNA	ENSBTAT00000061645	MLLT10	12,13,14	MLLT10, histone lysine methyltransferase DOT1L cofactor [Source:NCBI gene;Acc:519864]	GO:0003682(chromatin binding);GO:0005634(nucleus);GO:0005654(nucleoplasm);GO:0005829(cytosol);GO:0031491(nucleosome binding);GO:0032991(protein-containing complex);GO:0042393(histone binding);GO:0045944(positive regulation of transcription by RNA polymerase II);GO:0046872(metal ion binding)	NA	NA
circRNA1467	6.02434	16.5818	4.93297	4.94453	0	45.5452	20.7884	18.7887	18.7928	24.0947	1	3	1	1	0	10	6	5	5	6	-1.97847	down	0.0599491	1	no	chr18	18626342	18631620	+	4	circRNA	ENSBTAT00000010440	TENT4B	2,3,4,5	terminal nucleotidyltransferase 4B [Source:VGNC Symbol;Acc:VGNC:54565]	GO:0003723(RNA binding);GO:0004652(polynucleotide adenylyltransferase activity);GO:0005730(nucleolus);GO:0005737(cytoplasm);GO:0006378(mRNA polyadenylation);GO:0010587(miRNA catabolic process);GO:0016779(nucleotidyltransferase activity);GO:0031499(TRAMP complex);GO:0032211(negative regulation of telomere maintenance via telomerase);GO:0033500(carbohydrate homeostasis);GO:0043629(ncRNA polyadenyla…	03018(RNA degradation)	EC:2.7.7.19
circRNA7754	0	0	4.93297	0	11.3997	18.2181	10.3942	15.031	15.0343	36.1421	0	0	1	0	3	4	3	4	4	9	-2.53743	down	0.0600733	1	no	chr22	52971400	52974543	+	3	circRNA	ENSBTAT00000001704	LTF	10,11,12	lactotransferrin [Source:VGNC Symbol;Acc:VGNC:31077]	GO:0001503(ossification);GO:0001530(lipopolysaccharide binding);GO:0001817(regulation of cytokine production);GO:0002227(innate immune response in mucosa);GO:0002376(immune system process);GO:0004252(serine-type endopeptidase activity);GO:0004869(cysteine-type endopeptidase inhibitor activity);GO:0005102(signaling receptor binding);GO:0005506(iron ion binding);GO:0005515(protein binding);GO:00055…	NA	NA
circRNA17597	0	0	0	0	0	27.3271	17.3237	0	15.0343	0	0	0	0	0	0	6	5	0	4	0	-inf	down	0.0603684	1	no	chr17	67309716	67312996	-	3	circRNA	ENSBTAT00000081931	ENSBTAG00000017799	chr17:67288822-67309715|chr17:67312996-67322101	phosphatidylinositol transfer protein beta [Source:VGNC Symbol;Acc:VGNC:32920]	GO:0005548(phospholipid transporter activity);GO:0005622(intracellular);GO:0005737(cytoplasm);GO:0005794(Golgi apparatus);GO:0008289(lipid binding);GO:0008525(phosphatidylcholine transporter activity);GO:0008526(phosphatidylinositol transporter activity);GO:0015914(phospholipid transport);GO:0031210(phosphatidylcholine binding);GO:0035091(phosphatidylinositol binding)	NA	NA
circRNA2327	24.0974	16.5818	34.5308	34.6117	18.9995	13.6636	10.3942	0	0	4.01579	4	3	7	7	5	3	3	0	0	1	2.19808	up	0.0603788	1	no	chr29	18307912	18323165	+	6	circRNA	ENSBTAT00000083436	RSF1	8,9,10,11,12,13	remodeling and spacing factor 1 [Source:VGNC Symbol;Acc:VGNC:34178]	GO:0000123(histone acetyltransferase complex);GO:0000790(nuclear chromatin);GO:0004402(histone acetyltransferase activity);GO:0005634(nucleus);GO:0005654(nucleoplasm);GO:0006334(nucleosome assembly);GO:0006338(chromatin remodeling);GO:0006352(DNA-templated transcription, initiation);GO:0006355(regulation of transcription, DNA-templated);GO:0016573(histone acetylation);GO:0016584(nucleosome positi…	NA	NA
circRNA4263	54.2191	77.3815	34.5308	44.5007	75.998	0	20.7884	11.2732	37.5857	20.0789	9	14	7	9	20	0	6	3	10	5	1.67559	up	0.0608744	1	no	chr28	43901249	43914605	-	3	circRNA	ENSBTAT00000031269	ENSBTAG00000023018	chr28:43914605-43924360	poly(ADP-ribose) glycohydrolase [Source:NCBI gene;Acc:281377]	GO:0004649(poly(ADP-ribose) glycohydrolase activity);GO:0005634(nucleus);GO:0005654(nucleoplasm);GO:0005737(cytoplasm);GO:0005829(cytosol);GO:0005975(carbohydrate metabolic process);GO:0006282(regulation of DNA repair);GO:0009225(nucleotide-sugar metabolic process);GO:0043231(intracellular membrane-bounded organelle);GO:1990966(ATP generation from poly-ADP-D-ribose)	NA	EC:3.2.1.143
circRNA9204	0	0	19.7319	0	0	36.4362	55.4358	30.062	0	12.0474	0	0	4	0	0	8	16	8	0	3	-2.76343	down	0.0609796	1	no	chr3	42377071	42381939	-	2	circRNA	ENSBTAT00000025323	SLC30A7	7,6	solute carrier family 30 member 7 [Source:VGNC Symbol;Acc:VGNC:34811]	GO:0005737(cytoplasm);GO:0005794(Golgi apparatus);GO:0006811(ion transport);GO:0006812(cation transport);GO:0006829(zinc ion transport);GO:0008324(cation transmembrane transporter activity);GO:0016020(membrane);GO:0016021(integral component of membrane);GO:0031410(cytoplasmic vesicle);GO:0031982(vesicle);GO:0032119(sequestering of zinc ion);GO:0048471(perinuclear region of cytoplasm);GO:0055085(t…	NA	NA
ciRNA967	0	16.5818	0	0	0	45.5452	13.859	45.093	0	32.1263	0	3	0	0	0	10	4	12	0	8	-3.04254	down	0.0611236	1	no	chr29	9531073	9567248	+	1	ciRNA	ENSBTAT00000070874	ENSBTAG00000001657	chr29:9531072-9567248	phosphatidylinositol binding clathrin assembly protein [Source:VGNC Symbol;Acc:VGNC:32860]	GO:0000149(SNARE binding);GO:0005543(phospholipid binding);GO:0005545(1-phosphatidylinositol binding);GO:0005546(phosphatidylinositol-4,5-bisphosphate binding);GO:0005634(nucleus);GO:0005769(early endosome);GO:0005886(plasma membrane);GO:0005905(clathrin-coated pit);GO:0006897(endocytosis);GO:0006898(receptor-mediated endocytosis);GO:0006900(vesicle budding from membrane);GO:0007409(axonogenesis)…	NA	NA
circRNA15823	0	0	49.3297	44.5007	0	0	0	0	0	0	0	0	10	9	0	0	0	0	0	0	inf	up	0.0616614	1	no	chr21	7371326	7412452	-	3	circRNA	ENSBTAT00000070581	ENSBTAG00000000539	chr21:7306409-7371325	leucine rich repeat containing 28 [Source:VGNC Symbol;Acc:VGNC:31007]	GO:0005515(protein binding)	NA	NA
circRNA19114	0	0	0	0	0	45.5452	10.3942	0	0	8.03157	0	0	0	0	0	10	3	0	0	2	-inf	down	0.0619083	1	no	chr5	38313943	38338851	-	3	circRNA	ENSBTAT00000073746	ENSBTAG00000008595	chr5:38279409-38313942|chr5:38338851-38341869	periphilin 1 [Source:VGNC Symbol;Acc:VGNC:33194]	GO:0005654(nucleoplasm);GO:0005794(Golgi apparatus);GO:0005829(cytosol);GO:0045814(negative regulation of gene expression, epigenetic);GO:0045892(negative regulation of transcription, DNA-templated);GO:0090309(positive regulation of methylation-dependent chromatin silencing);GO:0097355(protein localization to heterochromatin)	NA	NA
circRNA15679	0	0	0	0	0	0	41.5769	45.093	0	0	0	0	0	0	0	0	12	12	0	0	-inf	down	0.0619507	1	no	chr23	28525687	28549881	-	1	intergenic	intergenic_circRNA	intergenic_circRNA	chr23:28525686-28549881	NA	NA	NA	NA
circRNA14177	0	0	9.86594	98.8905	0	0	0	0	0	0	0	0	2	20	0	0	0	0	0	0	inf	up	0.0620599	1	no	NKLS02001928.1	611440	671568	+	1	intergenic	intergenic_circRNA	intergenic_circRNA	NKLS02001928.1:611439-671568	NA	NA	NA	NA
circRNA1063	102.414	77.3815	118.391	98.8905	49.3987	195.845	142.054	154.068	225.514	168.663	17	14	24	20	13	43	41	41	60	42	-0.988958	down	0.0630836	1	no	chr15	17933356	17936195	+	2	circRNA	ENSBTAT00000040104	ATM	37,38	ATM serine/threonine kinase [Source:VGNC Symbol;Acc:VGNC:26268]	GO:0000077(DNA damage checkpoint);GO:0000166(nucleotide binding);GO:0000723(telomere maintenance);GO:0000724(double-strand break repair via homologous recombination);GO:0000781(chromosome, telomeric region);GO:0001541(ovarian follicle development);GO:0001756(somitogenesis);GO:0002331(pre-B cell allelic exclusion);GO:0002376(immune system process);GO:0002377(immunoglobulin production);GO:0004672(p…	01524(Platinum drug resistance);03440(Homologous recombination);04064(NF-kappa B signaling pathway);04068(FoxO signaling pathway);04110(Cell cycle);04115(p53 signaling pathway);04210(Apoptosis);04218(Cellular senescence);05165(Human papillomavirus infection);05166(Human T-cell leukemia virus 1 infection);05170(Human immunodeficiency virus 1 infection);05202(Transcriptional misregulation in cancer…	EC:2.7.11.1
circRNA28207	0	33.1635	14.7989	0	11.3997	0	0	0	0	0	0	6	3	0	3	0	0	0	0	0	inf	up	0.0631707	1	no	chr5	80297839	80300750	-	2	circRNA	ENSBTAT00000014725	FAR2	8,7	fatty acyl-CoA reductase 2 [Source:VGNC Symbol;Acc:VGNC:28864]	GO:0005777(peroxisome);GO:0005778(peroxisomal membrane);GO:0005779(integral component of peroxisomal membrane);GO:0006629(lipid metabolic process);GO:0010025(wax biosynthetic process);GO:0016020(membrane);GO:0016021(integral component of membrane);GO:0016491(oxidoreductase activity);GO:0035336(long-chain fatty-acyl-CoA metabolic process);GO:0055114(oxidation-reduction process);GO:0080019(fatty-ac…	04146(Peroxisome)	EC:1.2.1.84
circRNA11436	54.2191	0	0	34.6117	0	0	0	0	0	0	9	0	0	7	0	0	0	0	0	0	inf	up	0.063411	1	no	chr13	19886084	19891856	-	1	intergenic	intergenic_circRNA	intergenic_circRNA	chr13:19886083-19891856	NA	NA	NA	NA
circRNA17369	0	0	0	0	0	0	24.2532	18.7887	0	12.0474	0	0	0	0	0	0	7	5	0	3	-inf	down	0.0635435	1	no	chr4	89103901	89119710	-	5	circRNA	ENSBTAT00000017541	ENSBTAG00000013180	chr4:89099588-89103901|chr4:89119710-89121106	protection of telomeres 1 [Source:VGNC Symbol;Acc:VGNC:33172]	GO:0000723(telomere maintenance);GO:0000781(chromosome, telomeric region);GO:0000783(nuclear telomere cap complex);GO:0000784(nuclear chromosome, telomeric region);GO:0003677(DNA binding);GO:0005634(nucleus);GO:0007004(telomere maintenance via telomerase);GO:0010521(telomerase inhibitor activity);GO:0016233(telomere capping);GO:0017151(DEAD/H-box RNA helicase binding);GO:0032202(telomere assembly…	NA	NA
circRNA5174	66.2678	60.7998	108.525	187.892	106.397	0	34.6474	75.155	60.1371	8.03157	11	11	22	38	28	0	10	20	16	2	1.57403	up	0.0636603	1	no	chr7	47588763	47604137	+	3	circRNA	ENSBTAT00000072746	ENSBTAG00000055062	chr7:47561130-47588762|chr7:47604137-47611123	SMAD family member 5 [Source:NCBI gene;Acc:768050]	GO:0000122(negative regulation of transcription by RNA polymerase II);GO:0000977(RNA polymerase II regulatory region sequence-specific DNA binding);GO:0000978(RNA polymerase II proximal promoter sequence-specific DNA binding);GO:0001657(ureteric bud development);GO:0002051(osteoblast fate commitment);GO:0003677(DNA binding);GO:0003700(DNA-binding transcription factor activity);GO:0005515(protein …	04350(TGF-beta signaling pathway);04550(Signaling pathways regulating pluripotency of stem cells)	NA
circRNA2714	24.0974	16.5818	39.4638	29.6672	68.3982	0	13.859	26.3042	11.2757	4.01579	4	3	8	6	18	0	4	7	3	1	1.68418	up	0.0636639	1	no	chr6	116682890	116685495	-	2	circRNA	ENSBTAT00000010497	NSD2	2,1	nuclear receptor binding SET domain protein 2 [Source:VGNC Symbol;Acc:VGNC:32272]	GO:0000122(negative regulation of transcription by RNA polymerase II);GO:0000785(chromatin);GO:0003149(membranous septum morphogenesis);GO:0003289(atrial septum primum morphogenesis);GO:0003290(atrial septum secundum morphogenesis);GO:0003677(DNA binding);GO:0003682(chromatin binding);GO:0005515(protein binding);GO:0005634(nucleus);GO:0006355(regulation of transcription, DNA-templated);GO:0008168…	00310(Lysine degradation);05202(Transcriptional misregulation in cancer)	EC:2.1.1.43
circRNA5939	42.1704	0	9.86594	84.057	56.9985	13.6636	0	3.75775	7.51713	12.0474	7	0	2	17	15	3	0	1	2	3	2.38424	up	0.0638674	1	no	chr11	14558353	14590292	-	4	circRNA	ENSBTAT00000085928	MEMO1	7,6,5,4	mediator of cell motility 1 [Source:VGNC Symbol;Acc:VGNC:31384]	GO:0032886(regulation of microtubule-based process)	NA	NA
circRNA22854	0	0	0	0	0	0	0	22.5465	15.0343	20.0789	0	0	0	0	0	0	0	6	4	5	-inf	down	0.0641732	1	no	chr13	47763692	47775915	-	4	circRNA	ENSBTAT00000079129	ENSBTAG00000008293	chr13:47755248-47763691|chr13:47775915-47778874	glycerophosphocholine phosphodiesterase 1 [Source:VGNC Symbol;Acc:VGNC:29528]	GO:0005737(cytoplasm);GO:0006629(lipid metabolic process);GO:0007519(skeletal muscle tissue development);GO:0008081(phosphoric diester hydrolase activity);GO:0030246(carbohydrate binding);GO:0046475(glycerophospholipid catabolic process);GO:0047389(glycerophosphocholine phosphodiesterase activity);GO:2001070(starch binding)	00564(Glycerophospholipid metabolism);05231(Choline metabolism in cancer)	EC:3.1.4.2
circRNA21176	0	0	0	0	0	0	20.7884	0	11.2757	20.0789	0	0	0	0	0	0	6	0	3	5	-inf	down	0.0643278	1	no	chr4	7507222	7508102	-	2	circRNA	ENSBTAT00000061018	ENSBTAG00000003531	chr4:7496487-7507221|chr4:7508124-7509067	ATP binding cassette subfamily A member 13 [Source:NCBI gene;Acc:107131279]	GO:0000166(nucleotide binding);GO:0005319(lipid transporter activity);GO:0005524(ATP binding);GO:0006869(lipid transport);GO:0016020(membrane);GO:0016021(integral component of membrane);GO:0016887(ATPase activity);GO:0042626(ATPase activity, coupled to transmembrane movement of substances);GO:0043231(intracellular membrane-bounded organelle);GO:0055085(transmembrane transport)	02010(ABC transporters)	NA
circRNA17505	0	33.1635	9.86594	0	15.1996	0	0	0	0	0	0	6	2	0	4	0	0	0	0	0	inf	up	0.0643517	1	no	chr26	47489643	47490632	+	2	circRNA	ENSBTAT00000085258	ENSBTAG00000002435	chr26:47488373-47489642|chr26:47490632-47494173	protein tyrosine phosphatase, receptor type E [Source:VGNC Symbol;Acc:VGNC:33549]	GO:0004721(phosphoprotein phosphatase activity);GO:0004725(protein tyrosine phosphatase activity);GO:0005634(nucleus);GO:0005737(cytoplasm);GO:0005886(plasma membrane);GO:0006470(protein dephosphorylation);GO:0016020(membrane);GO:0016021(integral component of membrane);GO:0016311(dephosphorylation);GO:0016787(hydrolase activity);GO:0016791(phosphatase activity);GO:0035335(peptidyl-tyrosine dephos…	NA	EC:3.1.3.48
circRNA28966	0	0	4.93297	19.7781	41.7989	0	0	0	0	0	0	0	1	4	11	0	0	0	0	0	inf	up	0.0650169	1	no	chr11	78513752	78548630	+	7	circRNA	ENSBTAT00000075614	PUM2	2,3,4,5,6,7,8	pumilio RNA binding family member 2 [Source:VGNC Symbol;Acc:VGNC:33570]	GO:0003723(RNA binding);GO:0003730(mRNA 3'-UTR binding);GO:0005829(cytosol);GO:0010494(cytoplasmic stress granule);GO:0010608(posttranscriptional regulation of gene expression);GO:0031965(nuclear membrane);GO:0034063(stress granule assembly);GO:0035196(production of miRNAs involved in gene silencing by miRNA);GO:0035198(miRNA binding);GO:0043488(regulation of mRNA stability);GO:0048471(perinuclea…	NA	NA
circRNA5405	36.1461	0	49.3297	24.7226	15.1996	13.6636	0	0	7.51713	0	6	0	10	5	4	3	0	0	2	0	2.56569	up	0.0651078	1	no	chr13	18340689	18346493	+	2	circRNA	ENSBTAT00000055001	ENSBTAG00000007133	chr13:18322835-18340688|chr13:18346493-18349318	cullin 2 [Source:VGNC Symbol;Acc:VGNC:27830]	GO:0005654(nucleoplasm);GO:0005730(nucleolus);GO:0006511(ubiquitin-dependent protein catabolic process);GO:0016567(protein ubiquitination);GO:0019005(SCF ubiquitin ligase complex);GO:0030163(protein catabolic process);GO:0031146(SCF-dependent proteasomal ubiquitin-dependent protein catabolic process);GO:0031461(cullin-RING ubiquitin ligase complex);GO:0031462(Cul2-RING ubiquitin ligase complex);G…	04066(HIF-1 signaling pathway);04120(Ubiquitin mediated proteolysis);05200(Pathways in cancer);05211(Renal cell carcinoma)	NA
circRNA4515	0	33.1635	9.86594	0	7.5998	45.5452	24.2532	33.8197	56.3785	28.1105	0	6	2	0	2	10	7	9	15	7	-1.89351	down	0.065494	1	no	X	51039979	51042482	-	1	intergenic	intergenic_circRNA	intergenic_circRNA	X:51039978-51042482	NA	NA	NA	NA
circRNA4678	0	0	0	14.8336	75.998	0	0	0	0	0	0	0	0	3	20	0	0	0	0	0	inf	up	0.0657253	1	no	chr16	13208554	13228564	+	1	intergenic	intergenic_circRNA	intergenic_circRNA	chr16:13208553-13228564	NA	NA	NA	NA
ciRNA666	12.0487	11.0545	9.86594	4.94453	0	0	0	0	0	0	2	2	2	1	0	0	0	0	0	0	inf	up	0.0659854	1	no	chr21	67993024	67993283	+	1	ciRNA	ENSBTAT00000030275	EIF5	9	eukaryotic translation initiation factor 5 [Source:VGNC Symbol;Acc:VGNC:28418]	GO:0003743(translation initiation factor activity);GO:0005515(protein binding);GO:0005737(cytoplasm);GO:0005829(cytosol);GO:0005886(plasma membrane);GO:0006413(translational initiation);GO:0006446(regulation of translational initiation)	03013(RNA transport)	NA
ciRNA1771	0	11.0545	0	19.7781	30.3992	0	0	0	0	0	0	2	0	4	8	0	0	0	0	0	inf	up	0.0660295	1	no	chr21	32396978	32414163	-	1	ciRNA	ENSBTAT00000086465	ENSBTAG00000005145	chr21:32396977-32414163	pseudopodium enriched atypical kinase 1 [Source:VGNC Symbol;Acc:VGNC:32733]	GO:0004672(protein kinase activity);GO:0004715(non-membrane spanning protein tyrosine kinase activity);GO:0005524(ATP binding);GO:0005925(focal adhesion);GO:0006468(protein phosphorylation);GO:0015629(actin cytoskeleton);GO:0016477(cell migration);GO:0034446(substrate adhesion-dependent cell spreading);GO:0042802(identical protein binding);GO:0046777(protein autophosphorylation);GO:0048041(focal …	NA	EC:2.7.10.2
ciRNA2065	0	0	9.86594	0	0	36.4362	0	22.5465	22.5514	12.0474	0	0	2	0	0	8	0	6	6	3	-3.24569	down	0.0666609	1	no	chr11	82746024	82751243	+	1	ciRNA	ENSBTAT00000071557	ENSBTAG00000014081	chr11:82746023-82751243	neuroblastoma amplified sequence [Source:NCBI gene;Acc:521982]	GO:0000149(SNARE binding);GO:0000956(nuclear-transcribed mRNA catabolic process);GO:0005515(protein binding);GO:0005783(endoplasmic reticulum);GO:0006890(retrograde vesicle-mediated transport, Golgi to endoplasmic reticulum);GO:0016020(membrane);GO:0016021(integral component of membrane);GO:0070939(Dsl1/NZR complex);GO:2000623(negative regulation of nuclear-transcribed mRNA catabolic process, non…	NA	NA
circRNA4455	0	11.0545	0	0	0	0	24.2532	33.8197	15.0343	28.1105	0	2	0	0	0	0	7	9	4	7	-3.19476	down	0.0674417	1	no	chr4	118197608	118216283	-	4	circRNA	ENSBTAT00000073409	ENSBTAG00000030817	chr4:118194533-118197607|chr4:118216283-118220810	limb development membrane protein 1 [Source:VGNC Symbol;Acc:VGNC:30922]	GO:0016020(membrane);GO:0016021(integral component of membrane);GO:0042733(embryonic digit morphogenesis)	NA	NA
circRNA8780	12.0487	5.52725	0	4.94453	0	36.4362	38.1121	11.2732	7.51713	12.0474	2	1	0	1	0	8	11	3	2	3	-2.22638	down	0.0677055	1	no	chr5	51234553	51249962	-	2	circRNA	ENSBTAT00000078328	USP15	3,2	ubiquitin specific peptidase 15 [Source:VGNC Symbol;Acc:VGNC:36713]	GO:0003824(catalytic activity);GO:0004197(cysteine-type endopeptidase activity);GO:0004843(thiol-dependent ubiquitin-specific protease activity);GO:0005160(transforming growth factor beta receptor binding);GO:0005634(nucleus);GO:0005737(cytoplasm);GO:0005739(mitochondrion);GO:0005829(cytosol);GO:0006508(proteolysis);GO:0006511(ubiquitin-dependent protein catabolic process);GO:0007179(transforming…	04137(Mitophagy - animal)	EC:3.4.19.12
circRNA752	0	16.5818	0	0	26.5993	63.7633	13.859	45.093	71.4128	8.03157	0	3	0	0	7	14	4	12	19	2	-2.22702	down	0.0677416	1	no	chr10	92491843	92507010	-	4	circRNA	ENSBTAT00000018145	GTF2A1	5,4,3,2	general transcription factor IIA subunit 1 [Source:VGNC Symbol;Acc:VGNC:29691]	GO:0001103(RNA polymerase II repressing transcription factor binding);GO:0003677(DNA binding);GO:0005634(nucleus);GO:0005654(nucleoplasm);GO:0005669(transcription factor TFIID complex);GO:0005672(transcription factor TFIIA complex);GO:0005737(cytoplasm);GO:0005829(cytosol);GO:0006366(transcription by RNA polymerase II);GO:0006367(transcription initiation from RNA polymerase II promoter);GO:000813…	03022(Basal transcription factors);05203(Viral carcinogenesis)	NA
circRNA7478	0	0	0	24.7226	64.5983	0	0	0	0	0	0	0	0	5	17	0	0	0	0	0	inf	up	0.0679431	1	no	chr24	25148732	25163593	-	3	circRNA	ENSBTAT00000074683	RNF125	5,4,3	ring finger protein 125 [Source:NCBI gene;Acc:519541]	GO:0000139(Golgi membrane);GO:0000209(protein polyubiquitination);GO:0002039(p53 binding);GO:0006511(ubiquitin-dependent protein catabolic process);GO:0008270(zinc ion binding);GO:0031624(ubiquitin conjugating enzyme binding);GO:0032480(negative regulation of type I interferon production);GO:0034098(VCP-NPL4-UFD1 AAA ATPase complex);GO:0039536(negative regulation of RIG-I signaling pathway);GO:00…	04622(RIG-I-like receptor signaling pathway)	EC:2.3.2.27
circRNA10844	30.1217	22.109	4.93297	4.94453	11.3997	0	3.46474	7.5155	0	0	5	4	1	1	3	0	1	2	0	0	2.74299	up	0.068678	1	no	chr5	40476265	40490018	-	6	circRNA	ENSBTAT00000061570	ENSBTAG00000016260	chr5:40465981-40476265|chr5:40490018-40515217	leucine rich repeat kinase 2 [Source:VGNC Symbol;Acc:VGNC:31038]	GO:0000149(SNARE binding);GO:0000165(MAPK cascade);GO:0000186(activation of MAPKK activity);GO:0000187(activation of MAPK activity);GO:0000287(magnesium ion binding);GO:0001933(negative regulation of protein phosphorylation);GO:0001934(positive regulation of protein phosphorylation);GO:0003779(actin binding);GO:0003924(GTPase activity);GO:0004672(protein kinase activity);GO:0004674(protein serine…	05012(Parkinson disease)	EC:2.7.11.1
circRNA11348	0	0	0	24.7226	0	40.9907	0	18.7887	30.0685	56.221	0	0	0	5	0	9	0	5	8	14	-2.56275	down	0.0691576	1	no	chr1	43031330	43048266	+	1	intergenic	intergenic_circRNA	intergenic_circRNA	chr1:43031329-43048266	NA	NA	NA	NA
circRNA256	42.1704	11.0545	54.2627	49.4453	41.7989	150.299	62.3653	67.6395	67.6542	80.3157	7	2	11	10	11	33	18	18	18	20	-1.10771	down	0.0694984	1	no	chr12	75512670	75512900	-	1	circRNA	ENSBTAT00000075747	STK24	2	serine/threonine kinase 24 [Source:VGNC Symbol;Acc:VGNC:35390]	GO:0000165(MAPK cascade);GO:0004672(protein kinase activity);GO:0004674(protein serine/threonine kinase activity);GO:0005524(ATP binding);GO:0005634(nucleus);GO:0005730(nucleolus);GO:0005737(cytoplasm);GO:0005829(cytosol);GO:0006468(protein phosphorylation);GO:0008631(intrinsic apoptotic signaling pathway in response to oxidative stress);GO:0009267(cellular response to starvation);GO:0016301(kina…	NA	EC:2.7.11.1
circRNA18462	0	0	0	0	0	13.6636	20.7884	0	18.7928	0	0	0	0	0	0	3	6	0	5	0	-inf	down	0.0695707	1	no	chr5	116996268	117000578	+	3	circRNA	ENSBTAT00000075523	TBC1D22A	2,3,4	TBC1 domain family member 22A [Source:VGNC Symbol;Acc:VGNC:35636]	GO:0005096(GTPase activator activity);GO:0005623(cell);GO:0006886(intracellular protein transport);GO:0017137(Rab GTPase binding);GO:0042803(protein homodimerization activity);GO:0071889(14-3-3 protein binding);GO:0090630(activation of GTPase activity)	NA	NA
circRNA4559	0	0	0	0	0	40.9907	6.92948	0	0	12.0474	0	0	0	0	0	9	2	0	0	3	-inf	down	0.0697522	1	no	X	96357678	96364059	+	1	intergenic	intergenic_circRNA	intergenic_circRNA	X:96357677-96364059	NA	NA	NA	NA
circRNA9760	0	11.0545	34.5308	19.7781	37.999	0	6.92948	0	7.51713	0	0	2	7	4	10	0	2	0	2	0	2.83891	up	0.0704826	1	no	chr1	83387013	83395999	-	5	circRNA	ENSBTAT00000019219	YEATS2	6,5,4,3,2	YEATS domain containing 2 [Source:VGNC Symbol;Acc:VGNC:37020]	GO:0000122(negative regulation of transcription by RNA polymerase II);GO:0005634(nucleus);GO:0005671(Ada2/Gcn5/Ada3 transcription activator complex);GO:0006355(regulation of transcription, DNA-templated);GO:0017025(TBP-class protein binding);GO:0042393(histone binding);GO:0043966(histone H3 acetylation);GO:0045892(negative regulation of transcription, DNA-templated);GO:0072686(mitotic spindle);GO…	NA	NA
circRNA4570	0	0	0	0	0	0	17.3237	26.3042	0	12.0474	0	0	0	0	0	0	5	7	0	3	-inf	down	0.0704909	1	no	X	112674976	112697426	+	1	intergenic	intergenic_circRNA	intergenic_circRNA	X:112674975-112697426	NA	NA	NA	NA
circRNA19012	0	0	0	0	0	72.8724	0	0	0	16.0631	0	0	0	0	0	16	0	0	0	4	-inf	down	0.0706736	1	no	chr12	71575163	71586674	+	1	intergenic	intergenic_circRNA	intergenic_circRNA	chr12:71575162-71586674	NA	NA	NA	NA
circRNA5327	78.3165	187.927	147.989	173.058	144.396	68.3179	86.6185	78.9127	33.8271	0	13	34	30	35	38	15	25	21	9	0	1.45074	up	0.0711677	1	no	chr2	27957897	27962616	+	3	circRNA	ENSBTAT00000074419	ENSBTAG00000017162	chr2:27937152-27957896|chr2:27962616-27995619	serine/threonine kinase 39 [Source:VGNC Symbol;Acc:VGNC:56152]	GO:0000187(activation of MAPK activity);GO:0004672(protein kinase activity);GO:0004674(protein serine/threonine kinase activity);GO:0005524(ATP binding);GO:0005654(nucleoplasm);GO:0005737(cytoplasm);GO:0005829(cytosol);GO:0006468(protein phosphorylation);GO:0008217(regulation of blood pressure);GO:0010820(positive regulation of T cell chemotaxis);GO:0016020(membrane);GO:0016301(kinase activity);G…	NA	NA
circRNA11151	0	0	0	0	0	0	13.859	0	18.7928	16.0631	0	0	0	0	0	0	4	0	5	4	-inf	down	0.0711801	1	no	chr28	8008689	8011371	-	2	circRNA	ENSBTAT00000061477	ENSBTAG00000000222	chr28:8002419-8008688|chr28:8011371-8065159	AT-rich interaction domain 4B [Source:VGNC Symbol;Acc:VGNC:26130]	GO:0003677(DNA binding);GO:0005634(nucleus);GO:0006349(regulation of gene expression by genetic imprinting);GO:0006355(regulation of transcription, DNA-templated);GO:0006357(regulation of transcription by RNA polymerase II);GO:0007283(spermatogenesis);GO:0034773(histone H4-K20 trimethylation);GO:0036124(histone H3-K9 trimethylation);GO:0044212(transcription regulatory region DNA binding);GO:00459…	NA	NA
circRNA11346	0	0	14.7989	84.057	0	0	0	0	0	0	0	0	3	17	0	0	0	0	0	0	inf	up	0.0715743	1	no	X	138451456	138451976	+	1	intergenic	intergenic_circRNA	intergenic_circRNA	X:138451455-138451976	NA	NA	NA	NA
circRNA2945	48.1948	5.52725	44.3967	14.8336	11.3997	0	6.92948	7.5155	0	8.03157	8	1	9	3	3	0	2	2	0	2	2.46794	up	0.0716	1	no	chr4	24875734	24908858	-	2	circRNA	ENSBTAT00000020061	ISPD	3,2	isoprenoid synthase domain containing [Source:VGNC Symbol;Acc:VGNC:30303]	GO:0003824(catalytic activity);GO:0005737(cytoplasm);GO:0005829(cytosol);GO:0006486(protein glycosylation);GO:0007411(axon guidance);GO:0008299(isoprenoid biosynthetic process);GO:0016740(transferase activity);GO:0016779(nucleotidyltransferase activity);GO:0035269(protein O-linked mannosylation);GO:0042803(protein homodimerization activity);GO:0047349(D-ribitol-5-phosphate cytidylyltransferase ac…	00040(Pentose and glucuronate interconversions);00515(Mannose type O-glycan biosynthesis)	EC:2.7.7.40
circRNA1731	90.3652	16.5818	14.7989	54.3898	292.592	378.026	48.5064	473.476	315.72	180.71	15	3	3	11	77	83	14	126	84	45	-1.57493	down	0.07181	1	no	chr24	61625768	61632754	-	4	circRNA	ENSBTAT00000010155	KDSR	5,4,3,2	3-ketodihydrosphingosine reductase [Source:VGNC Symbol;Acc:VGNC:30536]	GO:0005783(endoplasmic reticulum);GO:0005789(endoplasmic reticulum membrane);GO:0006666(3-keto-sphinganine metabolic process);GO:0016491(oxidoreductase activity);GO:0030148(sphingolipid biosynthetic process);GO:0047560(3-dehydrosphinganine reductase activity);GO:0055114(oxidation-reduction process)	00600(Sphingolipid metabolism)	EC:1.1.1.102
circRNA27078	12.0487	22.109	0	0	22.7994	0	0	0	0	0	2	4	0	0	6	0	0	0	0	0	inf	up	0.0718499	1	no	chr6	36057146	36057651	-	2	circRNA	ENSBTAT00000013357	HERC3	25,24	HECT and RLD domain containing E3 ubiquitin protein ligase 3 [Source:VGNC Symbol;Acc:VGNC:50190]	GO:0004842(ubiquitin-protein transferase activity);GO:0016567(protein ubiquitination);GO:0016740(transferase activity)	04120(Ubiquitin mediated proteolysis)	EC:2.3.2.26
circRNA27458	18.073	11.0545	0	29.6672	0	0	0	0	0	0	3	2	0	6	0	0	0	0	0	0	inf	up	0.0723042	1	no	chr10	101640028	101691018	+	13	circRNA	ENSBTAT00000017463	ENSBTAG00000013138	chr10:101691018-101702825	tyrosyl-DNA phosphodiesterase 1 [Source:VGNC Symbol;Acc:VGNC:35713]	GO:0000012(single strand break repair);GO:0003690(double-stranded DNA binding);GO:0003697(single-stranded DNA binding);GO:0005634(nucleus);GO:0005737(cytoplasm);GO:0005886(plasma membrane);GO:0006281(DNA repair);GO:0006302(double-strand break repair);GO:0008081(phosphoric diester hydrolase activity);GO:0017005(3'-tyrosyl-DNA phosphodiesterase activity);GO:0043231(intracellular membrane-bounded or…	NA	NA
circRNA220	0	16.5818	0	19.7781	18.9995	0	0	0	0	0	0	3	0	4	5	0	0	0	0	0	inf	up	0.0723341	1	no	chr12	31895183	31940539	-	4	circRNA	ENSBTAT00000067429	PAN3	5,4,3,2	poly(A) specific ribonuclease subunit PAN3 [Source:VGNC Symbol;Acc:VGNC:53830]	GO:0000166(nucleotide binding);GO:0000288(nuclear-transcribed mRNA catabolic process, deadenylation-dependent decay);GO:0000289(nuclear-transcribed mRNA poly(A) tail shortening);GO:0000290(deadenylation-dependent decapping of nuclear-transcribed mRNA);GO:0000932(P-body);GO:0003723(RNA binding);GO:0004535(poly(A)-specific ribonuclease activity);GO:0004672(protein kinase activity);GO:0005524(ATP bi…	03018(RNA degradation)	NA
circRNA15215	12.0487	16.5818	39.4638	0	3.7999	0	3.46474	0	0	0	2	3	8	0	1	0	1	0	0	0	4.37505	up	0.0724225	1	no	chr5	34883888	34916113	-	8	circRNA	ENSBTAT00000072920	ANO6	15,14,13,12,11,10,9,8	anoctamin 6 [Source:VGNC Symbol;Acc:VGNC:25955]	GO:0002407(dendritic cell chemotaxis);GO:0002543(activation of blood coagulation via clotting cascade);GO:0005227(calcium activated cation channel activity);GO:0005229(intracellular calcium activated chloride channel activity);GO:0005244(voltage-gated ion channel activity);GO:0005247(voltage-gated chloride channel activity);GO:0005829(cytosol);GO:0005886(plasma membrane);GO:0006812(cation transpo…	NA	NA
circRNA13938	6.02434	5.52725	44.3967	0	15.1996	0	0	0	3.75857	0	1	1	9	0	4	0	0	0	1	0	4.24257	up	0.0726041	1	no	chr8	83049582	83058184	-	4	circRNA	ENSBTAT00000026562	SLC35D2	8,7,6,5	solute carrier family 35 member D2 [Source:VGNC Symbol;Acc:VGNC:52827]	GO:0005461(UDP-glucuronic acid transmembrane transporter activity);GO:0005462(UDP-N-acetylglucosamine transmembrane transporter activity);GO:0005463(UDP-N-acetylgalactosamine transmembrane transporter activity);GO:0005794(Golgi apparatus);GO:0015165(pyrimidine nucleotide-sugar transmembrane transporter activity);GO:0015297(antiporter activity);GO:0015787(UDP-glucuronic acid transmembrane transpor…	NA	NA
circRNA4393	0	22.109	34.5308	44.5007	49.3987	0	10.3942	15.031	0	0	0	4	7	9	13	0	3	4	0	0	2.56581	up	0.0726797	1	no	chr17	54326882	54331649	-	5	circRNA	ENSBTAT00000083055	ENSBTAG00000005345	chr17:54326391-54326881|chr17:54331649-54334150	actin related protein 2/3 complex subunit 3 [Source:VGNC Symbol;Acc:VGNC:53890]	GO:0003779(actin binding);GO:0005200(structural constituent of cytoskeleton);GO:0005515(protein binding);GO:0005634(nucleus);GO:0005737(cytoplasm);GO:0005829(cytosol);GO:0005856(cytoskeleton);GO:0005885(Arp2/3 protein complex);GO:0030027(lamellipodium);GO:0030833(regulation of actin filament polymerization);GO:0034314(Arp2/3 complex-mediated actin nucleation);GO:0035861(site of double-strand brea…	04144(Endocytosis);04666(Fc gamma R-mediated phagocytosis);04810(Regulation of actin cytoskeleton);05100(Bacterial invasion of epithelial cells);05132(Salmonella infection)	NA
circRNA1786	0	5.52725	0	0	0	31.8817	13.859	0	41.3442	0	0	1	0	0	0	7	4	0	11	0	-3.97779	down	0.0731591	1	no	chr25	20773920	20778835	-	5	circRNA	ENSBTAT00000015592	USP31	6,5,4,3,2	ubiquitin specific peptidase 31 [Source:NCBI gene;Acc:786875]	GO:0004843(thiol-dependent ubiquitin-specific protease activity);GO:0005634(nucleus);GO:0006511(ubiquitin-dependent protein catabolic process);GO:0016579(protein deubiquitination);GO:0036459(thiol-dependent ubiquitinyl hydrolase activity)	NA	EC:3.4.19.12
circRNA17412	0	33.1635	0	54.3898	0	0	0	0	0	0	0	6	0	11	0	0	0	0	0	0	inf	up	0.0732	1	no	chr16	50911456	50922285	+	5	circRNA	ENSBTAT00000000259	ENSBTAG00000000215	chr16:50907781-50911455|chr16:50922285-50928192	G protein subunit beta 1 [Source:VGNC Symbol;Acc:VGNC:29457]	GO:0001750(photoreceptor outer segment);GO:0003924(GTPase activity);GO:0005515(protein binding);GO:0005834(heterotrimeric G-protein complex);GO:0007165(signal transduction);GO:0007186(G protein-coupled receptor signaling pathway);GO:0007191(adenylate cyclase-activating dopamine receptor signaling pathway);GO:0007200(phospholipase C-activating G protein-coupled receptor signaling pathway);GO:00082…	04014(Ras signaling pathway);04062(Chemokine signaling pathway);04151(PI3K-Akt signaling pathway);04371(Apelin signaling pathway);04713(Circadian entrainment);04723(Retrograde endocannabinoid signaling);04724(Glutamatergic synapse);04725(Cholinergic synapse);04726(Serotonergic synapse);04727(GABAergic synapse);04728(Dopaminergic synapse);04740(Olfactory transduction);04744(Phototransduction);0492…	NA
circRNA2969	0	55.2725	0	168.114	406.589	0	0	0	0	44.1736	0	10	0	34	107	0	0	0	0	11	3.83404	up	0.073335	1	no	chr4	43637318	43639823	-	3	circRNA	ENSBTAT00000068950	PTPN12	5,4,3	protein tyrosine phosphatase, non-receptor type 12 [Source:VGNC Symbol;Acc:VGNC:33531]	GO:0002102(podosome);GO:0004721(phosphoprotein phosphatase activity);GO:0004725(protein tyrosine phosphatase activity);GO:0005737(cytoplasm);GO:0005829(cytosol);GO:0006470(protein dephosphorylation);GO:0016311(dephosphorylation);GO:0016787(hydrolase activity);GO:0016791(phosphatase activity);GO:0017124(SH3 domain binding);GO:0035335(peptidyl-tyrosine dephosphorylation);GO:0042058(regulation of ep…	NA	EC:3.1.3.48
circRNA4893	0	0	0	49.4453	37.999	0	0	0	0	0	0	0	0	10	10	0	0	0	0	0	inf	up	0.0733492	1	no	chr2	16845820	16851591	+	6	circRNA	ENSBTAT00000073803	ENSBTAG00000021726	chr2:16840213-16845819|chr2:16851591-16856336	CWC22 spliceosome associated protein homolog [Source:VGNC Symbol;Acc:VGNC:27841]	GO:0000398(mRNA splicing, via spliceosome);GO:0003723(RNA binding);GO:0005515(protein binding);GO:0005634(nucleus);GO:0005681(spliceosomal complex);GO:0005829(cytosol);GO:0016607(nuclear speck);GO:0071005(U2-type precatalytic spliceosome);GO:0071006(U2-type catalytic step 1 spliceosome);GO:0071007(U2-type catalytic step 2 spliceosome);GO:0071013(catalytic step 2 spliceosome)	NA	NA
circRNA673	0	0	0	0	0	0	13.859	15.031	0	20.0789	0	0	0	0	0	0	4	4	0	5	-inf	down	0.0734215	1	no	chr10	51648713	51652561	+	2	circRNA	ENSBTAT00000075105	ADAM10	9,10	ADAM metallopeptidase domain 10 [Source:VGNC Symbol;Acc:VGNC:25604]	GO:0000139(Golgi membrane);GO:0001701(in utero embryonic development);GO:0004175(endopeptidase activity);GO:0004222(metalloendopeptidase activity);GO:0005515(protein binding);GO:0005634(nucleus);GO:0005737(cytoplasm);GO:0005794(Golgi apparatus);GO:0005798(Golgi-associated vesicle);GO:0005886(plasma membrane);GO:0006468(protein phosphorylation);GO:0006508(proteolysis);GO:0006509(membrane protein e…	05010(Alzheimer disease)	EC:3.4.24.81
circRNA11919	0	0	0	44.5007	41.7989	0	0	0	0	0	0	0	0	9	11	0	0	0	0	0	inf	up	0.0735571	1	no	chr13	30334161	30378186	-	7	circRNA	ENSBTAT00000013714	ENSBTAG00000010387	chr13:30326900-30334161|chr13:30378186-30381467	MINDY lysine 48 deubiquitinase 3 [Source:VGNC Symbol;Acc:VGNC:31478]	GO:0005634(nucleus);GO:0005654(nucleoplasm);GO:0006508(proteolysis);GO:0006915(apoptotic process);GO:0008233(peptidase activity);GO:0008234(cysteine-type peptidase activity);GO:0016787(hydrolase activity);GO:0016807(cysteine-type carboxypeptidase activity);GO:0031965(nuclear membrane);GO:0036459(thiol-dependent ubiquitinyl hydrolase activity);GO:0071108(protein K48-linked deubiquitination);GO:199…	NA	EC:3.4.19.12
circRNA6091	0	0	0	0	0	0	10.3942	3.75775	15.0343	8.03157	0	0	0	0	0	0	3	1	4	2	-inf	down	0.0736691	1	no	chr11	73346927	73351926	-	3	circRNA	ENSBTAT00000001303	RAB10	5,4,3	RAB10, member RAS oncogene family [Source:VGNC Symbol;Acc:VGNC:33613]	GO:0003924(GTPase activity);GO:0005525(GTP binding);GO:0005768(endosome);GO:0005789(endoplasmic reticulum membrane);GO:0005794(Golgi apparatus);GO:0005886(plasma membrane);GO:0005929(cilium);GO:0006886(intracellular protein transport);GO:0006904(vesicle docking involved in exocytosis);GO:0008021(synaptic vesicle);GO:0009306(protein secretion);GO:0016192(vesicle-mediated transport);GO:0016197(endo…	04144(Endocytosis);04152(AMPK signaling pathway)	NA
circRNA662	0	0	39.4638	49.4453	0	0	0	0	0	0	0	0	8	10	0	0	0	0	0	0	inf	up	0.0741258	1	no	chr10	48140466	48143066	+	3	circRNA	ENSBTAT00000077183	VPS13C	43,44,45	vacuolar protein sorting 13 homolog C [Source:VGNC Symbol;Acc:VGNC:36810]	GO:0005741(mitochondrial outer membrane);GO:0005829(cytosol);GO:0006623(protein targeting to vacuole);GO:0007005(mitochondrion organization);GO:0019898(extrinsic component of membrane);GO:0045053(protein retention in Golgi apparatus);GO:1905090(negative regulation of parkin-mediated stimulation of mitophagy in response to mitochondrial depolarization)	NA	NA
circRNA4706	18.073	0	19.7319	0	0	77.4269	55.4358	37.5775	0	24.0947	3	0	4	0	0	17	16	10	0	6	-2.36338	down	0.0741782	1	no	chr19	27962876	27967075	-	1	intergenic	intergenic_circRNA	intergenic_circRNA	chr19:27962875-27967075	NA	NA	NA	NA
circRNA3857	0	0	0	0	0	0	13.859	45.093	0	4.01579	0	0	0	0	0	0	4	12	0	1	-inf	down	0.0742532	1	no	chr9	50839654	50876105	+	4	circRNA	ENSBTAT00000007531	FBXL4	4,5,6,7	F-box and leucine rich repeat protein 4 [Source:NCBI gene;Acc:535452]	GO:0004842(ubiquitin-protein transferase activity);GO:0005515(protein binding);GO:0005758(mitochondrial intermembrane space);GO:0006511(ubiquitin-dependent protein catabolic process);GO:0016567(protein ubiquitination);GO:0016607(nuclear speck);GO:0019005(SCF ubiquitin ligase complex);GO:0031146(SCF-dependent proteasomal ubiquitin-dependent protein catabolic process)	NA	NA
circRNA3363	54.2191	138.181	113.458	138.447	94.9975	0	58.9006	0	26.31	48.1894	9	25	23	28	25	0	17	0	7	12	2.01534	up	0.074291	1	no	chr2	27957896	27962616	+	3	circRNA	ENSBTAT00000074419	STK39	3,4,5	serine/threonine kinase 39 [Source:VGNC Symbol;Acc:VGNC:56152]	GO:0000187(activation of MAPK activity);GO:0004672(protein kinase activity);GO:0004674(protein serine/threonine kinase activity);GO:0005524(ATP binding);GO:0005654(nucleoplasm);GO:0005737(cytoplasm);GO:0005829(cytosol);GO:0006468(protein phosphorylation);GO:0008217(regulation of blood pressure);GO:0010820(positive regulation of T cell chemotaxis);GO:0016020(membrane);GO:0016301(kinase activity);G…	NA	NA
circRNA4731	0	44.218	34.5308	14.8336	22.7994	95.645	48.5064	48.8507	37.5857	76.2999	0	8	7	3	6	21	14	13	10	19	-1.39885	down	0.0745608	1	no	chr21	2334080	2366410	-	1	intergenic	intergenic_circRNA	intergenic_circRNA	chr21:2334079-2366410	NA	NA	NA	NA
circRNA10560	0	22.109	19.7319	14.8336	0	0	0	0	0	0	0	4	4	3	0	0	0	0	0	0	inf	up	0.0746151	1	no	chr2	4385077	4396211	-	7	circRNA	ENSBTAT00000007163	ENSBTAG00000005444	chr2:4378288-4385076|chr2:4396211-4398942	UDP-glucose glycoprotein glucosyltransferase 1 [Source:VGNC Symbol;Acc:VGNC:36649]	GO:0003980(UDP-glucose:glycoprotein glucosyltransferase activity);GO:0005783(endoplasmic reticulum);GO:0006486(protein glycosylation);GO:0018279(protein N-linked glycosylation via asparagine);GO:0032991(protein-containing complex);GO:0051082(unfolded protein binding);GO:0071712(ER-associated misfolded protein catabolic process);GO:0097359(UDP-glucosylation)	04141(Protein processing in endoplasmic reticulum)	NA
circRNA854	18.073	0	19.7319	39.5562	41.7989	0	0	7.5155	11.2757	0	3	0	4	8	11	0	0	2	3	0	2.66477	up	0.0746722	1	no	chr17	54326881	54331649	-	4	circRNA	ENSBTAT00000007028	ARPC3	6,5,4,3	actin related protein 2/3 complex subunit 3 [Source:VGNC Symbol;Acc:VGNC:53890]	GO:0003779(actin binding);GO:0005200(structural constituent of cytoskeleton);GO:0005515(protein binding);GO:0005634(nucleus);GO:0005737(cytoplasm);GO:0005829(cytosol);GO:0005856(cytoskeleton);GO:0005885(Arp2/3 protein complex);GO:0030027(lamellipodium);GO:0030833(regulation of actin filament polymerization);GO:0034314(Arp2/3 complex-mediated actin nucleation);GO:0035861(site of double-strand brea…	04144(Endocytosis);04666(Fc gamma R-mediated phagocytosis);04810(Regulation of actin cytoskeleton);05100(Bacterial invasion of epithelial cells);05132(Salmonella infection)	NA
circRNA15699	0	11.0545	0	9.88905	18.9995	36.4362	45.0416	56.3662	0	24.0947	0	2	0	2	5	8	13	15	0	6	-2.01943	down	0.0746861	1	no	chr3	88430221	88431077	+	1	intergenic	intergenic_circRNA	intergenic_circRNA	chr3:88430220-88431077	NA	NA	NA	NA
circRNA2939	0	0	0	0	0	0	0	0	60.1371	20.0789	0	0	0	0	0	0	0	0	16	5	-inf	down	0.0747675	1	no	chr4	9675148	9676650	+	2	circRNA	ENSBTAT00000061475	ANKIB1	5,6	ankyrin repeat and IBR domain containing 1 [Source:VGNC Symbol;Acc:VGNC:25902]	GO:0000151(ubiquitin ligase complex);GO:0000209(protein polyubiquitination);GO:0004842(ubiquitin-protein transferase activity);GO:0005515(protein binding);GO:0005737(cytoplasm);GO:0006511(ubiquitin-dependent protein catabolic process);GO:0016567(protein ubiquitination);GO:0016740(transferase activity);GO:0031624(ubiquitin conjugating enzyme binding);GO:0032436(positive regulation of proteasomal u…	NA	EC:2.3.2.31
circRNA8116	0	22.109	14.7989	0	15.1996	0	0	0	0	0	0	4	3	0	4	0	0	0	0	0	inf	up	0.075133	1	no	chr28	19340009	19355000	-	6	circRNA	ENSBTAT00000002067	JMJD1C	14,13,12,11,10,9	jumonji domain containing 1C [Source:VGNC Symbol;Acc:VGNC:30376]	GO:0000785(chromatin);GO:0000976(transcription regulatory region sequence-specific DNA binding);GO:0005634(nucleus);GO:0031490(chromatin DNA binding);GO:0032454(histone demethylase activity (H3-K9 specific));GO:0033169(histone H3-K9 demethylation)	05202(Transcriptional misregulation in cancer)	NA
circRNA5570	0	0	19.7319	0	30.3992	22.7726	24.2532	86.4282	60.1371	12.0474	0	0	4	0	8	5	7	23	16	3	-2.03633	down	0.075429	1	no	chr6	60921497	60926059	+	4	circRNA	ENSBTAT00000087184	ENSBTAG00000020367	chr6:60918076-60921496|chr6:60926059-60933987	solute carrier family 30 member 9 [Source:VGNC Symbol;Acc:VGNC:34812]	GO:0003682(chromatin binding);GO:0005634(nucleus);GO:0005783(endoplasmic reticulum);GO:0005856(cytoskeleton);GO:0006812(cation transport);GO:0006829(zinc ion transport);GO:0006882(cellular zinc ion homeostasis);GO:0008324(cation transmembrane transporter activity);GO:0016020(membrane);GO:0016021(integral component of membrane);GO:0016922(nuclear receptor binding);GO:0030374(nuclear receptor trans…	NA	NA
circRNA11227	0	0	0	14.8336	0	18.2181	145.519	0	0	0	0	0	0	3	0	4	42	0	0	0	-3.46444	down	0.0754366	1	no	NKLS02001494.1	345295	362935	+	1	intergenic	intergenic_circRNA	intergenic_circRNA	NKLS02001494.1:345294-362935	NA	NA	NA	NA
circRNA18962	0	0	0	0	0	22.7726	0	18.7887	18.7928	0	0	0	0	0	0	5	0	5	5	0	-inf	down	0.0754969	1	no	X	2838179	2941605	+	1	intergenic	intergenic_circRNA	intergenic_circRNA	X:2838178-2941605	NA	NA	NA	NA
circRNA9268	0	0	0	0	0	0	13.859	37.5775	7.51713	0	0	0	0	0	0	0	4	10	2	0	-inf	down	0.075534	1	no	chr3	80632625	80634711	-	2	circRNA	ENSBTAT00000085095	RAVER2	11,10	ribonucleoprotein, PTB binding 2 [Source:VGNC Symbol;Acc:VGNC:33766]	GO:0003676(nucleic acid binding);GO:0003723(RNA binding);GO:0005634(nucleus)	NA	NA
circRNA5633	0	22.109	54.2627	19.7781	83.5978	9.10905	13.859	11.2732	11.2757	0	0	4	11	4	22	2	4	3	3	0	1.9815	up	0.0756173	1	no	chr13	30355453	30377262	-	5	circRNA	ENSBTAT00000013714	MINDY3	10,9,8,7,6	MINDY lysine 48 deubiquitinase 3 [Source:VGNC Symbol;Acc:VGNC:31478]	GO:0005634(nucleus);GO:0005654(nucleoplasm);GO:0006508(proteolysis);GO:0006915(apoptotic process);GO:0008233(peptidase activity);GO:0008234(cysteine-type peptidase activity);GO:0016787(hydrolase activity);GO:0016807(cysteine-type carboxypeptidase activity);GO:0031965(nuclear membrane);GO:0036459(thiol-dependent ubiquitinyl hydrolase activity);GO:0071108(protein K48-linked deubiquitination);GO:199…	NA	EC:3.4.19.12
circRNA30337	0	0	29.5978	59.3343	0	0	0	0	0	0	0	0	6	12	0	0	0	0	0	0	inf	up	0.0757733	1	no	chr10	43376765	43381965	-	4	circRNA	ENSBTAT00000019681	ENSBTAG00000014792	chr10:43374888-43376764|chr10:43381965-43384112	mitogen-activated protein kinase kinase kinase kinase 5 [Source:VGNC Symbol;Acc:VGNC:31208]	GO:0000165(MAPK cascade);GO:0000166(nucleotide binding);GO:0000185(activation of MAPKKK activity);GO:0004672(protein kinase activity);GO:0004674(protein serine/threonine kinase activity);GO:0005524(ATP binding);GO:0005737(cytoplasm);GO:0006468(protein phosphorylation);GO:0008349(MAP kinase kinase kinase kinase activity);GO:0016301(kinase activity);GO:0016310(phosphorylation);GO:0016740(transferas…	NA	EC:2.7.11.1
circRNA28140	0	11.0545	14.7989	34.6117	0	0	0	0	0	0	0	2	3	7	0	0	0	0	0	0	inf	up	0.0757809	1	no	chr6	59108153	59143827	+	12	circRNA	ENSBTAT00000000200	N4BP2	2,3,4,5,6,7,8,9,10,11,12,13	NEDD4 binding protein 2 [Source:VGNC Symbol;Acc:VGNC:53766]	GO:0004519(endonuclease activity);GO:0005515(protein binding);GO:0005524(ATP binding);GO:0005829(cytosol);GO:0016310(phosphorylation);GO:0046404(ATP-dependent polydeoxyribonucleotide 5'-hydroxyl-kinase activity);GO:0090305(nucleic acid phosphodiester bond hydrolysis)	NA	NA
circRNA26964	36.1461	0	0	49.4453	0	0	0	0	0	0	6	0	0	10	0	0	0	0	0	0	inf	up	0.0759253	1	no	chr22	53591683	53608795	-	9	circRNA	ENSBTAT00000004549	SACM1L	11,10,9,8,7,6,5,4,3	SAC1 like phosphatidylinositide phosphatase [Source:VGNC Symbol;Acc:VGNC:34259]	GO:0005783(endoplasmic reticulum);GO:0005789(endoplasmic reticulum membrane);GO:0005794(Golgi apparatus);GO:0008150(biological_process);GO:0016020(membrane);GO:0016021(integral component of membrane);GO:0016787(hydrolase activity);GO:0016791(phosphatase activity);GO:0032281(AMPA glutamate receptor complex);GO:0042578(phosphoric ester hydrolase activity);GO:0043812(phosphatidylinositol-4-phosphate…	00562(Inositol phosphate metabolism);04070(Phosphatidylinositol signaling system)	NA
circRNA10712	0	0	0	0	0	50.0998	0	0	0	28.1105	0	0	0	0	0	11	0	0	0	7	-inf	down	0.0761661	1	no	chr8	76976251	76976902	-	2	circRNA	ENSBTAT00000075312	ENSBTAG00000023523	chr8:76973847-76976250|chr8:76976902-76980458	G kinase anchoring protein 1 [Source:VGNC Symbol;Acc:VGNC:29387]	GO:0005794(Golgi apparatus);GO:0007165(signal transduction);GO:0042802(identical protein binding);GO:0046628(positive regulation of insulin receptor signaling pathway)	NA	NA
circRNA9286	0	0	9.86594	0	0	40.9907	24.2532	0	0	32.1263	0	0	2	0	0	9	7	0	0	8	-3.30295	down	0.0766929	1	no	chr3	92272146	92273030	+	2	circRNA	ENSBTAT00000009357	HSPB11	2,3	heat shock protein family B (small) member 11 [Source:VGNC Symbol;Acc:VGNC:55237]	GO:0001501(skeletal system development);GO:0001822(kidney development);GO:0005813(centrosome);GO:0005929(cilium);GO:0007224(smoothened signaling pathway);GO:0007283(spermatogenesis);GO:0007507(heart development);GO:0030324(lung development);GO:0030992(intraciliary transport particle B);GO:0042073(intraciliary transport);GO:0070986(left/right axis specification)	NA	NA
circRNA3991	0	38.6908	19.7319	64.2789	3.7999	100.2	55.4358	41.3352	30.0685	120.474	0	7	4	13	1	22	16	11	8	30	-1.45791	down	0.0767793	1	no	chr8	27036087	27037824	-	2	circRNA	ENSBTAT00000081095	CNTLN	12,11	centlein [Source:VGNC Symbol;Acc:VGNC:56940]	GO:0005654(nucleoplasm);GO:0005737(cytoplasm);GO:0005813(centrosome);GO:0005814(centriole);GO:0005829(cytosol);GO:0010457(centriole-centriole cohesion);GO:0019901(protein kinase binding);GO:0019904(protein domain specific binding);GO:0030674(protein binding, bridging);GO:0033365(protein localization to organelle)	NA	NA
circRNA10999	0	0	0	0	0	0	20.7884	0	0	44.1736	0	0	0	0	0	0	6	0	0	11	-inf	down	0.0770378	1	no	chr10	92138935	92144195	-	3	circRNA	ENSBTAT00000075442	ENSBTAG00000021708	chr10:92130958-92138934|chr10:92144195-92176070	centrosomal protein 128 [Source:VGNC Symbol;Acc:VGNC:53080]	GO:0000922(spindle pole);GO:0005814(centriole);GO:0008104(protein localization);GO:0120103(centriolar subdistal appendage)	NA	NA
circRNA7519	12.0487	0	9.86594	29.6672	11.3997	68.3179	41.5769	0	48.8614	32.1263	2	0	2	6	3	15	12	0	13	8	-1.59968	down	0.077285	1	no	chr24	41915180	41915779	+	2	circRNA	ENSBTAT00000076571	VAPA	3,4	VAMP associated protein A [Source:VGNC Symbol;Acc:VGNC:36763]	GO:0005783(endoplasmic reticulum);GO:0005789(endoplasmic reticulum membrane);GO:0005886(plasma membrane);GO:0005923(bicellular tight junction);GO:0008219(cell death);GO:0016020(membrane);GO:0016021(integral component of membrane);GO:0030054(cell junction);GO:0031175(neuron projection development);GO:0033149(FFAT motif binding);GO:0070972(protein localization to endoplasmic reticulum)	04979(Cholesterol metabolism)	NA
circRNA3227	42.1704	22.109	0	89.0015	34.1991	86.536	83.1538	169.099	90.2056	44.1736	7	4	0	18	9	19	24	45	24	11	-1.33561	down	0.0778238	1	no	chr3	92405382	92411750	+	3	circRNA	ENSBTAT00000043246	NDC1	4,5,6	NDC1 transmembrane nucleoporin [Source:VGNC Symbol;Acc:VGNC:31930]	GO:0005643(nuclear pore);GO:0005737(cytoplasm);GO:0005886(plasma membrane);GO:0006913(nucleocytoplasmic transport);GO:0006999(nuclear pore organization);GO:0007129(synapsis);GO:0007283(spermatogenesis);GO:0015629(actin cytoskeleton);GO:0016020(membrane);GO:0016021(integral component of membrane);GO:0017056(structural constituent of nuclear pore);GO:0031081(nuclear pore distribution);GO:0031965(nu…	03013(RNA transport)	NA
circRNA7218	0	16.5818	4.93297	44.5007	0	0	0	0	0	0	0	3	1	9	0	0	0	0	0	0	inf	up	0.0778978	1	no	chr19	46981189	46986181	+	3	circRNA	ENSBTAT00000020882	TLK2	9,10,11	tousled like kinase 2 [Source:VGNC Symbol;Acc:VGNC:35894]	GO:0001672(regulation of chromatin assembly or disassembly);GO:0004672(protein kinase activity);GO:0004674(protein serine/threonine kinase activity);GO:0005524(ATP binding);GO:0005634(nucleus);GO:0005882(intermediate filament);GO:0006468(protein phosphorylation);GO:0006974(cellular response to DNA damage stimulus);GO:0007059(chromosome segregation);GO:0018105(peptidyl-serine phosphorylation);GO:0…	NA	EC:2.7.11.1
circRNA3487	18.073	5.52725	24.6648	24.7226	26.5993	40.9907	38.1121	52.6085	33.8271	60.2368	3	1	5	5	7	9	11	14	9	15	-1.18086	down	0.0779997	1	no	chr2	122583753	122585009	+	2	circRNA	ENSBTAT00000074155	PUM1	4,5	pumilio RNA binding family member 1 [Source:VGNC Symbol;Acc:VGNC:33569]	GO:0000932(P-body);GO:0003723(RNA binding);GO:0003730(mRNA 3'-UTR binding);GO:0005634(nucleus);GO:0005654(nucleoplasm);GO:0005737(cytoplasm);GO:0005829(cytosol);GO:0007283(spermatogenesis);GO:0008344(adult locomotory behavior);GO:0010494(cytoplasmic stress granule);GO:0010608(posttranscriptional regulation of gene expression);GO:0016441(posttranscriptional gene silencing);GO:0016607(nuclear speck…	NA	NA
circRNA8334	0	0	0	0	0	40.9907	6.92948	0	11.2757	0	0	0	0	0	0	9	2	0	3	0	-inf	down	0.0782193	1	no	chr7	50824330	50829827	+	3	circRNA	ENSBTAT00000055723	UBE2D2	4,5,6	ubiquitin conjugating enzyme E2 D2 [Source:VGNC Symbol;Acc:VGNC:36580]	GO:0000151(ubiquitin ligase complex);GO:0000166(nucleotide binding);GO:0000209(protein polyubiquitination);GO:0004842(ubiquitin-protein transferase activity);GO:0005524(ATP binding);GO:0006511(ubiquitin-dependent protein catabolic process);GO:0016567(protein ubiquitination);GO:0016740(transferase activity);GO:0031625(ubiquitin protein ligase binding);GO:0032991(protein-containing complex);GO:0051…	04120(Ubiquitin mediated proteolysis);04141(Protein processing in endoplasmic reticulum)	EC:2.3.2.23
circRNA7193	0	27.6363	9.86594	0	0	13.6636	55.4358	26.3042	0	92.3631	0	5	2	0	0	3	16	7	0	23	-2.32389	down	0.078307	1	no	chr19	40649702	40650132	-	2	circRNA	ENSBTAT00000061367	TOP2A	6,5	DNA topoisomerase II alpha [Source:VGNC Symbol;Acc:VGNC:49583]	GO:0000166(nucleotide binding);GO:0000228(nuclear chromosome);GO:0000287(magnesium ion binding);GO:0000712(resolution of meiotic recombination intermediates);GO:0000793(condensed chromosome);GO:0000819(sister chromatid segregation);GO:0002244(hematopoietic progenitor cell differentiation);GO:0003677(DNA binding);GO:0003682(chromatin binding);GO:0003916(DNA topoisomerase activity);GO:0003918(DNA t…	01524(Platinum drug resistance)	EC:5.6.2.2
circRNA19157	0	0	0	0	0	13.6636	13.859	0	22.5514	0	0	0	0	0	0	3	4	0	6	0	-inf	down	0.0784088	1	no	chr6	44896227	44898037	+	2	circRNA	ENSBTAT00000070616	ENSBTAG00000007240	chr6:44890663-44896226|chr6:44898037-44906014	zinc finger CCHC-type containing 4 [Source:VGNC Symbol;Acc:VGNC:37120]	GO:0003676(nucleic acid binding);GO:0005634(nucleus);GO:0005730(nucleolus);GO:0005737(cytoplasm);GO:0008168(methyltransferase activity);GO:0008270(zinc ion binding);GO:0008988(rRNA (adenine-N6-)-methyltransferase activity);GO:0016740(transferase activity);GO:0016746(transferase activity, transferring acyl groups);GO:0031167(rRNA methylation);GO:0032259(methylation);GO:0045727(positive regulation …	NA	NA
circRNA2989	6.02434	0	0	0	0	0	6.92948	45.093	18.7928	16.0631	1	0	0	0	0	0	2	12	5	4	-3.85012	down	0.078421	1	no	chr4	55876161	55876670	-	3	circRNA	ENSBTAT00000013950	IFRD1	8,7,6	interferon related developmental regulator 1 [Source:VGNC Symbol;Acc:VGNC:30062]	GO:0005634(nucleus);GO:0005737(cytoplasm);GO:0014706(striated muscle tissue development);GO:0030517(negative regulation of axon extension);GO:0042692(muscle cell differentiation);GO:0043403(skeletal muscle tissue regeneration);GO:0048671(negative regulation of collateral sprouting)	NA	NA
circRNA11188	0	0	19.7319	19.7781	15.1996	0	0	0	0	0	0	0	4	4	4	0	0	0	0	0	inf	up	0.0784306	1	no	chr4	118220811	118222364	-	3	circRNA	ENSBTAT00000073409	ENSBTAG00000030817	chr4:118216283-118220810|chr4:118222364-118248390	limb development membrane protein 1 [Source:VGNC Symbol;Acc:VGNC:30922]	GO:0016020(membrane);GO:0016021(integral component of membrane);GO:0042733(embryonic digit morphogenesis)	NA	NA
circRNA81	216.876	160.29	167.721	207.67	224.194	145.745	86.6185	131.521	97.7227	36.1421	36	29	34	42	59	32	25	35	26	9	0.972573	up	0.0784904	1	no	chr13	42990243	42998700	-	8	circRNA	ENSBTAT00000078381	TASOR2	10,9,8,7,6,5,4,3	transcription activation suppressor family member 2 [Source:VGNC Symbol;Acc:VGNC:28784]	GO:0005634(nucleus);GO:0005654(nucleoplasm);GO:0005829(cytosol)	NA	NA
circRNA4537	0	0	0	0	0	27.3271	0	15.031	15.0343	0	0	0	0	0	0	6	0	4	4	0	-inf	down	0.0786573	1	no	X	74787718	74845525	+	1	intergenic	intergenic_circRNA	intergenic_circRNA	X:74787717-74845525	NA	NA	NA	NA
circRNA13044	12.0487	11.0545	4.93297	0	7.5998	0	0	0	0	0	2	2	1	0	2	0	0	0	0	0	inf	up	0.0791666	1	no	chr23	52071556	52079380	+	3	circRNA	ENSBTAT00000070275	EXOC2	2,3,4	exocyst complex component 2 [Source:VGNC Symbol;Acc:VGNC:28644]	GO:0000145(exocyst);GO:0006887(exocytosis);GO:0006893(Golgi to plasma membrane transport);GO:0015031(protein transport);GO:0016192(vesicle-mediated transport);GO:0017160(Ral GTPase binding);GO:0019901(protein kinase binding);GO:0047485(protein N-terminus binding);GO:2000535(regulation of entry of bacterium into host cell)	04014(Ras signaling pathway)	NA
circRNA18614	0	0	14.7989	0	0	4.55452	27.7179	18.7887	30.0685	8.03157	0	0	3	0	0	1	8	5	8	2	-2.59093	down	0.0793584	1	no	chr2	52176911	52177052	+	1	circRNA	ENSBTAT00000084465	ZEB2	2	zinc finger E-box binding homeobox 2 [Source:NCBI gene;Acc:539873]	GO:0003677(DNA binding)	05206(MicroRNAs in cancer)	NA
ciRNA364	42.1704	49.7453	34.5308	44.5007	117.797	36.4362	34.6474	0	11.2757	8.03157	7	9	7	9	31	8	10	0	3	2	1.67554	up	0.0795088	1	no	chr15	29813047	29813576	+	1	ciRNA	ENSBTAT00000072559	ENSBTAG00000006817	chr15:29813046-29813576	Cbl proto-oncogene [Source:VGNC Symbol;Acc:VGNC:26808]	GO:0001784(phosphotyrosine residue binding);GO:0004842(ubiquitin-protein transferase activity);GO:0005509(calcium ion binding);GO:0005515(protein binding);GO:0005794(Golgi apparatus);GO:0005829(cytosol);GO:0005886(plasma membrane);GO:0005929(cilium);GO:0006511(ubiquitin-dependent protein catabolic process);GO:0007165(signal transduction);GO:0007166(cell surface receptor signaling pathway);GO:0007…	04012(ErbB signaling pathway);04120(Ubiquitin mediated proteolysis);04144(Endocytosis);04910(Insulin signaling pathway);05100(Bacterial invasion of epithelial cells);05200(Pathways in cancer);05205(Proteoglycans in cancer);05220(Chronic myeloid leukemia)	EC:2.3.2.27
circRNA11799	12.0487	0	0	84.057	0	0	0	0	0	0	2	0	0	17	0	0	0	0	0	0	inf	up	0.079644	1	no	chr3	43202143	43205018	-	3	circRNA	ENSBTAT00000020947	ENSBTAG00000015776	chr3:43198796-43202142|chr3:43205018-43215791	major facilitator superfamily domain containing 14A [Source:VGNC Symbol;Acc:VGNC:54453]	GO:0005215(transporter activity);GO:0016020(membrane);GO:0016021(integral component of membrane);GO:0055085(transmembrane transport)	NA	NA
circRNA10727	0	0	0	0	0	22.7726	10.3942	0	0	16.0631	0	0	0	0	0	5	3	0	0	4	-inf	down	0.0809791	1	no	chr14	10747124	10770950	+	9	circRNA	ENSBTAT00000040368	ENSBTAG00000020801	chr14:10746214-10747123|chr14:10770950-10778397	family with sequence similarity 49 member B [Source:VGNC Symbol;Acc:VGNC:28819]	GO:0001916(positive regulation of T cell mediated cytotoxicity);GO:0005929(cilium);GO:0016020(membrane);GO:0023030(MHC class Ib protein binding, via antigen binding groove);GO:0032729(positive regulation of interferon-gamma production);GO:0050870(positive regulation of T cell activation);GO:2000568(positive regulation of memory T cell activation)	NA	NA
circRNA8949	0	0	0	0	0	4.55452	3.46474	0	15.0343	8.03157	0	0	0	0	0	1	1	0	4	2	-inf	down	0.0813611	1	no	chr4	31635828	31654452	-	7	circRNA	ENSBTAT00000067056	FAM126A	10,9,8,7,6,5,4	family with sequence similarity 126 member A [Source:VGNC Symbol;Acc:VGNC:28724]	GO:0005829(cytosol);GO:0005886(plasma membrane);GO:0042552(myelination);GO:0043005(neuron projection);GO:0046854(phosphatidylinositol phosphorylation);GO:0072659(protein localization to plasma membrane)	NA	NA
circRNA15675	0	0	9.86594	24.7226	18.9995	0	0	0	0	0	0	0	2	5	5	0	0	0	0	0	inf	up	0.0814171	1	no	chr22	43652997	43678633	+	1	intergenic	intergenic_circRNA	intergenic_circRNA	chr22:43652996-43678633	NA	NA	NA	NA
circRNA18523	0	0	0	0	0	4.55452	6.92948	0	11.2757	4.01579	0	0	0	0	0	1	2	0	3	1	-inf	down	0.0816873	1	no	chr3	390557	447472	-	5	circRNA	ENSBTAT00000007093	TIPRL	7,6,5,4,3	TOR signaling pathway regulator [Source:VGNC Symbol;Acc:VGNC:35878]	GO:0000077(DNA damage checkpoint);GO:0005829(cytosol);GO:0007165(signal transduction);GO:0031929(TOR signaling);GO:0032515(negative regulation of phosphoprotein phosphatase activity)	NA	NA
circRNA5549	0	0	0	44.5007	37.999	0	0	0	0	0	0	0	0	9	10	0	0	0	0	0	inf	up	0.0817508	1	no	chr19	56388688	56396704	-	4	circRNA	ENSBTAT00000042553	ENSBTAG00000021231	chr19:56387341-56388688|chr19:56396704-56398369	potassium channel tetramerization domain containing 2 [Source:VGNC Symbol;Acc:VGNC:30509]	GO:0005515(protein binding);GO:0005737(cytoplasm);GO:0031463(Cul3-RING ubiquitin ligase complex);GO:0043161(proteasome-mediated ubiquitin-dependent protein catabolic process);GO:0051260(protein homooligomerization);GO:0097602(cullin family protein binding)	NA	NA
circRNA19721	0	0	0	0	0	0	6.92948	18.7887	3.75857	4.01579	0	0	0	0	0	0	2	5	1	1	-inf	down	0.0818646	1	no	chr16	39608150	39869684	+	4	circRNA	ENSBTAT00000017776	DNM3	15,16,17,18	dynamin 3 [Source:NCBI gene;Acc:506315]	GO:0000166(nucleotide binding);GO:0001917(photoreceptor inner segment);GO:0003924(GTPase activity);GO:0005525(GTP binding);GO:0005737(cytoplasm);GO:0005886(plasma membrane);GO:0008017(microtubule binding);GO:0014069(postsynaptic density);GO:0016020(membrane);GO:0016185(synaptic vesicle budding from presynaptic endocytic zone membrane);GO:0030424(axon);GO:0031410(cytoplasmic vesicle);GO:0031623(re…	04072(Phospholipase D signaling pathway);04144(Endocytosis);04721(Synaptic vesicle cycle);04961(Endocrine and other factor-regulated calcium reabsorption);05100(Bacterial invasion of epithelial cells)	EC:3.6.5.5
circRNA3270	6.02434	0	9.86594	14.8336	0	4.55452	17.3237	30.062	30.0685	24.0947	1	0	2	3	0	1	5	8	8	6	-1.78804	down	0.0822763	1	no	chr3	103927120	103927444	+	1	circRNA	ENSBTAT00000079741	FOXJ3	3	forkhead box J3 [Source:VGNC Symbol;Acc:VGNC:29091]	GO:0003677(DNA binding);GO:0003700(DNA-binding transcription factor activity);GO:0005634(nucleus);GO:0006355(regulation of transcription, DNA-templated);GO:0043565(sequence-specific DNA binding);GO:0045944(positive regulation of transcription by RNA polymerase II)	NA	NA
circRNA5574	0	0	0	0	0	31.8817	0	0	0	40.1579	0	0	0	0	0	7	0	0	0	10	-inf	down	0.0823213	1	no	chr2	5199357	5203681	+	3	circRNA	ENSBTAT00000005525	ENSBTAG00000004216	chr2:5203681-5205398	mitogen-activated protein kinase kinase kinase 2 [Source:VGNC Symbol;Acc:VGNC:31195]	GO:0004672(protein kinase activity);GO:0004674(protein serine/threonine kinase activity);GO:0005515(protein binding);GO:0005524(ATP binding);GO:0005654(nucleoplasm);GO:0005737(cytoplasm);GO:0005829(cytosol);GO:0006468(protein phosphorylation);GO:0019901(protein kinase binding);GO:0023014(signal transduction by protein phosphorylation);GO:0031098(stress-activated protein kinase signaling cascade);…	04010(MAPK signaling pathway);04540(Gap junction);04912(GnRH signaling pathway)	EC:2.7.11.25
circRNA11335	0	0	0	0	0	0	0	15.031	71.4128	0	0	0	0	0	0	0	0	4	19	0	-inf	down	0.082718	1	no	X	121425828	121427626	-	1	intergenic	intergenic_circRNA	intergenic_circRNA	X:121425827-121427626	NA	NA	NA	NA
circRNA17377	30.1217	0	0	0	45.5988	0	0	0	0	0	5	0	0	0	12	0	0	0	0	0	inf	up	0.0831331	1	no	chr16	33922010	33931690	+	2	circRNA	ENSBTAT00000074910	ENSBTAG00000007566	chr16:33931690-33939694	centrosomal protein 170 [Source:VGNC Symbol;Acc:VGNC:27197]	GO:0005515(protein binding);GO:0005813(centrosome);GO:0005814(centriole);GO:0005829(cytosol);GO:0005886(plasma membrane);GO:0120103(centriolar subdistal appendage)	NA	NA
circRNA14257	12.0487	0	69.0616	0	0	0	0	0	0	0	2	0	14	0	0	0	0	0	0	0	inf	up	0.0833891	1	no	chr12	69917561	70071824	+	1	intergenic	intergenic_circRNA	intergenic_circRNA	chr12:69917560-70071824	NA	NA	NA	NA
circRNA11043	0	38.6908	0	39.5562	0	0	0	0	0	0	0	7	0	8	0	0	0	0	0	0	inf	up	0.0835095	1	no	chr26	49406830	49423960	+	9	circRNA	ENSBTAT00000006613	ENSBTAG00000005027	chr26:49398657-49406829	glutaredoxin 3 [Source:VGNC Symbol;Acc:VGNC:29417]	GO:0002026(regulation of the force of heart contraction);GO:0005634(nucleus);GO:0005829(cytosol);GO:0006879(cellular iron ion homeostasis);GO:0009055(electron transfer activity);GO:0010614(negative regulation of cardiac muscle hypertrophy);GO:0015035(protein disulfide oxidoreductase activity);GO:0015038(glutathione disulfide oxidoreductase activity);GO:0022900(electron transport chain);GO:0030018…	NA	NA
circRNA27287	36.1461	0	0	0	37.999	0	0	0	0	0	6	0	0	0	10	0	0	0	0	0	inf	up	0.0838208	1	no	chr9	73027188	73031563	-	5	circRNA	ENSBTAT00000026869	HBS1L	12,11,10,9,8	HBS1 like translational GTPase [Source:VGNC Symbol;Acc:VGNC:29768]	GO:0003924(GTPase activity);GO:0005525(GTP binding);GO:0006412(translation)	03015(mRNA surveillance pathway);05134(Legionellosis)	NA
circRNA28790	0	11.0545	0	29.6672	15.1996	0	0	0	0	0	0	2	0	6	4	0	0	0	0	0	inf	up	0.085049	1	no	chr3	8763854	8769327	-	4	circRNA	ENSBTAT00000083351	ENSBTAG00000002947	chr3:8761314-8763853|chr3:8769327-8770540	lymphocyte antigen 9 [Source:VGNC Symbol;Acc:VGNC:31094]	GO:0005886(plasma membrane);GO:0016020(membrane);GO:0016021(integral component of membrane);GO:0032740(positive regulation of interleukin-17 production);GO:0072540(T-helper 17 cell lineage commitment)	NA	NA
circRNA5371	0	0	0	0	0	27.3271	6.92948	0	0	16.0631	0	0	0	0	0	6	2	0	0	4	-inf	down	0.0850571	1	no	chr21	41294331	41297819	+	3	circRNA	ENSBTAT00000046085	ENSBTAG00000017565	chr21:41289471-41294331|chr21:41297819-41300451	sec1 family domain containing 1 [Source:VGNC Symbol;Acc:VGNC:34330]	GO:0005801(cis-Golgi network);GO:0006904(vesicle docking involved in exocytosis);GO:0009636(response to toxic substance);GO:0016192(vesicle-mediated transport);GO:0051223(regulation of protein transport);GO:1901998(toxin transport);GO:1902902(negative regulation of autophagosome assembly)	NA	NA
circRNA11056	24.0974	38.6908	34.5308	84.057	15.1996	0	31.1827	0	0	0	4	7	7	17	4	0	9	0	0	0	2.65627	up	0.085354	1	no	chr22	43682802	43695130	+	5	circRNA	ENSBTAT00000083037	ENSBTAG00000020802	chr22:43681411-43682801|chr22:43695130-43695684	dynein axonemal heavy chain 12 [Source:NCBI gene;Acc:100847355]	GO:0003777(microtubule motor activity);GO:0005524(ATP binding);GO:0007018(microtubule-based movement);GO:0008569(ATP-dependent microtubule motor activity, minus-end-directed);GO:0030286(dynein complex);GO:0045503(dynein light chain binding);GO:0045505(dynein intermediate chain binding);GO:0051959(dynein light intermediate chain binding)	05016(Huntington disease)	NA
circRNA10883	0	0	0	0	0	0	6.92948	26.3042	0	16.0631	0	0	0	0	0	0	2	7	0	4	-inf	down	0.0855521	1	no	chr8	46492159	46494254	+	2	circRNA	ENSBTAT00000083574	ENSBTAG00000018437	chr8:46466576-46492158|chr8:46494254-46500441	structural maintenance of chromosomes 5 [Source:VGNC Symbol;Acc:VGNC:35002]	GO:0000722(telomere maintenance via recombination);GO:0000724(double-strand break repair via homologous recombination);GO:0000781(chromosome, telomeric region);GO:0000803(sex chromosome);GO:0005634(nucleus);GO:0006281(DNA repair);GO:0006974(cellular response to DNA damage stimulus);GO:0007062(sister chromatid cohesion);GO:0016605(PML body);GO:0016607(nuclear speck);GO:0030054(cell junction);GO:00…	NA	NA
circRNA4533	0	16.5818	14.7989	19.7781	0	0	0	0	0	0	0	3	3	4	0	0	0	0	0	0	inf	up	0.0855631	1	no	X	71833428	71840100	+	1	intergenic	intergenic_circRNA	intergenic_circRNA	X:71833427-71840100	NA	NA	NA	NA
circRNA3951	0	16.5818	14.7989	19.7781	0	0	0	0	0	0	0	3	3	4	0	0	0	0	0	0	inf	up	0.0855819	1	no	chr9	95141817	95152995	+	5	circRNA	ENSBTAT00000013647	SYTL3	9,10,11,12,13	synaptotagmin like 3 [Source:VGNC Symbol;Acc:VGNC:35547]	GO:0005543(phospholipid binding);GO:0005544(calcium-dependent phospholipid binding);GO:0006886(intracellular protein transport);GO:0006887(exocytosis);GO:0016020(membrane);GO:0017137(Rab GTPase binding);GO:0019897(extrinsic component of plasma membrane);GO:0042043(neurexin family protein binding);GO:0070382(exocytic vesicle)	NA	NA
circRNA8456	0	0	4.93297	0	0	13.6636	13.859	18.7887	0	8.03157	0	0	1	0	0	3	4	5	0	2	-3.46156	down	0.0855835	1	no	chr6	17503709	17523590	+	4	circRNA	ENSBTAT00000085217	PAPSS1	2,3,4,5	3'-phosphoadenosine 5'-phosphosulfate synthase 1 [Source:VGNC Symbol;Acc:VGNC:53770]	GO:0000103(sulfate assimilation);GO:0004020(adenylylsulfate kinase activity);GO:0004781(sulfate adenylyltransferase (ATP) activity);GO:0005524(ATP binding);GO:0016310(phosphorylation);GO:0042803(protein homodimerization activity);GO:0050428(3'-phosphoadenosine 5'-phosphosulfate biosynthetic process)	00230(Purine metabolism);00450(Selenocompound metabolism);00920(Sulfur metabolism)	EC:2.7.7.4
circRNA15684	0	0	44.3967	34.6117	0	0	0	0	0	0	0	0	9	7	0	0	0	0	0	0	inf	up	0.0856583	1	no	chr23	28552234	28724017	-	1	intergenic	intergenic_circRNA	intergenic_circRNA	chr23:28552233-28724017	NA	NA	NA	NA
circRNA3135	30.1217	44.218	34.5308	64.2789	68.3982	72.8724	145.519	86.4282	71.4128	88.3473	5	8	7	13	18	16	42	23	19	22	-0.943619	down	0.0857313	1	no	chr3	34580327	34581077	-	2	circRNA	ENSBTAT00000009642	STXBP3	16,15	syntaxin binding protein 3 [Source:VGNC Symbol;Acc:VGNC:35447]	GO:0001678(cellular glucose homeostasis);GO:0005829(cytosol);GO:0005886(plasma membrane);GO:0006887(exocytosis);GO:0006904(vesicle docking involved in exocytosis);GO:0007420(brain development);GO:0016192(vesicle-mediated transport);GO:0016324(apical plasma membrane);GO:0019905(syntaxin binding);GO:0022615(protein to membrane docking);GO:0030073(insulin secretion);GO:0031091(platelet alpha granule…	NA	NA
circRNA17041	0	0	0	0	0	4.55452	3.46474	0	11.2757	12.0474	0	0	0	0	0	1	1	0	3	3	-inf	down	0.0858908	1	no	chr8	39013237	39028440	-	2	circRNA	ENSBTAT00000001692	RIC1	4,3	RIC1 homolog, RAB6A GEF complex partner 1 [Source:VGNC Symbol;Acc:VGNC:33959]	GO:0000139(Golgi membrane);GO:0005515(protein binding);GO:0005829(cytosol);GO:0006886(intracellular protein transport);GO:0016020(membrane);GO:0017112(Rab guanyl-nucleotide exchange factor activity);GO:0017137(Rab GTPase binding);GO:0032991(protein-containing complex);GO:0034066(RIC1-RGP1 guanyl-nucleotide exchange factor complex);GO:0042147(retrograde transport, endosome to Golgi);GO:0043547(pos…	NA	NA
circRNA2065	12.0487	5.52725	9.86594	0	15.1996	45.5452	24.2532	45.093	30.0685	4.01579	2	1	2	0	4	10	7	12	8	1	-1.80475	down	0.0864677	1	no	chr20	33685353	33691431	+	3	circRNA	ENSBTAT00000000017	PRKAA1	2,3,4	protein kinase AMP-activated catalytic subunit alpha 1 [Source:VGNC Symbol;Acc:VGNC:50248]	GO:0000166(nucleotide binding);GO:0003682(chromatin binding);GO:0004672(protein kinase activity);GO:0004674(protein serine/threonine kinase activity);GO:0004679(AMP-activated protein kinase activity);GO:0005524(ATP binding);GO:0005634(nucleus);GO:0005737(cytoplasm);GO:0005829(cytosol);GO:0006006(glucose metabolic process);GO:0006468(protein phosphorylation);GO:0008610(lipid biosynthetic process);…	04068(FoxO signaling pathway);04140(Autophagy - animal);04150(mTOR signaling pathway);04151(PI3K-Akt signaling pathway);04152(AMPK signaling pathway);04211(Longevity regulating pathway);04213(Longevity regulating pathway - multiple species);04371(Apelin signaling pathway);04530(Tight junction);04710(Circadian rhythm);04714(Thermogenesis);04910(Insulin signaling pathway);04920(Adipocytokine signal…	EC:2.7.11.11
circRNA18022	0	0	9.86594	0	0	13.6636	6.92948	22.5465	7.51713	16.0631	0	0	2	0	0	3	2	6	2	4	-2.75759	down	0.087257	1	no	chr19	49633207	49633592	-	1	circRNA	ENSBTAT00000006285	METRNL	2	meteorin like, glial cell differentiation regulator [Source:VGNC Symbol;Acc:VGNC:31399]	GO:0005179(hormone activity);GO:0005615(extracellular space);GO:0009409(response to cold);GO:0010469(regulation of signaling receptor activity);GO:0014850(response to muscle activity);GO:0045444(fat cell differentiation);GO:0050728(negative regulation of inflammatory response);GO:0050873(brown fat cell differentiation);GO:0090336(positive regulation of brown fat cell differentiation);GO:0097009(e…	NA	NA
circRNA20136	0	0	0	0	0	0	41.5769	30.062	0	0	0	0	0	0	0	0	12	8	0	0	-inf	down	0.0872706	1	no	chr22	14530766	14534080	+	3	circRNA	ENSBTAT00000021398	TRAK1	9,10,11	trafficking kinesin protein 1 [Source:NCBI gene;Acc:531649]	GO:0005102(signaling receptor binding);GO:0005737(cytoplasm);GO:0005739(mitochondrion);GO:0005769(early endosome);GO:0006605(protein targeting);GO:0008089(anterograde axonal transport);GO:0008104(protein localization);GO:0008333(endosome to lysosome transport);GO:0017022(myosin binding);GO:0022008(neurogenesis);GO:0030425(dendrite);GO:0031410(cytoplasmic vesicle);GO:0032839(dendrite cytoplasm);GO…	NA	NA
circRNA8909	0	0	0	0	0	18.2181	0	22.5465	15.0343	0	0	0	0	0	0	4	0	6	4	0	-inf	down	0.0877627	1	no	chr5	116868518	116887070	+	3	circRNA	ENSBTAT00000082593	GRAMD4	2,3,4	GRAM domain containing 4 [Source:VGNC Symbol;Acc:VGNC:52784]	GO:0005739(mitochondrion);GO:0006915(apoptotic process);GO:0016020(membrane);GO:0016021(integral component of membrane);GO:0034164(negative regulation of toll-like receptor 9 signaling pathway);GO:0043280(positive regulation of cysteine-type endopeptidase activity involved in apoptotic process)	NA	NA
circRNA11884	0	16.5818	59.1956	0	0	0	0	0	0	0	0	3	12	0	0	0	0	0	0	0	inf	up	0.0878202	1	no	chr20	3880028	3924719	-	10	circRNA	ENSBTAT00000023199	ENSBTAG00000017457	chr20:3866177-3880027|chr20:3924719-3949238	serine/threonine kinase 10 [Source:VGNC Symbol;Acc:VGNC:35384]	GO:0004672(protein kinase activity);GO:0004674(protein serine/threonine kinase activity);GO:0005524(ATP binding);GO:0005737(cytoplasm);GO:0005886(plasma membrane);GO:0006468(protein phosphorylation);GO:0023014(signal transduction by protein phosphorylation);GO:0031098(stress-activated protein kinase signaling cascade);GO:0032147(activation of protein kinase activity);GO:0042802(identical protein …	04914(Progesterone-mediated oocyte maturation)	EC:2.7.11.1
circRNA4381	54.2191	27.6363	113.458	29.6672	30.3992	0	10.3942	33.8197	18.7928	24.0947	9	5	23	6	8	0	3	9	5	6	1.55188	up	0.0880628	1	no	chr9	80953363	80958795	-	4	circRNA	ENSBTAT00000002297	ENSBTAG00000001752	chr9:80958795-80960378	alpha-L-fucosidase 2 [Source:VGNC Symbol;Acc:VGNC:29141]	GO:0004560(alpha-L-fucosidase activity);GO:0005615(extracellular space);GO:0005764(lysosome);GO:0005975(carbohydrate metabolic process);GO:0006004(fucose metabolic process);GO:0008152(metabolic process);GO:0009617(response to bacterium);GO:0016139(glycoside catabolic process);GO:0016787(hydrolase activity);GO:0016798(hydrolase activity, acting on glycosyl bonds);GO:2000535(regulation of entry of …	00511(Other glycan degradation)	EC:3.2.1.51
circRNA1853	36.1461	49.7453	88.7935	19.7781	15.1996	177.626	142.054	22.5465	48.8614	120.474	6	9	18	4	4	39	41	6	13	30	-1.28684	down	0.0882668	1	no	chr22	10668058	10670281	+	2	circRNA	ENSBTAT00000065280	TRANK1	18,19	tetratricopeptide repeat and ankyrin repeat containing 1 [Source:VGNC Symbol;Acc:VGNC:36282]	GO:0005515(protein binding);GO:0005524(ATP binding)	NA	NA
circRNA9544	48.1948	5.52725	4.93297	0	0	0	0	0	0	0	8	1	1	0	0	0	0	0	0	0	inf	up	0.0888999	1	no	chr2	106485774	106487213	-	3	circRNA	ENSBTAT00000081874	USP37	11,10,9	ubiquitin specific peptidase 37 [Source:VGNC Symbol;Acc:VGNC:36726]	GO:0000082(G1/S transition of mitotic cell cycle);GO:0004197(cysteine-type endopeptidase activity);GO:0004843(thiol-dependent ubiquitin-specific protease activity);GO:0005634(nucleus);GO:0006275(regulation of DNA replication);GO:0006508(proteolysis);GO:0006511(ubiquitin-dependent protein catabolic process);GO:0007049(cell cycle);GO:0008233(peptidase activity);GO:0008234(cysteine-type peptidase ac…	NA	EC:3.4.19.12
circRNA28541	0	22.109	9.86594	19.7781	0	0	0	0	0	0	0	4	2	4	0	0	0	0	0	0	inf	up	0.0890516	1	no	chr3	101742345	101746713	+	2	circRNA	ENSBTAT00000034295	ENSBTAG00000015559	chr3:101735599-101742344|chr3:101746713-101773622	ERI1 exoribonuclease family member 3 [Source:VGNC Symbol;Acc:VGNC:55169]	GO:0000175(3'-5'-exoribonuclease activity);GO:0000467(exonucleolytic trimming to generate mature 3'-end of 5.8S rRNA from tricistronic rRNA transcript (SSU-rRNA, 5.8S rRNA, LSU-rRNA));GO:0000738(DNA catabolic process, exonucleolytic);GO:0003676(nucleic acid binding);GO:0004518(nuclease activity);GO:0004527(exonuclease activity);GO:0016787(hydrolase activity);GO:0046872(metal ion binding)	NA	NA
circRNA19099	0	0	0	0	0	18.2181	0	71.3972	0	0	0	0	0	0	0	4	0	19	0	0	-inf	down	0.0891737	1	no	chr12	85501242	85509234	+	3	circRNA	ENSBTAT00000071631	ENSBTAG00000020726	chr12:85490897-85501241|chr12:85509234-85513122	Rho guanine nucleotide exchange factor 7 [Source:VGNC Symbol;Acc:VGNC:26121]	GO:0000322(storage vacuole);GO:0002244(hematopoietic progenitor cell differentiation);GO:0005085(guanyl-nucleotide exchange factor activity);GO:0005089(Rho guanyl-nucleotide exchange factor activity);GO:0005515(protein binding);GO:0005829(cytosol);GO:0005886(plasma membrane);GO:0019901(protein kinase binding);GO:0030027(lamellipodium);GO:0030032(lamellipodium assembly);GO:0032092(positive regulat…	04810(Regulation of actin cytoskeleton)	NA
circRNA4819	0	0	0	0	0	13.6636	13.859	22.5465	0	0	0	0	0	0	0	3	4	6	0	0	-inf	down	0.0892782	1	no	chr5	74587177	74615249	+	1	intergenic	intergenic_circRNA	intergenic_circRNA	chr5:74587176-74615249	NA	NA	NA	NA
circRNA19011	0	0	0	0	0	22.7726	45.0416	0	0	0	0	0	0	0	0	5	13	0	0	0	-inf	down	0.0896087	1	no	chr12	71169343	71173270	-	1	intergenic	intergenic_circRNA	intergenic_circRNA	chr12:71169342-71173270	NA	NA	NA	NA
circRNA10773	0	5.52725	4.93297	19.7781	37.999	0	0	3.75775	0	0	0	1	1	4	10	0	0	1	0	0	4.18262	up	0.090001	1	no	chr28	1419975	1439371	-	11	circRNA	ENSBTAT00000006535	ENSBTAG00000004965	chr28:1418316-1419975|chr28:1439371-1440739	nucleoporin 133 [Source:VGNC Symbol;Acc:VGNC:32351]	GO:0000777(condensed chromosome kinetochore);GO:0000940(condensed chromosome outer kinetochore);GO:0005515(protein binding);GO:0005643(nuclear pore);GO:0006406(mRNA export from nucleus);GO:0006606(protein import into nucleus);GO:0006999(nuclear pore organization);GO:0017056(structural constituent of nuclear pore);GO:0021915(neural tube development);GO:0022008(neurogenesis);GO:0031080(nuclear pore…	03013(RNA transport)	NA
ciRNA1086	0	38.6908	0	59.3343	91.1976	0	0	0	22.5514	0	0	7	0	12	24	0	0	0	6	0	3.0688	up	0.0900396	1	no	chr16	12470914	12478370	+	1	ciRNA	ENSBTAT00000078194	ENSBTAG00000052428	chr16:12470913-12478370	NA	NA	NA	NA
circRNA4821	120.487	49.7453	9.86594	0	0	0	0	0	0	16.0631	20	9	2	0	0	0	0	0	0	4	3.48696	up	0.0901178	1	no	chr5	74594560	74605978	+	1	intergenic	intergenic_circRNA	intergenic_circRNA	chr5:74594559-74605978	NA	NA	NA	NA
ciRNA933	0	0	0	0	0	22.7726	13.859	0	11.2757	0	0	0	0	0	0	5	4	0	3	0	-inf	down	0.090762	1	no	chr20	3082080	3100736	+	1	ciRNA	ENSBTAT00000036842	ENSBTAG00000024801	chr20:3082079-3100736	RAN binding protein 17 [Source:VGNC Symbol;Acc:VGNC:57359]	GO:0005049(nuclear export signal receptor activity);GO:0005634(nucleus);GO:0005643(nuclear pore);GO:0005737(cytoplasm);GO:0006611(protein export from nucleus);GO:0006886(intracellular protein transport);GO:0008536(Ran GTPase binding)	NA	NA
circRNA17316	1988.03	0	567.292	291.727	0	0	0	0	248.065	0	330	0	115	59	0	0	0	0	66	0	3.52068	up	0.0910391	1	no	chr23	27874253	27945595	+	1	intergenic	intergenic_circRNA	intergenic_circRNA	chr23:27874252-27945595	NA	NA	NA	NA
circRNA12830	0	0	0	0	0	13.6636	3.46474	0	0	32.1263	0	0	0	0	0	3	1	0	0	8	-inf	down	0.0914459	1	no	chr18	18731908	18733938	-	3	circRNA	ENSBTAT00000067101	BRD7	9,8,7	bromodomain containing 7 [Source:VGNC Symbol;Acc:VGNC:26560]	GO:0002039(p53 binding);GO:0003713(transcription coactivator activity);GO:0003714(transcription corepressor activity);GO:0005515(protein binding);GO:0005634(nucleus);GO:0005654(nucleoplasm);GO:0005829(cytosol);GO:0006357(regulation of transcription by RNA polymerase II);GO:0008134(transcription factor binding);GO:0008285(negative regulation of cell population proliferation);GO:0035066(positive re…	05225(Hepatocellular carcinoma)	NA
circRNA29176	0	0	9.86594	19.7781	18.9995	0	0	0	0	0	0	0	2	4	5	0	0	0	0	0	inf	up	0.0919747	1	no	chr14	15151561	15154909	-	4	circRNA	ENSBTAT00000007228	SQLE	7,6,5,4	squalene epoxidase [Source:VGNC Symbol;Acc:VGNC:35264]	GO:0004497(monooxygenase activity);GO:0004506(squalene monooxygenase activity);GO:0005783(endoplasmic reticulum);GO:0008203(cholesterol metabolic process);GO:0016020(membrane);GO:0016021(integral component of membrane);GO:0016126(sterol biosynthetic process);GO:0050660(flavin adenine dinucleotide binding);GO:0055114(oxidation-reduction process)	00100(Steroid biosynthesis)	EC:1.14.14.17
circRNA10933	0	0	0	4.94453	0	0	34.6474	18.7887	3.75857	4.01579	0	0	0	1	0	0	10	5	1	1	-3.62987	down	0.0921731	1	no	chr12	47478309	47486904	+	4	circRNA	ENSBTAT00000026496	ENSBTAG00000019886	chr12:47477032-47478309|chr12:47486904-47493217	bora, aurora kinase A activator [Source:VGNC Symbol;Acc:VGNC:26541]	GO:0072687(meiotic spindle)	NA	NA
circRNA12704	0	0	0	0	0	13.6636	3.46474	11.2732	3.75857	0	0	0	0	0	0	3	1	3	1	0	-inf	down	0.0922555	1	no	chr14	30851096	30853117	-	3	circRNA	ENSBTAT00000015897	MYBL1	4,3,2	MYB proto-oncogene like 1 [Source:VGNC Symbol;Acc:VGNC:31778]	GO:0000278(mitotic cell cycle);GO:0000978(RNA polymerase II proximal promoter sequence-specific DNA binding);GO:0001228(DNA-binding transcription activator activity, RNA polymerase II-specific);GO:0003677(DNA binding);GO:0006355(regulation of transcription, DNA-templated);GO:0045893(positive regulation of transcription, DNA-templated);GO:0045944(positive regulation of transcription by RNA polymer…	NA	NA
ciRNA3502	0	27.6363	0	49.4453	0	0	0	0	0	0	0	5	0	10	0	0	0	0	0	0	inf	up	0.0922668	1	no	chr10	73601300	73606323	+	1	ciRNA	ENSBTAT00000004240	ENSBTAG00000003276	chr10:73601299-73606323	protein kinase C eta [Source:VGNC Symbol;Acc:VGNC:33332]	GO:0000166(nucleotide binding);GO:0004672(protein kinase activity);GO:0004674(protein serine/threonine kinase activity);GO:0004697(protein kinase C activity);GO:0005524(ATP binding);GO:0005737(cytoplasm);GO:0005829(cytosol);GO:0005886(plasma membrane);GO:0005911(cell-cell junction);GO:0006468(protein phosphorylation);GO:0010744(positive regulation of macrophage derived foam cell differentiation);…	04270(Vascular smooth muscle contraction);04750(Inflammatory mediator regulation of TRP channels)	EC:2.7.11.13
circRNA5924	0	27.6363	44.3967	0	0	0	0	0	0	0	0	5	9	0	0	0	0	0	0	0	inf	up	0.092296	1	no	chr11	10611891	10614012	-	1	circRNA	ENSBTAT00000047352	TET3	3	tet methylcytosine dioxygenase 3 [Source:VGNC Symbol;Acc:VGNC:54499]	GO:0001939(female pronucleus);GO:0001940(male pronucleus);GO:0003677(DNA binding);GO:0005506(iron ion binding);GO:0005634(nucleus);GO:0005737(cytoplasm);GO:0006211(5-methylcytosine catabolic process);GO:0006493(protein O-linked glycosylation);GO:0008270(zinc ion binding);GO:0044727(DNA demethylation of male pronucleus);GO:0045944(positive regulation of transcription by RNA polymerase II);GO:00705…	NA	NA
circRNA5277	0	27.6363	14.7989	44.5007	7.5998	95.645	34.6474	37.5775	26.31	48.1894	0	5	3	9	2	21	10	10	7	12	-1.35828	down	0.0924461	1	no	chr17	58092154	58123816	-	4	circRNA	ENSBTAT00000050675	ENSBTAG00000036183	chr17:58068476-58092153|chr17:58123816-58140710	F-box and WD repeat domain containing 8 [Source:NCBI gene;Acc:787118]	GO:0004129(cytochrome-c oxidase activity);GO:0005515(protein binding);GO:0005746(mitochondrial respirasome);GO:0016567(protein ubiquitination);GO:0019005(SCF ubiquitin ligase complex);GO:0031467(Cul7-RING ubiquitin ligase complex);GO:0060712(spongiotrophoblast layer development);GO:0060716(labyrinthine layer blood vessel development);GO:1901485(positive regulation of transcription factor cataboli…	04120(Ubiquitin mediated proteolysis)	NA
circRNA2097	0	0	0	0	0	22.7726	3.46474	0	7.51713	4.01579	0	0	0	0	0	5	1	0	2	1	-inf	down	0.0924779	1	no	chr21	5300954	5301449	+	1	circRNA	ENSBTAT00000009678	CHSY1	2	chondroitin sulfate synthase 1 [Source:VGNC Symbol;Acc:VGNC:27350]	GO:0002063(chondrocyte development);GO:0005576(extracellular region);GO:0005794(Golgi apparatus);GO:0008376(acetylgalactosaminyltransferase activity);GO:0009954(proximal/distal pattern formation);GO:0016740(transferase activity);GO:0016757(transferase activity, transferring glycosyl groups);GO:0030206(chondroitin sulfate biosynthetic process);GO:0030279(negative regulation of ossification);GO:003…	00532(Glycosaminoglycan biosynthesis - chondroitin sulfate / dermatan sulfate)	EC:2.4.1.175
circRNA3691	0	0	0	0	0	13.6636	3.46474	11.2732	0	4.01579	0	0	0	0	0	3	1	3	0	1	-inf	down	0.0925909	1	no	chr1	130446129	130448064	+	3	circRNA	ENSBTAT00000009083	PIK3CB	17,18,19	phosphatidylinositol-4,5-bisphosphate 3-kinase catalytic subunit beta [Source:VGNC Symbol;Acc:VGNC:32890]	GO:0000166(nucleotide binding);GO:0001935(endothelial cell proliferation);GO:0001952(regulation of cell-matrix adhesion);GO:0005524(ATP binding);GO:0005634(nucleus);GO:0005730(nucleolus);GO:0005737(cytoplasm);GO:0005886(plasma membrane);GO:0005942(phosphatidylinositol 3-kinase complex);GO:0006468(protein phosphorylation);GO:0006874(cellular calcium ion homeostasis);GO:0007156(homophilic cell adhe…	00562(Inositol phosphate metabolism);01521(EGFR tyrosine kinase inhibitor resistance);01522(Endocrine resistance);01524(Platinum drug resistance);04012(ErbB signaling pathway);04014(Ras signaling pathway);04015(Rap1 signaling pathway);04024(cAMP signaling pathway);04062(Chemokine signaling pathway);04066(HIF-1 signaling pathway);04068(FoxO signaling pathway);04070(Phosphatidylinositol signaling s…	EC:2.7.1.153
circRNA6476	0	0	9.86594	24.7226	15.1996	0	0	0	0	0	0	0	2	5	4	0	0	0	0	0	inf	up	0.0926836	1	no	chr17	12036871	12047263	+	3	circRNA	ENSBTAT00000066896	SLC10A7	7,8,9	solute carrier family 10 member 7 [Source:NCBI gene;Acc:613859]	GO:0005783(endoplasmic reticulum);GO:0005797(Golgi medial cisterna);GO:0005801(cis-Golgi network);GO:0005802(trans-Golgi network);GO:0016020(membrane);GO:0016021(integral component of membrane);GO:0031226(intrinsic component of plasma membrane);GO:0034436(glycoprotein transport);GO:0034437(glycoprotein transporter activity);GO:0045054(constitutive secretory pathway);GO:0048193(Golgi vesicle trans…	NA	NA
circRNA14201	0	0	0	14.8336	0	27.3271	17.3237	0	37.5857	12.0474	0	0	0	3	0	6	5	0	10	3	-2.66814	down	0.0929947	1	no	X	82159093	82202083	+	1	intergenic	intergenic_circRNA	intergenic_circRNA	X:82159092-82202083	NA	NA	NA	NA
circRNA17003	18.073	0	24.6648	0	7.5998	0	0	0	0	0	3	0	5	0	2	0	0	0	0	0	inf	up	0.0934108	1	no	chr9	73502281	73511499	-	5	circRNA	ENSBTAT00000085719	AHI1	11,10,9,8,7	Abelson helper integration site 1 [Source:VGNC Symbol;Acc:VGNC:53780]	GO:0001738(morphogenesis of a polarized epithelium);GO:0001947(heart looping);GO:0002092(positive regulation of receptor internalization);GO:0005515(protein binding);GO:0005813(centrosome);GO:0005814(centriole);GO:0005911(cell-cell junction);GO:0005912(adherens junction);GO:0005929(cilium);GO:0007169(transmembrane receptor protein tyrosine kinase signaling pathway);GO:0007417(central nervous syst…	NA	NA
circRNA9536	0	0	0	0	0	27.3271	6.92948	18.7887	0	0	0	0	0	0	0	6	2	5	0	0	-inf	down	0.0935305	1	no	chr2	102835158	102840323	-	2	circRNA	ENSBTAT00000047858	BARD1	3,2	BRCA1 associated RING domain 1 [Source:VGNC Symbol;Acc:VGNC:26420]	GO:0003723(RNA binding);GO:0004842(ubiquitin-protein transferase activity);GO:0005515(protein binding);GO:0005634(nucleus);GO:0005737(cytoplasm);GO:0016567(protein ubiquitination);GO:0016607(nuclear speck);GO:0031436(BRCA1-BARD1 complex);GO:0036464(cytoplasmic ribonucleoprotein granule);GO:0042325(regulation of phosphorylation);GO:0042803(protein homodimerization activity);GO:0043065(positive reg…	03440(Homologous recombination)	NA
circRNA12561	0	0	0	0	0	18.2181	0	0	15.0343	12.0474	0	0	0	0	0	4	0	0	4	3	-inf	down	0.0935396	1	no	chr17	70245979	70247682	+	2	circRNA	ENSBTAT00000069813	SFI1	2,3	SFI1 centrin binding protein [Source:VGNC Symbol;Acc:VGNC:34514]	GO:0005813(centrosome);GO:0010923(negative regulation of phosphatase activity);GO:0019902(phosphatase binding)	NA	NA
circRNA3937	36.1461	44.218	88.7935	0	34.1991	0	10.3942	0	0	24.0947	6	8	18	0	9	0	3	0	0	6	2.55981	up	0.0939039	1	no	chr9	89143691	89145138	-	2	circRNA	ENSBTAT00000052410	SYNE1	8,7	spectrin repeat containing nuclear envelope protein 1 [Source:VGNC Symbol;Acc:VGNC:57362]	GO:0005515(protein binding);GO:0005635(nuclear envelope);GO:0016020(membrane);GO:0016021(integral component of membrane);GO:0034993(meiotic nuclear membrane microtubule tethering complex);GO:0051015(actin filament binding);GO:0090286(cytoskeletal anchoring at nuclear membrane)	NA	NA
circRNA10262	30.1217	5.52725	14.7989	0	0	0	0	0	0	0	5	1	3	0	0	0	0	0	0	0	inf	up	0.0939571	1	no	chr8	53303810	53305553	+	4	circRNA	ENSBTAT00000064443	ENSBTAG00000017734	6,7,8,9	vacuolar protein sorting 13 homolog A [Source:NCBI gene;Acc:519494]	GO:0005623(cell);GO:0006623(protein targeting to vacuole);GO:0019898(extrinsic component of membrane);GO:0045053(protein retention in Golgi apparatus)	NA	NA
circRNA14521	36.1461	0	0	39.5562	0	0	0	0	0	0	6	0	0	8	0	0	0	0	0	0	inf	up	0.0939742	1	no	chr26	18520165	18521714	-	2	circRNA	ENSBTAT00000069094	ENSBTAG00000040427	chr26:18518244-18520164|chr26:18521714-18550224	Rho GTPase activating protein 19 [Source:NCBI gene;Acc:526945]	GO:0005096(GTPase activator activity);GO:0005737(cytoplasm);GO:0007165(signal transduction);GO:0043547(positive regulation of GTPase activity);GO:0051056(regulation of small GTPase mediated signal transduction)	NA	NA
circRNA5408	18.073	0	29.5978	24.7226	30.3992	0	0	15.031	0	0	3	0	6	5	8	0	0	4	0	0	2.77373	up	0.0939952	1	no	chr21	24931274	24931674	-	2	circRNA	ENSBTAT00000017175	ENSBTAG00000012926	chr21:24922966-24931274|chr21:24931674-24933410	transmembrane 6 superfamily member 1 [Source:VGNC Symbol;Acc:VGNC:35908]	GO:0005515(protein binding);GO:0005765(lysosomal membrane);GO:0016020(membrane);GO:0016021(integral component of membrane)	NA	NA
circRNA13424	0	0	0	0	7.5998	68.3179	20.7884	0	0	12.0474	0	0	0	0	2	15	6	0	0	3	-3.73444	down	0.0941365	1	no	chr4	7575058	7578105	-	2	circRNA	ENSBTAT00000061018	ABCA13	3,2	ATP binding cassette subfamily A member 13 [Source:NCBI gene;Acc:107131279]	GO:0000166(nucleotide binding);GO:0005319(lipid transporter activity);GO:0005524(ATP binding);GO:0006869(lipid transport);GO:0016020(membrane);GO:0016021(integral component of membrane);GO:0016887(ATPase activity);GO:0042626(ATPase activity, coupled to transmembrane movement of substances);GO:0043231(intracellular membrane-bounded organelle);GO:0055085(transmembrane transport)	02010(ABC transporters)	NA
circRNA6372	0	5.52725	0	9.88905	15.1996	18.2181	34.6474	15.031	15.0343	24.0947	0	1	0	2	4	4	10	4	4	6	-1.8056	down	0.0942462	1	no	chr10	65705316	65706783	-	2	circRNA	ENSBTAT00000065952	DDHD1	5,4	DDHD domain containing 1 [Source:VGNC Symbol;Acc:VGNC:27943]	GO:0046872(metal ion binding);GO:0090141(positive regulation of mitochondrial fission)	NA	NA
circRNA2602	0	0	0	0	0	0	3.46474	7.5155	15.0343	4.01579	0	0	0	0	0	0	1	2	4	1	-inf	down	0.0946044	1	no	chr6	57342769	57412352	+	6	circRNA	ENSBTAT00000076798	TBC1D1	13,14,15,16,17,18	TBC1 domain family member 1 [Source:VGNC Symbol;Acc:VGNC:35623]	GO:0005096(GTPase activator activity);GO:0005515(protein binding);GO:0005634(nucleus);GO:0006886(intracellular protein transport);GO:0017137(Rab GTPase binding);GO:0090630(activation of GTPase activity)	04152(AMPK signaling pathway)	NA
circRNA10617	0	0	0	19.7781	0	0	17.3237	71.3972	7.51713	28.1105	0	0	0	4	0	0	5	19	2	7	-2.65241	down	0.0946075	1	no	chr1	52722641	52729964	-	4	circRNA	ENSBTAT00000004664	ENSBTAG00000003585	chr1:52718278-52722640|chr1:52729964-52752231	CD47 molecule [Source:VGNC Symbol;Acc:VGNC:27035]	GO:0005887(integral component of plasma membrane);GO:0008228(opsonization);GO:0008284(positive regulation of cell population proliferation);GO:0009617(response to bacterium);GO:0009986(cell surface);GO:0016020(membrane);GO:0016021(integral component of membrane);GO:0022409(positive regulation of cell-cell adhesion);GO:0032649(regulation of interferon-gamma production);GO:0032653(regulation of int…	04512(ECM-receptor interaction)	NA
circRNA7866	0	0	0	0	0	0	0	30.062	15.0343	8.03157	0	0	0	0	0	0	0	8	4	2	-inf	down	0.0947242	1	no	chr20	3066637	3084480	+	4	circRNA	ENSBTAT00000034533	RANBP17	19,20,21,22	RAN binding protein 17 [Source:VGNC Symbol;Acc:VGNC:57359]	GO:0005049(nuclear export signal receptor activity);GO:0005634(nucleus);GO:0005643(nuclear pore);GO:0005737(cytoplasm);GO:0006611(protein export from nucleus);GO:0006886(intracellular protein transport);GO:0008536(Ran GTPase binding)	NA	NA
circRNA10849	12.0487	38.6908	0	39.5562	15.1996	0	10.3942	0	0	0	2	7	0	8	4	0	3	0	0	0	3.34332	up	0.0949214	1	no	chr5	89187657	89278798	-	4	circRNA	ENSBTAT00000072849	ENSBTAG00000017260	chr5:89172322-89187656|chr5:89278838-89283109	phosphodiesterase 3A [Source:VGNC Symbol;Acc:VGNC:54467]	GO:0001556(oocyte maturation);GO:0004114(3',5'-cyclic-nucleotide phosphodiesterase activity);GO:0004115(3',5'-cyclic-AMP phosphodiesterase activity);GO:0005829(cytosol);GO:0007165(signal transduction);GO:0008081(phosphoric diester hydrolase activity);GO:0016020(membrane);GO:0016787(hydrolase activity);GO:0019933(cAMP-mediated signaling);GO:0019934(cGMP-mediated signaling);GO:0040020(regulation of…	00230(Purine metabolism);04022(cGMP-PKG signaling pathway);04024(cAMP signaling pathway);04924(Renin secretion);05032(Morphine addiction)	EC:3.1.4.17
circRNA11180	0	0	0	0	0	0	13.859	0	11.2757	16.0631	0	0	0	0	0	0	4	0	3	4	-inf	down	0.0953181	1	no	chr11	45735166	45741456	+	4	circRNA	ENSBTAT00000085746	ENSBTAG00000005614	chr11:45721488-45735165|chr11:45741456-45754443	UDP-glucuronate decarboxylase 1 [Source:VGNC Symbol;Acc:VGNC:36753]	GO:0005737(cytoplasm);GO:0042803(protein homodimerization activity);GO:0048040(UDP-glucuronate decarboxylase activity);GO:0051262(protein tetramerization);GO:0070403(NAD+ binding)	00520(Amino sugar and nucleotide sugar metabolism)	EC:4.1.1.35
circRNA810	12.0487	0	19.7319	74.1679	11.3997	50.0998	34.6474	82.6705	71.4128	36.1421	2	0	4	15	3	11	10	22	19	9	-1.22849	down	0.0955681	1	no	chr17	13160977	13161557	-	3	circRNA	ENSBTAT00000048747	ABCE1	16,15,14	ATP binding cassette subfamily E member 1 [Source:VGNC Symbol;Acc:VGNC:25479]	GO:0000054(ribosomal subunit export from nucleus);GO:0000166(nucleotide binding);GO:0005506(iron ion binding);GO:0005524(ATP binding);GO:0005737(cytoplasm);GO:0005739(mitochondrion);GO:0005829(cytosol);GO:0006413(translational initiation);GO:0006415(translational termination);GO:0016887(ATPase activity);GO:0043024(ribosomal small subunit binding);GO:0060698(endoribonuclease inhibitor activity);GO…	NA	NA
circRNA12936	0	0	0	0	0	0	0	30.062	48.8614	0	0	0	0	0	0	0	0	8	13	0	-inf	down	0.0958396	1	no	chr24	50428172	50437184	+	7	circRNA	ENSBTAT00000021641	ME2	6,7,8,9,10,11,12	malic enzyme 2 [Source:VGNC Symbol;Acc:VGNC:31340]	GO:0004470(malic enzyme activity);GO:0004471(malate dehydrogenase (decarboxylating) (NAD+) activity);GO:0004473(malate dehydrogenase (decarboxylating) (NADP+) activity);GO:0005739(mitochondrion);GO:0006090(pyruvate metabolic process);GO:0006108(malate metabolic process);GO:0016491(oxidoreductase activity);GO:0046872(metal ion binding);GO:0051287(NAD binding);GO:0055114(oxidation-reduction process…	00620(Pyruvate metabolism)	EC:1.1.1.38
circRNA6998	0	5.52725	0	0	0	27.3271	20.7884	0	0	20.0789	0	1	0	0	0	6	6	0	0	5	-3.62502	down	0.0958525	1	no	chr14	46454843	46456500	+	2	circRNA	ENSBTAT00000008154	EXT1	6,7	exostosin glycosyltransferase 1 [Source:VGNC Symbol;Acc:VGNC:28665]	GO:0000139(Golgi membrane);GO:0001503(ossification);GO:0005783(endoplasmic reticulum);GO:0005789(endoplasmic reticulum membrane);GO:0005794(Golgi apparatus);GO:0006024(glycosaminoglycan biosynthetic process);GO:0006486(protein glycosylation);GO:0007369(gastrulation);GO:0007411(axon guidance);GO:0007420(brain development);GO:0007492(endoderm development);GO:0007498(mesoderm development);GO:0008375…	00534(Glycosaminoglycan biosynthesis - heparan sulfate / heparin)	EC:2.4.1.224
circRNA2305	12.0487	22.109	34.5308	74.1679	15.1996	31.8817	65.8301	18.7887	52.6199	168.663	2	4	7	15	4	7	19	5	14	42	-1.09566	down	0.0960327	1	no	chr29	9559686	9575564	+	4	circRNA	ENSBTAT00000083093	PICALM	4,5,6,7	phosphatidylinositol binding clathrin assembly protein [Source:VGNC Symbol;Acc:VGNC:32860]	GO:0000149(SNARE binding);GO:0005543(phospholipid binding);GO:0005545(1-phosphatidylinositol binding);GO:0005546(phosphatidylinositol-4,5-bisphosphate binding);GO:0005634(nucleus);GO:0005769(early endosome);GO:0005886(plasma membrane);GO:0005905(clathrin-coated pit);GO:0006897(endocytosis);GO:0006898(receptor-mediated endocytosis);GO:0006900(vesicle budding from membrane);GO:0007409(axonogenesis)…	NA	NA
circRNA27546	0	5.52725	0	39.5562	11.3997	0	0	0	0	0	0	1	0	8	3	0	0	0	0	0	inf	up	0.0962676	1	no	chr13	47745715	47748935	-	4	circRNA	ENSBTAT00000010913	GPCPD1	10,9,8,7	glycerophosphocholine phosphodiesterase 1 [Source:VGNC Symbol;Acc:VGNC:29528]	GO:0005737(cytoplasm);GO:0006629(lipid metabolic process);GO:0007519(skeletal muscle tissue development);GO:0008081(phosphoric diester hydrolase activity);GO:0030246(carbohydrate binding);GO:0046475(glycerophospholipid catabolic process);GO:0047389(glycerophosphocholine phosphodiesterase activity);GO:2001070(starch binding)	00564(Glycerophospholipid metabolism);05231(Choline metabolism in cancer)	EC:3.1.4.2
circRNA13365	24.0974	33.1635	14.7989	49.4453	0	0	0	0	0	12.0474	4	6	3	10	0	0	0	0	0	3	3.33423	up	0.0963296	1	no	chr5	57457947	57470991	+	8	circRNA	ENSBTAT00000027539	SARNP	2,3,4,5,6,7,8,9	SAP domain containing ribonucleoprotein [Source:NCBI gene;Acc:732539]	GO:0000122(negative regulation of transcription by RNA polymerase II);GO:0000978(RNA polymerase II proximal promoter sequence-specific DNA binding);GO:0001227(DNA-binding transcription repressor activity, RNA polymerase II-specific);GO:0005634(nucleus);GO:0008022(protein C-terminus binding);GO:0050733(RS domain binding)	NA	NA
circRNA1955	18.073	0	29.5978	24.7226	0	95.645	17.3237	22.5465	86.447	16.0631	3	0	6	5	0	21	5	6	23	4	-1.71718	down	0.0963394	1	no	chr23	17092436	17094398	-	3	circRNA	ENSBTAT00000025250	XPO5	17,16,15	exportin 5 [Source:VGNC Symbol;Acc:VGNC:36999]	GO:0000049(tRNA binding);GO:0003729(mRNA binding);GO:0005049(nuclear export signal receptor activity);GO:0005634(nucleus);GO:0005654(nucleoplasm);GO:0005737(cytoplasm);GO:0005829(cytosol);GO:0006611(protein export from nucleus);GO:0006886(intracellular protein transport);GO:0008536(Ran GTPase binding);GO:0008565(protein transporter activity);GO:0035068(micro-ribonucleoprotein complex);GO:0035281(…	03013(RNA transport)	NA
circRNA9091	0	0	0	0	18.9995	9.10905	10.3942	22.5465	48.8614	12.0474	0	0	0	0	5	2	3	6	13	3	-2.43803	down	0.0965028	1	no	chr4	114674730	114693162	-	9	circRNA	ENSBTAT00000028347	KMT2C	18,17,16,15,14,13,12,11,10	lysine methyltransferase 2C [Source:VGNC Symbol;Acc:VGNC:30692]	GO:0003713(transcription coactivator activity);GO:0005515(protein binding);GO:0005634(nucleus);GO:0006355(regulation of transcription, DNA-templated);GO:0008168(methyltransferase activity);GO:0016740(transferase activity);GO:0018024(histone-lysine N-methyltransferase activity);GO:0032259(methylation);GO:0034968(histone lysine methylation);GO:0035097(histone methyltransferase complex);GO:0042393(h…	00310(Lysine degradation)	EC:2.1.1.43
circRNA27340	42.1704	0	0	29.6672	0	0	0	0	0	0	7	0	0	6	0	0	0	0	0	0	inf	up	0.0965315	1	no	chr10	59802442	59825831	-	12	circRNA	ENSBTAT00000033814	ENSBTAG00000011916	chr10:59801250-59802441|chr10:59825831-59831736	ubiquitin specific peptidase 8 [Source:VGNC Symbol;Acc:VGNC:36739]	GO:0000281(mitotic cytokinesis);GO:0004843(thiol-dependent ubiquitin-specific protease activity);GO:0005737(cytoplasm);GO:0005769(early endosome);GO:0005829(cytosol);GO:0006511(ubiquitin-dependent protein catabolic process);GO:0007032(endosome organization);GO:0007265(Ras protein signal transduction);GO:0014069(postsynaptic density);GO:0016579(protein deubiquitination);GO:0019897(extrinsic compon…	04137(Mitophagy - animal);04144(Endocytosis);04934(Cushing syndrome)	EC:3.4.19.12
ciRNA1024	0	0	0	0	0	0	0	60.124	22.5514	0	0	0	0	0	0	0	0	16	6	0	-inf	down	0.0965742	1	no	chr4	65997186	66006011	-	1	ciRNA	ENSBTAT00000000325	ENSBTAG00000000260	chr4:65997185-66006011	zinc and ring finger 2 [Source:VGNC Symbol;Acc:VGNC:37364]	GO:0005737(cytoplasm);GO:0005886(plasma membrane);GO:0016567(protein ubiquitination);GO:0030659(cytoplasmic vesicle membrane);GO:0032991(protein-containing complex);GO:0061630(ubiquitin protein ligase activity)	NA	EC:2.3.2.27
circRNA21298	0	0	0	0	0	0	41.5769	26.3042	0	0	0	0	0	0	0	0	12	7	0	0	-inf	down	0.0971856	1	no	chr6	37493104	37506353	-	3	circRNA	ENSBTAT00000064559	ENSBTAG00000046561	chr6:37435303-37493103|chr6:37506353-37556790	ligand dependent nuclear receptor corepressor like [Source:VGNC Symbol;Acc:VGNC:30816]	GO:0003677(DNA binding);GO:0005634(nucleus)	NA	NA
circRNA5290	0	0	0	0	0	0	20.7884	15.031	0	8.03157	0	0	0	0	0	0	6	4	0	2	-inf	down	0.0972988	1	no	chr5	74694652	74706925	+	2	circRNA	ENSBTAT00000000878	ENSBTAG00000000667	chr5:74706925-74709802	apolipoprotein L, 3 [Source:NCBI gene;Acc:512905]	GO:0005576(extracellular region);GO:0006869(lipid transport);GO:0008289(lipid binding);GO:0016020(membrane);GO:0016021(integral component of membrane);GO:0042157(lipoprotein metabolic process)	NA	NA
ciRNA957	0	0	19.7319	0	49.3987	0	0	0	0	0	0	0	4	0	13	0	0	0	0	0	inf	up	0.0974482	1	no	chr2	26705261	26711966	+	1	ciRNA	ENSBTAT00000055855	ENSBTAG00000010743	chr2:26705260-26711966	FAST kinase domains 1 [Source:VGNC Symbol;Acc:VGNC:28873]	GO:0000959(mitochondrial RNA metabolic process);GO:0004672(protein kinase activity);GO:0005739(mitochondrion);GO:0006468(protein phosphorylation);GO:0044528(regulation of mitochondrial mRNA stability)	NA	NA
circRNA19538	0	0	0	0	0	0	6.92948	7.5155	7.51713	4.01579	0	0	0	0	0	0	2	2	2	1	-inf	down	0.0978316	1	no	chr11	102346592	102361708	-	10	circRNA	ENSBTAT00000042924	SETX	24,23,22,21,20,19,18,17,16,15	senataxin [Source:VGNC Symbol;Acc:VGNC:34501]	GO:0000165(MAPK cascade);GO:0000228(nuclear chromosome);GO:0001147(transcription termination site sequence-specific DNA binding);GO:0003723(RNA binding);GO:0005634(nucleus);GO:0005654(nucleoplasm);GO:0005737(cytoplasm);GO:0006302(double-strand break repair);GO:0006353(DNA-templated transcription, termination);GO:0006369(termination of RNA polymerase II transcription);GO:0006376(mRNA splice site s…	NA	NA
circRNA10065	0	11.0545	9.86594	0	0	13.6636	31.1827	0	48.8614	16.0631	0	2	2	0	0	3	9	0	13	4	-2.39151	down	0.0979057	1	no	chr9	69210713	69270357	+	6	circRNA	ENSBTAT00000000294	AKAP7	2,3,4,5,6,7	A-kinase anchoring protein 7 [Source:VGNC Symbol;Acc:VGNC:25788]	GO:0005634(nucleus);GO:0005737(cytoplasm);GO:0005829(cytosol);GO:0010738(regulation of protein kinase A signaling);GO:0019901(protein kinase binding);GO:0032991(protein-containing complex);GO:0034237(protein kinase A regulatory subunit binding);GO:0050804(modulation of chemical synaptic transmission);GO:0051018(protein kinase A binding);GO:0098686(hippocampal mossy fiber to CA3 synapse)	NA	NA
circRNA2342	0	11.0545	0	0	0	50.0998	10.3942	18.7887	26.31	0	0	2	0	0	0	11	3	5	7	0	-3.2558	down	0.0979222	1	no	chr29	32435264	32449774	-	3	circRNA	ENSBTAT00000077380	ARHGAP32	4,3,2	Rho GTPase activating protein 32 [Source:VGNC Symbol;Acc:VGNC:26090]	GO:0001650(fibrillar center);GO:0005096(GTPase activator activity);GO:0005515(protein binding);GO:0005654(nucleoplasm);GO:0005794(Golgi apparatus);GO:0005938(cell cortex);GO:0007165(signal transduction);GO:0007264(small GTPase mediated signal transduction);GO:0014069(postsynaptic density);GO:0015629(actin cytoskeleton);GO:0035091(phosphatidylinositol binding);GO:0043547(positive regulation of GTP…	NA	NA
circRNA15870	0	0	0	0	0	45.5452	0	0	30.0685	0	0	0	0	0	0	10	0	0	8	0	-inf	down	0.0979227	1	no	chr29	9559687	9605079	+	18	circRNA	ENSBTAT00000079768	ENSBTAG00000001657	chr29:9555887-9559686|chr29:9605079-9617883	phosphatidylinositol binding clathrin assembly protein [Source:VGNC Symbol;Acc:VGNC:32860]	GO:0000149(SNARE binding);GO:0005543(phospholipid binding);GO:0005545(1-phosphatidylinositol binding);GO:0005546(phosphatidylinositol-4,5-bisphosphate binding);GO:0005634(nucleus);GO:0005769(early endosome);GO:0005886(plasma membrane);GO:0005905(clathrin-coated pit);GO:0006897(endocytosis);GO:0006898(receptor-mediated endocytosis);GO:0006900(vesicle budding from membrane);GO:0007409(axonogenesis)…	NA	NA
circRNA3961	0	22.109	4.93297	0	18.9995	0	0	0	0	0	0	4	1	0	5	0	0	0	0	0	inf	up	0.097991	1	no	chr8	348262	361553	+	5	circRNA	ENSBTAT00000078934	MFSD14B	3,4,5,6,7	major facilitator superfamily domain containing 14B [Source:VGNC Symbol;Acc:VGNC:50087]	GO:0005215(transporter activity);GO:0016020(membrane);GO:0016021(integral component of membrane);GO:0055085(transmembrane transport)	NA	NA
ciRNA555	12.0487	0	0	14.8336	18.9995	0	0	0	0	0	2	0	0	3	5	0	0	0	0	0	inf	up	0.0980279	1	no	chr14	69402601	69403117	+	1	ciRNA	ENSBTAT00000084811	TP53INP1	1	tumor protein p53 inducible nuclear protein 1 [Source:NCBI gene;Acc:782667]	GO:0000045(autophagosome assembly);GO:0005634(nucleus);GO:0005776(autophagosome);GO:0005829(cytosol);GO:0006355(regulation of transcription, DNA-templated);GO:0007050(cell cycle arrest);GO:0008285(negative regulation of cell population proliferation);GO:0009408(response to heat);GO:0010506(regulation of autophagy);GO:0010508(positive regulation of autophagy);GO:0010628(positive regulation of gene…	NA	NA
circRNA14390	0	11.0545	19.7319	14.8336	0	0	0	0	0	0	0	2	4	3	0	0	0	0	0	0	inf	up	0.0981097	1	no	chr8	64139284	64151966	+	3	circRNA	ENSBTAT00000024010	ENSBTAG00000018035	chr8:64107604-64139283|chr8:64151966-64158132	transforming growth factor beta receptor 1 [Source:VGNC Symbol;Acc:VGNC:35804]	GO:0000166(nucleotide binding);GO:0000186(activation of MAPKK activity);GO:0001501(skeletal system development);GO:0001525(angiogenesis);GO:0001701(in utero embryonic development);GO:0001822(kidney development);GO:0001824(blastocyst development);GO:0001837(epithelial to mesenchymal transition);GO:0001937(negative regulation of endothelial cell proliferation);GO:0001938(positive regulation of endo…	04010(MAPK signaling pathway);04060(Cytokine-cytokine receptor interaction);04068(FoxO signaling pathway);04144(Endocytosis);04218(Cellular senescence);04350(TGF-beta signaling pathway);04371(Apelin signaling pathway);04380(Osteoclast differentiation);04390(Hippo signaling pathway);04520(Adherens junction);04659(Th17 cell differentiation);04926(Relaxin signaling pathway);04933(AGE-RAGE signaling …	EC:2.7.11.30
circRNA19155	0	0	0	0	0	36.4362	0	0	37.5857	0	0	0	0	0	0	8	0	0	10	0	-inf	down	0.0982819	1	no	chr5	10800897	10843660	+	6	circRNA	ENSBTAT00000024880	ENSBTAG00000018694	chr5:10782147-10800896|chr5:10843660-10844803	acyl-CoA synthetase short chain family member 3 [Source:VGNC Symbol;Acc:VGNC:25572]	GO:0000166(nucleotide binding);GO:0003824(catalytic activity);GO:0003987(acetate-CoA ligase activity);GO:0005524(ATP binding);GO:0005739(mitochondrion);GO:0016874(ligase activity)	00640(Propanoate metabolism)	EC:6.2.1.17
circRNA3146	0	0	54.2627	19.7781	0	0	0	0	0	0	0	0	11	4	0	0	0	0	0	0	inf	up	0.0983875	1	no	chr3	42865184	42921729	-	4	circRNA	ENSBTAT00000082914	CDC14A	7,6,5,4	cell division cycle 14A [Source:VGNC Symbol;Acc:VGNC:27059]	GO:0000226(microtubule cytoskeleton organization);GO:0000278(mitotic cell cycle);GO:0000922(spindle pole);GO:0004722(protein serine/threonine phosphatase activity);GO:0004725(protein tyrosine phosphatase activity);GO:0005654(nucleoplasm);GO:0005730(nucleolus);GO:0005737(cytoplasm);GO:0005813(centrosome);GO:0005829(cytosol);GO:0006470(protein dephosphorylation);GO:0007096(regulation of exit from m…	04110(Cell cycle)	EC:3.1.3.16
circRNA2131	0	0	0	4.94453	0	9.10905	10.3942	0	15.0343	12.0474	0	0	0	1	0	2	3	0	4	3	-3.23596	down	0.0983994	1	no	chr21	27458975	27459645	-	2	circRNA	ENSBTAT00000019182	MTMR10	5,4	myotubularin related protein 10 [Source:VGNC Symbol;Acc:VGNC:31737]	GO:0005737(cytoplasm)	NA	NA
circRNA386	253.022	121.6	69.0616	133.502	205.195	54.6543	76.2243	63.8817	71.4128	84.3315	42	22	14	27	54	12	22	17	19	21	1.15844	up	0.0984319	1	no	chr11	30171067	30171968	-	3	circRNA	ENSBTAT00000001868	FBXO11	4,3,2	F-box protein 11 [Source:VGNC Symbol;Acc:VGNC:28892]	GO:0000151(ubiquitin ligase complex);GO:0004842(ubiquitin-protein transferase activity);GO:0005515(protein binding);GO:0005634(nucleus);GO:0005730(nucleolus);GO:0005737(cytoplasm);GO:0005829(cytosol);GO:0006464(cellular protein modification process);GO:0007605(sensory perception of sound);GO:0008270(zinc ion binding);GO:0016274(protein-arginine N-methyltransferase activity);GO:0016567(protein ubi…	NA	NA
circRNA13560	0	16.5818	0	14.8336	0	13.6636	41.5769	56.3662	7.51713	12.0474	0	3	0	3	0	3	12	15	2	3	-2.06191	down	0.0984403	1	no	chr3	78370052	78376194	-	4	circRNA	ENSBTAT00000076759	MIER1	8,7,6,5	MIER1 transcriptional regulator [Source:VGNC Symbol;Acc:VGNC:31469]	GO:0000122(negative regulation of transcription by RNA polymerase II);GO:0001103(RNA polymerase II repressing transcription factor binding);GO:0003677(DNA binding);GO:0003714(transcription corepressor activity);GO:0004407(histone deacetylase activity);GO:0005634(nucleus);GO:0005654(nucleoplasm);GO:0006355(regulation of transcription, DNA-templated);GO:0016575(histone deacetylation);GO:0017053(tra…	NA	NA
circRNA28393	0	16.5818	9.86594	19.7781	0	0	0	0	0	0	0	3	2	4	0	0	0	0	0	0	inf	up	0.0990751	1	no	chr1	45880439	45925198	-	3	circRNA	ENSBTAT00000073308	SENP7	6,5,4	SUMO specific peptidase 7 [Source:VGNC Symbol;Acc:VGNC:52825]	GO:0005634(nucleus);GO:0005737(cytoplasm);GO:0006508(proteolysis);GO:0008233(peptidase activity);GO:0008234(cysteine-type peptidase activity);GO:0016787(hydrolase activity);GO:0016926(protein desumoylation);GO:0070139(SUMO-specific endopeptidase activity)	NA	EC:3.4.22.68
circRNA4492	0	0	0	0	0	0	0	18.7887	0	44.1736	0	0	0	0	0	0	0	5	0	11	-inf	down	0.0993192	1	no	NKLS02000910.1	193546	194319	+	1	intergenic	intergenic_circRNA	intergenic_circRNA	NKLS02000910.1:193545-194319	NA	NA	NA	NA
circRNA4871	18.073	16.5818	44.3967	14.8336	0	72.8724	86.6185	7.5155	22.5514	64.2526	3	3	9	3	0	16	25	2	6	16	-1.43478	down	0.0993966	1	no	chr9	38908263	38916603	-	1	intergenic	intergenic_circRNA	intergenic_circRNA	chr9:38908262-38916603	NA	NA	NA	NA
circRNA1768	6.02434	5.52725	14.7989	14.8336	3.7999	4.55452	0	0	0	0	1	1	3	3	1	1	0	0	0	0	3.30404	up	0.0995832	1	no	chr25	14097430	14103918	+	2	circRNA	ENSBTAT00000077996	NDE1	2,3	nudE neurodevelopment protein 1 [Source:VGNC Symbol;Acc:VGNC:31932]	GO:0000132(establishment of mitotic spindle orientation);GO:0000776(kinetochore);GO:0001764(neuron migration);GO:0005813(centrosome);GO:0005815(microtubule organizing center);GO:0005819(spindle);GO:0005871(kinesin complex);GO:0007020(microtubule nucleation);GO:0007059(chromosome segregation);GO:0007100(mitotic centrosome separation);GO:0007405(neuroblast proliferation);GO:0008017(microtubule bind…	NA	NA
circRNA1597	24.0974	22.109	29.5978	24.7226	0	54.6543	65.8301	75.155	26.31	28.1105	4	4	6	5	0	12	19	20	7	7	-1.31469	down	0.0996275	1	no	chr26	44283690	44284468	-	1	circRNA	ENSBTAT00000067225	FAM53B	4	family with sequence similarity 53 member B [Source:VGNC Symbol;Acc:VGNC:55949]	GO:0005634(nucleus);GO:0060828(regulation of canonical Wnt signaling pathway);GO:0090263(positive regulation of canonical Wnt signaling pathway)	NA	NA
circRNA5936	0	33.1635	14.7989	19.7781	0	63.7633	38.1121	30.062	3.75857	76.2999	0	6	3	4	0	14	11	8	1	19	-1.64595	down	0.0999194	1	no	chr11	13178376	13188546	-	6	circRNA	ENSBTAT00000012184	ZNF638	19,18,17,16,15,14	zinc finger protein 638 [Source:VGNC Symbol;Acc:VGNC:37318]	GO:0003676(nucleic acid binding);GO:0003723(RNA binding);GO:0005634(nucleus);GO:0005654(nucleoplasm);GO:0008270(zinc ion binding);GO:0008380(RNA splicing);GO:0043231(intracellular membrane-bounded organelle);GO:0046872(metal ion binding)	NA	NA
circRNA980	0	16.5818	0	0	45.5988	31.8817	51.9711	30.062	75.1713	24.0947	0	3	0	0	12	7	15	8	20	6	-1.77754	down	0.100206	1	no	chr16	59688708	59701172	+	2	circRNA	ENSBTAT00000079900	RASAL2	2,3	RAS protein activator like 2 [Source:VGNC Symbol;Acc:VGNC:33738]	GO:0007165(signal transduction);GO:0043087(regulation of GTPase activity)	04014(Ras signaling pathway)	NA
circRNA19222	0	0	0	0	0	18.2181	0	0	56.3785	0	0	0	0	0	0	4	0	0	15	0	-inf	down	0.100563	1	no	chr14	69551724	69582760	-	10	circRNA	ENSBTAT00000087394	ENSBTAG00000013621	chr14:69544726-69551723|chr14:69582760-69587945	dpy-19 like 4 [Source:VGNC Symbol;Acc:VGNC:49549]	GO:0000030(mannosyltransferase activity);GO:0005637(nuclear inner membrane);GO:0016020(membrane);GO:0016021(integral component of membrane);GO:0018406(protein C-linked glycosylation via 2'-alpha-mannosyl-L-tryptophan)	NA	NA
circRNA2186	66.2678	5.52725	4.93297	34.6117	34.1991	27.3271	0	0	0	0	11	1	1	7	9	6	0	0	0	0	2.413	up	0.100996	1	no	chr21	61236115	61240569	-	3	circRNA	ENSBTAT00000030514	ATG2B	4,3,2	autophagy related 2B [Source:VGNC Symbol;Acc:VGNC:26255]	GO:0000045(autophagosome assembly);GO:0000407(phagophore assembly site);GO:0000422(autophagy of mitochondrion);GO:0005654(nucleoplasm);GO:0006914(autophagy);GO:0019898(extrinsic component of membrane)	04136(Autophagy - other);04140(Autophagy - animal)	NA
ciRNA423	72.2921	0	54.2627	14.8336	87.3977	0	10.3942	26.3042	22.5514	0	12	0	11	3	23	0	3	7	6	0	1.94912	up	0.101285	1	no	chr17	4362619	4367980	-	1	ciRNA	ENSBTAT00000011609	ENSBTAG00000008816	chr17:4362618-4367980	tripartite motif containing 2 [Source:VGNC Symbol;Acc:VGNC:36318]	GO:0000209(protein polyubiquitination);GO:0004842(ubiquitin-protein transferase activity);GO:0005515(protein binding);GO:0005622(intracellular);GO:0005737(cytoplasm);GO:0008270(zinc ion binding);GO:0016567(protein ubiquitination);GO:0016740(transferase activity);GO:0043161(proteasome-mediated ubiquitin-dependent protein catabolic process);GO:0043523(regulation of neuron apoptotic process);GO:0046…	NA	NA
circRNA9707	0	27.6363	4.93297	14.8336	0	0	0	0	0	0	0	5	1	3	0	0	0	0	0	0	inf	up	0.101871	1	no	chr1	66043230	66044981	-	2	circRNA	ENSBTAT00000069697	POLQ	4,3	DNA polymerase theta [Source:VGNC Symbol;Acc:VGNC:33130]	GO:0003676(nucleic acid binding);GO:0003677(DNA binding);GO:0003682(chromatin binding);GO:0003887(DNA-directed DNA polymerase activity);GO:0005524(ATP binding);GO:0005634(nucleus);GO:0005737(cytoplasm);GO:0006260(DNA replication);GO:0006261(DNA-dependent DNA replication);GO:0006281(DNA repair);GO:0006284(base-excision repair);GO:0006302(double-strand break repair);GO:0006974(cellular response to …	NA	EC:2.7.7.7
circRNA4875	0	16.5818	24.6648	19.7781	64.5983	0	6.92948	18.7887	0	0	0	3	5	4	17	0	2	5	0	0	2.28824	up	0.102148	1	no	chr9	50326819	50336091	+	1	intergenic	intergenic_circRNA	intergenic_circRNA	chr9:50326818-50336091	NA	NA	NA	NA
circRNA4708	48.1948	49.7453	88.7935	69.2234	94.9975	31.8817	0	45.093	56.3785	0	8	9	18	14	25	7	0	12	15	0	1.39603	up	0.102292	1	no	chr19	40923470	40924008	+	1	intergenic	intergenic_circRNA	intergenic_circRNA	chr19:40923469-40924008	NA	NA	NA	NA
ciRNA2038	0	0	0	0	0	13.6636	10.3942	22.5465	0	0	0	0	0	0	0	3	3	6	0	0	-inf	down	0.102415	1	no	chr9	90968542	90999409	-	1	ciRNA	ENSBTAT00000072253	ENSBTAG00000003489	chr9:90968541-90999409	interaction protein for cytohesin exchange factors 1 [Source:VGNC Symbol;Acc:VGNC:30239]	NA	NA	NA
circRNA27372	12.0487	0	59.1956	0	0	0	0	0	0	0	2	0	12	0	0	0	0	0	0	0	inf	up	0.102463	1	no	X	74724236	74845525	+	1	intergenic	intergenic_circRNA	intergenic_circRNA	X:74724235-74845525	NA	NA	NA	NA
circRNA7437	0	22.109	14.7989	64.2789	3.7999	0	3.46474	0	7.51713	0	0	4	3	13	1	0	1	0	2	0	3.25701	up	0.102605	1	no	chr27	33436478	33438641	-	3	circRNA	ENSBTAT00000061245	NSD3	19,18,17	nuclear receptor binding SET domain protein 3 [Source:VGNC Symbol;Acc:VGNC:32273]	GO:0000785(chromatin);GO:0003713(transcription coactivator activity);GO:0005515(protein binding);GO:0005634(nucleus);GO:0006355(regulation of transcription, DNA-templated);GO:0008168(methyltransferase activity);GO:0010452(histone H3-K36 methylation);GO:0016571(histone methylation);GO:0016740(transferase activity);GO:0018024(histone-lysine N-methyltransferase activity);GO:0032259(methylation);GO:0…	00310(Lysine degradation)	EC:2.1.1.43
circRNA2611	24.0974	22.109	0	0	0	54.6543	62.3653	0	22.5514	68.2684	4	4	0	0	0	12	18	0	6	17	-2.1693	down	0.102975	1	no	chr6	60898235	60904677	+	3	circRNA	ENSBTAT00000061481	SLC30A9	7,8,9	solute carrier family 30 member 9 [Source:VGNC Symbol;Acc:VGNC:34812]	GO:0003682(chromatin binding);GO:0005634(nucleus);GO:0005783(endoplasmic reticulum);GO:0005856(cytoskeleton);GO:0006812(cation transport);GO:0006829(zinc ion transport);GO:0006882(cellular zinc ion homeostasis);GO:0008324(cation transmembrane transporter activity);GO:0016020(membrane);GO:0016021(integral component of membrane);GO:0016922(nuclear receptor binding);GO:0030374(nuclear receptor trans…	NA	NA
circRNA6150	0	27.6363	39.4638	0	0	0	0	0	0	0	0	5	8	0	0	0	0	0	0	0	inf	up	0.103603	1	no	chr11	96470061	96494764	-	4	circRNA	ENSBTAT00000013577	MAPKAP1	5,4,3,2	mitogen-activated protein kinase associated protein 1 [Source:VGNC Symbol;Acc:VGNC:31228]	GO:0005546(phosphatidylinositol-4,5-bisphosphate binding);GO:0005547(phosphatidylinositol-3,4,5-trisphosphate binding);GO:0005634(nucleus);GO:0005654(nucleoplasm);GO:0005737(cytoplasm);GO:0005794(Golgi apparatus);GO:0005829(cytosol);GO:0005886(plasma membrane);GO:0016020(membrane);GO:0017016(Ras GTPase binding);GO:0019901(protein kinase binding);GO:0030950(establishment or maintenance of actin cy…	04150(mTOR signaling pathway)	NA
circRNA10492	0	0	9.86594	19.7781	15.1996	0	0	0	0	0	0	0	2	4	4	0	0	0	0	0	inf	up	0.103652	1	no	chr1	148622273	148626199	+	3	circRNA	ENSBTAT00000015758	ENSBTAG00000011876	chr1:148621727-148622261|chr1:148626199-148626426	MORC family CW-type zinc finger 3 [Source:VGNC Symbol;Acc:VGNC:31556]	GO:0005634(nucleus);GO:0005654(nucleoplasm);GO:0006468(protein phosphorylation);GO:0007569(cell aging);GO:0008270(zinc ion binding);GO:0009791(post-embryonic development);GO:0016605(PML body);GO:0018105(peptidyl-serine phosphorylation);GO:0046872(metal ion binding);GO:0048147(negative regulation of fibroblast proliferation);GO:0050821(protein stabilization);GO:0051457(maintenance of protein locat…	NA	NA
ciRNA1793	0	0	0	0	0	0	27.7179	0	0	28.1105	0	0	0	0	0	0	8	0	0	7	-inf	down	0.103683	1	no	chr2	20912016	20948404	+	1	ciRNA	ENSBTAT00000081995	ENSBTAG00000018061	chr2:20912015-20948404	lunapark, ER junction formation factor [Source:VGNC Symbol;Acc:VGNC:30945]	GO:0005654(nucleoplasm);GO:0005783(endoplasmic reticulum);GO:0005789(endoplasmic reticulum membrane);GO:0007029(endoplasmic reticulum organization);GO:0007596(blood coagulation);GO:0016020(membrane);GO:0016021(integral component of membrane);GO:0030176(integral component of endoplasmic reticulum membrane);GO:0032330(regulation of chondrocyte differentiation);GO:0035115(embryonic forelimb morphoge…	NA	NA
circRNA22081	0	0	0	0	0	0	0	18.7887	30.0685	4.01579	0	0	0	0	0	0	0	5	8	1	-inf	down	0.103811	1	no	chr14	24781335	24782201	-	3	circRNA	ENSBTAT00000074523	NSMAF	10,9,8	neutral sphingomyelinase activation associated factor [Source:VGNC Symbol;Acc:VGNC:32278]	GO:0005515(protein binding)	04071(Sphingolipid signaling pathway)	NA
circRNA10968	0	0	0	24.7226	45.5988	0	0	0	0	0	0	0	0	5	12	0	0	0	0	0	inf	up	0.104419	1	no	chr4	43845521	43876286	+	7	circRNA	ENSBTAT00000075268	ENSBTAG00000018430	chr4:43843984-43845520|chr4:43876286-43880487	gamma-secretase activating protein [Source:VGNC Symbol;Acc:VGNC:29671]	GO:0001540(amyloid-beta binding);GO:0005802(trans-Golgi network);GO:0030162(regulation of proteolysis);GO:1902004(positive regulation of amyloid-beta formation)	NA	NA
circRNA18977	0	0	0	0	0	63.7633	10.3942	0	0	0	0	0	0	0	0	14	3	0	0	0	-inf	down	0.104502	1	no	X	98705169	98721154	-	1	intergenic	intergenic_circRNA	intergenic_circRNA	X:98705168-98721154	NA	NA	NA	NA
circRNA13372	0	5.52725	0	0	0	13.6636	0	3.75775	37.5857	8.03157	0	1	0	0	0	3	0	1	10	2	-3.5116	down	0.10465	1	no	chr5	65962671	65978260	+	4	circRNA	ENSBTAT00000061381	PARPBP	3,4,5,6	PARP1 binding protein [Source:VGNC Symbol;Acc:VGNC:32588]	GO:0000785(chromatin);GO:0003677(DNA binding);GO:0005634(nucleus);GO:0005654(nucleoplasm);GO:0005737(cytoplasm);GO:0006281(DNA repair);GO:0006974(cellular response to DNA damage stimulus);GO:2000042(negative regulation of double-strand break repair via homologous recombination)	NA	NA
circRNA9958	0	5.52725	4.93297	0	0	18.2181	34.6474	15.031	15.0343	0	0	1	1	0	0	4	10	4	4	0	-2.98699	down	0.104789	1	no	chr9	9648894	9654514	+	4	circRNA	ENSBTAT00000061569	FAM135A	16,17,18,19	family with sequence similarity 135 member A [Source:VGNC Symbol;Acc:VGNC:28730]	GO:0044255(cellular lipid metabolic process)	NA	NA
circRNA1404	18.073	33.1635	14.7989	9.88905	0	0	6.92948	0	0	0	3	6	3	2	0	0	2	0	0	0	3.45375	up	0.104877	1	no	chr19	46026645	46065215	-	5	circRNA	ENSBTAT00000066075	KANSL1	7,6,5,4,3	KAT8 regulatory NSL complex subunit 1 [Source:VGNC Symbol;Acc:VGNC:30392]	GO:0000123(histone acetyltransferase complex);GO:0005634(nucleus);GO:0005654(nucleoplasm);GO:0035035(histone acetyltransferase binding);GO:0043981(histone H4-K5 acetylation);GO:0043982(histone H4-K8 acetylation);GO:0043984(histone H4-K16 acetylation);GO:0043995(histone acetyltransferase activity (H4-K5 specific));GO:0043996(histone acetyltransferase activity (H4-K8 specific));GO:0044545(NSL compl…	NA	NA
circRNA11210	42.1704	11.0545	103.592	69.2234	64.5983	0	0	41.3352	0	32.1263	7	2	21	14	17	0	0	11	0	8	1.98417	up	0.105074	1	no	NKLS02000910.1	238891	246387	+	1	intergenic	intergenic_circRNA	intergenic_circRNA	NKLS02000910.1:238890-246387	NA	NA	NA	NA
circRNA5013	42.1704	16.5818	0	44.5007	0	0	0	0	11.2757	0	7	3	0	9	0	0	0	0	3	0	3.19489	up	0.105158	1	no	chr28	24498858	24532458	-	6	circRNA	ENSBTAT00000074679	ENSBTAG00000014029	chr28:24486514-24498857|chr28:24532463-24562041	HECT and RLD domain containing E3 ubiquitin protein ligase 4 [Source:VGNC Symbol;Acc:VGNC:55988]	GO:0001650(fibrillar center);GO:0004842(ubiquitin-protein transferase activity);GO:0005829(cytosol);GO:0007283(spermatogenesis);GO:0016567(protein ubiquitination);GO:0016740(transferase activity)	04120(Ubiquitin mediated proteolysis)	EC:2.3.2.26
circRNA31720	0	0	0	44.5007	26.5993	0	0	0	0	0	0	0	0	9	7	0	0	0	0	0	inf	up	0.105214	1	no	chr18	64432982	64467888	+	1	intergenic	intergenic_circRNA	intergenic_circRNA	chr18:64432981-64467888	NA	NA	NA	NA
circRNA4848	18.073	11.0545	59.1956	98.8905	30.3992	0	10.3942	0	26.31	20.0789	3	2	12	20	8	0	3	0	7	5	1.93823	up	0.105508	1	no	chr7	17328854	17441983	-	1	intergenic	intergenic_circRNA	intergenic_circRNA	chr7:17328853-17441983	NA	NA	NA	NA
circRNA6687	6.02434	5.52725	4.93297	4.94453	0	0	0	0	0	0	1	1	1	1	0	0	0	0	0	0	inf	up	0.105615	1	no	chr16	44803748	44812258	+	2	circRNA	ENSBTAT00000024320	RERE	2,3	arginine-glutamic acid dipeptide repeats [Source:VGNC Symbol;Acc:VGNC:33872]	GO:0000118(histone deacetylase complex);GO:0001085(RNA polymerase II transcription factor binding);GO:0003677(DNA binding);GO:0003682(chromatin binding);GO:0003713(transcription coactivator activity);GO:0003714(transcription corepressor activity);GO:0005634(nucleus);GO:0006338(chromatin remodeling);GO:0006355(regulation of transcription, DNA-templated);GO:0008270(zinc ion binding);GO:0021549(cere…	NA	NA
circRNA18613	0	0	4.93297	0	0	45.5452	13.859	0	15.0343	0	0	0	1	0	0	10	4	0	4	0	-3.91552	down	0.105615	1	no	chr2	34152167	34156590	+	4	circRNA	ENSBTAT00000010703	IFIH1	7,8,9,10	interferon induced with helicase C domain 1 [Source:VGNC Symbol;Acc:VGNC:30048]	GO:0003677(DNA binding);GO:0003725(double-stranded RNA binding);GO:0003727(single-stranded RNA binding);GO:0005524(ATP binding);GO:0005737(cytoplasm);GO:0008270(zinc ion binding);GO:0009615(response to virus);GO:0016787(hydrolase activity);GO:0016925(protein sumoylation);GO:0032727(positive regulation of interferon-alpha production);GO:0032728(positive regulation of interferon-beta production);GO…	04622(RIG-I-like receptor signaling pathway);05161(Hepatitis B);05162(Measles);05164(Influenza A);05168(Herpes simplex virus 1 infection)	EC:3.6.4.13
circRNA12155	0	0	44.3967	0	22.7994	0	0	0	0	0	0	0	9	0	6	0	0	0	0	0	inf	up	0.105777	1	no	chr5	7598032	7600796	+	2	circRNA	ENSBTAT00000069430	ENSBTAG00000009852	chr5:7591851-7598031|chr5:7600796-7609089	neuron navigator 3 [Source:VGNC Symbol;Acc:VGNC:31892]	GO:0005515(protein binding);GO:0005524(ATP binding);GO:0007026(negative regulation of microtubule depolymerization);GO:0007399(nervous system development);GO:0008017(microtubule binding);GO:0022008(neurogenesis);GO:0030336(negative regulation of cell migration);GO:0031116(positive regulation of microtubule polymerization);GO:0032703(negative regulation of interleukin-2 production);GO:1905929(posi…	NA	NA
circRNA4172	18.073	0	0	59.3343	0	0	0	0	0	0	3	0	0	12	0	0	0	0	0	0	inf	up	0.105825	1	no	chr1	2881167	2883492	+	2	circRNA	ENSBTAT00000003985	ENSBTAG00000003063	chr1:2877103-2881166|chr1:2883492-2886525	synaptojanin 1 [Source:VGNC Symbol;Acc:VGNC:35527]	GO:0003676(nucleic acid binding);GO:0003723(RNA binding);GO:0016787(hydrolase activity);GO:0034595(phosphatidylinositol phosphate 5-phosphatase activity);GO:0042578(phosphoric ester hydrolase activity);GO:0046856(phosphatidylinositol dephosphorylation);GO:0048488(synaptic vesicle endocytosis);GO:0098793(presynapse)	00562(Inositol phosphate metabolism);04070(Phosphatidylinositol signaling system)	EC:3.1.3.36
circRNA921	42.1704	22.109	59.1956	29.6672	15.1996	18.2181	10.3942	30.062	0	0	7	4	12	6	4	4	3	8	0	0	1.52059	up	0.105869	1	no	chr16	33922009	33951378	+	6	circRNA	ENSBTAT00000072538	CEP170	2,3,4,5,6,7	centrosomal protein 170 [Source:VGNC Symbol;Acc:VGNC:27197]	GO:0005515(protein binding);GO:0005813(centrosome);GO:0005814(centriole);GO:0005829(cytosol);GO:0005886(plasma membrane);GO:0120103(centriolar subdistal appendage)	NA	NA
circRNA17835	0	0	0	0	0	36.4362	0	41.3352	0	0	0	0	0	0	0	8	0	11	0	0	-inf	down	0.105976	1	no	chr17	52951737	52955048	+	3	circRNA	ENSBTAT00000008035	ZCCHC8	3,4,5	zinc finger CCHC-type containing 8 [Source:VGNC Symbol;Acc:VGNC:37123]	GO:0003676(nucleic acid binding);GO:0005634(nucleus);GO:0005654(nucleoplasm);GO:0008270(zinc ion binding);GO:0016604(nuclear body);GO:0031499(TRAMP complex);GO:0071013(catalytic step 2 spliceosome)	NA	NA
circRNA1538	36.1461	49.7453	59.1956	39.5562	37.999	0	0	63.8817	11.2757	0	6	9	12	8	10	0	0	17	3	0	1.56674	up	0.106186	1	no	chr26	13653417	13686097	-	3	circRNA	ENSBTAT00000084453	CPEB3	6,5,4	cytoplasmic polyadenylation element binding protein 3 [Source:VGNC Symbol;Acc:VGNC:27649]	GO:0000122(negative regulation of transcription by RNA polymerase II);GO:0000900(translation repressor activity, mRNA regulatory element binding);GO:0003676(nucleic acid binding);GO:0003723(RNA binding);GO:0003730(mRNA 3'-UTR binding);GO:0005634(nucleus);GO:0005737(cytoplasm);GO:0006412(translation);GO:0006417(regulation of translation);GO:0008135(translation factor activity, RNA binding);GO:0017…	04114(Oocyte meiosis);04914(Progesterone-mediated oocyte maturation)	NA
circRNA10485	30.1217	33.1635	0	0	0	0	0	0	0	0	5	6	0	0	0	0	0	0	0	0	inf	up	0.10649	1	no	chr3	55121177	55130007	-	4	circRNA	ENSBTAT00000074530	ENSBTAG00000021900	chr3:55103472-55121176|chr3:55130007-55152656	protein kinase N2 [Source:VGNC Symbol;Acc:VGNC:32946]	GO:0000166(nucleotide binding);GO:0004672(protein kinase activity);GO:0004674(protein serine/threonine kinase activity);GO:0005524(ATP binding);GO:0005634(nucleus);GO:0005654(nucleoplasm);GO:0005737(cytoplasm);GO:0005813(centrosome);GO:0005829(cytosol);GO:0005886(plasma membrane);GO:0006468(protein phosphorylation);GO:0007165(signal transduction);GO:0010631(epithelial cell migration);GO:0016301(k…	04151(PI3K-Akt signaling pathway);05132(Salmonella infection)	EC:2.7.11.13
circRNA6269	6.02434	11.0545	0	14.8336	22.7994	0	3.46474	0	0	0	1	2	0	3	6	0	1	0	0	0	3.98103	up	0.106501	1	no	chr10	26718864	26719970	+	3	circRNA	ENSBTAT00000001564	TEP1	4,5,6	telomerase associated protein 1 [Source:VGNC Symbol;Acc:VGNC:35745]	GO:0000722(telomere maintenance via recombination);GO:0002039(p53 binding);GO:0003720(telomerase activity);GO:0003723(RNA binding);GO:0005515(protein binding);GO:0005697(telomerase holoenzyme complex);GO:0005737(cytoplasm);GO:0006278(RNA-dependent DNA biosynthetic process);GO:0016363(nuclear matrix);GO:0019899(enzyme binding);GO:0070034(telomerase RNA binding)	NA	NA
circRNA4242	66.2678	77.3815	29.5978	14.8336	53.1986	0	0	0	18.7928	36.1421	11	14	6	3	14	0	0	0	5	9	2.13491	up	0.106538	1	no	chr4	94734034	94774082	-	2	circRNA	ENSBTAT00000083194	ENSBTAG00000049855	chr4:94774082-94797135	NA	NA	NA	NA
circRNA4185	0	0	0	14.8336	0	68.3179	20.7884	0	0	24.0947	0	0	0	3	0	15	6	0	0	6	-2.93195	down	0.106584	1	no	chr20	35440777	35453486	+	3	circRNA	ENSBTAT00000082990	ENSBTAG00000006697	chr20:35427843-35440776|chr20:35453486-35454804	RPTOR independent companion of MTOR complex 2 [Source:VGNC Symbol;Acc:VGNC:33963]	GO:0001932(regulation of protein phosphorylation);GO:0008047(enzyme activator activity);GO:0009792(embryo development ending in birth or egg hatching);GO:0010468(regulation of gene expression);GO:0018105(peptidyl-serine phosphorylation);GO:0019901(protein kinase binding);GO:0030010(establishment of cell polarity);GO:0030838(positive regulation of actin filament polymerization);GO:0030950(establis…	04150(mTOR signaling pathway)	NA
circRNA4146	0	0	0	0	0	18.2181	10.3942	0	0	12.0474	0	0	0	0	0	4	3	0	0	3	-inf	down	0.106908	1	no	chr1	81614667	81619040	-	3	circRNA	ENSBTAT00000002296	ENSBTAG00000001749	chr1:81613009-81614667|chr1:81619040-81621006	SUMO specific peptidase 2 [Source:VGNC Symbol;Acc:VGNC:34446]	GO:0005634(nucleus);GO:0005643(nuclear pore);GO:0005829(cytosol);GO:0006508(proteolysis);GO:0007507(heart development);GO:0008234(cysteine-type peptidase activity);GO:0016604(nuclear body);GO:0016605(PML body);GO:0016926(protein desumoylation);GO:0031397(negative regulation of protein ubiquitination);GO:0031398(positive regulation of protein ubiquitination);GO:0031648(protein destabilization);GO:…	03013(RNA transport);04310(Wnt signaling pathway)	EC:3.4.22.68
circRNA14190	0	11.0545	14.7989	14.8336	0	0	0	0	0	0	0	2	3	3	0	0	0	0	0	0	inf	up	0.107072	1	no	X	66265312	66270343	+	1	intergenic	intergenic_circRNA	intergenic_circRNA	X:66265311-66270343	NA	NA	NA	NA
circRNA9164	0	0	0	0	0	13.6636	0	0	33.8271	4.01579	0	0	0	0	0	3	0	0	9	1	-inf	down	0.107117	1	no	chr3	20324555	20326778	-	2	circRNA	ENSBTAT00000018533	PRPF3	4,3	pre-mRNA processing factor 3 [Source:VGNC Symbol;Acc:VGNC:33373]	GO:0000244(spliceosomal tri-snRNP complex assembly);GO:0000398(mRNA splicing, via spliceosome);GO:0005634(nucleus);GO:0005654(nucleoplasm);GO:0005829(cytosol);GO:0006397(mRNA processing);GO:0015030(Cajal body);GO:0016607(nuclear speck);GO:0042802(identical protein binding);GO:0046540(U4/U6 x U5 tri-snRNP complex);GO:0071005(U2-type precatalytic spliceosome)	03040(Spliceosome)	NA
circRNA29402	0	0	19.7319	9.88905	15.1996	0	0	0	0	0	0	0	4	2	4	0	0	0	0	0	inf	up	0.107355	1	no	chr22	7878952	7899078	-	6	circRNA	ENSBTAT00000015071	CLASP2	7,6,5,4,3,2	cytoplasmic linker associated protein 2 [Source:VGNC Symbol;Acc:VGNC:27390]	NA	NA	NA
circRNA14845	6.02434	11.0545	4.93297	4.94453	0	0	0	0	0	0	1	2	1	1	0	0	0	0	0	0	inf	up	0.107397	1	no	chr17	54297292	54304349	-	6	circRNA	ENSBTAT00000022173	ANAPC7	8,7,6,5,4,3	anaphase promoting complex subunit 7 [Source:VGNC Symbol;Acc:VGNC:53888]	GO:0005515(protein binding);GO:0005634(nucleus);GO:0005680(anaphase-promoting complex);GO:0019903(protein phosphatase binding);GO:0070979(protein K11-linked ubiquitination)	04110(Cell cycle);04114(Oocyte meiosis);04120(Ubiquitin mediated proteolysis);04914(Progesterone-mediated oocyte maturation);05166(Human T-cell leukemia virus 1 infection)	NA
circRNA27245	6.02434	11.0545	4.93297	4.94453	0	0	0	0	0	0	1	2	1	1	0	0	0	0	0	0	inf	up	0.107426	1	no	chr1	21238439	21278155	-	6	circRNA	ENSBTAT00000025716	USP25	10,9,8,7,6,5	ubiquitin specific peptidase 25 [Source:VGNC Symbol;Acc:VGNC:36718]	GO:0004197(cysteine-type endopeptidase activity);GO:0004843(thiol-dependent ubiquitin-specific protease activity);GO:0005515(protein binding);GO:0005783(endoplasmic reticulum);GO:0005829(cytosol);GO:0006511(ubiquitin-dependent protein catabolic process);GO:0016579(protein deubiquitination);GO:0031625(ubiquitin protein ligase binding);GO:0031647(regulation of protein stability);GO:0036459(thiol-de…	04657(IL-17 signaling pathway)	EC:3.4.19.12
circRNA27155	6.02434	0	14.7989	0	26.5993	0	0	0	0	0	1	0	3	0	7	0	0	0	0	0	inf	up	0.107445	1	no	chr4	114704708	114750061	-	6	circRNA	ENSBTAT00000028347	KMT2C	9,8,7,6,5,4	lysine methyltransferase 2C [Source:VGNC Symbol;Acc:VGNC:30692]	GO:0003713(transcription coactivator activity);GO:0005515(protein binding);GO:0005634(nucleus);GO:0006355(regulation of transcription, DNA-templated);GO:0008168(methyltransferase activity);GO:0016740(transferase activity);GO:0018024(histone-lysine N-methyltransferase activity);GO:0032259(methylation);GO:0034968(histone lysine methylation);GO:0035097(histone methyltransferase complex);GO:0042393(h…	00310(Lysine degradation)	EC:2.1.1.43
circRNA16449	6.02434	0	14.7989	0	26.5993	0	0	0	0	0	1	0	3	0	7	0	0	0	0	0	inf	up	0.107482	1	no	chr23	39691530	39695111	+	2	circRNA	ENSBTAT00000067999	KIF13A	23,24	kinesin family member 13A [Source:VGNC Symbol;Acc:VGNC:54226]	GO:0000166(nucleotide binding);GO:0003774(motor activity);GO:0003777(microtubule motor activity);GO:0005515(protein binding);GO:0005524(ATP binding);GO:0005623(cell);GO:0005813(centrosome);GO:0005871(kinesin complex);GO:0005874(microtubule);GO:0006886(intracellular protein transport);GO:0007018(microtubule-based movement);GO:0008017(microtubule binding);GO:0008333(endosome to lysosome transport);…	NA	NA
circRNA11462	0	0	0	0	0	0	10.3942	22.5465	0	8.03157	0	0	0	0	0	0	3	6	0	2	-inf	down	0.107606	1	no	chr14	73273368	73283619	-	1	intergenic	intergenic_circRNA	intergenic_circRNA	chr14:73273367-73283619	NA	NA	NA	NA
circRNA552	30.1217	0	19.7319	0	18.9995	0	0	0	0	4.01579	5	0	4	0	5	0	0	0	0	1	4.09977	up	0.107701	1	no	chr10	4059822	4079033	-	5	circRNA	ENSBTAT00000002466	PGGT1B	7,6,5,4,3	protein geranylgeranyltransferase type I subunit beta [Source:VGNC Symbol;Acc:VGNC:32788]	GO:0003824(catalytic activity);GO:0004659(prenyltransferase activity);GO:0004661(protein geranylgeranyltransferase activity);GO:0004662(CAAX-protein geranylgeranyltransferase activity);GO:0005953(CAAX-protein geranylgeranyltransferase complex);GO:0008270(zinc ion binding);GO:0016740(transferase activity);GO:0018342(protein prenylation);GO:0018344(protein geranylgeranylation);GO:0046872(metal ion …	NA	EC:2.5.1.59
ciRNA232	120.487	66.327	187.453	158.225	91.1976	81.9814	0	0	97.7227	0	20	12	38	32	24	18	0	0	26	0	1.7952	up	0.107732	1	no	chr3	99758568	99759037	-	1	ciRNA	ENSBTAT00000021120	ENSBTAG00000015891	chr3:99758567-99759037	NOP2/Sun RNA methyltransferase family member 4 [Source:VGNC Symbol;Acc:VGNC:55638]	GO:0003723(RNA binding);GO:0005739(mitochondrion);GO:0005762(mitochondrial large ribosomal subunit);GO:0006364(rRNA processing);GO:0008168(methyltransferase activity);GO:0016740(transferase activity);GO:0019843(rRNA binding);GO:0031167(rRNA methylation);GO:0032259(methylation);GO:0042254(ribosome biogenesis);GO:0042256(mature ribosome assembly);GO:0070131(positive regulation of mitochondrial tran…	NA	NA
circRNA22272	0	0	0	0	0	0	0	22.5465	11.2757	12.0474	0	0	0	0	0	0	0	6	3	3	-inf	down	0.108062	1	no	chr22	53601028	53611518	-	5	circRNA	ENSBTAT00000004549	SACM1L	6,5,4,3,2	SAC1 like phosphatidylinositide phosphatase [Source:VGNC Symbol;Acc:VGNC:34259]	GO:0005783(endoplasmic reticulum);GO:0005789(endoplasmic reticulum membrane);GO:0005794(Golgi apparatus);GO:0008150(biological_process);GO:0016020(membrane);GO:0016021(integral component of membrane);GO:0016787(hydrolase activity);GO:0016791(phosphatase activity);GO:0032281(AMPA glutamate receptor complex);GO:0042578(phosphoric ester hydrolase activity);GO:0043812(phosphatidylinositol-4-phosphate…	00562(Inositol phosphate metabolism);04070(Phosphatidylinositol signaling system)	NA
circRNA4130	0	0	0	0	0	0	38.1121	0	22.5514	0	0	0	0	0	0	0	11	0	6	0	-inf	down	0.108131	1	no	chr5	51167797	51168020	-	1	circRNA	ENSBTAT00000037574	ENSBTAG00000010428	chr5:51163814-51167796|chr5:51168020-51168099	ubiquitin specific peptidase 15 [Source:VGNC Symbol;Acc:VGNC:36713]	GO:0003824(catalytic activity);GO:0004197(cysteine-type endopeptidase activity);GO:0004843(thiol-dependent ubiquitin-specific protease activity);GO:0005160(transforming growth factor beta receptor binding);GO:0005634(nucleus);GO:0005737(cytoplasm);GO:0005739(mitochondrion);GO:0005829(cytosol);GO:0006508(proteolysis);GO:0006511(ubiquitin-dependent protein catabolic process);GO:0007179(transforming…	04137(Mitophagy - animal)	EC:3.4.19.12
circRNA10630	0	0	0	0	0	22.7726	13.859	0	7.51713	0	0	0	0	0	0	5	4	0	2	0	-inf	down	0.108185	1	no	chr16	36909361	36924915	-	3	circRNA	ENSBTAT00000003483	ENSBTAG00000002689	chr16:36844043-36909360|chr16:36924915-36959856	NME/NM23 family member 7 [Source:VGNC Symbol;Acc:VGNC:32129]	GO:0000166(nucleotide binding);GO:0004550(nucleoside diphosphate kinase activity);GO:0005524(ATP binding);GO:0005813(centrosome);GO:0006165(nucleoside diphosphate phosphorylation);GO:0006183(GTP biosynthetic process);GO:0006228(UTP biosynthetic process);GO:0006241(CTP biosynthetic process);GO:0009117(nucleotide metabolic process);GO:0016301(kinase activity);GO:0016310(phosphorylation);GO:0016740(…	00230(Purine metabolism);00240(Pyrimidine metabolism);00983(Drug metabolism - other enzymes)	EC:2.7.4.6
ciRNA962	42.1704	0	0	24.7226	0	0	0	0	0	0	7	0	0	5	0	0	0	0	0	0	inf	up	0.108546	1	no	chr3	100591102	100612218	+	1	ciRNA	ENSBTAT00000014930	ENSBTAG00000011244	chr3:100591101-100612218	testis associated actin remodelling kinase 2 [Source:VGNC Symbol;Acc:VGNC:35755]	GO:0004672(protein kinase activity);GO:0004674(protein serine/threonine kinase activity);GO:0005524(ATP binding);GO:0005634(nucleus);GO:0005654(nucleoplasm);GO:0005737(cytoplasm);GO:0006468(protein phosphorylation);GO:0016604(nuclear body);GO:0030036(actin cytoskeleton organization)	NA	EC:2.7.12.1
circRNA11438	0	0	0	0	0	22.7726	0	0	48.8614	0	0	0	0	0	0	5	0	0	13	0	-inf	down	0.108566	1	no	chr13	32056533	32067529	-	1	intergenic	intergenic_circRNA	intergenic_circRNA	chr13:32056532-32067529	NA	NA	NA	NA
circRNA14586	0	0	0	0	0	36.4362	27.7179	0	0	0	0	0	0	0	0	8	8	0	0	0	-inf	down	0.108693	1	no	chr11	83086653	83087254	+	2	circRNA	ENSBTAT00000066597	ENSBTAG00000014081	chr11:83077650-83086652|chr11:83087254-83098045	neuroblastoma amplified sequence [Source:NCBI gene;Acc:521982]	GO:0000149(SNARE binding);GO:0000956(nuclear-transcribed mRNA catabolic process);GO:0005515(protein binding);GO:0005783(endoplasmic reticulum);GO:0006890(retrograde vesicle-mediated transport, Golgi to endoplasmic reticulum);GO:0016020(membrane);GO:0016021(integral component of membrane);GO:0070939(Dsl1/NZR complex);GO:2000623(negative regulation of nuclear-transcribed mRNA catabolic process, non…	NA	NA
circRNA14633	18.073	11.0545	14.7989	0	0	0	0	0	0	0	3	2	3	0	0	0	0	0	0	0	inf	up	0.108784	1	no	chr7	31003581	31017666	-	8	circRNA	ENSBTAT00000035582	ENSBTAG00000025358	chr7:30997380-31003581|chr7:31017666-31018956	sorting nexin 2 [Source:VGNC Symbol;Acc:VGNC:35100]	GO:0005154(epidermal growth factor receptor binding);GO:0005158(insulin receptor binding);GO:0005737(cytoplasm);GO:0005764(lysosome);GO:0005768(endosome);GO:0005829(cytosol);GO:0006886(intracellular protein transport);GO:0006897(endocytosis);GO:0010008(endosome membrane);GO:0016020(membrane);GO:0030904(retromer complex);GO:0030905(retromer, tubulation complex);GO:0032991(protein-containing comple…	04144(Endocytosis)	NA
circRNA14637	0	11.0545	59.1956	0	0	0	0	0	0	0	0	2	12	0	0	0	0	0	0	0	inf	up	0.108851	1	no	chr1	138901547	138916480	-	6	circRNA	ENSBTAT00000015441	ENSBTAG00000011626	chr1:138899437-138901546|chr1:138916480-138937997	ATPase secretory pathway Ca2+ transporting 1 [Source:VGNC Symbol;Acc:VGNC:26296]	GO:0000139(Golgi membrane);GO:0000166(nucleotide binding);GO:0005388(calcium-transporting ATPase activity);GO:0005509(calcium ion binding);GO:0005524(ATP binding);GO:0005794(Golgi apparatus);GO:0005802(trans-Golgi network);GO:0006811(ion transport);GO:0006816(calcium ion transport);GO:0006828(manganese ion transport);GO:0006874(cellular calcium ion homeostasis);GO:0008544(epidermis development);G…	NA	EC:7.2.2.10
circRNA13413	0	11.0545	0	9.88905	0	0	24.2532	75.155	7.51713	16.0631	0	2	0	2	0	0	7	20	2	4	-2.55394	down	0.108909	1	no	chr5	104340237	104341675	+	3	circRNA	ENSBTAT00000069613	VWF	48,49,50	von Willebrand factor [Source:VGNC Symbol;Acc:VGNC:36860]	GO:0002020(protease binding);GO:0005178(integrin binding);GO:0005515(protein binding);GO:0005518(collagen binding);GO:0005576(extracellular region);GO:0005783(endoplasmic reticulum);GO:0007155(cell adhesion);GO:0007596(blood coagulation);GO:0007599(hemostasis);GO:0019865(immunoglobulin binding);GO:0030168(platelet activation);GO:0031589(cell-substrate adhesion);GO:0033093(Weibel-Palade body);GO:0…	04151(PI3K-Akt signaling pathway);04510(Focal adhesion);04512(ECM-receptor interaction);04610(Complement and coagulation cascades);04611(Platelet activation);05165(Human papillomavirus infection)	NA
circRNA29114	0	0	29.5978	39.5562	0	0	0	0	0	0	0	0	6	8	0	0	0	0	0	0	inf	up	0.108972	1	no	chr16	60259303	60277738	+	8	circRNA	ENSBTAT00000034000	RALGPS2	11,12,13,14,15,16,17,18	Ral GEF with PH domain and SH3 binding motif 2 [Source:VGNC Symbol;Acc:VGNC:33705]	GO:0005085(guanyl-nucleotide exchange factor activity);GO:0005622(intracellular);GO:0007264(small GTPase mediated signal transduction);GO:0032485(regulation of Ral protein signal transduction)	NA	NA
circRNA5059	0	27.6363	0	19.7781	0	22.7726	31.1827	56.3662	60.1371	8.03157	0	5	0	4	0	5	9	15	16	2	-1.91245	down	0.109374	1	no	chr3	92272146	92293790	+	5	circRNA	ENSBTAT00000009357	ENSBTAG00000007112	chr3:92263156-92272146|chr3:92293790-92296202	heat shock protein family B (small) member 11 [Source:VGNC Symbol;Acc:VGNC:55237]	GO:0001501(skeletal system development);GO:0001822(kidney development);GO:0005813(centrosome);GO:0005929(cilium);GO:0007224(smoothened signaling pathway);GO:0007283(spermatogenesis);GO:0007507(heart development);GO:0030324(lung development);GO:0030992(intraciliary transport particle B);GO:0042073(intraciliary transport);GO:0070986(left/right axis specification)	NA	NA
circRNA19176	0	0	0	0	0	27.3271	34.6474	0	0	0	0	0	0	0	0	6	10	0	0	0	-inf	down	0.109401	1	no	chr22	10421555	10430613	+	4	circRNA	ENSBTAT00000084010	ENSBTAG00000016760	chr22:10399571-10421554|chr22:10430613-10438837	LRR binding FLII interacting protein 2 [Source:VGNC Symbol;Acc:VGNC:31035]	GO:0006355(regulation of transcription, DNA-templated);GO:0030275(LRR domain binding)	NA	NA
circRNA117	0	0	0	0	0	13.6636	0	0	22.5514	8.03157	0	0	0	0	0	3	0	0	6	2	-inf	down	0.109574	1	no	chr13	59720557	59721182	+	2	circRNA	ENSBTAT00000008580	NSFL1C	6,7	NSFL1 cofactor [Source:VGNC Symbol;Acc:VGNC:32275]	GO:0000045(autophagosome assembly);GO:0000132(establishment of mitotic spindle orientation);GO:0005515(protein binding);GO:0005634(nucleus);GO:0005654(nucleoplasm);GO:0005694(chromosome);GO:0005737(cytoplasm);GO:0005794(Golgi apparatus);GO:0005795(Golgi stack);GO:0005815(microtubule organizing center);GO:0005829(cytosol);GO:0005856(cytoskeleton);GO:0005886(plasma membrane);GO:0007030(Golgi organi…	04141(Protein processing in endoplasmic reticulum)	NA
circRNA250	0	5.52725	14.7989	24.7226	11.3997	45.5452	159.378	0	11.2757	0	0	1	3	5	3	10	46	0	3	0	-1.93735	down	0.1096	1	no	chr12	70535915	70536321	+	2	circRNA	ENSBTAT00000035484	ENSBTAG00000046041	13,14	NA	GO:0000166(nucleotide binding);GO:0005524(ATP binding);GO:0005886(plasma membrane);GO:0016020(membrane);GO:0016021(integral component of membrane);GO:0016887(ATPase activity);GO:0042626(ATPase activity, coupled to transmembrane movement of substances);GO:0055085(transmembrane transport)	NA	NA
circRNA14573	0	55.2725	0	93.946	53.1986	0	0	0	30.0685	0	0	10	0	19	14	0	0	0	8	0	2.75101	up	0.109909	1	no	chr3	66924350	66932451	+	8	circRNA	ENSBTAT00000068919	ENSBTAG00000020761	chr3:66900813-66924349|chr3:66932451-66937312	ubiquitin specific peptidase 33 [Source:VGNC Symbol;Acc:VGNC:36723]	GO:0001664(G protein-coupled receptor binding);GO:0004197(cysteine-type endopeptidase activity);GO:0004843(thiol-dependent ubiquitin-specific protease activity);GO:0005654(nucleoplasm);GO:0005737(cytoplasm);GO:0005794(Golgi apparatus);GO:0005813(centrosome);GO:0005815(microtubule organizing center);GO:0005856(cytoskeleton);GO:0005925(focal adhesion);GO:0006508(proteolysis);GO:0006511(ubiquitin-de…	NA	EC:3.4.19.12
circRNA1654	114.463	149.236	123.324	494.453	300.192	200.399	485.064	319.409	657.749	413.626	19	27	25	100	79	44	140	85	175	103	-0.813154	down	0.110207	1	no	chr24	25481492	25513688	+	4	circRNA	ENSBTAT00000061252	B4GALT6	2,3,4,5	beta-1,4-galactosyltransferase 6 [Source:VGNC Symbol;Acc:VGNC:26393]	GO:0001572(lactosylceramide biosynthetic process);GO:0005975(carbohydrate metabolic process);GO:0008378(galactosyltransferase activity);GO:0008489(UDP-galactose:glucosylceramide beta-1,4-galactosyltransferase activity);GO:0010706(ganglioside biosynthetic process via lactosylceramide);GO:0016757(transferase activity, transferring glycosyl groups);GO:0021955(central nervous system neuron axonogenes…	00600(Sphingolipid metabolism)	EC:2.4.1.274
circRNA30587	0	0	14.7989	59.3343	0	0	0	0	0	0	0	0	3	12	0	0	0	0	0	0	inf	up	0.110724	1	no	chr6	94657517	94714762	-	9	circRNA	ENSBTAT00000019050	ENSBTAG00000014324	chr6:94581810-94657516|chr6:94714762-94732820	ANTXR cell adhesion molecule 2 [Source:VGNC Symbol;Acc:VGNC:25962]	GO:0004888(transmembrane signaling receptor activity);GO:0005886(plasma membrane);GO:0009897(external side of plasma membrane);GO:0009986(cell surface);GO:0016020(membrane);GO:0016021(integral component of membrane);GO:0022414(reproductive process);GO:0038023(signaling receptor activity);GO:0046872(metal ion binding);GO:1901998(toxin transport)	04621(NOD-like receptor signaling pathway)	NA
circRNA17158	60.2434	0	29.5978	0	26.5993	0	0	15.031	0	0	10	0	6	0	7	0	0	4	0	0	2.95358	up	0.110831	1	no	chr2	79441934	79455166	+	5	circRNA	ENSBTAT00000010348	ENSBTAG00000007863	chr2:79428351-79441933|chr2:79455166-79458940	glutaminase [Source:VGNC Symbol;Acc:VGNC:29419]	GO:0004359(glutaminase activity);GO:0006537(glutamate biosynthetic process);GO:0006541(glutamine metabolic process);GO:0006543(glutamine catabolic process)	00220(Arginine biosynthesis);00250(Alanine, aspartate and glutamate metabolism);00471(D-Glutamine and D-glutamate metabolism);04724(Glutamatergic synapse);04727(GABAergic synapse);04964(Proximal tubule bicarbonate reclamation);05206(MicroRNAs in cancer);05230(Central carbon metabolism in cancer)	EC:3.5.1.2
circRNA26824	30.1217	5.52725	9.86594	0	0	0	0	0	0	0	5	1	2	0	0	0	0	0	0	0	inf	up	0.110947	1	no	chr15	34488934	34542486	+	6	circRNA	ENSBTAT00000007022	SERGEF	4,5,6,7,8,9	secretion regulating guanine nucleotide exchange factor [Source:VGNC Symbol;Acc:VGNC:50043]	GO:0005085(guanyl-nucleotide exchange factor activity);GO:0005634(nucleus);GO:0005654(nucleoplasm);GO:0005737(cytoplasm);GO:0005829(cytosol);GO:0016235(aggresome);GO:0043231(intracellular membrane-bounded organelle);GO:0050709(negative regulation of protein secretion)	NA	NA
circRNA14658	0	0	0	0	0	0	10.3942	0	0	44.1736	0	0	0	0	0	0	3	0	0	11	-inf	down	0.111406	1	no	chr22	60508014	60512986	+	3	circRNA	ENSBTAT00000013022	ENSBTAG00000009874	chr22:60501195-60508013|chr22:60512996-60517095	ZXD family zinc finger C [Source:VGNC Symbol;Acc:VGNC:37392]	GO:0003676(nucleic acid binding);GO:0003700(DNA-binding transcription factor activity);GO:0030275(LRR domain binding);GO:0045893(positive regulation of transcription, DNA-templated);GO:0070742(C2H2 zinc finger domain binding)	NA	NA
circRNA5418	132.536	127.127	172.654	113.724	121.597	209.508	284.109	165.341	251.824	240.947	22	23	35	23	32	46	82	44	67	60	-0.786665	down	0.111427	1	no	chr3	34578052	34581077	-	3	circRNA	ENSBTAT00000081692	ENSBTAG00000007330	chr3:34569942-34578051|chr3:34581077-34582061	syntaxin binding protein 3 [Source:VGNC Symbol;Acc:VGNC:35447]	GO:0001678(cellular glucose homeostasis);GO:0005829(cytosol);GO:0005886(plasma membrane);GO:0006887(exocytosis);GO:0006904(vesicle docking involved in exocytosis);GO:0007420(brain development);GO:0016192(vesicle-mediated transport);GO:0016324(apical plasma membrane);GO:0019905(syntaxin binding);GO:0022615(protein to membrane docking);GO:0030073(insulin secretion);GO:0031091(platelet alpha granule…	NA	NA
circRNA16709	12.0487	0	9.86594	19.7781	0	0	0	0	0	0	2	0	2	4	0	0	0	0	0	0	inf	up	0.111431	1	no	chr5	67602914	67604406	+	2	circRNA	ENSBTAT00000004364	HSP90B1	4,5	heat shock protein 90 beta family member 1 [Source:VGNC Symbol;Acc:VGNC:49984]	GO:0000166(nucleotide binding);GO:0001666(response to hypoxia);GO:0003723(RNA binding);GO:0005515(protein binding);GO:0005524(ATP binding);GO:0005783(endoplasmic reticulum);GO:0005788(endoplasmic reticulum lumen);GO:0005789(endoplasmic reticulum membrane);GO:0005829(cytosol);GO:0005886(plasma membrane);GO:0006457(protein folding);GO:0019903(protein phosphatase binding);GO:0030433(ubiquitin-depend…	04141(Protein processing in endoplasmic reticulum);04151(PI3K-Akt signaling pathway);04657(IL-17 signaling pathway);04915(Estrogen signaling pathway);04918(Thyroid hormone synthesis);05200(Pathways in cancer);05215(Prostate cancer);05418(Fluid shear stress and atherosclerosis)	NA
circRNA8691	0	5.52725	69.0616	128.558	30.3992	27.3271	13.859	0	0	4.01579	0	1	14	26	8	6	4	0	0	1	2.36925	up	0.111627	1	no	chr5	24012336	24015110	+	3	circRNA	ENSBTAT00000074109	PLXNC1	13,14,15	plexin C1 [Source:VGNC Symbol;Acc:VGNC:33064]	GO:0002116(semaphorin receptor complex);GO:0005515(protein binding);GO:0005887(integral component of plasma membrane);GO:0007162(negative regulation of cell adhesion);GO:0007165(signal transduction);GO:0008360(regulation of cell shape);GO:0016020(membrane);GO:0016021(integral component of membrane);GO:0017154(semaphorin receptor activity);GO:0030334(regulation of cell migration);GO:0043087(regula…	04360(Axon guidance)	NA
circRNA12835	0	0	0	0	0	9.10905	3.46474	41.3352	0	0	0	0	0	0	0	2	1	11	0	0	-inf	down	0.112149	1	no	chr18	35481962	35484171	+	2	circRNA	ENSBTAT00000019500	DUS2	2,3	dihydrouridine synthase 2 [Source:VGNC Symbol;Acc:VGNC:28246]	GO:0002943(tRNA dihydrouridine synthesis);GO:0003725(double-stranded RNA binding);GO:0003824(catalytic activity);GO:0004860(protein kinase inhibitor activity);GO:0005829(cytosol);GO:0006469(negative regulation of protein kinase activity);GO:0008033(tRNA processing);GO:0017150(tRNA dihydrouridine synthase activity);GO:0050660(flavin adenine dinucleotide binding);GO:0055114(oxidation-reduction proc…	NA	EC:1.3.1.91
circRNA4699	30.1217	44.218	44.3967	14.8336	18.9995	0	27.7179	0	0	0	5	8	9	3	5	0	8	0	0	0	2.46058	up	0.112657	1	no	chr18	47092072	47094273	+	1	intergenic	intergenic_circRNA	intergenic_circRNA	chr18:47092071-47094273	NA	NA	NA	NA
circRNA10971	0	0	0	0	0	0	0	0	37.5857	24.0947	0	0	0	0	0	0	0	0	10	6	-inf	down	0.112992	1	no	chr5	51216813	51249962	-	4	circRNA	ENSBTAT00000086414	ENSBTAG00000010428	chr5:51211535-51216812|chr5:51249962-51275596	ubiquitin specific peptidase 15 [Source:VGNC Symbol;Acc:VGNC:36713]	GO:0003824(catalytic activity);GO:0004197(cysteine-type endopeptidase activity);GO:0004843(thiol-dependent ubiquitin-specific protease activity);GO:0005160(transforming growth factor beta receptor binding);GO:0005634(nucleus);GO:0005737(cytoplasm);GO:0005739(mitochondrion);GO:0005829(cytosol);GO:0006508(proteolysis);GO:0006511(ubiquitin-dependent protein catabolic process);GO:0007179(transforming…	04137(Mitophagy - animal)	EC:3.4.19.12
ciRNA291	0	27.6363	0	29.6672	0	27.3271	10.3942	82.6705	45.1028	28.1105	0	5	0	6	0	6	3	22	12	7	-1.75642	down	0.113023	1	no	chr5	78229104	78229672	+	1	ciRNA	ENSBTAT00000018812	ENSBTAG00000014156	chr5:78229103-78229672	antagonist of mitotic exit network 1 homolog [Source:VGNC Symbol;Acc:VGNC:52604]	GO:0005515(protein binding)	NA	NA
circRNA26980	24.0974	16.5818	0	0	3.7999	0	0	0	0	0	4	3	0	0	1	0	0	0	0	0	inf	up	0.113488	1	no	chr20	312987	314250	-	2	circRNA	ENSBTAT00000015780	PANK3	5,4	pantothenate kinase 3 [Source:VGNC Symbol;Acc:VGNC:32565]	GO:0000166(nucleotide binding);GO:0004594(pantothenate kinase activity);GO:0005524(ATP binding);GO:0005737(cytoplasm);GO:0005829(cytosol);GO:0015937(coenzyme A biosynthetic process);GO:0016301(kinase activity);GO:0016310(phosphorylation);GO:0016740(transferase activity);GO:0019842(vitamin binding);GO:0042803(protein homodimerization activity);GO:1905502(acetyl-CoA binding)	00770(Pantothenate and CoA biosynthesis)	EC:2.7.1.33
circRNA5969	0	22.109	29.5978	14.8336	0	22.7726	31.1827	37.5775	48.8614	40.1579	0	4	6	3	0	5	9	10	13	10	-1.44011	down	0.113676	1	no	chr11	19756650	19757603	-	1	circRNA	ENSBTAT00000070039	PRKD3	2	protein kinase D3 [Source:VGNC Symbol;Acc:VGNC:33338]	GO:0000166(nucleotide binding);GO:0004672(protein kinase activity);GO:0004674(protein serine/threonine kinase activity);GO:0004697(protein kinase C activity);GO:0005524(ATP binding);GO:0005654(nucleoplasm);GO:0005737(cytoplasm);GO:0005829(cytosol);GO:0006468(protein phosphorylation);GO:0016301(kinase activity);GO:0016310(phosphorylation);GO:0016740(transferase activity);GO:0035556(intracellular s…	04015(Rap1 signaling pathway);04925(Aldosterone synthesis and secretion)	EC:2.7.11.13
circRNA17875	0	0	0	0	11.3997	13.6636	17.3237	37.5775	0	8.03157	0	0	0	0	3	3	5	10	0	2	-2.74828	down	0.113822	1	no	chr16	37643072	37658814	-	5	circRNA	ENSBTAT00000023574	KIFAP3	10,9,8,7,6	kinesin associated protein 3 [Source:VGNC Symbol;Acc:VGNC:30610]	GO:0000794(condensed nuclear chromosome);GO:0005515(protein binding);GO:0005783(endoplasmic reticulum);GO:0005794(Golgi apparatus);GO:0005813(centrosome);GO:0005871(kinesin complex);GO:0005876(spindle microtubule);GO:0005930(axoneme);GO:0007017(microtubule-based process);GO:0008104(protein localization);GO:0008285(negative regulation of cell population proliferation);GO:0015630(microtubule cytosk…	NA	NA
circRNA5566	0	0	0	14.8336	0	31.8817	0	63.8817	0	24.0947	0	0	0	3	0	7	0	17	0	6	-3.01439	down	0.113886	1	no	chr6	60890668	60904677	+	5	circRNA	ENSBTAT00000087184	ENSBTAG00000020367	chr6:60888562-60890667|chr6:60904677-60915707	solute carrier family 30 member 9 [Source:VGNC Symbol;Acc:VGNC:34812]	GO:0003682(chromatin binding);GO:0005634(nucleus);GO:0005783(endoplasmic reticulum);GO:0005856(cytoskeleton);GO:0006812(cation transport);GO:0006829(zinc ion transport);GO:0006882(cellular zinc ion homeostasis);GO:0008324(cation transmembrane transporter activity);GO:0016020(membrane);GO:0016021(integral component of membrane);GO:0016922(nuclear receptor binding);GO:0030374(nuclear receptor trans…	NA	NA
circRNA17960	0	0	0	0	0	9.10905	6.92948	0	30.0685	0	0	0	0	0	0	2	2	0	8	0	-inf	down	0.114075	1	no	chr14	3427613	3498580	+	4	circRNA	ENSBTAT00000037373	TRAPPC9	17,18,19,20	trafficking protein particle complex 9 [Source:VGNC Symbol;Acc:VGNC:36294]	GO:0005737(cytoplasm);GO:0005802(trans-Golgi network);GO:0021987(cerebral cortex development);GO:0030008(TRAPP complex);GO:0030182(neuron differentiation);GO:0051092(positive regulation of NF-kappaB transcription factor activity)	NA	NA
circRNA4668	18.073	0	0	44.5007	0	40.9907	48.5064	26.3042	67.6542	12.0474	3	0	0	9	0	9	14	7	18	3	-1.64356	down	0.114154	1	no	chr14	12564591	12593361	-	1	intergenic	intergenic_circRNA	intergenic_circRNA	chr14:12564590-12593361	NA	NA	NA	NA
circRNA28442	0	11.0545	9.86594	24.7226	0	0	0	0	0	0	0	2	2	5	0	0	0	0	0	0	inf	up	0.114281	1	no	chr1	157303469	157350933	+	10	circRNA	ENSBTAT00000077399	KAT2B	3,4,5,6,7,8,9,10,11,12	lysine acetyltransferase 2B [Source:VGNC Symbol;Acc:VGNC:30399]	GO:0000123(histone acetyltransferase complex);GO:0000776(kinetochore);GO:0000977(RNA polymerase II regulatory region sequence-specific DNA binding);GO:0003682(chromatin binding);GO:0003712(transcription coregulator activity);GO:0003713(transcription coactivator activity);GO:0004402(histone acetyltransferase activity);GO:0004468(lysine N-acetyltransferase activity, acting on acetyl phosphate as do…	04330(Notch signaling pathway);04919(Thyroid hormone signaling pathway);05166(Human T-cell leukemia virus 1 infection);05203(Viral carcinogenesis)	EC:2.3.1.48
circRNA3336	24.0974	16.5818	0	39.5562	15.1996	0	10.3942	0	0	0	4	3	0	8	4	0	3	0	0	0	3.19874	up	0.114308	1	no	chr2	15109866	15124357	-	3	circRNA	ENSBTAT00000012194	ITGA4	17,16,15	integrin subunit alpha 4 [Source:VGNC Symbol;Acc:VGNC:30316]	GO:0003366(cell-matrix adhesion involved in ameboidal cell migration);GO:0005886(plasma membrane);GO:0007155(cell adhesion);GO:0007159(leukocyte cell-cell adhesion);GO:0007160(cell-matrix adhesion);GO:0007229(integrin-mediated signaling pathway);GO:0008305(integrin complex);GO:0009986(cell surface);GO:0016020(membrane);GO:0016021(integral component of membrane);GO:0019960(C-X3-C chemokine binding…	04151(PI3K-Akt signaling pathway);04510(Focal adhesion);04512(ECM-receptor interaction);04514(Cell adhesion molecules (CAMs));04640(Hematopoietic cell lineage);04670(Leukocyte transendothelial migration);04672(Intestinal immune network for IgA production);04810(Regulation of actin cytoskeleton);05140(Leishmaniasis);05165(Human papillomavirus infection);05410(Hypertrophic cardiomyopathy (HCM));054…	NA
circRNA5255	0	0	24.6648	0	22.7994	122.972	0	22.5465	18.7928	40.1579	0	0	5	0	6	27	0	6	5	10	-2.10697	down	0.114372	1	no	chr6	44942538	44946640	+	4	circRNA	ENSBTAT00000078795	ENSBTAG00000000646	chr6:44939863-44942537|chr6:44946640-44950473	anaphase promoting complex subunit 4 [Source:VGNC Symbol;Acc:VGNC:25884]	GO:0005515(protein binding);GO:0005634(nucleus);GO:0005680(anaphase-promoting complex);GO:0019903(protein phosphatase binding);GO:0030071(regulation of mitotic metaphase/anaphase transition);GO:0031145(anaphase-promoting complex-dependent catabolic process);GO:0034399(nuclear periphery);GO:0045842(positive regulation of mitotic metaphase/anaphase transition);GO:0070979(protein K11-linked ubiquiti…	04110(Cell cycle);04114(Oocyte meiosis);04120(Ubiquitin mediated proteolysis);04914(Progesterone-mediated oocyte maturation);05166(Human T-cell leukemia virus 1 infection)	NA
circRNA7856	18.073	5.52725	0	24.7226	0	0	0	0	0	0	3	1	0	5	0	0	0	0	0	0	inf	up	0.114512	1	no	chr20	1617877	1628854	+	8	circRNA	ENSBTAT00000076660	DOCK2	14,15,16,17,18,19,20,21	dedicator of cytokinesis 2 [Source:VGNC Symbol;Acc:VGNC:28157]	GO:0001766(membrane raft polarization);GO:0001768(establishment of T cell polarity);GO:0001771(immunological synapse formation);GO:0002277(myeloid dendritic cell activation involved in immune response);GO:0005085(guanyl-nucleotide exchange factor activity);GO:0005096(GTPase activator activity);GO:0005515(protein binding);GO:0006935(chemotaxis);GO:0007010(cytoskeleton organization);GO:0007264(smal…	04062(Chemokine signaling pathway);04666(Fc gamma R-mediated phagocytosis)	NA
circRNA15173	0	0	0	0	0	36.4362	3.46474	0	0	8.03157	0	0	0	0	0	8	1	0	0	2	-inf	down	0.114555	1	no	chr6	21965298	21965512	-	1	circRNA	ENSBTAT00000039792	CISD2	2	CDGSH iron sulfur domain 2 [Source:VGNC Symbol;Acc:VGNC:27372]	GO:0000422(autophagy of mitochondrion);GO:0005739(mitochondrion);GO:0005741(mitochondrial outer membrane);GO:0005783(endoplasmic reticulum);GO:0005789(endoplasmic reticulum membrane);GO:0006914(autophagy);GO:0010259(multicellular organism aging);GO:0010506(regulation of autophagy);GO:0016020(membrane);GO:0016021(integral component of membrane);GO:0042803(protein homodimerization activity);GO:0043…	NA	NA
circRNA120	36.1461	44.218	54.2627	14.8336	3.7999	0	0	0	3.75857	24.0947	6	8	11	3	1	0	0	0	1	6	2.46006	up	0.114839	1	no	chr13	60589624	60592043	+	2	circRNA	ENSBTAT00000017725	TBC1D20	2,3	TBC1 domain family member 20 [Source:VGNC Symbol;Acc:VGNC:35634]	GO:0001675(acrosome assembly);GO:0002088(lens development in camera-type eye);GO:0005096(GTPase activator activity);GO:0005783(endoplasmic reticulum);GO:0005789(endoplasmic reticulum membrane);GO:0006888(endoplasmic reticulum to Golgi vesicle-mediated transport);GO:0007030(Golgi organization);GO:0007283(spermatogenesis);GO:0008584(male gonad development);GO:0016020(membrane);GO:0016021(integral c…	NA	NA
circRNA2974	0	0	0	0	0	0	0	22.5465	18.7928	4.01579	0	0	0	0	0	0	0	6	5	1	-inf	down	0.115281	1	no	chr4	46319050	46344585	-	8	circRNA	ENSBTAT00000061045	SRPK2	10,9,8,7,6,5,4,3	SRSF protein kinase 2 [Source:VGNC Symbol;Acc:VGNC:35289]	GO:0000245(spliceosomal complex assembly);GO:0000287(magnesium ion binding);GO:0004672(protein kinase activity);GO:0004674(protein serine/threonine kinase activity);GO:0005524(ATP binding);GO:0005634(nucleus);GO:0005654(nucleoplasm);GO:0005730(nucleolus);GO:0005737(cytoplasm);GO:0005829(cytosol);GO:0006468(protein phosphorylation);GO:0008284(positive regulation of cell population proliferation);G…	NA	EC:2.7.11.1
circRNA1374	0	0	0	0	0	31.8817	6.92948	0	7.51713	0	0	0	0	0	0	7	2	0	2	0	-inf	down	0.115557	1	no	chr19	30678571	30706429	+	3	circRNA	ENSBTAT00000066489	MAP2K4	2,3,4	mitogen-activated protein kinase kinase 4 [Source:VGNC Symbol;Acc:VGNC:31185]	GO:0000165(MAPK cascade);GO:0000166(nucleotide binding);GO:0000187(activation of MAPK activity);GO:0004672(protein kinase activity);GO:0004674(protein serine/threonine kinase activity);GO:0004708(MAP kinase kinase activity);GO:0005524(ATP binding);GO:0005737(cytoplasm);GO:0006468(protein phosphorylation);GO:0007257(activation of JUN kinase activity);GO:0008545(JUN kinase kinase activity);GO:00096…	04010(MAPK signaling pathway);04012(ErbB signaling pathway);04620(Toll-like receptor signaling pathway);04664(Fc epsilon RI signaling pathway);04668(TNF signaling pathway);04912(GnRH signaling pathway);04926(Relaxin signaling pathway);05142(Chagas disease (American trypanosomiasis));05161(Hepatitis B);05164(Influenza A);05166(Human T-cell leukemia virus 1 infection);05167(Kaposi sarcoma-associate…	EC:2.7.12.2
circRNA13115	0	0	0	0	0	18.2181	10.3942	11.2732	0	0	0	0	0	0	0	4	3	3	0	0	-inf	down	0.115587	1	no	chr21	49222699	49237235	+	5	circRNA	ENSBTAT00000078548	ENSBTAG00000006819	7,8,9,10,11	MIA SH3 domain ER export factor 2 [Source:NCBI gene;Acc:513132]	GO:0005515(protein binding);GO:0005789(endoplasmic reticulum membrane);GO:0009306(protein secretion);GO:0016020(membrane);GO:0016021(integral component of membrane);GO:0042953(lipoprotein transport);GO:0042954(lipoprotein transporter activity)	NA	NA
circRNA8523	0	22.109	14.7989	24.7226	11.3997	63.7633	34.6474	22.5465	26.31	28.1105	0	4	3	5	3	14	10	6	7	7	-1.2639	down	0.115924	1	no	chr6	58464312	58465530	-	2	circRNA	ENSBTAT00000083540	RFC1	3,2	replication factor C subunit 1 [Source:NCBI gene;Acc:514842]	GO:0003677(DNA binding);GO:0003689(DNA clamp loader activity);GO:0005524(ATP binding);GO:0005634(nucleus);GO:0005654(nucleoplasm);GO:0005663(DNA replication factor C complex);GO:0006260(DNA replication);GO:0006281(DNA repair);GO:0031391(Elg1 RFC-like complex);GO:0061860(DNA clamp unloader activity);GO:0090618(DNA clamp unloading)	03030(DNA replication);03420(Nucleotide excision repair);03430(Mismatch repair)	NA
circRNA23228	0	0	0	0	0	0	0	33.8197	0	28.1105	0	0	0	0	0	0	0	9	0	7	-inf	down	0.116244	1	no	chr1	66902816	66916320	-	4	circRNA	ENSBTAT00000014799	ENSBTAG00000011143	chr1:66894712-66902815|chr1:66916320-66944152	karyopherin subunit alpha 1 [Source:VGNC Symbol;Acc:VGNC:30700]	GO:0005515(protein binding);GO:0005634(nucleus);GO:0005643(nuclear pore);GO:0005654(nucleoplasm);GO:0005737(cytoplasm);GO:0005829(cytosol);GO:0006606(protein import into nucleus);GO:0006607(NLS-bearing protein import into nucleus);GO:0008139(nuclear localization sequence binding);GO:0008565(protein transporter activity);GO:0014069(postsynaptic density);GO:0015031(protein transport);GO:0030425(den…	05164(Influenza A)	NA
circRNA5158	0	0	0	0	0	0	6.92948	11.2732	0	20.0789	0	0	0	0	0	0	2	3	0	5	-inf	down	0.116263	1	no	chr17	18500985	18522458	+	3	circRNA	ENSBTAT00000048348	ENSBTAG00000020594	chr17:18522458-18563099	E74 like ETS transcription factor 2 [Source:VGNC Symbol;Acc:VGNC:28427]	GO:0000981(DNA-binding transcription factor activity, RNA polymerase II-specific);GO:0003677(DNA binding);GO:0003700(DNA-binding transcription factor activity);GO:0005634(nucleus);GO:0005654(nucleoplasm);GO:0005829(cytosol);GO:0006355(regulation of transcription, DNA-templated);GO:0006357(regulation of transcription by RNA polymerase II);GO:0016604(nuclear body);GO:0030154(cell differentiation);G…	NA	NA
circRNA13535	54.2191	5.52725	34.5308	0	22.7994	0	10.3942	0	0	8.03157	9	1	7	0	6	0	3	0	0	2	2.66765	up	0.116513	1	no	chr3	34732203	34734091	-	4	circRNA	ENSBTAT00000007157	FAM102B	10,9,8,7	family with sequence similarity 102 member B [Source:VGNC Symbol;Acc:VGNC:54425]	NA	NA	NA
circRNA13689	0	16.5818	14.7989	39.5562	0	0	3.46474	0	0	0	0	3	3	8	0	0	1	0	0	0	4.35572	up	0.116563	1	no	chr2	118184930	118187147	-	4	circRNA	ENSBTAT00000020915	SP110	18,17,16,15	SP110 nuclear body protein [Source:NCBI gene;Acc:515204]	GO:0003677(DNA binding);GO:0005515(protein binding);GO:0005634(nucleus)	NA	NA
circRNA11323	0	0	29.5978	0	0	18.2181	55.4358	37.5775	33.8271	0	0	0	6	0	0	4	16	10	9	0	-2.29307	down	0.11682	1	no	X	102395278	102403144	-	1	intergenic	intergenic_circRNA	intergenic_circRNA	X:102395277-102403144	NA	NA	NA	NA
circRNA12001	0	0	0	0	0	0	27.7179	0	0	24.0947	0	0	0	0	0	0	8	0	0	6	-inf	down	0.116889	1	no	chr9	39353823	39358219	-	2	circRNA	ENSBTAT00000068400	ENSBTAG00000016584	chr9:39347425-39353822|chr9:39358219-39361442	ribosome production factor 2 homolog [Source:VGNC Symbol;Acc:VGNC:34103]	GO:0000027(ribosomal large subunit assembly);GO:0000463(maturation of LSU-rRNA from tricistronic rRNA transcript (SSU-rRNA, 5.8S rRNA, LSU-rRNA));GO:0000470(maturation of LSU-rRNA);GO:0005634(nucleus);GO:0005730(nucleolus);GO:0008097(5S rRNA binding);GO:0019843(rRNA binding);GO:0042273(ribosomal large subunit biogenesis);GO:1901796(regulation of signal transduction by p53 class mediator);GO:19025…	NA	NA
circRNA8433	6.02434	0	0	0	0	31.8817	10.3942	11.2732	0	16.0631	1	0	0	0	0	7	3	3	0	4	-3.53047	down	0.11698	1	no	chr6	4558310	4606151	+	2	circRNA	ENSBTAT00000049757	PRDM5	2,3	PR/SET domain 5 [Source:VGNC Symbol;Acc:VGNC:33297]	GO:0000122(negative regulation of transcription by RNA polymerase II);GO:0000278(mitotic cell cycle);GO:0000976(transcription regulatory region sequence-specific DNA binding);GO:0000977(RNA polymerase II regulatory region sequence-specific DNA binding);GO:0000978(RNA polymerase II proximal promoter sequence-specific DNA binding);GO:0001227(DNA-binding transcription repressor activity, RNA polymer…	NA	NA
circRNA5530	18.073	0	0	0	45.5988	0	0	0	0	0	3	0	0	0	12	0	0	0	0	0	inf	up	0.117205	1	no	chr24	8479722	8483432	+	3	circRNA	ENSBTAT00000081274	ENSBTAG00000007567	chr24:8477345-8479721|chr24:8483432-8488301	thioredoxin related transmembrane protein 3 [Source:VGNC Symbol;Acc:VGNC:36151]	GO:0005789(endoplasmic reticulum membrane);GO:0009986(cell surface);GO:0016972(thiol oxidase activity);GO:0018171(peptidyl-cysteine oxidation);GO:0045454(cell redox homeostasis)	NA	EC:5.3.4.1
circRNA543	0	0	4.93297	4.94453	15.1996	9.10905	13.859	82.6705	0	12.0474	0	0	1	1	4	2	4	22	0	3	-2.2305	down	0.117288	1	no	chr11	106665064	106673819	+	3	circRNA	ENSBTAT00000078972	EHMT1	16,17,18	euchromatic histone lysine methyltransferase 1 [Source:NCBI gene;Acc:528606]	GO:0000122(negative regulation of transcription by RNA polymerase II);GO:0002039(p53 binding);GO:0005515(protein binding);GO:0005634(nucleus);GO:0005654(nucleoplasm);GO:0005694(chromosome);GO:0006306(DNA methylation);GO:0006325(chromatin organization);GO:0008168(methyltransferase activity);GO:0008270(zinc ion binding);GO:0016279(protein-lysine N-methyltransferase activity);GO:0016571(histone meth…	00310(Lysine degradation);04211(Longevity regulating pathway)	EC:2.1.1.43
circRNA1930	0	0	0	0	0	0	10.3942	11.2732	18.7928	0	0	0	0	0	0	0	3	3	5	0	-inf	down	0.117553	1	no	chr23	3102884	3112995	-	4	circRNA	ENSBTAT00000084704	ZNF451	7,6,5,4	zinc finger protein 451 [Source:VGNC Symbol;Acc:VGNC:37279]	GO:0000979(RNA polymerase II core promoter sequence-specific DNA binding);GO:0003676(nucleic acid binding);GO:0003714(transcription corepressor activity);GO:0005634(nucleus);GO:0010468(regulation of gene expression);GO:0016925(protein sumoylation);GO:0030512(negative regulation of transforming growth factor beta receptor signaling pathway);GO:0035097(histone methyltransferase complex);GO:0060633(…	NA	NA
circRNA25978	0	0	9.86594	24.7226	37.999	0	0	0	0	4.01579	0	0	2	5	10	0	0	0	0	1	4.17597	up	0.117897	1	no	chr1	70258272	70289666	-	11	circRNA	ENSBTAT00000077107	LRCH3	12,11,10,9,8,7,6,5,4,3,2	leucine rich repeats and calponin homology domain containing 3 [Source:VGNC Symbol;Acc:VGNC:30973]	GO:0005515(protein binding);GO:0005829(cytosol);GO:0016020(membrane);GO:0016021(integral component of membrane)	NA	NA
circRNA27059	18.073	0	14.7989	9.88905	0	0	0	0	0	0	3	0	3	2	0	0	0	0	0	0	inf	up	0.11812	1	no	chr7	34344022	34356417	-	4	circRNA	ENSBTAT00000009173	HSD17B4	20,19,18,17	hydroxysteroid 17-beta dehydrogenase 4 [Source:VGNC Symbol;Acc:VGNC:29975]	GO:0000038(very long-chain fatty acid metabolic process);GO:0003857(3-hydroxyacyl-CoA dehydrogenase activity);GO:0005102(signaling receptor binding);GO:0005777(peroxisome);GO:0006635(fatty acid beta-oxidation);GO:0008209(androgen metabolic process);GO:0008210(estrogen metabolic process);GO:0016491(oxidoreductase activity);GO:0016508(long-chain-enoyl-CoA hydratase activity);GO:0036111(very long-ch…	00120(Primary bile acid biosynthesis);01040(Biosynthesis of unsaturated fatty acids);04146(Peroxisome)	4.2.1.119
circRNA12334	24.0974	0	39.4638	0	0	0	0	0	0	0	4	0	8	0	0	0	0	0	0	0	inf	up	0.118237	1	no	chr11	19344288	19365886	-	8	circRNA	ENSBTAT00000024742	STRN	11,10,9,8,7,6,5,4	striatin [Source:VGNC Symbol;Acc:VGNC:35424]	GO:0005515(protein binding);GO:0005516(calmodulin binding);GO:0005923(bicellular tight junction);GO:0008285(negative regulation of cell population proliferation);GO:0016055(Wnt signaling pathway);GO:0030331(estrogen receptor binding);GO:0030425(dendrite);GO:0044877(protein-containing complex binding);GO:0051721(protein phosphatase 2A binding);GO:0070016(armadillo repeat domain binding);GO:0090443…	NA	NA
circRNA15414	0	0	0	0	0	4.55452	6.92948	0	3.75857	4.01579	0	0	0	0	0	1	2	0	1	1	-inf	down	0.11832	1	no	chr2	118618509	118629386	+	3	circRNA	ENSBTAT00000053463	CAB39	6,7,8	calcium binding protein 39 [Source:VGNC Symbol;Acc:VGNC:26661]	GO:0004674(protein serine/threonine kinase activity);GO:0005737(cytoplasm);GO:0010800(positive regulation of peptidyl-threonine phosphorylation);GO:0018105(peptidyl-serine phosphorylation);GO:0019900(kinase binding);GO:0023014(signal transduction by protein phosphorylation);GO:0030295(protein kinase activator activity);GO:0032147(activation of protein kinase activity);GO:0035556(intracellular sig…	04150(mTOR signaling pathway);04152(AMPK signaling pathway)	NA
circRNA203	0	0	0	0	0	18.2181	6.92948	18.7887	0	0	0	0	0	0	0	4	2	5	0	0	-inf	down	0.118667	1	no	chr12	26164976	26167476	-	2	circRNA	ENSBTAT00000085729	NBEA	23,22	neurobeachin [Source:VGNC Symbol;Acc:VGNC:31893]	GO:0005515(protein binding);GO:0005802(trans-Golgi network);GO:0005829(cytosol);GO:0005886(plasma membrane);GO:0008104(protein localization);GO:0012505(endomembrane system);GO:0019901(protein kinase binding)	NA	NA
circRNA28528	0	22.109	39.4638	0	0	0	0	0	0	0	0	4	8	0	0	0	0	0	0	0	inf	up	0.118799	1	no	chr11	3904453	3955954	-	3	circRNA	ENSBTAT00000013715	ENSBTAG00000010388	chr11:3893894-3904453	alpha-1,3-mannosyl-glycoprotein 4-beta-N-acetylglucosaminyltransferase A [Source:NCBI gene;Acc:282276]	GO:0000139(Golgi membrane);GO:0005576(extracellular region);GO:0005794(Golgi apparatus);GO:0006486(protein glycosylation);GO:0006487(protein N-linked glycosylation);GO:0008375(acetylglucosaminyltransferase activity);GO:0008454(alpha-1,3-mannosylglycoprotein 4-beta-N-acetylglucosaminyltransferase activity);GO:0016020(membrane);GO:0016021(integral component of membrane);GO:0016740(transferase activ…	00510(N-Glycan biosynthesis)	EC:2.4.1.145
circRNA12962	0	0	0	0	0	0	10.3942	30.062	0	4.01579	0	0	0	0	0	0	3	8	0	1	-inf	down	0.118944	1	no	chr25	21204496	21204892	-	2	circRNA	ENSBTAT00000063635	EARS2	7,6	glutamyl-tRNA synthetase 2, mitochondrial [Source:VGNC Symbol;Acc:VGNC:28297]	GO:0000049(tRNA binding);GO:0000166(nucleotide binding);GO:0004812(aminoacyl-tRNA ligase activity);GO:0004818(glutamate-tRNA ligase activity);GO:0005524(ATP binding);GO:0005739(mitochondrion);GO:0006412(translation);GO:0006418(tRNA aminoacylation for protein translation);GO:0006424(glutamyl-tRNA aminoacylation);GO:0008270(zinc ion binding);GO:0016874(ligase activity);GO:0043039(tRNA aminoacylatio…	00860(Porphyrin and chlorophyll metabolism);00970(Aminoacyl-tRNA biosynthesis)	EC:6.1.1.17
circRNA5548	0	11.0545	0	0	0	13.6636	0	60.124	15.0343	12.0474	0	2	0	0	0	3	0	16	4	3	-3.18978	down	0.118972	1	no	chr5	113626218	113631287	-	3	circRNA	ENSBTAT00000072962	ENSBTAG00000001057	chr5:113621553-113626217|chr5:113631287-113637721	ADP ribosylation factor GTPase activating protein 3 [Source:VGNC Symbol;Acc:VGNC:26063]	GO:0000139(Golgi membrane);GO:0005096(GTPase activator activity);GO:0005737(cytoplasm);GO:0005794(Golgi apparatus);GO:0005802(trans-Golgi network);GO:0005829(cytosol);GO:0006888(endoplasmic reticulum to Golgi vesicle-mediated transport);GO:0006890(retrograde vesicle-mediated transport, Golgi to endoplasmic reticulum);GO:0009306(protein secretion);GO:0015031(protein transport);GO:0016020(membrane)…	04144(Endocytosis)	NA
circRNA2637	18.073	38.6908	0	29.6672	7.5998	0	0	3.75775	3.75857	8.03157	3	7	0	6	2	0	0	1	1	2	2.59641	up	0.11909	1	no	chr6	70859497	70860390	+	2	circRNA	ENSBTAT00000001671	TMEM165	3,4	transmembrane protein 165 [Source:VGNC Symbol;Acc:VGNC:35990]	GO:0005765(lysosomal membrane);GO:0005794(Golgi apparatus);GO:0006487(protein N-linked glycosylation);GO:0006874(cellular calcium ion homeostasis);GO:0010008(endosome membrane);GO:0016020(membrane);GO:0016021(integral component of membrane);GO:0032472(Golgi calcium ion transport);GO:0032588(trans-Golgi network membrane);GO:0035751(regulation of lysosomal lumen pH);GO:0043231(intracellular membran…	NA	NA
circRNA19256	0	0	0	0	0	13.6636	0	18.7887	0	8.03157	0	0	0	0	0	3	0	5	0	2	-inf	down	0.11939	1	no	chr10	43679196	43690568	-	2	circRNA	ENSBTAT00000063401	ENSBTAG00000020281	chr10:43665117-43679195|chr10:43690568-43699308	ninein [Source:VGNC Symbol;Acc:VGNC:32077]	GO:0000242(pericentriolar material);GO:0000922(spindle pole);GO:0005509(calcium ion binding);GO:0005634(nucleus);GO:0005730(nucleolus);GO:0005813(centrosome);GO:0005814(centriole);GO:0005886(plasma membrane);GO:0008104(protein localization);GO:0010457(centriole-centriole cohesion);GO:0019900(kinase binding);GO:0021540(corpus callosum morphogenesis);GO:0021957(corticospinal tract morphogenesis);GO…	NA	NA
circRNA26999	12.0487	11.0545	14.7989	0	0	0	0	0	0	0	2	2	3	0	0	0	0	0	0	0	inf	up	0.119452	1	no	chr21	6887421	6907223	-	4	circRNA	ENSBTAT00000014074	MEF2A	8,7,6,5	myocyte enhancer factor 2A [Source:VGNC Symbol;Acc:VGNC:31372]	GO:0000002(mitochondrial genome maintenance);GO:0000122(negative regulation of transcription by RNA polymerase II);GO:0000165(MAPK cascade);GO:0000790(nuclear chromatin);GO:0000977(RNA polymerase II regulatory region sequence-specific DNA binding);GO:0000978(RNA polymerase II proximal promoter sequence-specific DNA binding);GO:0000981(DNA-binding transcription factor activity, RNA polymerase II-s…	04022(cGMP-PKG signaling pathway);04371(Apelin signaling pathway);04928(Parathyroid hormone synthesis, secretion and action);05418(Fluid shear stress and atherosclerosis)	NA
circRNA4983	30.1217	33.1635	44.3967	84.057	0	40.9907	0	0	0	0	5	6	9	17	0	9	0	0	0	0	2.22577	up	0.119544	1	no	chr9	40501285	40503160	-	2	circRNA	ENSBTAT00000075218	ENSBTAG00000005827	chr9:40495802-40501284|chr9:40503160-40510817	FIG4 phosphoinositide 5-phosphatase [Source:VGNC Symbol;Acc:VGNC:29008]	GO:0005811(lipid droplet);GO:0007033(vacuole organization);GO:0007626(locomotory behavior);GO:0010008(endosome membrane);GO:0031642(negative regulation of myelination);GO:0032288(myelin assembly);GO:0042578(phosphoric ester hydrolase activity);GO:0043231(intracellular membrane-bounded organelle);GO:0043473(pigmentation);GO:0046488(phosphatidylinositol metabolic process);GO:0048666(neuron developm…	00562(Inositol phosphate metabolism)	NA
circRNA31731	0	0	0	49.4453	18.9995	0	0	0	0	0	0	0	0	10	5	0	0	0	0	0	inf	up	0.119621	1	no	chr23	28527330	28551453	-	1	intergenic	intergenic_circRNA	intergenic_circRNA	chr23:28527329-28551453	NA	NA	NA	NA
circRNA2256	0	0	0	0	7.5998	4.55452	10.3942	11.2732	3.75857	28.1105	0	0	0	0	2	1	3	3	1	7	-2.93428	down	0.119802	1	no	chr28	29134788	29141823	-	4	circRNA	ENSBTAT00000056188	P4HA1	5,4,3,2	prolyl 4-hydroxylase subunit alpha 1 [Source:VGNC Symbol;Acc:VGNC:32535]	GO:0004656(procollagen-proline 4-dioxygenase activity);GO:0005506(iron ion binding);GO:0005515(protein binding);GO:0005739(mitochondrion);GO:0005783(endoplasmic reticulum);GO:0005788(endoplasmic reticulum lumen);GO:0016222(procollagen-proline 4-dioxygenase complex);GO:0016491(oxidoreductase activity);GO:0016702(oxidoreductase activity, acting on single donors with incorporation of molecular oxyge…	00330(Arginine and proline metabolism)	EC:1.14.11.2
circRNA13236	18.073	16.5818	4.93297	0	0	0	0	0	0	0	3	3	1	0	0	0	0	0	0	0	inf	up	0.119876	1	no	chr7	96460129	96464990	+	3	circRNA	ENSBTAT00000080071	LNPEP	14,15,16	leucyl and cystinyl aminopeptidase [Source:VGNC Symbol;Acc:VGNC:30944]	GO:0004177(aminopeptidase activity);GO:0005737(cytoplasm);GO:0005886(plasma membrane);GO:0005887(integral component of plasma membrane);GO:0006508(proteolysis);GO:0008237(metallopeptidase activity);GO:0008270(zinc ion binding);GO:0016020(membrane);GO:0016021(integral component of membrane);GO:0030163(protein catabolic process);GO:0030659(cytoplasmic vesicle membrane);GO:0042277(peptide binding);G…	04614(Renin-angiotensin system)	EC:3.4.11.3
circRNA10507	0	0	29.5978	34.6117	0	0	0	0	0	0	0	0	6	7	0	0	0	0	0	0	inf	up	0.120118	1	no	chr22	21240217	21246357	-	5	circRNA	ENSBTAT00000085357	ENSBTAG00000012902	chr22:21240173-21240216|chr22:21246357-21281034	ADP ribosylation factor like GTPase 8B [Source:VGNC Symbol;Acc:VGNC:26154]	GO:0000166(nucleotide binding);GO:0005525(GTP binding);GO:0005737(cytoplasm);GO:0005765(lysosomal membrane);GO:0005774(vacuolar membrane);GO:0007059(chromosome segregation);GO:0008089(anterograde axonal transport);GO:0019003(GDP binding);GO:0030424(axon);GO:0030496(midbody);GO:0032418(lysosome localization);GO:0043014(alpha-tubulin binding);GO:0045202(synapse);GO:0048487(beta-tubulin binding);GO:…	NA	NA
circRNA10430	0	0	0	0	0	0	0	48.8507	22.5514	0	0	0	0	0	0	0	0	13	6	0	-inf	down	0.120197	1	no	chr4	98738985	98741420	+	4	circRNA	ENSBTAT00000065165	ENSBTAG00000013976	chr4:98737129-98738985|chr4:98741420-98751507	ATP/GTP binding protein like 3 [Source:VGNC Symbol;Acc:VGNC:25722]	GO:0004181(metallocarboxypeptidase activity);GO:0006508(proteolysis);GO:0008270(zinc ion binding);GO:0035610(protein side chain deglutamylation)	NA	NA
circRNA11578	0	0	24.6648	0	34.1991	0	0	0	0	0	0	0	5	0	9	0	0	0	0	0	inf	up	0.120211	1	no	chr23	32743898	32750741	+	1	intergenic	intergenic_circRNA	intergenic_circRNA	chr23:32743897-32750741	NA	NA	NA	NA
circRNA9480	0	0	9.86594	9.88905	18.9995	0	0	0	0	0	0	0	2	2	5	0	0	0	0	0	inf	up	0.120222	1	no	chr2	73113718	73138619	-	8	circRNA	ENSBTAT00000031027	CLASP1	30,29,28,27,26,25,24,23	cytoplasmic linker associated protein 1 [Source:VGNC Symbol;Acc:VGNC:27389]	GO:0000226(microtubule cytoskeleton organization);GO:0000776(kinetochore);GO:0001578(microtubule bundle formation);GO:0002162(dystroglycan binding);GO:0005794(Golgi apparatus);GO:0005813(centrosome);GO:0005828(kinetochore microtubule);GO:0005876(spindle microtubule);GO:0005881(cytoplasmic microtubule);GO:0005925(focal adhesion);GO:0005938(cell cortex);GO:0006903(vesicle targeting);GO:0007020(micr…	NA	NA
circRNA5109	30.1217	16.5818	29.5978	0	94.9975	0	13.859	0	22.5514	0	5	3	6	0	25	0	4	0	6	0	2.23409	up	0.120309	1	no	chr15	77415304	77420868	-	7	circRNA	ENSBTAT00000024956	ENSBTAG00000018742	chr15:77414504-77415303|chr15:77420868-77426349	mitochondrial carrier 2 [Source:VGNC Symbol;Acc:VGNC:31717]	GO:0005739(mitochondrion);GO:0016020(membrane);GO:0016021(integral component of membrane);GO:0043065(positive regulation of apoptotic process);GO:0070585(protein localization to mitochondrion)	NA	NA
circRNA24995	0	11.0545	19.7319	14.8336	7.5998	0	0	0	0	4.01579	0	2	4	3	2	0	0	0	0	1	3.72821	up	0.12083	1	no	chr16	37168061	37173971	-	5	circRNA	ENSBTAT00000023573	F5	23,22,21,20,19	coagulation factor V [Source:VGNC Symbol;Acc:VGNC:28688]	GO:0005507(copper ion binding);GO:0005615(extracellular space);GO:0007596(blood coagulation);GO:0008015(blood circulation);GO:0031091(platelet alpha granule);GO:0046872(metal ion binding)	04610(Complement and coagulation cascades)	NA
circRNA15683	0	0	14.7989	54.3898	30.3992	0	6.92948	0	0	0	0	0	3	11	8	0	2	0	0	0	3.84515	up	0.120861	1	no	chr23	28552234	28666972	-	1	intergenic	intergenic_circRNA	intergenic_circRNA	chr23:28552233-28666972	NA	NA	NA	NA
circRNA15384	0	11.0545	14.7989	9.88905	0	0	0	0	0	0	0	2	3	2	0	0	0	0	0	0	inf	up	0.120943	1	no	chr2	48233153	48266233	+	8	circRNA	ENSBTAT00000020335	ORC4	2,3,4,5,6,7,8,9	origin recognition complex subunit 4 [Source:VGNC Symbol;Acc:VGNC:32449]	GO:0000166(nucleotide binding);GO:0000784(nuclear chromosome, telomeric region);GO:0000808(origin recognition complex);GO:0003677(DNA binding);GO:0003688(DNA replication origin binding);GO:0005524(ATP binding);GO:0005634(nucleus);GO:0005664(nuclear origin of replication recognition complex);GO:0005730(nucleolus);GO:0005829(cytosol);GO:0006260(DNA replication);GO:0006270(DNA replication initiation)	04110(Cell cycle)	NA
circRNA18642	0	0	0	0	0	40.9907	0	0	26.31	0	0	0	0	0	0	9	0	0	7	0	-inf	down	0.120945	1	no	chr2	118258083	118269752	+	4	circRNA	ENSBTAT00000079875	SP140L	6,7,8,9	NA	GO:0005634(nucleus)	NA	NA
circRNA18087	0	0	0	0	0	40.9907	0	0	26.31	0	0	0	0	0	0	9	0	0	7	0	-inf	down	0.12096	1	no	chr27	19960127	19960392	-	2	circRNA	ENSBTAT00000013675	VPS37A	8,7	VPS37A, ESCRT-I subunit [Source:VGNC Symbol;Acc:VGNC:36820]	GO:0000813(ESCRT I complex);GO:0005654(nucleoplasm);GO:0005813(centrosome);GO:0005829(cytosol);GO:0006612(protein targeting to membrane);GO:0006623(protein targeting to vacuole);GO:0015031(protein transport);GO:0032509(endosome transport via multivesicular body sorting pathway);GO:0043162(ubiquitin-dependent protein catabolic process via the multivesicular body sorting pathway);GO:0043231(intrace…	04144(Endocytosis)	NA
circRNA27678	0	5.52725	9.86594	29.6672	0	0	0	0	0	0	0	1	2	6	0	0	0	0	0	0	inf	up	0.121027	1	no	chr10	65046622	65051618	-	2	circRNA	ENSBTAT00000077334	SPATA5L1	3,2	spermatogenesis associated 5 like 1 [Source:VGNC Symbol;Acc:VGNC:35188]	GO:0000166(nucleotide binding);GO:0005524(ATP binding);GO:0005737(cytoplasm);GO:0016887(ATPase activity)	NA	NA
circRNA7888	0	5.52725	9.86594	29.6672	0	0	0	0	0	0	0	1	2	6	0	0	0	0	0	0	inf	up	0.12105	1	no	chr20	11415826	11424058	-	5	circRNA	ENSBTAT00000014594	PIK3R1	6,5,4,3,2	phosphoinositide-3-kinase regulatory subunit 1 [Source:VGNC Symbol;Acc:VGNC:32894]	GO:0001678(cellular glucose homeostasis);GO:0001784(phosphotyrosine residue binding);GO:0001953(negative regulation of cell-matrix adhesion);GO:0005068(transmembrane receptor protein tyrosine kinase adaptor activity);GO:0005158(insulin receptor binding);GO:0005159(insulin-like growth factor receptor binding);GO:0005168(neurotrophin TRKA receptor binding);GO:0005515(protein binding);GO:0005634(nuc…	01521(EGFR tyrosine kinase inhibitor resistance);01522(Endocrine resistance);01524(Platinum drug resistance);04012(ErbB signaling pathway);04014(Ras signaling pathway);04015(Rap1 signaling pathway);04024(cAMP signaling pathway);04062(Chemokine signaling pathway);04066(HIF-1 signaling pathway);04068(FoxO signaling pathway);04070(Phosphatidylinositol signaling system);04071(Sphingolipid signaling p…	NA
circRNA5027	36.1461	22.109	0	0	0	0	0	0	0	0	6	4	0	0	0	0	0	0	0	0	inf	up	0.121392	1	no	chr1	135156639	135158085	+	4	circRNA	ENSBTAT00000086615	ENSBTAG00000016999	chr1:135149187-135156638|chr1:135158085-135189006	receptor-like tyrosine kinase [Source:NCBI gene;Acc:781353]	GO:0004672(protein kinase activity);GO:0004888(transmembrane signaling receptor activity);GO:0005109(frizzled binding);GO:0005524(ATP binding);GO:0005634(nucleus);GO:0005737(cytoplasm);GO:0005886(plasma membrane);GO:0005887(integral component of plasma membrane);GO:0006468(protein phosphorylation);GO:0007169(transmembrane receptor protein tyrosine kinase signaling pathway);GO:0007399(nervous syst…	04310(Wnt signaling pathway);04360(Axon guidance)	EC:2.7.10.1
circRNA6397	0	0	0	0	0	0	0	33.8197	11.2757	4.01579	0	0	0	0	0	0	0	9	3	1	-inf	down	0.121408	1	no	chr10	73159389	73191463	+	10	circRNA	ENSBTAT00000084479	SLC38A6	5,6,7,8,9,10,11,12,13,14	solute carrier family 38 member 6 [Source:VGNC Symbol;Acc:VGNC:34853]	GO:0003333(amino acid transmembrane transport);GO:0005886(plasma membrane);GO:0005887(integral component of plasma membrane);GO:0015171(amino acid transmembrane transporter activity);GO:0016020(membrane);GO:0016021(integral component of membrane)	NA	NA
circRNA27518	36.1461	22.109	0	0	0	0	0	0	0	0	6	4	0	0	0	0	0	0	0	0	inf	up	0.121472	1	no	chr5	106127209	106135369	+	5	circRNA	ENSBTAT00000049732	ENSBTAG00000000275	chr5:106112673-106127208|chr5:106135369-106138882	poly(ADP-ribose) polymerase family member 11 [Source:VGNC Symbol;Acc:VGNC:49073]	GO:0003950(NAD+ ADP-ribosyltransferase activity);GO:0005635(nuclear envelope);GO:0006998(nuclear envelope organization);GO:0016740(transferase activity);GO:0016757(transferase activity, transferring glycosyl groups);GO:0070213(protein auto-ADP-ribosylation);GO:0140289(protein mono-ADP-ribosylation);GO:1990404(protein ADP-ribosylase activity)	NA	EC:2.4.2.30
circRNA3073	0	11.0545	39.4638	14.8336	7.5998	4.55452	48.5064	52.6085	41.3442	44.1736	0	2	8	3	2	1	14	14	11	11	-1.38997	down	0.121496	1	no	chr3	690467	703615	-	2	circRNA	ENSBTAT00000027930	DCAF6	4,3	DDB1 and CUL4 associated factor 6 [Source:VGNC Symbol;Acc:VGNC:27906]	GO:0005515(protein binding);GO:0005634(nucleus);GO:0005829(cytosol);GO:0005925(focal adhesion);GO:0030374(nuclear receptor transcription coactivator activity);GO:0045944(positive regulation of transcription by RNA polymerase II);GO:0080008(Cul4-RING E3 ubiquitin ligase complex)	NA	NA
circRNA27370	36.1461	22.109	0	0	0	0	0	0	0	0	6	4	0	0	0	0	0	0	0	0	inf	up	0.121544	1	no	X	36093316	36093525	+	1	intergenic	intergenic_circRNA	intergenic_circRNA	X:36093315-36093525	NA	NA	NA	NA
circRNA7118	0	33.1635	24.6648	0	0	0	0	0	0	0	0	6	5	0	0	0	0	0	0	0	inf	up	0.121804	1	no	chr19	13851649	13858173	-	3	circRNA	ENSBTAT00000013601	SYNRG	14,13,12	synergin gamma [Source:VGNC Symbol;Acc:VGNC:35533]	GO:0005515(protein binding)	NA	NA
circRNA18643	0	0	0	0	0	4.55452	3.46474	0	15.0343	4.01579	0	0	0	0	0	1	1	0	4	1	-inf	down	0.121834	1	no	chr2	118604342	118610724	+	2	circRNA	ENSBTAT00000053463	CAB39	4,5	calcium binding protein 39 [Source:VGNC Symbol;Acc:VGNC:26661]	GO:0004674(protein serine/threonine kinase activity);GO:0005737(cytoplasm);GO:0010800(positive regulation of peptidyl-threonine phosphorylation);GO:0018105(peptidyl-serine phosphorylation);GO:0019900(kinase binding);GO:0023014(signal transduction by protein phosphorylation);GO:0030295(protein kinase activator activity);GO:0032147(activation of protein kinase activity);GO:0035556(intracellular sig…	04150(mTOR signaling pathway);04152(AMPK signaling pathway)	NA
circRNA14316	0	0	0	0	0	0	13.859	0	0	36.1421	0	0	0	0	0	0	4	0	0	9	-inf	down	0.121929	1	no	chr23	28642811	28643623	+	1	intergenic	intergenic_circRNA	intergenic_circRNA	chr23:28642810-28643623	NA	NA	NA	NA
ciRNA2066	0	0	0	0	0	18.2181	0	0	15.0343	8.03157	0	0	0	0	0	4	0	0	4	2	-inf	down	0.121977	1	no	chr28	44313101	44314127	+	1	ciRNA	ENSBTAT00000086631	ENSBTAG00000019537	chr28:44313100-44314127	membrane associated ring-CH-type finger 8 [Source:VGNC Symbol;Acc:VGNC:55990]	GO:0002250(adaptive immune response);GO:0002376(immune system process);GO:0002495(antigen processing and presentation of peptide antigen via MHC class II);GO:0004842(ubiquitin-protein transferase activity);GO:0005764(lysosome);GO:0005765(lysosomal membrane);GO:0005768(endosome);GO:0008270(zinc ion binding);GO:0016020(membrane);GO:0016021(integral component of membrane);GO:0016567(protein ubiquiti…	NA	EC:2.3.2.27
circRNA17788	0	0	0	0	0	22.7726	0	15.031	7.51713	0	0	0	0	0	0	5	0	4	2	0	-inf	down	0.12206	1	no	chr10	58164811	58166295	+	2	circRNA	ENSBTAT00000004905	MYO5C	37,38	myosin VC [Source:VGNC Symbol;Acc:VGNC:31828]	GO:0000166(nucleotide binding);GO:0003676(nucleic acid binding);GO:0003774(motor activity);GO:0003779(actin binding);GO:0005515(protein binding);GO:0005524(ATP binding);GO:0016459(myosin complex);GO:0051015(actin filament binding)	NA	NA
circRNA9825	12.0487	49.7453	34.5308	54.3898	75.998	13.6636	135.125	37.5775	199.204	96.3789	2	9	7	11	20	3	39	10	53	24	-1.08802	down	0.12211	1	no	chr1	116971189	116980463	-	4	circRNA	ENSBTAT00000010239	MED12L	6,5,4,3	mediator complex subunit 12 like [Source:VGNC Symbol;Acc:VGNC:53588]	GO:0003712(transcription coregulator activity);GO:0003713(transcription coactivator activity);GO:0005634(nucleus);GO:0006357(regulation of transcription by RNA polymerase II);GO:0008013(beta-catenin binding);GO:0016592(mediator complex);GO:1903508(positive regulation of nucleic acid-templated transcription)	04919(Thyroid hormone signaling pathway)	NA
circRNA3297	0	0	4.93297	0	0	59.2088	27.7179	0	0	0	0	0	1	0	0	13	8	0	0	0	-4.13927	down	0.122268	1	no	chr3	110669106	110674319	+	6	circRNA	ENSBTAT00000070872	ZMYM6	7,8,9,10,11,12	zinc finger MYM-type containing 6 [Source:NCBI gene;Acc:618234]	GO:0000981(DNA-binding transcription factor activity, RNA polymerase II-specific);GO:0005634(nucleus);GO:0006357(regulation of transcription by RNA polymerase II);GO:0007010(cytoskeleton organization);GO:0008270(zinc ion binding);GO:0022604(regulation of cell morphogenesis)	NA	NA
circRNA27468	42.1704	16.5818	0	0	0	0	0	0	0	0	7	3	0	0	0	0	0	0	0	0	inf	up	0.122505	1	no	chr5	28499946	28501012	+	3	circRNA	ENSBTAT00000047025	ENSBTAG00000008897	chr5:28485647-28499945|chr5:28501012-28503679	bridging integrator 2 [Source:VGNC Symbol;Acc:VGNC:26498]	GO:0001891(phagocytic cup);GO:0002102(podosome);GO:0005515(protein binding);GO:0005543(phospholipid binding);GO:0005737(cytoplasm);GO:0005886(plasma membrane);GO:0006911(phagocytosis, engulfment);GO:0071800(podosome assembly);GO:0097320(plasma membrane tubulation)	NA	NA
circRNA13614	0	0	0	0	0	0	24.2532	0	11.2757	4.01579	0	0	0	0	0	0	7	0	3	1	-inf	down	0.122514	1	no	chr2	15112139	15140183	-	7	circRNA	ENSBTAT00000012194	ITGA4	16,15,14,13,12,11,10	integrin subunit alpha 4 [Source:VGNC Symbol;Acc:VGNC:30316]	GO:0003366(cell-matrix adhesion involved in ameboidal cell migration);GO:0005886(plasma membrane);GO:0007155(cell adhesion);GO:0007159(leukocyte cell-cell adhesion);GO:0007160(cell-matrix adhesion);GO:0007229(integrin-mediated signaling pathway);GO:0008305(integrin complex);GO:0009986(cell surface);GO:0016020(membrane);GO:0016021(integral component of membrane);GO:0019960(C-X3-C chemokine binding…	04151(PI3K-Akt signaling pathway);04510(Focal adhesion);04512(ECM-receptor interaction);04514(Cell adhesion molecules (CAMs));04640(Hematopoietic cell lineage);04670(Leukocyte transendothelial migration);04672(Intestinal immune network for IgA production);04810(Regulation of actin cytoskeleton);05140(Leishmaniasis);05165(Human papillomavirus infection);05410(Hypertrophic cardiomyopathy (HCM));054…	NA
circRNA16928	42.1704	16.5818	0	0	0	0	0	0	0	0	7	3	0	0	0	0	0	0	0	0	inf	up	0.122524	1	no	chr1	57234903	57242866	-	4	circRNA	ENSBTAT00000015755	BTLA	6,5,4,3	B and T lymphocyte associated [Source:VGNC Symbol;Acc:VGNC:26602]	GO:0002768(immune response-regulating cell surface receptor signaling pathway);GO:0005887(integral component of plasma membrane);GO:0016020(membrane);GO:0016021(integral component of membrane);GO:0038023(signaling receptor activity)	NA	NA
circRNA8098	0	0	0	0	0	0	0	22.5465	11.2757	8.03157	0	0	0	0	0	0	0	6	3	2	-inf	down	0.12265	1	no	chr28	8484158	8495623	-	6	circRNA	ENSBTAT00000022355	LYST	12,11,10,9,8,7	lysosomal trafficking regulator [Source:VGNC Symbol;Acc:VGNC:31115]	GO:0005515(protein binding);GO:0007040(lysosome organization);GO:0015630(microtubule cytoskeleton);GO:0032510(endosome to lysosome transport via multivesicular body sorting pathway);GO:0042267(natural killer cell mediated cytotoxicity);GO:0043473(pigmentation)	NA	NA
circRNA4984	30.1217	0	29.5978	0	0	0	0	0	0	0	5	0	6	0	0	0	0	0	0	0	inf	up	0.122655	1	no	chr15	4497382	4504485	+	2	circRNA	ENSBTAT00000049292	ENSBTAG00000034827	chr15:4445416-4497381|chr15:4504485-4524836	platelet derived growth factor D [Source:VGNC Symbol;Acc:VGNC:32691]	GO:0005161(platelet-derived growth factor receptor binding);GO:0005615(extracellular space);GO:0008083(growth factor activity);GO:0008284(positive regulation of cell population proliferation);GO:0010469(regulation of signaling receptor activity);GO:0014068(positive regulation of phosphatidylinositol 3-kinase signaling);GO:0016020(membrane);GO:0030335(positive regulation of cell migration);GO:0031…	01521(EGFR tyrosine kinase inhibitor resistance);04010(MAPK signaling pathway);04014(Ras signaling pathway);04015(Rap1 signaling pathway);04072(Phospholipase D signaling pathway);04151(PI3K-Akt signaling pathway);04510(Focal adhesion);04540(Gap junction);04810(Regulation of actin cytoskeleton);05215(Prostate cancer);05218(Melanoma);05231(Choline metabolism in cancer)	NA
circRNA2052	6.02434	22.109	4.93297	0	45.5988	0	6.92948	0	0	0	1	4	1	0	12	0	2	0	0	0	3.5049	up	0.122807	1	no	chr20	28350707	28387082	-	11	circRNA	ENSBTAT00000005313	PARP8	15,14,13,12,11,10,9,8,7,6,5	poly(ADP-ribose) polymerase family member 8 [Source:NCBI gene;Acc:511595]	GO:0003950(NAD+ ADP-ribosyltransferase activity);GO:0006471(protein ADP-ribosylation);GO:0016740(transferase activity);GO:0016757(transferase activity, transferring glycosyl groups);GO:0070213(protein auto-ADP-ribosylation);GO:0140289(protein mono-ADP-ribosylation);GO:1990404(protein ADP-ribosylase activity)	NA	EC:2.4.2.30
circRNA3169	0	33.1635	24.6648	4.94453	11.3997	0	0	0	7.51713	0	0	6	5	1	3	0	0	0	2	0	3.30263	up	0.12328	1	no	chr3	50772340	50774549	+	3	circRNA	ENSBTAT00000040289	EVI5	3,4,5	ecotropic viral integration site 5 [Source:VGNC Symbol;Acc:VGNC:55170]	GO:0005096(GTPase activator activity);GO:0005794(Golgi apparatus);GO:0005829(cytosol);GO:0006886(intracellular protein transport);GO:0017137(Rab GTPase binding);GO:0042147(retrograde transport, endosome to Golgi);GO:0043087(regulation of GTPase activity);GO:0043231(intracellular membrane-bounded organelle);GO:0043547(positive regulation of GTPase activity);GO:0090630(activation of GTPase activity)	NA	NA
circRNA16085	0	5.52725	0	0	0	13.6636	10.3942	18.7887	7.51713	0	0	1	0	0	0	3	3	5	2	0	-3.18775	down	0.123286	1	no	chr10	51254537	51260738	-	3	circRNA	ENSBTAT00000018858	RNF111	5,4,3	ring finger protein 111 [Source:VGNC Symbol;Acc:VGNC:34010]	GO:0000209(protein polyubiquitination);GO:0005634(nucleus);GO:0005737(cytoplasm);GO:0005829(cytosol);GO:0006511(ubiquitin-dependent protein catabolic process);GO:0007389(pattern specification process);GO:0016567(protein ubiquitination);GO:0030511(positive regulation of transforming growth factor beta receptor signaling pathway);GO:0030579(ubiquitin-dependent SMAD protein catabolic process);GO:003…	NA	EC:2.3.2.27
circRNA14288	12.0487	0	14.7989	0	0	36.4362	48.5064	0	0	44.1736	2	0	3	0	0	8	14	0	0	11	-2.26581	down	0.123308	1	no	chr17	14040211	14044409	+	1	intergenic	intergenic_circRNA	intergenic_circRNA	chr17:14040210-14044409	NA	NA	NA	NA
circRNA27101	24.0974	11.0545	4.93297	0	0	0	0	0	0	0	4	2	1	0	0	0	0	0	0	0	inf	up	0.123454	1	no	chr5	9338955	9378424	-	14	circRNA	ENSBTAT00000061600	PPP1R12A	17,16,15,14,13,12,11,10,9,8,7,6,5,4	protein phosphatase 1 regulatory subunit 12A [Source:VGNC Symbol;Acc:VGNC:33223]	GO:0000278(mitotic cell cycle);GO:0000776(kinetochore);GO:0004857(enzyme inhibitor activity);GO:0005515(protein binding);GO:0005737(cytoplasm);GO:0005813(centrosome);GO:0005829(cytosol);GO:0006470(protein dephosphorylation);GO:0007098(centrosome cycle);GO:0007165(signal transduction);GO:0015629(actin cytoskeleton);GO:0019208(phosphatase regulator activity);GO:0019901(protein kinase binding);GO:00…	04022(cGMP-PKG signaling pathway);04024(cAMP signaling pathway);04270(Vascular smooth muscle contraction);04510(Focal adhesion);04611(Platelet activation);04810(Regulation of actin cytoskeleton);04921(Oxytocin signaling pathway);05205(Proteoglycans in cancer)	NA
circRNA4248	36.1461	22.109	39.4638	44.5007	37.999	9.10905	13.859	18.7887	7.51713	20.0789	6	4	8	9	10	2	4	5	2	5	1.37772	up	0.123561	1	no	chr1	87542303	87543080	-	3	circRNA	ENSBTAT00000037228	ENSBTAG00000002460	chr1:87540519-87542303|chr1:87543080-87544502	actin like 6A [Source:VGNC Symbol;Acc:VGNC:25575]	GO:0001825(blastocyst formation);GO:0003407(neural retina development);GO:0003682(chromatin binding);GO:0005634(nucleus);GO:0005654(nucleoplasm);GO:0005886(plasma membrane);GO:0006338(chromatin remodeling);GO:0007399(nervous system development);GO:0016514(SWI/SNF complex);GO:0031011(Ino80 complex);GO:0035267(NuA4 histone acetyltransferase complex);GO:0043044(ATP-dependent chromatin remodeling);GO…	04714(Thermogenesis);05225(Hepatocellular carcinoma)	NA
circRNA12932	0	0	0	0	0	18.2181	0	11.2732	0	12.0474	0	0	0	0	0	4	0	3	0	3	-inf	down	0.123567	1	no	chr24	46579285	46590610	-	3	circRNA	ENSBTAT00000010308	PIAS2	5,4,3	protein inhibitor of activated STAT 2 [Source:NCBI gene;Acc:533403]	GO:0005634(nucleus);GO:0005654(nucleoplasm);GO:0008134(transcription factor binding);GO:0008270(zinc ion binding);GO:0016605(PML body);GO:0016925(protein sumoylation);GO:0019789(SUMO transferase activity);GO:0031625(ubiquitin protein ligase binding);GO:0060766(negative regulation of androgen receptor signaling pathway);GO:0061665(SUMO ligase activity)	04120(Ubiquitin mediated proteolysis);04630(Jak-STAT signaling pathway)	NA
circRNA5386	0	0	14.7989	54.3898	0	0	0	0	0	0	0	0	3	11	0	0	0	0	0	0	inf	up	0.123607	1	no	chr1	45859152	45866812	-	4	circRNA	ENSBTAT00000074259	ENSBTAG00000016932	chr1:45853175-45859151|chr1:45866812-45880439	SUMO specific peptidase 7 [Source:VGNC Symbol;Acc:VGNC:52825]	GO:0005634(nucleus);GO:0005737(cytoplasm);GO:0006508(proteolysis);GO:0008233(peptidase activity);GO:0008234(cysteine-type peptidase activity);GO:0016787(hydrolase activity);GO:0016926(protein desumoylation);GO:0070139(SUMO-specific endopeptidase activity)	NA	EC:3.4.22.68
circRNA3522	12.0487	0	0	59.3343	0	0	0	0	0	0	2	0	0	12	0	0	0	0	0	0	inf	up	0.123713	1	no	chr1	2881166	2883492	+	2	circRNA	ENSBTAT00000003985	SYNJ1	14,15	synaptojanin 1 [Source:VGNC Symbol;Acc:VGNC:35527]	GO:0003676(nucleic acid binding);GO:0003723(RNA binding);GO:0016787(hydrolase activity);GO:0034595(phosphatidylinositol phosphate 5-phosphatase activity);GO:0042578(phosphoric ester hydrolase activity);GO:0046856(phosphatidylinositol dephosphorylation);GO:0048488(synaptic vesicle endocytosis);GO:0098793(presynapse)	00562(Inositol phosphate metabolism);04070(Phosphatidylinositol signaling system)	EC:3.1.3.36
circRNA27508	12.0487	0	0	59.3343	0	0	0	0	0	0	2	0	0	12	0	0	0	0	0	0	inf	up	0.123724	1	no	chr20	6757269	6761648	+	4	circRNA	ENSBTAT00000054796	ENSBTAG00000015519	chr20:6750341-6757268|chr20:6761648-6765078	G elongation factor mitochondrial 2 [Source:VGNC Symbol;Acc:VGNC:29328]	GO:0000166(nucleotide binding);GO:0003746(translation elongation factor activity);GO:0003924(GTPase activity);GO:0005525(GTP binding);GO:0005739(mitochondrion);GO:0006412(translation);GO:0006414(translational elongation);GO:0032543(mitochondrial translation);GO:0032790(ribosome disassembly)	NA	NA
circRNA16302	0	0	0	0	0	13.6636	0	26.3042	7.51713	0	0	0	0	0	0	3	0	7	2	0	-inf	down	0.123897	1	no	chr18	25434339	25439130	-	4	circRNA	ENSBTAT00000002418	CIAPIN1	6,5,4,3	cytokine induced apoptosis inhibitor 1 [Source:VGNC Symbol;Acc:VGNC:27357]	GO:0005634(nucleus);GO:0005654(nucleoplasm);GO:0005730(nucleolus);GO:0005737(cytoplasm);GO:0005739(mitochondrion);GO:0005758(mitochondrial intermembrane space);GO:0006915(apoptotic process);GO:0009055(electron transfer activity);GO:0016226(iron-sulfur cluster assembly);GO:0022900(electron transport chain);GO:0030097(hemopoiesis);GO:0043066(negative regulation of apoptotic process);GO:0046872(meta…	NA	NA
circRNA6540	0	0	14.7989	0	0	9.10905	10.3942	37.5775	0	32.1263	0	0	3	0	0	2	3	10	0	8	-2.59167	down	0.124295	1	no	chr17	52951737	52959788	+	8	circRNA	ENSBTAT00000008035	ZCCHC8	3,4,5,6,7,8,9,10	zinc finger CCHC-type containing 8 [Source:VGNC Symbol;Acc:VGNC:37123]	GO:0003676(nucleic acid binding);GO:0005634(nucleus);GO:0005654(nucleoplasm);GO:0008270(zinc ion binding);GO:0016604(nuclear body);GO:0031499(TRAMP complex);GO:0071013(catalytic step 2 spliceosome)	NA	NA
circRNA18017	0	0	0	0	0	4.55452	0	15.031	0	20.0789	0	0	0	0	0	1	0	4	0	5	-inf	down	0.12456	1	no	chr19	42261749	42262227	-	2	circRNA	ENSBTAT00000073201	RAB5C	4,3	RAB5C, member RAS oncogene family [Source:VGNC Symbol;Acc:VGNC:50253]	GO:0000166(nucleotide binding);GO:0003924(GTPase activity);GO:0005525(GTP binding);GO:0005768(endosome);GO:0005769(early endosome);GO:0005811(lipid droplet);GO:0005886(plasma membrane);GO:0006886(intracellular protein transport);GO:0015031(protein transport);GO:0016020(membrane);GO:0019003(GDP binding);GO:0030100(regulation of endocytosis);GO:0030139(endocytic vesicle);GO:0031901(early endosome m…	04014(Ras signaling pathway);04144(Endocytosis);04145(Phagosome);04962(Vasopressin-regulated water reabsorption);05146(Amoebiasis);05152(Tuberculosis)	NA
circRNA10894	0	0	0	0	0	0	13.859	52.6085	0	0	0	0	0	0	0	0	4	14	0	0	-inf	down	0.124652	1	no	chr2	26695875	26698013	+	2	circRNA	ENSBTAT00000055855	ENSBTAG00000010743	chr2:26694488-26695874|chr2:26698013-26705261	FAST kinase domains 1 [Source:VGNC Symbol;Acc:VGNC:28873]	GO:0000959(mitochondrial RNA metabolic process);GO:0004672(protein kinase activity);GO:0005739(mitochondrion);GO:0006468(protein phosphorylation);GO:0044528(regulation of mitochondrial mRNA stability)	NA	NA
circRNA21392	0	0	0	0	0	0	31.1827	26.3042	0	0	0	0	0	0	0	0	9	7	0	0	-inf	down	0.124997	1	no	chr13	64707323	64708129	+	2	circRNA	ENSBTAT00000007911	ENSBTAG00000006021	chr13:64700115-64707323|chr13:64708129-64709956	centrosomal protein 250 [Source:VGNC Symbol;Acc:VGNC:27200]	GO:0000278(mitotic cell cycle);GO:0005813(centrosome);GO:0005814(centriole);GO:0008022(protein C-terminus binding);GO:0008104(protein localization);GO:0010457(centriole-centriole cohesion);GO:0019901(protein kinase binding);GO:0019904(protein domain specific binding);GO:0030997(regulation of centriole-centriole cohesion);GO:0032991(protein-containing complex);GO:0033365(protein localization to or…	NA	NA
circRNA1945	0	11.0545	9.86594	0	0	18.2181	24.2532	0	33.8271	20.0789	0	2	2	0	0	4	7	0	9	5	-2.20378	down	0.12525	1	no	chr23	10924696	10928808	+	6	circRNA	ENSBTAT00000018834	FGD2	3,4,5,6,7,8	FYVE, RhoGEF and PH domain containing 2 [Source:VGNC Symbol;Acc:VGNC:28965]	GO:0001726(ruffle);GO:0005089(Rho guanyl-nucleotide exchange factor activity);GO:0005634(nucleus);GO:0005737(cytoplasm);GO:0005769(early endosome);GO:0035023(regulation of Rho protein signal transduction);GO:0043507(positive regulation of JUN kinase activity);GO:0046872(metal ion binding);GO:1901981(phosphatidylinositol phosphate binding)	NA	NA
circRNA7610	0	0	0	0	0	22.7726	6.92948	0	0	8.03157	0	0	0	0	0	5	2	0	0	2	-inf	down	0.125289	1	no	chr25	14568752	14573261	+	3	circRNA	ENSBTAT00000046252	ENSBTAG00000017759	5,6,7	nodal modulator 1 [Source:NCBI gene;Acc:515570]	GO:0005789(endoplasmic reticulum membrane);GO:0030246(carbohydrate binding)	NA	NA
circRNA16821	0	11.0545	14.7989	0	11.3997	0	0	0	0	0	0	2	3	0	3	0	0	0	0	0	inf	up	0.12529	1	no	chr3	82782033	82804732	-	7	circRNA	ENSBTAT00000013356	ATG4C	10,9,8,7,6,5,4	autophagy related 4C cysteine peptidase [Source:VGNC Symbol;Acc:VGNC:26259]	GO:0000045(autophagosome assembly);GO:0004197(cysteine-type endopeptidase activity);GO:0005576(extracellular region);GO:0005737(cytoplasm);GO:0006508(proteolysis);GO:0006914(autophagy);GO:0008233(peptidase activity);GO:0008234(cysteine-type peptidase activity);GO:0015031(protein transport);GO:0016787(hydrolase activity)	04136(Autophagy - other);04140(Autophagy - animal)	NA
circRNA17325	0	0	9.86594	39.5562	0	59.2088	24.2532	78.9127	18.7928	0	0	0	2	8	0	13	7	21	5	0	-1.87409	down	0.125466	1	no	chr24	33227260	33241289	+	1	intergenic	intergenic_circRNA	intergenic_circRNA	chr24:33227259-33241289	NA	NA	NA	NA
circRNA5110	30.1217	0	29.5978	29.6672	53.1986	9.10905	0	30.062	0	0	5	0	6	6	14	2	0	8	0	0	1.86397	up	0.125651	1	no	chr2	130734905	130754601	-	5	circRNA	ENSBTAT00000069072	ENSBTAG00000001700	chr2:130754601-130787948	cell division cycle 42 [Source:NCBI gene;Acc:532712]	GO:0000166(nucleotide binding);GO:0000322(storage vacuole);GO:0003161(cardiac conduction system development);GO:0003924(GTPase activity);GO:0005525(GTP binding);GO:0005622(intracellular);GO:0005737(cytoplasm);GO:0005815(microtubule organizing center);GO:0005819(spindle);GO:0005829(cytosol);GO:0005856(cytoskeleton);GO:0005886(plasma membrane);GO:0005911(cell-cell junction);GO:0005938(cell cortex);…	04010(MAPK signaling pathway);04014(Ras signaling pathway);04015(Rap1 signaling pathway);04062(Chemokine signaling pathway);04144(Endocytosis);04360(Axon guidance);04370(VEGF signaling pathway);04510(Focal adhesion);04520(Adherens junction);04530(Tight junction);04660(T cell receptor signaling pathway);04666(Fc gamma R-mediated phagocytosis);04670(Leukocyte transendothelial migration);04722(Neuro…	NA
circRNA2907	6.02434	0	34.5308	4.94453	0	0	0	0	0	0	1	0	7	1	0	0	0	0	0	0	inf	up	0.12576	1	no	chr5	106138882	106140571	+	3	circRNA	ENSBTAT00000068193	PARP11	6,7,8	poly(ADP-ribose) polymerase family member 11 [Source:VGNC Symbol;Acc:VGNC:49073]	GO:0003950(NAD+ ADP-ribosyltransferase activity);GO:0005635(nuclear envelope);GO:0006998(nuclear envelope organization);GO:0016740(transferase activity);GO:0016757(transferase activity, transferring glycosyl groups);GO:0070213(protein auto-ADP-ribosylation);GO:0140289(protein mono-ADP-ribosylation);GO:1990404(protein ADP-ribosylase activity)	NA	EC:2.4.2.30
circRNA12629	0	0	0	0	0	9.10905	0	37.5775	0	4.01579	0	0	0	0	0	2	0	10	0	1	-inf	down	0.125932	1	no	chr16	72013102	72014107	-	2	circRNA	ENSBTAT00000015940	TRAF5	3,2	TNF receptor associated factor 5 [Source:VGNC Symbol;Acc:VGNC:36277]	GO:0005164(tumor necrosis factor receptor binding);GO:0005515(protein binding);GO:0005813(centrosome);GO:0005829(cytosol);GO:0007165(signal transduction);GO:0008270(zinc ion binding);GO:0009898(cytoplasmic side of plasma membrane);GO:0031625(ubiquitin protein ligase binding);GO:0031996(thioesterase binding);GO:0032991(protein-containing complex);GO:0035631(CD40 receptor complex);GO:0042802(identi…	04064(NF-kappa B signaling pathway);04217(Necroptosis);04621(NOD-like receptor signaling pathway);04657(IL-17 signaling pathway);04668(TNF signaling pathway);05163(Human cytomegalovirus infection);05168(Herpes simplex virus 1 infection);05169(Epstein-Barr virus infection);05170(Human immunodeficiency virus 1 infection);05200(Pathways in cancer);05203(Viral carcinogenesis);05222(Small cell lung ca…	NA
circRNA27819	0	5.52725	9.86594	0	18.9995	0	0	0	0	0	0	1	2	0	5	0	0	0	0	0	inf	up	0.126139	1	no	chr19	14812505	14821296	+	2	circRNA	ENSBTAT00000025891	SLFN11	2,3	schlafen family member 11 [Source:NCBI gene;Acc:521795]	GO:0000049(tRNA binding);GO:0005524(ATP binding);GO:0005634(nucleus);GO:0005654(nucleoplasm);GO:0005829(cytosol);GO:0006974(cellular response to DNA damage stimulus);GO:0008156(negative regulation of DNA replication);GO:0010942(positive regulation of cell death);GO:0016235(aggresome);GO:0016887(ATPase activity);GO:0043111(replication fork arrest);GO:0051607(defense response to virus);GO:0090734(s…	NA	NA
circRNA8417	0	5.52725	9.86594	0	18.9995	0	0	0	0	0	0	1	2	0	5	0	0	0	0	0	inf	up	0.12617	1	no	chr7	108056357	108182760	+	6	circRNA	ENSBTAT00000077530	FER	11,12,13,14,15,16	FER tyrosine kinase [Source:VGNC Symbol;Acc:VGNC:28948]	GO:0000166(nucleotide binding);GO:0000226(microtubule cytoskeleton organization);GO:0000278(mitotic cell cycle);GO:0000790(nuclear chromatin);GO:0001932(regulation of protein phosphorylation);GO:0004672(protein kinase activity);GO:0004713(protein tyrosine kinase activity);GO:0004715(non-membrane spanning protein tyrosine kinase activity);GO:0005154(epidermal growth factor receptor binding);GO:000…	NA	EC:2.7.10.2
circRNA9855	0	0	0	0	0	4.55452	0	48.8507	3.75857	0	0	0	0	0	0	1	0	13	1	0	-inf	down	0.126171	1	no	chr1	127370481	127374761	-	3	circRNA	ENSBTAT00000044150	RASA2	17,16,15	RAS p21 protein activator 2 [Source:VGNC Symbol;Acc:VGNC:33736]	GO:0005096(GTPase activator activity);GO:0005543(phospholipid binding);GO:0007165(signal transduction);GO:0035556(intracellular signal transduction);GO:0043087(regulation of GTPase activity);GO:0043547(positive regulation of GTPase activity);GO:0046580(negative regulation of Ras protein signal transduction)	04010(MAPK signaling pathway);04014(Ras signaling pathway);05203(Viral carcinogenesis)	NA
circRNA9852	0	0	0	0	0	0	0	37.5775	0	24.0947	0	0	0	0	0	0	0	10	0	6	-inf	down	0.12635	1	no	chr1	126984813	127009125	+	3	circRNA	ENSBTAT00000076561	TFDP2	5,6,7	transcription factor Dp-2 [Source:VGNC Symbol;Acc:VGNC:35786]	GO:0000278(mitotic cell cycle);GO:0000977(RNA polymerase II regulatory region sequence-specific DNA binding);GO:0000981(DNA-binding transcription factor activity, RNA polymerase II-specific);GO:0001228(DNA-binding transcription activator activity, RNA polymerase II-specific);GO:0003677(DNA binding);GO:0003700(DNA-binding transcription factor activity);GO:0003712(transcription coregulator activity…	NA	NA
circRNA13896	0	0	0	0	0	9.10905	0	0	11.2757	16.0631	0	0	0	0	0	2	0	0	3	4	-inf	down	0.126423	1	no	chr8	25150983	25166059	+	8	circRNA	ENSBTAT00000031479	HAUS6	5,6,7,8,9,10,11,12	HAUS augmin like complex subunit 6 [Source:VGNC Symbol;Acc:VGNC:29761]	GO:0005813(centrosome);GO:0005815(microtubule organizing center);GO:0005829(cytosol);GO:0007098(centrosome cycle);GO:0016607(nuclear speck);GO:0051225(spindle assembly);GO:0070652(HAUS complex)	NA	NA
circRNA18690	0	0	0	0	0	9.10905	10.3942	0	0	16.0631	0	0	0	0	0	2	3	0	0	4	-inf	down	0.126987	1	no	chr1	64279287	64279452	+	1	circRNA	ENSBTAT00000016702	TIMMDC1	2	translocase of inner mitochondrial membrane domain containing 1 [Source:VGNC Symbol;Acc:VGNC:49579]	GO:0005634(nucleus);GO:0005654(nucleoplasm);GO:0005739(mitochondrion);GO:0016020(membrane);GO:0016021(integral component of membrane)	NA	NA
circRNA1578	24.0974	0	9.86594	24.7226	26.5993	63.7633	72.7596	11.2732	11.2757	52.2052	4	0	2	5	7	14	21	3	3	13	-1.30877	down	0.127009	1	no	chr26	33056616	33068024	+	2	circRNA	ENSBTAT00000072278	VTI1A	4,5	vesicle transport through interaction with t-SNAREs 1A [Source:NCBI gene;Acc:780850]	GO:0005484(SNAP receptor activity);GO:0005776(autophagosome);GO:0005794(Golgi apparatus);GO:0006886(intracellular protein transport);GO:0006914(autophagy);GO:0016020(membrane);GO:0016192(vesicle-mediated transport);GO:0042147(retrograde transport, endosome to Golgi);GO:0043231(intracellular membrane-bounded organelle);GO:0050882(voluntary musculoskeletal movement);GO:0090161(Golgi ribbon formatio…	04130(SNARE interactions in vesicular transport)	NA
circRNA10735	0	11.0545	9.86594	19.7781	0	0	0	0	0	0	0	2	2	4	0	0	0	0	0	0	inf	up	0.127321	1	no	chr28	8180048	8184864	+	7	circRNA	ENSBTAT00000076852	ENSBTAG00000013735	chr28:8178588-8180047|chr28:8184864-8185546	tubulin folding cofactor E [Source:VGNC Symbol;Acc:VGNC:35653]	GO:0000226(microtubule cytoskeleton organization);GO:0005515(protein binding);GO:0005737(cytoplasm);GO:0005829(cytosol);GO:0005856(cytoskeleton);GO:0007052(mitotic spindle organization);GO:0007409(axonogenesis);GO:0008344(adult locomotory behavior);GO:0009791(post-embryonic development);GO:0014889(muscle atrophy);GO:0048589(developmental growth);GO:0048936(peripheral nervous system neuron axonoge…	NA	NA
circRNA6267	0	0	29.5978	9.88905	3.7999	0	0	0	0	0	0	0	6	2	1	0	0	0	0	0	inf	up	0.127392	1	no	chr10	25762618	25765302	+	4	circRNA	ENSBTAT00000027215	CHD8	31,32,33,34	chromodomain helicase DNA binding protein 8 [Source:VGNC Symbol;Acc:VGNC:27283]	GO:0000122(negative regulation of transcription by RNA polymerase II);GO:0000166(nucleotide binding);GO:0001701(in utero embryonic development);GO:0001964(startle response);GO:0002039(p53 binding);GO:0003677(DNA binding);GO:0003678(DNA helicase activity);GO:0003682(chromatin binding);GO:0004386(helicase activity);GO:0005515(protein binding);GO:0005524(ATP binding);GO:0005634(nucleus);GO:0005654(n…	04310(Wnt signaling pathway)	EC:3.6.4.12
circRNA4493	0	0	0	0	0	40.9907	0	0	0	20.0789	0	0	0	0	0	9	0	0	0	5	-inf	down	0.127576	1	no	NKLS02000910.1	259973	397296	+	1	intergenic	intergenic_circRNA	intergenic_circRNA	NKLS02000910.1:259972-397296	NA	NA	NA	NA
circRNA12025	0	0	0	0	0	0	0	0	37.5857	20.0789	0	0	0	0	0	0	0	0	10	5	-inf	down	0.127786	1	no	chr15	40803986	40810140	-	3	circRNA	ENSBTAT00000014505	ENSBTAG00000010919	chr15:40799227-40803985|chr15:40810140-40845980	ubiquitin specific peptidase 47 [Source:VGNC Symbol;Acc:VGNC:36732]	GO:0004197(cysteine-type endopeptidase activity);GO:0004843(thiol-dependent ubiquitin-specific protease activity);GO:0005737(cytoplasm);GO:0005829(cytosol);GO:0006284(base-excision repair);GO:0006511(ubiquitin-dependent protein catabolic process);GO:0006974(cellular response to DNA damage stimulus);GO:0010972(negative regulation of G2/M transition of mitotic cell cycle);GO:0016579(protein deubiqu…	NA	EC:3.4.19.12
circRNA9133	0	11.0545	0	4.94453	26.5993	0	0	0	0	0	0	2	0	1	7	0	0	0	0	0	inf	up	0.128263	1	no	chr3	7812611	7833211	-	6	circRNA	ENSBTAT00000080686	ATF6	7,6,5,4,3,2	activating transcription factor 6 [Source:VGNC Symbol;Acc:VGNC:26244]	GO:0000976(transcription regulatory region sequence-specific DNA binding);GO:0000977(RNA polymerase II regulatory region sequence-specific DNA binding);GO:0000978(RNA polymerase II proximal promoter sequence-specific DNA binding);GO:0001654(eye development);GO:0003700(DNA-binding transcription factor activity);GO:0005634(nucleus);GO:0005783(endoplasmic reticulum);GO:0005789(endoplasmic reticulum …	04141(Protein processing in endoplasmic reticulum);05010(Alzheimer disease)	NA
circRNA14287	0	0	0	14.8336	0	63.7633	0	0	0	64.2526	0	0	0	3	0	14	0	0	0	16	-3.10938	down	0.128437	1	no	chr17	5196157	5220846	+	1	intergenic	intergenic_circRNA	intergenic_circRNA	chr17:5196156-5220846	NA	NA	NA	NA
circRNA3630	0	16.5818	29.5978	19.7781	0	4.55452	0	0	0	0	0	3	6	4	0	1	0	0	0	0	3.85617	up	0.128445	1	no	chr1	84059133	84063036	+	3	circRNA	ENSBTAT00000017002	DCUN1D1	2,3,4	defective in cullin neddylation 1 domain containing 1 [Source:VGNC Symbol;Acc:VGNC:27935]	GO:0000151(ubiquitin ligase complex);GO:0005515(protein binding);GO:0005634(nucleus);GO:0005829(cytosol);GO:0031624(ubiquitin conjugating enzyme binding);GO:0032182(ubiquitin-like protein binding);GO:0045116(protein neddylation);GO:0051443(positive regulation of ubiquitin-protein transferase activity);GO:0097602(cullin family protein binding);GO:2000436(positive regulation of protein neddylation)	NA	NA
circRNA5343	42.1704	132.654	147.989	158.225	45.5988	54.6543	62.3653	63.8817	37.5857	0	7	24	30	32	12	12	18	17	10	0	1.26926	up	0.128542	1	no	chr11	73271393	73277159	+	4	circRNA	ENSBTAT00000020020	ENSBTAG00000015038	chr11:73270056-73271392|chr11:73277159-73282176	hydroxyacyl-CoA dehydrogenase trifunctional multienzyme complex subunit alpha [Source:VGNC Symbol;Acc:VGNC:49553]	GO:0003824(catalytic activity);GO:0003857(3-hydroxyacyl-CoA dehydrogenase activity);GO:0004300(enoyl-CoA hydratase activity);GO:0005739(mitochondrion);GO:0006631(fatty acid metabolic process);GO:0006635(fatty acid beta-oxidation);GO:0016491(oxidoreductase activity);GO:0016507(mitochondrial fatty acid beta-oxidation multienzyme complex);GO:0016509(long-chain-3-hydroxyacyl-CoA dehydrogenase activit…	00062(Fatty acid elongation);00071(Fatty acid degradation);00280(Valine, leucine and isoleucine degradation);00310(Lysine degradation);00380(Tryptophan metabolism);00410(beta-Alanine metabolism);00640(Propanoate metabolism);00650(Butanoate metabolism)	EC:4.2.1.17
circRNA21668	0	0	0	0	0	0	10.3942	56.3662	0	0	0	0	0	0	0	0	3	15	0	0	-inf	down	0.128755	1	no	chr15	32140487	32150942	+	5	circRNA	ENSBTAT00000070310	ENSBTAG00000014611	chr15:32137368-32140486|chr15:32150942-32152605	sortilin related receptor 1 [Source:VGNC Symbol;Acc:VGNC:35132]	GO:0001540(amyloid-beta binding);GO:0005515(protein binding);GO:0005615(extracellular space);GO:0005641(nuclear envelope lumen);GO:0005768(endosome);GO:0005769(early endosome);GO:0005783(endoplasmic reticulum);GO:0005794(Golgi apparatus);GO:0005802(trans-Golgi network);GO:0006605(protein targeting);GO:0006622(protein targeting to lysosome);GO:0006892(post-Golgi vesicle-mediated transport);GO:0014…	NA	NA
circRNA4103	42.1704	11.0545	73.9945	29.6672	30.3992	4.55452	24.2532	18.7887	18.7928	0	7	2	15	6	8	1	7	5	5	0	1.49622	up	0.128783	1	no	chr8	95185345	95186315	+	2	circRNA	ENSBTAT00000009435	SLC44A1	11,12	solute carrier family 44 member 1 [Source:VGNC Symbol;Acc:VGNC:56984]	GO:0005654(nucleoplasm);GO:0005739(mitochondrion);GO:0015220(choline transmembrane transporter activity);GO:0015871(choline transport);GO:0016020(membrane);GO:0016021(integral component of membrane)	05231(Choline metabolism in cancer)	NA
circRNA11689	0	0	0	0	0	0	0	56.3662	0	12.0474	0	0	0	0	0	0	0	15	0	3	-inf	down	0.129447	1	no	chr5	102773608	102836571	-	1	intergenic	intergenic_circRNA	intergenic_circRNA	chr5:102773607-102836571	NA	NA	NA	NA
circRNA12860	0	0	0	0	0	27.3271	0	3.75775	0	12.0474	0	0	0	0	0	6	0	1	0	3	-inf	down	0.129784	1	no	chr26	13609385	13693351	-	7	circRNA	ENSBTAT00000084453	CPEB3	9,8,7,6,5,4,3	cytoplasmic polyadenylation element binding protein 3 [Source:VGNC Symbol;Acc:VGNC:27649]	GO:0000122(negative regulation of transcription by RNA polymerase II);GO:0000900(translation repressor activity, mRNA regulatory element binding);GO:0003676(nucleic acid binding);GO:0003723(RNA binding);GO:0003730(mRNA 3'-UTR binding);GO:0005634(nucleus);GO:0005737(cytoplasm);GO:0006412(translation);GO:0006417(regulation of translation);GO:0008135(translation factor activity, RNA binding);GO:0017…	04114(Oocyte meiosis);04914(Progesterone-mediated oocyte maturation)	NA
ciRNA2394	0	0	0	0	0	0	20.7884	0	0	28.1105	0	0	0	0	0	0	6	0	0	7	-inf	down	0.129787	1	no	chr24	25266856	25272889	+	1	ciRNA	ENSBTAT00000086931	ENSBTAG00000007696	chr24:25266855-25272889	trafficking protein particle complex 8 [Source:NCBI gene;Acc:538805]	GO:0000045(autophagosome assembly);GO:0000407(phagophore assembly site);GO:0005515(protein binding);GO:0006888(endoplasmic reticulum to Golgi vesicle-mediated transport);GO:0007030(Golgi organization);GO:0030008(TRAPP complex);GO:0030242(autophagy of peroxisome);GO:0031410(cytoplasmic vesicle);GO:0032258(protein localization by the Cvt pathway);GO:0034497(protein localization to phagophore assemb…	NA	NA
circRNA12900	0	0	0	0	0	0	10.3942	15.031	11.2757	0	0	0	0	0	0	0	3	4	3	0	-inf	down	0.129865	1	no	chr27	16434521	16435591	-	2	circRNA	ENSBTAT00000027527	FAT1	20,19	FAT atypical cadherin 1 [Source:VGNC Symbol;Acc:VGNC:52771]	GO:0005509(calcium ion binding);GO:0005634(nucleus);GO:0005886(plasma membrane);GO:0005911(cell-cell junction);GO:0007015(actin filament organization);GO:0007155(cell adhesion);GO:0007156(homophilic cell adhesion via plasma membrane adhesion molecules);GO:0007163(establishment or maintenance of cell polarity);GO:0016020(membrane);GO:0016021(integral component of membrane);GO:0030027(lamellipodium…	NA	NA
circRNA10378	0	5.52725	0	0	0	0	20.7884	3.75775	11.2757	12.0474	0	1	0	0	0	0	6	1	3	3	-3.11447	down	0.130113	1	no	chr8	109980227	109984289	-	2	circRNA	ENSBTAT00000008586	CDK5RAP2	5,4	CDK5 regulatory subunit associated protein 2 [Source:VGNC Symbol;Acc:VGNC:27131]	GO:0000132(establishment of mitotic spindle orientation);GO:0000226(microtubule cytoskeleton organization);GO:0000242(pericentriolar material);GO:0000922(spindle pole);GO:0001578(microtubule bundle formation);GO:0005516(calmodulin binding);GO:0005737(cytoplasm);GO:0005794(Golgi apparatus);GO:0005813(centrosome);GO:0005815(microtubule organizing center);GO:0005874(microtubule);GO:0007059(chromosom…	NA	NA
circRNA6669	0	11.0545	0	0	0	18.2181	0	22.5465	11.2757	32.1263	0	2	0	0	0	4	0	6	3	8	-2.92861	down	0.130123	1	no	chr16	40057500	40066749	+	3	circRNA	ENSBTAT00000046578	SUCO	9,10,11	SUN domain containing ossification factor [Source:VGNC Symbol;Acc:VGNC:35459]	GO:0005737(cytoplasm);GO:0005791(rough endoplasmic reticulum);GO:0016020(membrane);GO:0032967(positive regulation of collagen biosynthetic process);GO:0034975(protein folding in endoplasmic reticulum);GO:0045669(positive regulation of osteoblast differentiation);GO:0046850(regulation of bone remodeling)	NA	NA
circRNA15112	0	0	0	0	0	0	0	15.031	11.2757	8.03157	0	0	0	0	0	0	0	4	3	2	-inf	down	0.130338	1	no	chr28	24446118	24449762	-	3	circRNA	ENSBTAT00000018639	HERC4	22,21,20	HECT and RLD domain containing E3 ubiquitin protein ligase 4 [Source:VGNC Symbol;Acc:VGNC:55988]	GO:0001650(fibrillar center);GO:0004842(ubiquitin-protein transferase activity);GO:0005829(cytosol);GO:0007283(spermatogenesis);GO:0016567(protein ubiquitination);GO:0016740(transferase activity)	04120(Ubiquitin mediated proteolysis)	EC:2.3.2.26
circRNA998	6.02434	16.5818	0	29.6672	11.3997	4.55452	0	3.75775	0	0	1	3	0	6	3	1	0	1	0	0	2.93737	up	0.130513	1	no	chr16	67474282	67476348	+	3	circRNA	ENSBTAT00000015853	ODR4	5,6,7	odr-4 GPCR localization factor homolog [Source:VGNC Symbol;Acc:VGNC:49540]	GO:0008104(protein localization);GO:0016020(membrane);GO:0016021(integral component of membrane)	NA	NA
circRNA16249	0	0	0	0	0	0	6.92948	0	15.0343	8.03157	0	0	0	0	0	0	2	0	4	2	-inf	down	0.130597	1	no	chr14	81799591	81805520	+	4	circRNA	ENSBTAT00000008906	MTBP	8,9,10,11	MDM2 binding protein [Source:VGNC Symbol;Acc:VGNC:31716]	GO:0000776(kinetochore);GO:0000785(chromatin);GO:0007089(traversing start control point of mitotic cell cycle);GO:0008285(negative regulation of cell population proliferation);GO:0031396(regulation of protein ubiquitination);GO:0034501(protein localization to kinetochore);GO:0045839(negative regulation of mitotic nuclear division)	NA	NA
circRNA2882	0	5.52725	0	4.94453	3.7999	0	17.3237	41.3352	30.0685	0	0	1	0	1	1	0	5	11	8	0	-2.63623	down	0.130613	1	no	chr5	89194919	89199723	-	2	circRNA	ENSBTAT00000081975	PDE3A	3,2	phosphodiesterase 3A [Source:VGNC Symbol;Acc:VGNC:54467]	GO:0001556(oocyte maturation);GO:0004114(3',5'-cyclic-nucleotide phosphodiesterase activity);GO:0004115(3',5'-cyclic-AMP phosphodiesterase activity);GO:0005829(cytosol);GO:0007165(signal transduction);GO:0008081(phosphoric diester hydrolase activity);GO:0016020(membrane);GO:0016787(hydrolase activity);GO:0019933(cAMP-mediated signaling);GO:0019934(cGMP-mediated signaling);GO:0040020(regulation of…	00230(Purine metabolism);04022(cGMP-PKG signaling pathway);04024(cAMP signaling pathway);04924(Renin secretion);05032(Morphine addiction)	EC:3.1.4.17
circRNA10376	0	0	4.93297	4.94453	30.3992	0	0	0	0	0	0	0	1	1	8	0	0	0	0	0	inf	up	0.130929	1	no	chr8	109873452	109880273	-	3	circRNA	ENSBTAT00000008586	CDK5RAP2	25,24,23	CDK5 regulatory subunit associated protein 2 [Source:VGNC Symbol;Acc:VGNC:27131]	GO:0000132(establishment of mitotic spindle orientation);GO:0000226(microtubule cytoskeleton organization);GO:0000242(pericentriolar material);GO:0000922(spindle pole);GO:0001578(microtubule bundle formation);GO:0005516(calmodulin binding);GO:0005737(cytoplasm);GO:0005794(Golgi apparatus);GO:0005813(centrosome);GO:0005815(microtubule organizing center);GO:0005874(microtubule);GO:0007059(chromosom…	NA	NA
circRNA5632	0	0	0	0	0	0	6.92948	63.8817	0	0	0	0	0	0	0	0	2	17	0	0	-inf	down	0.131015	1	no	chr13	30355453	30374678	-	4	circRNA	ENSBTAT00000013714	MINDY3	10,9,8,7	MINDY lysine 48 deubiquitinase 3 [Source:VGNC Symbol;Acc:VGNC:31478]	GO:0005634(nucleus);GO:0005654(nucleoplasm);GO:0006508(proteolysis);GO:0006915(apoptotic process);GO:0008233(peptidase activity);GO:0008234(cysteine-type peptidase activity);GO:0016787(hydrolase activity);GO:0016807(cysteine-type carboxypeptidase activity);GO:0031965(nuclear membrane);GO:0036459(thiol-dependent ubiquitinyl hydrolase activity);GO:0071108(protein K48-linked deubiquitination);GO:199…	NA	EC:3.4.19.12
circRNA24377	0	0	0	0	0	0	0	0	41.3442	16.0631	0	0	0	0	0	0	0	0	11	4	-inf	down	0.13123	1	no	chr12	19512806	19520097	-	1	intergenic	intergenic_circRNA	intergenic_circRNA	chr12:19512805-19520097	NA	NA	NA	NA
ciRNA3201	12.0487	0	0	29.6672	3.7999	0	0	0	0	0	2	0	0	6	1	0	0	0	0	0	inf	up	0.131401	1	no	chr19	10629552	10630247	+	1	ciRNA	ENSBTAT00000077192	CLTC	7	clathrin heavy chain [Source:VGNC Symbol;Acc:VGNC:27471]	GO:0000278(mitotic cell cycle);GO:0005198(structural molecule activity);GO:0005515(protein binding);GO:0005737(cytoplasm);GO:0005739(mitochondrion);GO:0005764(lysosome);GO:0005768(endosome);GO:0005819(spindle);GO:0005856(cytoskeleton);GO:0005905(clathrin-coated pit);GO:0006886(intracellular protein transport);GO:0006898(receptor-mediated endocytosis);GO:0006914(autophagy);GO:0007049(cell cycle);G…	04142(Lysosome);04144(Endocytosis);04721(Synaptic vesicle cycle);04961(Endocrine and other factor-regulated calcium reabsorption);05016(Huntington disease);05100(Bacterial invasion of epithelial cells)	NA
circRNA8311	0	33.1635	4.93297	4.94453	0	0	0	0	0	0	0	6	1	1	0	0	0	0	0	0	inf	up	0.131605	1	no	chr7	44487793	44510962	-	5	circRNA	ENSBTAT00000012480	AFF4	7,6,5,4,3	AF4/FMR2 family member 4 [Source:VGNC Symbol;Acc:VGNC:25712]	GO:0001650(fibrillar center);GO:0003690(double-stranded DNA binding);GO:0003700(DNA-binding transcription factor activity);GO:0005634(nucleus);GO:0006355(regulation of transcription, DNA-templated);GO:0007286(spermatid development);GO:0008023(transcription elongation factor complex);GO:0032783(ELL-EAF complex);GO:0035327(transcriptionally active chromatin)	NA	NA
circRNA11661	0	0	34.5308	0	22.7994	0	0	0	0	0	0	0	7	0	6	0	0	0	0	0	inf	up	0.131671	1	no	chr4	97939429	97956078	-	1	intergenic	intergenic_circRNA	intergenic_circRNA	chr4:97939428-97956078	NA	NA	NA	NA
circRNA6433	0	5.52725	0	0	0	4.55452	20.7884	0	0	32.1263	0	1	0	0	0	1	6	0	0	8	-3.37816	down	0.131836	1	no	chr10	92138934	92144195	-	3	circRNA	ENSBTAT00000075442	CEP128	11,10,9	centrosomal protein 128 [Source:VGNC Symbol;Acc:VGNC:53080]	GO:0000922(spindle pole);GO:0005814(centriole);GO:0008104(protein localization);GO:0120103(centriolar subdistal appendage)	NA	NA
circRNA4868	0	0	29.5978	0	26.5993	0	0	0	0	0	0	0	6	0	7	0	0	0	0	0	inf	up	0.13198	1	no	chr9	12057247	12062958	+	1	intergenic	intergenic_circRNA	intergenic_circRNA	chr9:12057246-12062958	NA	NA	NA	NA
circRNA16693	0	5.52725	0	9.88905	15.1996	0	0	0	0	0	0	1	0	2	4	0	0	0	0	0	inf	up	0.132086	1	no	chr5	40525004	40531648	-	3	circRNA	ENSBTAT00000061570	LRRK2	40,39,38	leucine rich repeat kinase 2 [Source:VGNC Symbol;Acc:VGNC:31038]	GO:0000149(SNARE binding);GO:0000165(MAPK cascade);GO:0000186(activation of MAPKK activity);GO:0000187(activation of MAPK activity);GO:0000287(magnesium ion binding);GO:0001933(negative regulation of protein phosphorylation);GO:0001934(positive regulation of protein phosphorylation);GO:0003779(actin binding);GO:0003924(GTPase activity);GO:0004672(protein kinase activity);GO:0004674(protein serine…	05012(Parkinson disease)	EC:2.7.11.1
ciRNA309	30.1217	0	14.7989	0	0	45.5452	72.7596	0	18.7928	40.1579	5	0	3	0	0	10	21	0	5	10	-1.98038	down	0.132364	1	no	chr17	55247580	55251092	-	1	ciRNA	ENSBTAT00000076058	ENSBTAG00000022069	chr17:55247579-55251092	ataxin 2 [Source:VGNC Symbol;Acc:VGNC:26340]	GO:0002091(negative regulation of receptor internalization);GO:0005154(epidermal growth factor receptor binding);GO:0005737(cytoplasm);GO:0005794(Golgi apparatus);GO:0005802(trans-Golgi network);GO:0005829(cytosol);GO:0005844(polysome);GO:0008022(protein C-terminus binding);GO:0010494(cytoplasmic stress granule);GO:0010603(regulation of cytoplasmic mRNA processing body assembly);GO:0033962(cytopl…	NA	NA
circRNA310	12.0487	22.109	49.3297	34.6117	30.3992	0	0	22.5465	22.5514	8.03157	2	4	10	7	8	0	0	6	6	2	1.48286	up	0.132401	1	no	chr11	14179248	14179762	-	2	circRNA	ENSBTAT00000081017	XDH	26,25	xanthine dehydrogenase [Source:VGNC Symbol;Acc:VGNC:36984]	GO:0001933(negative regulation of protein phosphorylation);GO:0001937(negative regulation of endothelial cell proliferation);GO:0004854(xanthine dehydrogenase activity);GO:0004855(xanthine oxidase activity);GO:0005506(iron ion binding);GO:0005615(extracellular space);GO:0005829(cytosol);GO:0006919(activation of cysteine-type endopeptidase activity involved in apoptotic process);GO:0007595(lactati…	00230(Purine metabolism);00232(Caffeine metabolism);00983(Drug metabolism - other enzymes);04146(Peroxisome)	EC:1.17.1.4
circRNA1242	0	22.109	24.6648	98.8905	22.7994	22.7726	0	0	0	12.0474	0	4	5	20	6	5	0	0	0	3	2.27445	up	0.132605	1	no	chr14	64616772	64620000	-	3	circRNA	ENSBTAT00000083035	VPS13B	37,36,35	vacuolar protein sorting 13 homolog B [Source:NCBI gene;Acc:512656]	NA	NA	NA
circRNA12763	0	0	0	49.4453	15.1996	0	0	0	0	0	0	0	0	10	4	0	0	0	0	0	inf	up	0.132681	1	no	chr19	14148128	14148829	-	2	circRNA	ENSBTAT00000012697	HEATR6	11,10	HEAT repeat containing 6 [Source:VGNC Symbol;Acc:VGNC:29796]	GO:0005515(protein binding)	NA	NA
circRNA17574	0	0	0	0	0	31.8817	0	0	0	24.0947	0	0	0	0	0	7	0	0	0	6	-inf	down	0.132705	1	no	chr20	28383278	28395262	-	5	circRNA	ENSBTAT00000069029	ENSBTAG00000004066	chr20:28371892-28383277|chr20:28395262-28493253	poly(ADP-ribose) polymerase family member 8 [Source:NCBI gene;Acc:511595]	GO:0003950(NAD+ ADP-ribosyltransferase activity);GO:0006471(protein ADP-ribosylation);GO:0016740(transferase activity);GO:0016757(transferase activity, transferring glycosyl groups);GO:0070213(protein auto-ADP-ribosylation);GO:0140289(protein mono-ADP-ribosylation);GO:1990404(protein ADP-ribosylase activity)	NA	EC:2.4.2.30
circRNA20450	0	38.6908	0	49.4453	0	0	3.46474	0	0	0	0	7	0	10	0	0	1	0	0	0	4.66891	up	0.132827	1	no	chr6	44942537	44946640	+	4	circRNA	ENSBTAT00000078795	ANAPC4	15,16,17,18	anaphase promoting complex subunit 4 [Source:VGNC Symbol;Acc:VGNC:25884]	GO:0005515(protein binding);GO:0005634(nucleus);GO:0005680(anaphase-promoting complex);GO:0019903(protein phosphatase binding);GO:0030071(regulation of mitotic metaphase/anaphase transition);GO:0031145(anaphase-promoting complex-dependent catabolic process);GO:0034399(nuclear periphery);GO:0045842(positive regulation of mitotic metaphase/anaphase transition);GO:0070979(protein K11-linked ubiquiti…	04110(Cell cycle);04114(Oocyte meiosis);04120(Ubiquitin mediated proteolysis);04914(Progesterone-mediated oocyte maturation);05166(Human T-cell leukemia virus 1 infection)	NA
circRNA1816	24.0974	0	0	0	30.3992	0	0	0	0	0	4	0	0	0	8	0	0	0	0	0	inf	up	0.132856	1	no	chr25	38026791	38028010	-	3	circRNA	ENSBTAT00000037121	PMS2	4,3,2	PMS1 homolog 2, mismatch repair system component [Source:NCBI gene;Acc:527039]	GO:0003677(DNA binding);GO:0003697(single-stranded DNA binding);GO:0005524(ATP binding);GO:0005634(nucleus);GO:0005654(nucleoplasm);GO:0005829(cytosol);GO:0005886(plasma membrane);GO:0006298(mismatch repair);GO:0015630(microtubule cytoskeleton);GO:0016446(somatic hypermutation of immunoglobulin genes);GO:0016887(ATPase activity);GO:0030983(mismatched DNA binding);GO:0032138(single base insertion …	03430(Mismatch repair);03460(Fanconi anemia pathway)	NA
circRNA4634	0	0	0	0	0	59.2088	6.92948	0	0	0	0	0	0	0	0	13	2	0	0	0	-inf	down	0.132919	1	no	chr12	50041811	50042210	-	1	intergenic	intergenic_circRNA	intergenic_circRNA	chr12:50041810-50042210	NA	NA	NA	NA
circRNA5229	12.0487	11.0545	39.4638	0	7.5998	40.9907	20.7884	60.124	67.6542	8.03157	2	2	8	0	2	9	6	16	18	2	-1.49364	down	0.133016	1	no	chr11	20689270	20689755	-	2	circRNA	ENSBTAT00000061283	ENSBTAG00000016167	chr11:20685044-20689269|chr11:20689755-20711293	atlastin GTPase 2 [Source:VGNC Symbol;Acc:VGNC:26266]	GO:0000166(nucleotide binding);GO:0003924(GTPase activity);GO:0005525(GTP binding);GO:0005783(endoplasmic reticulum);GO:0007029(endoplasmic reticulum organization);GO:0007030(Golgi organization);GO:0016020(membrane);GO:0016021(integral component of membrane);GO:0042802(identical protein binding);GO:0051260(protein homooligomerization);GO:0098826(endoplasmic reticulum tubular network membrane);GO:…	NA	NA
circRNA9291	0	0	9.86594	4.94453	22.7994	0	0	0	0	0	0	0	2	1	6	0	0	0	0	0	inf	up	0.133086	1	no	chr3	93556526	93558085	-	3	circRNA	ENSBTAT00000026228	ZYG11B	13,12,11	zyg-11 family member B, cell cycle regulator [Source:VGNC Symbol;Acc:VGNC:37394]	GO:0005515(protein binding);GO:0031462(Cul2-RING ubiquitin ligase complex)	NA	NA
circRNA7158	30.1217	0	0	29.6672	0	0	0	0	0	0	5	0	0	6	0	0	0	0	0	0	inf	up	0.133103	1	no	chr19	23544106	23564818	+	4	circRNA	ENSBTAT00000068702	PAFAH1B1	2,3,4,5	platelet activating factor acetylhydrolase 1b regulatory subunit 1 [Source:VGNC Symbol;Acc:VGNC:50241]	GO:0000132(establishment of mitotic spindle orientation);GO:0000226(microtubule cytoskeleton organization);GO:0000235(astral microtubule);GO:0000776(kinetochore);GO:0001667(ameboidal-type cell migration);GO:0001675(acrosome assembly);GO:0001764(neuron migration);GO:0001961(positive regulation of cytokine-mediated signaling pathway);GO:0005515(protein binding);GO:0005634(nucleus);GO:0005635(nuclea…	00565(Ether lipid metabolism)	NA
circRNA29840	0	0	24.6648	0	30.3992	0	0	0	0	0	0	0	5	0	8	0	0	0	0	0	inf	up	0.133112	1	no	chr3	19955067	19957960	+	4	circRNA	ENSBTAT00000028016	CTSK	2,3,4,5	cathepsin K [Source:VGNC Symbol;Acc:VGNC:27817]	GO:0001968(fibronectin binding);GO:0004197(cysteine-type endopeptidase activity);GO:0005518(collagen binding);GO:0005615(extracellular space);GO:0005654(nucleoplasm);GO:0005764(lysosome);GO:0006508(proteolysis);GO:0008233(peptidase activity);GO:0008234(cysteine-type peptidase activity);GO:0016787(hydrolase activity);GO:0030574(collagen catabolic process);GO:0043231(intracellular membrane-bounded …	04142(Lysosome);04210(Apoptosis);04380(Osteoclast differentiation);04620(Toll-like receptor signaling pathway);05323(Rheumatoid arthritis)	EC:3.4.22.38
circRNA10564	0	0	24.6648	0	30.3992	0	0	0	0	0	0	0	5	0	8	0	0	0	0	0	inf	up	0.133167	1	no	chr19	49901321	49905834	-	4	circRNA	ENSBTAT00000055015	ENSBTAG00000015414	chr19:49891672-49901320|chr19:49905834-49915161	tubulin folding cofactor D [Source:VGNC Symbol;Acc:VGNC:35652]	GO:0000226(microtubule cytoskeleton organization);GO:0000278(mitotic cell cycle);GO:0005096(GTPase activator activity);GO:0005515(protein binding);GO:0005737(cytoplasm);GO:0005813(centrosome);GO:0005815(microtubule organizing center);GO:0005829(cytosol);GO:0005856(cytoskeleton);GO:0005886(plasma membrane);GO:0005912(adherens junction);GO:0005923(bicellular tight junction);GO:0006457(protein foldi…	NA	NA
circRNA27490	30.1217	0	0	29.6672	0	0	0	0	0	0	5	0	0	6	0	0	0	0	0	0	inf	up	0.133201	1	no	chr4	9353500	9358738	+	3	circRNA	ENSBTAT00000076837	ENSBTAG00000007442	chr4:9351143-9353499|chr4:9358738-9366702	A-kinase anchoring protein 9 [Source:VGNC Symbol;Acc:VGNC:25791]	GO:0003677(DNA binding);GO:0005794(Golgi apparatus);GO:0005795(Golgi stack);GO:0005801(cis-Golgi network);GO:0005813(centrosome);GO:0007020(microtubule nucleation);GO:0007165(signal transduction);GO:0008076(voltage-gated potassium channel complex);GO:0015459(potassium channel regulator activity);GO:0031116(positive regulation of microtubule polymerization);GO:0032947(protein-containing complex sc…	NA	NA
circRNA4773	66.2678	11.0545	0	14.8336	53.1986	27.3271	0	7.5155	0	0	11	2	0	3	14	6	0	2	0	0	2.06065	up	0.133248	1	no	chr26	31663320	31663865	+	1	intergenic	intergenic_circRNA	intergenic_circRNA	chr26:31663319-31663865	NA	NA	NA	NA
circRNA31540	0	0	0	19.7781	37.999	0	0	0	0	0	0	0	0	4	10	0	0	0	0	0	inf	up	0.133291	1	no	chr22	28850698	28876796	+	4	circRNA	ENSBTAT00000079665	ENSBTAG00000005436	chr22:28844448-28850697|chr22:28876796-28894955	SHQ1, H/ACA ribonucleoprotein assembly factor [Source:VGNC Symbol;Acc:VGNC:34607]	GO:0000493(box H/ACA snoRNP assembly);GO:0005634(nucleus);GO:0005654(nucleoplasm);GO:0005737(cytoplasm);GO:0005829(cytosol);GO:0022618(ribonucleoprotein complex assembly);GO:0043065(positive regulation of apoptotic process);GO:0051082(unfolded protein binding);GO:2000233(negative regulation of rRNA processing)	NA	NA
ciRNA1268	0	0	0	0	0	0	27.7179	0	0	20.0789	0	0	0	0	0	0	8	0	0	5	-inf	down	0.133329	1	no	chr24	32378563	32390762	+	1	ciRNA	ENSBTAT00000083488	ENSBTAG00000023259	chr24:32378562-32390762	oxysterol binding protein like 1A [Source:VGNC Symbol;Acc:VGNC:32460]	GO:0005515(protein binding);GO:0005829(cytosol);GO:0006869(lipid transport);GO:0008289(lipid binding);GO:0015248(sterol transporter activity);GO:0015485(cholesterol binding);GO:0015918(sterol transport);GO:0016020(membrane);GO:0032934(sterol binding);GO:0043231(intracellular membrane-bounded organelle)	NA	NA
circRNA17787	0	0	0	0	0	13.6636	6.92948	18.7887	0	0	0	0	0	0	0	3	2	5	0	0	-inf	down	0.133363	1	no	chr10	57922425	57925722	+	2	circRNA	ENSBTAT00000063531	MYO5A	2,3	myosin VA [Source:VGNC Symbol;Acc:VGNC:31826]	GO:0000146(microfilament motor activity);GO:0000166(nucleotide binding);GO:0001726(ruffle);GO:0001750(photoreceptor outer segment);GO:0003774(motor activity);GO:0003779(actin binding);GO:0005509(calcium ion binding);GO:0005515(protein binding);GO:0005516(calmodulin binding);GO:0005524(ATP binding);GO:0005737(cytoplasm);GO:0005764(lysosome);GO:0005769(early endosome);GO:0005770(late endosome);GO:0…	NA	NA
circRNA28557	0	16.5818	39.4638	0	0	0	0	0	0	0	0	3	8	0	0	0	0	0	0	0	inf	up	0.133656	1	no	chr5	34883889	34916113	-	8	circRNA	ENSBTAT00000072920	ENSBTAG00000002902	chr5:34878403-34883888|chr5:34916113-34924275	anoctamin 6 [Source:VGNC Symbol;Acc:VGNC:25955]	GO:0002407(dendritic cell chemotaxis);GO:0002543(activation of blood coagulation via clotting cascade);GO:0005227(calcium activated cation channel activity);GO:0005229(intracellular calcium activated chloride channel activity);GO:0005244(voltage-gated ion channel activity);GO:0005247(voltage-gated chloride channel activity);GO:0005829(cytosol);GO:0005886(plasma membrane);GO:0006812(cation transpo…	NA	NA
circRNA910	30.1217	22.109	34.5308	49.4453	87.3977	27.3271	24.2532	11.2732	26.31	8.03157	5	4	7	10	23	6	7	3	7	2	1.20199	up	0.133885	1	no	chr16	30084572	30090812	-	4	circRNA	ENSBTAT00000029173	CDC42BPA	10,9,8,7	CDC42 binding protein kinase alpha [Source:VGNC Symbol;Acc:VGNC:27069]	GO:0000166(nucleotide binding);GO:0000287(magnesium ion binding);GO:0004672(protein kinase activity);GO:0004674(protein serine/threonine kinase activity);GO:0005524(ATP binding);GO:0006468(protein phosphorylation);GO:0016301(kinase activity);GO:0016310(phosphorylation);GO:0016477(cell migration);GO:0016740(transferase activity);GO:0030036(actin cytoskeleton organization);GO:0031032(actomyosin str…	NA	EC:2.7.11.1
circRNA1238	0	0	0	0	0	0	3.46474	22.5465	0	12.0474	0	0	0	0	0	0	1	6	0	3	-inf	down	0.134161	1	no	chr14	63827245	63833260	+	3	circRNA	ENSBTAT00000074180	ANKRD46	2,3,4	ankyrin repeat domain 46 [Source:VGNC Symbol;Acc:VGNC:25932]	GO:0005515(protein binding);GO:0016020(membrane);GO:0016021(integral component of membrane)	NA	NA
circRNA14674	0	0	0	0	0	59.2088	0	0	0	8.03157	0	0	0	0	0	13	0	0	0	2	-inf	down	0.134441	1	no	chr9	65462963	65481517	-	6	circRNA	ENSBTAT00000054027	ENSBTAG00000013591	chr9:65449240-65462962|chr9:65481517-65502309	cytochrome b5 reductase 4 [Source:VGNC Symbol;Acc:VGNC:50264]	GO:0004128(cytochrome-b5 reductase activity, acting on NAD(P)H);GO:0005783(endoplasmic reticulum);GO:0006091(generation of precursor metabolites and energy);GO:0006801(superoxide metabolic process);GO:0016174(NAD(P)H oxidase activity);GO:0016491(oxidoreductase activity);GO:0016653(oxidoreductase activity, acting on NAD(P)H, heme protein as acceptor);GO:0020037(heme binding);GO:0030073(insulin sec…	00520(Amino sugar and nucleotide sugar metabolism)	EC:1.6.2.2
circRNA12490	0	0	14.7989	4.94453	11.3997	0	0	0	0	0	0	0	3	1	3	0	0	0	0	0	inf	up	0.134679	1	no	chr10	73170546	73191463	+	9	circRNA	ENSBTAT00000084479	SLC38A6	6,7,8,9,10,11,12,13,14	solute carrier family 38 member 6 [Source:VGNC Symbol;Acc:VGNC:34853]	GO:0003333(amino acid transmembrane transport);GO:0005886(plasma membrane);GO:0005887(integral component of plasma membrane);GO:0015171(amino acid transmembrane transporter activity);GO:0016020(membrane);GO:0016021(integral component of membrane)	NA	NA
circRNA3298	0	0	0	0	0	27.3271	6.92948	0	0	4.01579	0	0	0	0	0	6	2	0	0	1	-inf	down	0.135055	1	no	chr3	110669879	110672439	+	4	circRNA	ENSBTAT00000070872	ZMYM6	8,9,10,11	zinc finger MYM-type containing 6 [Source:NCBI gene;Acc:618234]	GO:0000981(DNA-binding transcription factor activity, RNA polymerase II-specific);GO:0005634(nucleus);GO:0006357(regulation of transcription by RNA polymerase II);GO:0007010(cytoskeleton organization);GO:0008270(zinc ion binding);GO:0022604(regulation of cell morphogenesis)	NA	NA
circRNA3241	0	5.52725	0	0	22.7994	18.2181	38.1121	22.5465	3.75857	20.0789	0	1	0	0	6	4	11	6	1	5	-1.8584	down	0.135095	1	no	chr3	94483923	94490449	+	3	circRNA	ENSBTAT00000075740	NRDC	7,8,9	nardilysin convertase [Source:VGNC Symbol;Acc:VGNC:32258]	GO:0003824(catalytic activity);GO:0004222(metalloendopeptidase activity);GO:0005739(mitochondrion);GO:0006508(proteolysis);GO:0046872(metal ion binding);GO:0051044(positive regulation of membrane protein ectodomain proteolysis);GO:0052548(regulation of endopeptidase activity)	NA	EC:3.4.24.61
circRNA14465	0	0	19.7319	0	34.1991	0	0	0	0	0	0	0	4	0	9	0	0	0	0	0	inf	up	0.135132	1	no	chr9	73504096	73510027	-	3	circRNA	ENSBTAT00000074121	ENSBTAG00000017958	chr9:73502433-73504095|chr9:73510027-73511286	Abelson helper integration site 1 [Source:VGNC Symbol;Acc:VGNC:53780]	GO:0001738(morphogenesis of a polarized epithelium);GO:0001947(heart looping);GO:0002092(positive regulation of receptor internalization);GO:0005515(protein binding);GO:0005813(centrosome);GO:0005814(centriole);GO:0005911(cell-cell junction);GO:0005912(adherens junction);GO:0005929(cilium);GO:0007169(transmembrane receptor protein tyrosine kinase signaling pathway);GO:0007417(central nervous syst…	NA	NA
ciRNA1390	0	0	0	0	0	0	27.7179	30.062	0	0	0	0	0	0	0	0	8	8	0	0	-inf	down	0.13517	1	no	chr8	5640895	5661615	+	1	ciRNA	ENSBTAT00000081514	ENSBTAG00000016845	chr8:5640894-5661615	polypeptide N-acetylgalactosaminyltransferase 7 [Source:VGNC Symbol;Acc:VGNC:29235]	GO:0000139(Golgi membrane);GO:0004653(polypeptide N-acetylgalactosaminyltransferase activity);GO:0005794(Golgi apparatus);GO:0006486(protein glycosylation);GO:0006493(protein O-linked glycosylation);GO:0016020(membrane);GO:0016021(integral component of membrane);GO:0016740(transferase activity);GO:0016757(transferase activity, transferring glycosyl groups);GO:0030246(carbohydrate binding)	00512(Mucin type O-glycan biosynthesis)	EC:2.4.1.41
circRNA30423	0	0	39.4638	19.7781	0	0	0	0	0	0	0	0	8	4	0	0	0	0	0	0	inf	up	0.135203	1	no	chr13	3719929	3730169	+	1	intergenic	intergenic_circRNA	intergenic_circRNA	chr13:3719928-3730169	NA	NA	NA	NA
circRNA14312	0	0	39.4638	19.7781	0	0	0	0	0	0	0	0	8	4	0	0	0	0	0	0	inf	up	0.135233	1	no	chr23	27833813	27900846	+	1	intergenic	intergenic_circRNA	intergenic_circRNA	chr23:27833812-27900846	NA	NA	NA	NA
circRNA11795	0	0	39.4638	19.7781	0	0	0	0	0	0	0	0	8	4	0	0	0	0	0	0	inf	up	0.135245	1	no	chr11	62972249	62989432	+	5	circRNA	ENSBTAT00000068031	ENSBTAG00000009299	chr11:62959350-62972248|chr11:62989432-62996522	aftiphilin [Source:VGNC Symbol;Acc:VGNC:25718]	GO:0005634(nucleus);GO:0005737(cytoplasm);GO:0005794(Golgi apparatus);GO:0005829(cytosol);GO:0008565(protein transporter activity);GO:0015031(protein transport);GO:0030121(AP-1 adaptor complex);GO:0030276(clathrin binding);GO:0032588(trans-Golgi network membrane);GO:0043231(intracellular membrane-bounded organelle);GO:0046907(intracellular transport)	NA	NA
circRNA18586	0	0	0	0	0	40.9907	0	26.3042	0	0	0	0	0	0	0	9	0	7	0	0	-inf	down	0.135802	1	no	chr3	112480609	112493870	+	3	circRNA	ENSBTAT00000018720	GIGYF2	4,5,6	GRB10 interacting GYF protein 2 [Source:VGNC Symbol;Acc:VGNC:29356]	GO:0005515(protein binding);GO:0005737(cytoplasm);GO:0005768(endosome);GO:0005783(endoplasmic reticulum);GO:0005794(Golgi apparatus);GO:0005829(cytosol);GO:0007631(feeding behavior);GO:0008344(adult locomotory behavior);GO:0009791(post-embryonic development);GO:0010494(cytoplasmic stress granule);GO:0016021(integral component of membrane);GO:0016441(posttranscriptional gene silencing);GO:0017148(…	NA	NA
circRNA1990	18.073	33.1635	44.3967	49.4453	34.1991	159.408	93.548	52.6085	18.7928	40.1579	3	6	9	10	9	35	27	14	5	10	-1.02378	down	0.135949	1	no	chr23	41526845	41527021	-	1	circRNA	ENSBTAT00000083799	JARID2	6	jumonji and AT-rich interaction domain containing 2 [Source:VGNC Symbol;Acc:VGNC:30371]	GO:0000122(negative regulation of transcription by RNA polymerase II);GO:0000977(RNA polymerase II regulatory region sequence-specific DNA binding);GO:0001227(DNA-binding transcription repressor activity, RNA polymerase II-specific);GO:0001889(liver development);GO:0003677(DNA binding);GO:0003682(chromatin binding);GO:0005634(nucleus);GO:0005739(mitochondrion);GO:0006338(chromatin remodeling);GO:…	04550(Signaling pathways regulating pluripotency of stem cells)	NA
circRNA1094	0	0	9.86594	4.94453	0	0	10.3942	30.062	15.0343	16.0631	0	0	2	1	0	0	3	8	4	4	-2.27241	down	0.136057	1	no	chr15	37898596	37911590	+	2	circRNA	ENSBTAT00000013747	CYP2R1	2,3	cytochrome P450, family 2, subfamily R, polypeptide 1 [Source:NCBI gene;Acc:541302]	GO:0004497(monooxygenase activity);GO:0005506(iron ion binding);GO:0005737(cytoplasm);GO:0006082(organic acid metabolic process);GO:0006805(xenobiotic metabolic process);GO:0008395(steroid hydroxylase activity);GO:0016020(membrane);GO:0016021(integral component of membrane);GO:0016491(oxidoreductase activity);GO:0016705(oxidoreductase activity, acting on paired donors, with incorporation or reduc…	00100(Steroid biosynthesis)	EC:1.14.14.24
circRNA15467	0	0	0	0	0	0	24.2532	33.8197	0	0	0	0	0	0	0	0	7	9	0	0	-inf	down	0.136281	1	no	chr1	149334395	149337700	+	3	circRNA	ENSBTAT00000050511	TTC3	6,7,8	tetratricopeptide repeat domain 3 [Source:VGNC Symbol;Acc:VGNC:36469]	GO:0004842(ubiquitin-protein transferase activity);GO:0005515(protein binding);GO:0005634(nucleus);GO:0005730(nucleolus);GO:0005829(cytosol);GO:0006511(ubiquitin-dependent protein catabolic process);GO:0070936(protein K48-linked ubiquitination)	NA	EC:2.3.2.27
circRNA8936	6.02434	22.109	19.7319	29.6672	7.5998	4.55452	6.92948	0	3.75857	4.01579	1	4	4	6	2	1	2	0	1	1	2.14422	up	0.136353	1	no	chr4	15657008	15670718	+	4	circRNA	ENSBTAT00000018305	MIOS	8,9,10,11	meiosis regulator for oocyte development [Source:VGNC Symbol;Acc:VGNC:31481]	GO:0005515(protein binding);GO:0005634(nucleus);GO:0005654(nucleoplasm);GO:0005765(lysosomal membrane);GO:0005829(cytosol);GO:0030054(cell junction);GO:0032008(positive regulation of TOR signaling);GO:0034198(cellular response to amino acid starvation);GO:0034629(cellular protein-containing complex localization);GO:0061700(GATOR2 complex)	04150(mTOR signaling pathway)	NA
circRNA2306	72.2921	82.9088	73.9945	128.558	0	154.854	166.308	56.3662	127.791	240.947	12	15	15	26	0	34	48	15	34	60	-1.06073	down	0.136498	1	no	chr29	9559686	9577718	+	5	circRNA	ENSBTAT00000083093	PICALM	4,5,6,7,8	phosphatidylinositol binding clathrin assembly protein [Source:VGNC Symbol;Acc:VGNC:32860]	GO:0000149(SNARE binding);GO:0005543(phospholipid binding);GO:0005545(1-phosphatidylinositol binding);GO:0005546(phosphatidylinositol-4,5-bisphosphate binding);GO:0005634(nucleus);GO:0005769(early endosome);GO:0005886(plasma membrane);GO:0005905(clathrin-coated pit);GO:0006897(endocytosis);GO:0006898(receptor-mediated endocytosis);GO:0006900(vesicle budding from membrane);GO:0007409(axonogenesis)…	NA	NA
circRNA6373	0	33.1635	9.86594	49.4453	0	9.10905	65.8301	71.3972	78.9299	28.1105	0	6	2	10	0	2	19	19	21	7	-1.45415	down	0.136556	1	no	chr10	65705316	65712032	-	4	circRNA	ENSBTAT00000073715	DDHD1	6,5,4,3	DDHD domain containing 1 [Source:VGNC Symbol;Acc:VGNC:27943]	GO:0046872(metal ion binding);GO:0090141(positive regulation of mitochondrial fission)	NA	NA
circRNA2796	0	5.52725	0	59.3343	15.1996	0	0	7.5155	0	0	0	1	0	12	4	0	0	2	0	0	3.41316	up	0.136564	1	no	chr5	47651683	47655131	+	3	circRNA	ENSBTAT00000008243	TMBIM4	2,3,4	transmembrane BAX inhibitor motif containing 4 [Source:NCBI gene;Acc:513242]	GO:0016020(membrane);GO:0016021(integral component of membrane)	NA	NA
circRNA13620	0	0	0	0	0	0	20.7884	0	7.51713	4.01579	0	0	0	0	0	0	6	0	2	1	-inf	down	0.136755	1	no	chr2	20948134	20985196	+	4	circRNA	ENSBTAT00000081995	LNPK	7,8,9,10	lunapark, ER junction formation factor [Source:VGNC Symbol;Acc:VGNC:30945]	GO:0005654(nucleoplasm);GO:0005783(endoplasmic reticulum);GO:0005789(endoplasmic reticulum membrane);GO:0007029(endoplasmic reticulum organization);GO:0007596(blood coagulation);GO:0016020(membrane);GO:0016021(integral component of membrane);GO:0030176(integral component of endoplasmic reticulum membrane);GO:0032330(regulation of chondrocyte differentiation);GO:0035115(embryonic forelimb morphoge…	NA	NA
circRNA6135	12.0487	5.52725	0	4.94453	15.1996	4.55452	31.1827	7.5155	33.8271	36.1421	2	1	0	1	4	1	9	2	9	9	-1.58575	down	0.136849	1	no	chr11	88494025	88503702	+	3	circRNA	ENSBTAT00000061437	KIDINS220	2,3,4	kinase D interacting substrate 220 [Source:VGNC Symbol;Acc:VGNC:30579]	GO:0001701(in utero embryonic development);GO:0005515(protein binding);GO:0016020(membrane);GO:0016021(integral component of membrane);GO:0019887(protein kinase regulator activity);GO:0030165(PDZ domain binding);GO:0038180(nerve growth factor signaling pathway);GO:0045859(regulation of protein kinase activity);GO:0048813(dendrite morphogenesis)	04722(Neurotrophin signaling pathway)	NA
circRNA5314	0	0	0	0	0	0	20.7884	0	33.8271	0	0	0	0	0	0	0	6	0	9	0	-inf	down	0.136862	1	no	chr14	69551724	69560027	-	5	circRNA	ENSBTAT00000087394	ENSBTAG00000013621	chr14:69544726-69551723|chr14:69560027-69571502	dpy-19 like 4 [Source:VGNC Symbol;Acc:VGNC:49549]	GO:0000030(mannosyltransferase activity);GO:0005637(nuclear inner membrane);GO:0016020(membrane);GO:0016021(integral component of membrane);GO:0018406(protein C-linked glycosylation via 2'-alpha-mannosyl-L-tryptophan)	NA	NA
circRNA5146	0	0	0	0	0	31.8817	24.2532	0	0	0	0	0	0	0	0	7	7	0	0	0	-inf	down	0.136879	1	no	chr2	118185860	118187144	-	3	circRNA	ENSBTAT00000020915	ENSBTAG00000015752	chr2:118185070-118185860|chr2:118187147-118193640	SP110 nuclear body protein [Source:NCBI gene;Acc:515204]	GO:0003677(DNA binding);GO:0005515(protein binding);GO:0005634(nucleus)	NA	NA
circRNA27515	36.1461	0	0	19.7781	0	0	0	0	0	0	6	0	0	4	0	0	0	0	0	0	inf	up	0.136977	1	no	chr7	30172190	30217253	-	7	circRNA	ENSBTAT00000023329	ENSBTAG00000017550	chr7:30166019-30172189|chr7:30217253-30245889	casein kinase 1 gamma 3 [Source:VGNC Symbol;Acc:VGNC:27768]	GO:0000166(nucleotide binding);GO:0004672(protein kinase activity);GO:0004674(protein serine/threonine kinase activity);GO:0005524(ATP binding);GO:0005634(nucleus);GO:0005737(cytoplasm);GO:0005886(plasma membrane);GO:0006468(protein phosphorylation);GO:0006897(endocytosis);GO:0018105(peptidyl-serine phosphorylation);GO:0018107(peptidyl-threonine phosphorylation);GO:0090263(positive regulation of …	04340(Hedgehog signaling pathway)	EC:2.7.11.1
ciRNA1098	0	0	0	0	0	0	13.859	7.5155	0	8.03157	0	0	0	0	0	0	4	2	0	2	-inf	down	0.137044	1	no	chr19	43120676	43121981	-	1	ciRNA	ENSBTAT00000067174	ENSBTAG00000022520	chr19:43120675-43121981	BRCA1, DNA repair associated [Source:VGNC Symbol;Acc:VGNC:55781]	GO:0000724(double-strand break repair via homologous recombination);GO:0000793(condensed chromosome);GO:0000794(condensed nuclear chromosome);GO:0000800(lateral element);GO:0003677(DNA binding);GO:0003684(damaged DNA binding);GO:0003713(transcription coactivator activity);GO:0003723(RNA binding);GO:0004842(ubiquitin-protein transferase activity);GO:0005634(nucleus);GO:0005694(chromosome);GO:00057…	01524(Platinum drug resistance);03440(Homologous recombination);03460(Fanconi anemia pathway);04120(Ubiquitin mediated proteolysis);04151(PI3K-Akt signaling pathway);05206(MicroRNAs in cancer);05224(Breast cancer)	EC:2.3.2.27
circRNA4655	0	0	0	0	0	27.3271	0	0	33.8271	0	0	0	0	0	0	6	0	0	9	0	-inf	down	0.137219	1	no	chr14	12365661	12404067	-	1	intergenic	intergenic_circRNA	intergenic_circRNA	chr14:12365660-12404067	NA	NA	NA	NA
circRNA12822	12.0487	0	9.86594	9.88905	0	0	0	0	0	0	2	0	2	2	0	0	0	0	0	0	inf	up	0.137284	1	no	chr18	10900204	10910177	+	3	circRNA	ENSBTAT00000012432	USP10	2,3,4	ubiquitin specific peptidase 10 [Source:VGNC Symbol;Acc:VGNC:36710]	GO:0002039(p53 binding);GO:0004197(cysteine-type endopeptidase activity);GO:0004843(thiol-dependent ubiquitin-specific protease activity);GO:0005634(nucleus);GO:0005654(nucleoplasm);GO:0005737(cytoplasm);GO:0005768(endosome);GO:0005769(early endosome);GO:0005829(cytosol);GO:0006281(DNA repair);GO:0006508(proteolysis);GO:0006511(ubiquitin-dependent protein catabolic process);GO:0006914(autophagy);…	NA	EC:3.4.19.12
circRNA15267	12.0487	0	9.86594	9.88905	0	0	0	0	0	0	2	0	2	2	0	0	0	0	0	0	inf	up	0.137328	1	no	chr4	43358827	43360066	-	2	circRNA	ENSBTAT00000066844	PHTF2	7,6	putative homeodomain transcription factor 2 [Source:VGNC Symbol;Acc:VGNC:32849]	GO:0005783(endoplasmic reticulum);GO:0016020(membrane);GO:0016021(integral component of membrane)	NA	NA
circRNA3236	0	0	14.7989	0	0	13.6636	3.46474	26.3042	56.3785	0	0	0	3	0	0	3	1	7	15	0	-2.75371	down	0.137413	1	no	chr3	93878087	93887092	+	5	circRNA	ENSBTAT00000079224	TUT4	10,11,12,13,14	terminal uridylyl transferase 4 [Source:VGNC Symbol;Acc:VGNC:37116]	GO:0001556(oocyte maturation);GO:0001816(cytokine production);GO:0003676(nucleic acid binding);GO:0005634(nucleus);GO:0005730(nucleolus);GO:0005737(cytoplasm);GO:0005829(cytosol);GO:0008270(zinc ion binding);GO:0010586(miRNA metabolic process);GO:0016779(nucleotidyltransferase activity);GO:0031123(RNA 3'-end processing);GO:0031664(regulation of lipopolysaccharide-mediated signaling pathway);GO:00…	NA	EC:2.7.7.52
circRNA2821	0	0	4.93297	0	7.5998	9.10905	10.3942	33.8197	26.31	0	0	0	1	0	2	2	3	9	7	0	-2.66766	down	0.137624	1	no	chr5	62835775	62852823	+	7	circRNA	ENSBTAT00000066670	APAF1	16,17,18,19,20,21,22	apoptotic peptidase activating factor 1 [Source:VGNC Symbol;Acc:VGNC:25999]	GO:0000166(nucleotide binding);GO:0001843(neural tube closure);GO:0005515(protein binding);GO:0005524(ATP binding);GO:0005634(nucleus);GO:0005737(cytoplasm);GO:0005829(cytosol);GO:0006915(apoptotic process);GO:0006919(activation of cysteine-type endopeptidase activity involved in apoptotic process);GO:0007275(multicellular organism development);GO:0007420(brain development);GO:0008635(activation …	01524(Platinum drug resistance);04115(p53 signaling pathway);04210(Apoptosis);04215(Apoptosis - multiple species);05010(Alzheimer disease);05012(Parkinson disease);05014(Amyotrophic lateral sclerosis (ALS));05016(Huntington disease);05134(Legionellosis);05152(Tuberculosis);05160(Hepatitis C);05161(Hepatitis B);05162(Measles);05168(Herpes simplex virus 1 infection);05169(Epstein-Barr virus infecti…	NA
circRNA11349	0	0	0	0	0	45.5452	0	0	18.7928	0	0	0	0	0	0	10	0	0	5	0	-inf	down	0.137626	1	no	chr1	43042866	43048266	+	1	intergenic	intergenic_circRNA	intergenic_circRNA	chr1:43042865-43048266	NA	NA	NA	NA
circRNA19003	0	0	0	0	0	22.7726	31.1827	0	0	0	0	0	0	0	0	5	9	0	0	0	-inf	down	0.138182	1	no	chr11	44848338	44864986	-	1	intergenic	intergenic_circRNA	intergenic_circRNA	chr11:44848337-44864986	NA	NA	NA	NA
circRNA715	24.0974	0	19.7319	49.4453	0	0	6.92948	0	0	0	4	0	4	10	0	0	2	0	0	0	3.75066	up	0.138514	1	no	chr10	73159389	73183850	+	7	circRNA	ENSBTAT00000084479	SLC38A6	5,6,7,8,9,10,11	solute carrier family 38 member 6 [Source:VGNC Symbol;Acc:VGNC:34853]	GO:0003333(amino acid transmembrane transport);GO:0005886(plasma membrane);GO:0005887(integral component of plasma membrane);GO:0015171(amino acid transmembrane transporter activity);GO:0016020(membrane);GO:0016021(integral component of membrane)	NA	NA
circRNA3826	0	11.0545	19.7319	0	3.7999	0	0	0	0	0	0	2	4	0	1	0	0	0	0	0	inf	up	0.138652	1	no	chr9	40471277	40472585	-	2	circRNA	ENSBTAT00000007665	FIG4	15,14	FIG4 phosphoinositide 5-phosphatase [Source:VGNC Symbol;Acc:VGNC:29008]	GO:0005811(lipid droplet);GO:0007033(vacuole organization);GO:0007626(locomotory behavior);GO:0010008(endosome membrane);GO:0031642(negative regulation of myelination);GO:0032288(myelin assembly);GO:0042578(phosphoric ester hydrolase activity);GO:0043231(intracellular membrane-bounded organelle);GO:0043473(pigmentation);GO:0046488(phosphatidylinositol metabolic process);GO:0048666(neuron developm…	00562(Inositol phosphate metabolism)	NA
circRNA13311	0	33.1635	0	19.7781	11.3997	0	0	0	0	4.01579	0	6	0	4	3	0	0	0	0	1	4.00199	up	0.138751	1	no	chr6	102070207	102093416	-	8	circRNA	ENSBTAT00000068634	KLHL8	9,8,7,6,5,4,3,2	kelch like family member 8 [Source:VGNC Symbol;Acc:VGNC:30670]	GO:0005515(protein binding);GO:0005654(nucleoplasm);GO:0006511(ubiquitin-dependent protein catabolic process);GO:0016567(protein ubiquitination);GO:0031463(Cul3-RING ubiquitin ligase complex)	NA	NA
circRNA14285	0	22.109	0	14.8336	0	0	65.8301	18.7887	33.8271	16.0631	0	4	0	3	0	0	19	5	9	4	-1.86435	down	0.138756	1	no	chr16	66238749	66267379	+	1	intergenic	intergenic_circRNA	intergenic_circRNA	chr16:66238748-66267379	NA	NA	NA	NA
circRNA17967	0	0	0	0	0	9.10905	10.3942	0	0	12.0474	0	0	0	0	0	2	3	0	0	3	-inf	down	0.138846	1	no	chr14	26225195	26231958	+	3	circRNA	ENSBTAT00000001253	RAB2A	4,5,6	RAB2A, member RAS oncogene family [Source:VGNC Symbol;Acc:VGNC:33637]	GO:0003924(GTPase activity);GO:0005525(GTP binding);GO:0005794(Golgi apparatus);GO:0006886(intracellular protein transport);GO:0007030(Golgi organization);GO:0019003(GDP binding);GO:0032482(Rab protein signal transduction)	04152(AMPK signaling pathway)	NA
circRNA23231	0	0	0	0	0	0	0	45.093	18.7928	0	0	0	0	0	0	0	0	12	5	0	-inf	down	0.13888	1	no	chr11	69335627	69343376	-	2	circRNA	ENSBTAT00000076188	ENSBTAG00000054158	chr11:69306725-69335626|chr11:69343376-69422523	lysocardiolipin acyltransferase 1 [Source:NCBI gene;Acc:520912]	GO:0005783(endoplasmic reticulum);GO:0005829(cytosol);GO:0016020(membrane);GO:0016021(integral component of membrane);GO:0016746(transferase activity, transferring acyl groups)	00561(Glycerolipid metabolism);00564(Glycerophospholipid metabolism)	2.3.1.51
circRNA21323	0	0	0	0	0	0	13.859	48.8507	0	0	0	0	0	0	0	0	4	13	0	0	-inf	down	0.139278	1	no	chr20	2779820	2792350	+	3	circRNA	ENSBTAT00000082565	ENSBTAG00000024801	chr20:2765751-2779819|chr20:2792350-2796886	RAN binding protein 17 [Source:VGNC Symbol;Acc:VGNC:57359]	GO:0005049(nuclear export signal receptor activity);GO:0005634(nucleus);GO:0005643(nuclear pore);GO:0005737(cytoplasm);GO:0006611(protein export from nucleus);GO:0006886(intracellular protein transport);GO:0008536(Ran GTPase binding)	NA	NA
circRNA3279	36.1461	11.0545	14.7989	54.3898	22.7994	18.2181	10.3942	18.7887	0	4.01579	6	2	3	11	6	4	3	5	0	1	1.43673	up	0.139308	1	no	chr3	106045996	106050568	-	5	circRNA	ENSBTAT00000017775	CAP1	6,5,4,3,2	cyclase associated actin cytoskeleton regulatory protein 1 [Source:VGNC Symbol;Acc:VGNC:26737]	GO:0000902(cell morphogenesis);GO:0003779(actin binding);GO:0007010(cytoskeleton organization);GO:0007163(establishment or maintenance of cell polarity);GO:0008154(actin polymerization or depolymerization);GO:0008179(adenylate cyclase binding);GO:0030036(actin cytoskeleton organization);GO:0030864(cortical actin cytoskeleton)	NA	NA
circRNA10907	0	0	0	0	0	0	13.859	48.8507	0	0	0	0	0	0	0	0	4	13	0	0	-inf	down	0.139372	1	no	chr6	18916075	18954445	+	17	circRNA	ENSBTAT00000005539	ENSBTAG00000004227	chr6:18882565-18916074|chr6:18954445-18980388	TBC1 domain containing kinase [Source:VGNC Symbol;Acc:VGNC:35655]	GO:0004672(protein kinase activity);GO:0005096(GTPase activator activity);GO:0005524(ATP binding);GO:0005737(cytoplasm);GO:0006468(protein phosphorylation);GO:0006886(intracellular protein transport);GO:0008283(cell population proliferation);GO:0017137(Rab GTPase binding);GO:0030036(actin cytoskeleton organization);GO:0030496(midbody);GO:0032006(regulation of TOR signaling);GO:0072686(mitotic spi…	NA	NA
circRNA16939	0	0	0	0	0	4.55452	13.859	15.031	0	0	0	0	0	0	0	1	4	4	0	0	-inf	down	0.13958	1	no	chr1	72111115	72111838	+	2	circRNA	ENSBTAT00000001128	PPP1R2	3,4	protein phosphatase 1 regulatory inhibitor subunit 2 [Source:NCBI gene;Acc:532726]	GO:0004864(protein phosphatase inhibitor activity);GO:0009966(regulation of signal transduction);GO:0032515(negative regulation of phosphoprotein phosphatase activity);GO:0043666(regulation of phosphoprotein phosphatase activity)	NA	NA
circRNA7015	0	0	0	0	0	22.7726	6.92948	0	7.51713	0	0	0	0	0	0	5	2	0	2	0	-inf	down	0.140136	1	no	chr14	62043986	62047582	+	4	circRNA	ENSBTAT00000073766	UBR5	6,7,8,9	ubiquitin protein ligase E3 component n-recognin 5 [Source:VGNC Symbol;Acc:VGNC:36619]	GO:0000209(protein polyubiquitination);GO:0003723(RNA binding);GO:0004842(ubiquitin-protein transferase activity);GO:0005634(nucleus);GO:0005654(nucleoplasm);GO:0005829(cytosol);GO:0006974(cellular response to DNA damage stimulus);GO:0008270(zinc ion binding);GO:0010628(positive regulation of gene expression);GO:0016740(transferase activity);GO:0032991(protein-containing complex);GO:0034450(ubiqu…	04120(Ubiquitin mediated proteolysis)	EC:2.3.2.26
circRNA7166	0	0	0	0	0	22.7726	6.92948	0	7.51713	0	0	0	0	0	0	5	2	0	2	0	-inf	down	0.14017	1	no	chr19	28743087	28848460	-	5	circRNA	ENSBTAT00000044575	STX8	7,6,5,4,3	syntaxin 8 [Source:VGNC Symbol;Acc:VGNC:35444]	GO:0000149(SNARE binding);GO:0005484(SNAP receptor activity);GO:0005768(endosome);GO:0005769(early endosome);GO:0005770(late endosome);GO:0005802(trans-Golgi network);GO:0006886(intracellular protein transport);GO:0006906(vesicle fusion);GO:0012505(endomembrane system);GO:0016020(membrane);GO:0016021(integral component of membrane);GO:0019869(chloride channel inhibitor activity);GO:0019905(syntax…	04130(SNARE interactions in vesicular transport)	NA
circRNA571	0	0	0	0	0	22.7726	0	11.2732	7.51713	0	0	0	0	0	0	5	0	3	2	0	-inf	down	0.140171	1	no	chr10	9221027	9234077	-	6	circRNA	ENSBTAT00000006605	AP3B1	14,13,12,11,10,9	adaptor related protein complex 3 subunit beta 1 [Source:VGNC Symbol;Acc:VGNC:25987]	GO:0005794(Golgi apparatus);GO:0006622(protein targeting to lysosome);GO:0006886(intracellular protein transport);GO:0007596(blood coagulation);GO:0008089(anterograde axonal transport);GO:0015031(protein transport);GO:0016020(membrane);GO:0016182(synaptic vesicle budding from endosome);GO:0016192(vesicle-mediated transport);GO:0019882(antigen processing and presentation);GO:0019903(protein phosph…	04142(Lysosome)	NA
circRNA19013	0	0	0	0	0	18.2181	34.6474	0	0	0	0	0	0	0	0	4	10	0	0	0	-inf	down	0.140207	1	no	chr12	71628494	71630481	+	1	intergenic	intergenic_circRNA	intergenic_circRNA	chr12:71628493-71630481	NA	NA	NA	NA
circRNA93	30.1217	16.5818	44.3967	143.391	212.794	104.754	135.125	394.564	101.481	160.631	5	3	9	29	56	23	39	105	27	40	-1.0032	down	0.14022	1	no	chr13	47729438	47746248	-	7	circRNA	ENSBTAT00000010913	GPCPD1	15,14,13,12,11,10,9	glycerophosphocholine phosphodiesterase 1 [Source:VGNC Symbol;Acc:VGNC:29528]	GO:0005737(cytoplasm);GO:0006629(lipid metabolic process);GO:0007519(skeletal muscle tissue development);GO:0008081(phosphoric diester hydrolase activity);GO:0030246(carbohydrate binding);GO:0046475(glycerophospholipid catabolic process);GO:0047389(glycerophosphocholine phosphodiesterase activity);GO:2001070(starch binding)	00564(Glycerophospholipid metabolism);05231(Choline metabolism in cancer)	EC:3.1.4.2
circRNA5754	0	0	0	0	0	18.2181	10.3942	0	0	4.01579	0	0	0	0	0	4	3	0	0	1	-inf	down	0.140339	1	no	chr13	79303841	79365087	-	5	circRNA	ENSBTAT00000024318	NFATC2	6,5,4,3,2	nuclear factor of activated T cells 2 [Source:VGNC Symbol;Acc:VGNC:32031]	GO:0000122(negative regulation of transcription by RNA polymerase II);GO:0000790(nuclear chromatin);GO:0000976(transcription regulatory region sequence-specific DNA binding);GO:0000978(RNA polymerase II proximal promoter sequence-specific DNA binding);GO:0000981(DNA-binding transcription factor activity, RNA polymerase II-specific);GO:0001227(DNA-binding transcription repressor activity, RNA poly…	04022(cGMP-PKG signaling pathway);04218(Cellular senescence);04310(Wnt signaling pathway);04360(Axon guidance);04370(VEGF signaling pathway);04380(Osteoclast differentiation);04625(C-type lectin receptor signaling pathway);04650(Natural killer cell mediated cytotoxicity);04658(Th1 and Th2 cell differentiation);04659(Th17 cell differentiation);04660(T cell receptor signaling pathway);04662(B cell …	NA
ciRNA830	0	0	0	0	0	0	34.6474	18.7887	0	0	0	0	0	0	0	0	10	5	0	0	-inf	down	0.140366	1	no	chr9	98859931	98867884	+	1	ciRNA	ENSBTAT00000054202	ENSBTAG00000011593	chr9:98859930-98867884	QKI, KH domain containing RNA binding [Source:VGNC Symbol;Acc:VGNC:33597]	GO:0001570(vasculogenesis);GO:0003676(nucleic acid binding);GO:0003723(RNA binding);GO:0005634(nucleus);GO:0005737(cytoplasm);GO:0006397(mRNA processing);GO:0006417(regulation of translation);GO:0007275(multicellular organism development);GO:0007286(spermatid development);GO:0008366(axon ensheathment);GO:0008380(RNA splicing);GO:0010628(positive regulation of gene expression);GO:0017124(SH3 domai…	NA	NA
circRNA11325	0	0	0	0	0	0	10.3942	0	48.8614	0	0	0	0	0	0	0	3	0	13	0	-inf	down	0.140377	1	no	X	105678395	105678852	-	1	intergenic	intergenic_circRNA	intergenic_circRNA	X:105678394-105678852	NA	NA	NA	NA
[truncated: 42,490 more rows]
