# Supplementary material for: Analysis of CircRNA Expression in Peripheral Blood of Holstein Cows in Response to Heat Stress
Source: Int J Mol Sci. 2023 Jun 15;24(12):10150. doi: 10.3390/ijms241210150 (PMC10299673; doi:10.3390/ijms241210150)
Supplement: Supplementary file 1 [file ijms-24-10150-s001.zip › Table S5 Sum1VSSpr1_GO_enrichment_Gene.xlsx]

## Sheet: Sheet1
GO_ID	GO_Term	GO_function	GO_class	Genes	S gene number	TS gene number	B gene number	TB gene number	pvalue
GO:0051729	germline cell cycle switching, mitotic to meiotic cell cycle	biological_process	10	circRNA18923(ENSBTAG00000014099);circRNA26716(YTHDC2)	2	116	2	9230	0.000156603
GO:0034458	3'-5' RNA helicase activity	molecular_function	11	circRNA18923(ENSBTAG00000014099);circRNA26716(YTHDC2)	2	116	3	9230	0.000465939
GO:0071321	cellular response to cGMP	biological_process	9	circRNA2882(PDE3A);circRNA5135(ENSBTAG00000012450)	2	116	4	9230	0.000924211
GO:0008186	RNA-dependent ATPase activity	molecular_function	11	circRNA18923(ENSBTAG00000014099);circRNA26716(YTHDC2)	2	116	4	9230	0.000924211
GO:1990247	N6-methyladenosine-containing RNA binding	molecular_function	7	circRNA18923(ENSBTAG00000014099);circRNA26716(YTHDC2)	2	116	6	9230	0.00227272
GO:0044829	positive regulation by host of viral genome replication	biological_process	9	circRNA18923(ENSBTAG00000014099);circRNA26716(YTHDC2)	2	116	6	9230	0.00227272
GO:0002011	morphogenesis of an epithelial sheet	biological_process	7	circRNA5642(ARHGAP12);circRNA726(MPP5)	2	116	6	9230	0.00227272
GO:0005085	guanyl-nucleotide exchange factor activity	molecular_function	7	circRNA19097(ENSBTAG00000020726);circRNA23085(ENSBTAG00000014612);circRNA27183(DOCK7);circRNA27332(ENSBTAG00000010718);circRNA27860(ANKRD27);circRNA5135(ENSBTAG00000012450)	6	116	112	9230	0.00280863
GO:0060394	negative regulation of pathway-restricted SMAD protein phosphorylation	biological_process	11	circRNA14580(ENSBTAG00000010351);circRNA1609(SNX25)	2	116	7	9230	0.0031557
GO:1900242	regulation of synaptic vesicle endocytosis	biological_process	8	circRNA12923(ROCK1);circRNA8752(LRRK2)	2	116	7	9230	0.0031557
GO:1902808	positive regulation of cell cycle G1/S phase transition	biological_process	10	circRNA22544(EZH2);circRNA27814(STXBP4)	2	116	7	9230	0.0031557
GO:0048599	oocyte development	biological_process	6	circRNA18923(ENSBTAG00000014099);circRNA26716(YTHDC2)	2	116	7	9230	0.0031557
GO:0046628	positive regulation of insulin receptor signaling pathway	biological_process	9	circRNA10712(ENSBTAG00000023523);circRNA26569(ENSBTAG00000004427)	2	116	7	9230	0.0031557
GO:0052548	regulation of endopeptidase activity	biological_process	10	circRNA22606(NRDC);circRNA4902(ENSBTAG00000021174)	2	116	7	9230	0.0031557
GO:0030512	negative regulation of transforming growth factor beta receptor signaling pathway	biological_process	10	circRNA14580(ENSBTAG00000010351);circRNA1609(SNX25);circRNA1930(ZNF451)	3	116	25	9230	0.00363634
GO:0010508	positive regulation of autophagy	biological_process	9	circRNA12923(ROCK1);circRNA8752(LRRK2);ciRNA556(TP53INP1)	3	116	25	9230	0.00363634
GO:0090263	positive regulation of canonical Wnt signaling pathway	biological_process	10	circRNA11851(ENSBTAG00000006027);circRNA14780(USP34);circRNA2560(NFKB1);circRNA8752(LRRK2)	4	116	52	9230	0.00403005
GO:0071560	cellular response to transforming growth factor beta stimulus	biological_process	8	circRNA2882(PDE3A);circRNA4205(ENSBTAG00000019472);ciRNA3301(ENSBTAG00000015894)	3	116	27	9230	0.00454096
GO:0045060	negative thymic T cell selection	biological_process	6	circRNA14021(ENSBTAG00000023144);circRNA23085(ENSBTAG00000014612)	2	116	9	9230	0.0053215
GO:0051044	positive regulation of membrane protein ectodomain proteolysis	biological_process	9	circRNA22606(NRDC);circRNA4902(ENSBTAG00000021174)	2	116	9	9230	0.0053215
GO:0000149	SNARE binding	molecular_function	5	circRNA27860(ANKRD27);circRNA2942(VPS50);circRNA8752(LRRK2)	3	116	29	9230	0.00557036
GO:0031647	regulation of protein stability	biological_process	5	circRNA11851(ENSBTAG00000006027);circRNA14780(USP34);circRNA27512(ENSBTAG00000026283);circRNA8752(LRRK2)	4	116	57	9230	0.00560486
GO:0017048	Rho GTPase binding	molecular_function	9	circRNA12923(ROCK1);circRNA21830(DIAPH3);circRNA8752(LRRK2)	3	116	30	9230	0.00613326
GO:0031123	RNA 3'-end processing	biological_process	10	circRNA13581(TUT4);circRNA2191(PAPOLA)	2	116	10	9230	0.00659746
GO:0004652	polynucleotide adenylyltransferase activity	molecular_function	8	circRNA2191(PAPOLA);ciRNA351(ENSBTAG00000006751)	2	116	11	9230	0.00799766
GO:0019933	cAMP-mediated signaling	biological_process	8	circRNA2882(PDE3A);circRNA5135(ENSBTAG00000012450)	2	116	11	9230	0.00799766
GO:0035770	ribonucleoprotein granule	cellular_component	6	circRNA18923(ENSBTAG00000014099);circRNA26716(YTHDC2)	2	116	11	9230	0.00799766
GO:0070491	repressing transcription factor binding	molecular_function	7	circRNA2951(HDAC9);circRNA5144(ENSBTAG00000010390);ciRNA292(ENSBTAG00000004104)	3	116	33	9230	0.00802055
GO:0043631	RNA polyadenylation	biological_process	9	circRNA2191(PAPOLA);ciRNA351(ENSBTAG00000006751)	2	116	12	9230	0.00951884
GO:0045059	positive thymic T cell selection	biological_process	6	circRNA14021(ENSBTAG00000023144);circRNA23085(ENSBTAG00000014612)	2	116	12	9230	0.00951884
GO:0007264	small GTPase mediated signal transduction	biological_process	6	circRNA23085(ENSBTAG00000014612);circRNA27183(DOCK7);circRNA27332(ENSBTAG00000010718);circRNA5135(ENSBTAG00000012450)	4	116	69	9230	0.0109372
GO:0032801	receptor catabolic process	biological_process	7	circRNA14580(ENSBTAG00000010351);circRNA1609(SNX25)	2	116	13	9230	0.0111578
GO:0034713	type I transforming growth factor beta receptor binding	molecular_function	8	circRNA14580(ENSBTAG00000010351);circRNA1609(SNX25)	2	116	13	9230	0.0111578
GO:0045860	positive regulation of protein kinase activity	biological_process	11	circRNA1291(MMD);circRNA5135(ENSBTAG00000012450);circRNA5512(ENSBTAG00000022808)	3	116	38	9230	0.0118519
GO:0035749	myelin sheath adaxonal region	cellular_component	4	circRNA726(MPP5)	1	116	1	9230	0.0125677
GO:1904454	ubiquitin-specific protease activity involved in positive regulation of ERAD pathway	molecular_function	6	circRNA3637(USP13)	1	116	1	9230	0.0125677
GO:0072703	cellular response to methyl methanesulfonate	biological_process	7	ciRNA556(TP53INP1)	1	116	1	9230	0.0125677
GO:0062069	GARP complex binding	molecular_function	5	circRNA2825(UHRF1BP1L)	1	116	1	9230	0.0125677
GO:0035750	protein localization to myelin sheath abaxonal region	biological_process	7	circRNA726(MPP5)	1	116	1	9230	0.0125677
GO:0003333	amino acid transmembrane transport	biological_process	11	circRNA26361(ENSBTAG00000007931);circRNA6397(SLC38A6)	2	116	14	9230	0.0129113
GO:0001556	oocyte maturation	biological_process	5	circRNA13581(TUT4);circRNA2882(PDE3A)	2	116	14	9230	0.0129113
GO:0010506	regulation of autophagy	biological_process	8	circRNA3637(USP13);circRNA8752(LRRK2);ciRNA556(TP53INP1)	3	116	40	9230	0.0136318
GO:0007286	spermatid development	biological_process	6	circRNA18923(ENSBTAG00000014099);circRNA24545(ENSBTAG00000021921);circRNA26716(YTHDC2)	3	116	41	9230	0.0145757
GO:0015171	amino acid transmembrane transporter activity	molecular_function	7	circRNA26361(ENSBTAG00000007931);circRNA6397(SLC38A6)	2	116	15	9230	0.0147764
GO:0036459	thiol-dependent ubiquitinyl hydrolase activity	molecular_function	9	circRNA11851(ENSBTAG00000006027);circRNA14780(USP34);circRNA3637(USP13);ciRNA2419(ENSBTAG00000020089)	4	116	77	9230	0.0158653
GO:0042098	T cell proliferation	biological_process	8	circRNA14021(ENSBTAG00000023144);circRNA23085(ENSBTAG00000014612)	2	116	16	9230	0.01675
GO:0070555	response to interleukin-1	biological_process	7	circRNA18923(ENSBTAG00000014099);circRNA26716(YTHDC2)	2	116	16	9230	0.01675
GO:0045814	negative regulation of gene expression, epigenetic	biological_process	9	circRNA22544(EZH2);circRNA27437(ENSBTAG00000008595)	2	116	16	9230	0.01675
GO:0070063	RNA polymerase binding	molecular_function	6	circRNA18923(ENSBTAG00000014099);circRNA26716(YTHDC2)	2	116	16	9230	0.01675
GO:0016579	protein deubiquitination	biological_process	9	circRNA11851(ENSBTAG00000006027);circRNA14780(USP34);circRNA3637(USP13);ciRNA2419(ENSBTAG00000020089)	4	116	80	9230	0.0180209
GO:0004222	metalloendopeptidase activity	molecular_function	8	circRNA22606(NRDC);circRNA29605(ADAM19);circRNA4902(ENSBTAG00000021174)	3	116	45	9230	0.0187146
GO:0001649	osteoblast differentiation	biological_process	6	ciRNA292(ENSBTAG00000004104);ciRNA3301(ENSBTAG00000015894)	2	116	17	9230	0.0188291
GO:2001238	positive regulation of extrinsic apoptotic signaling pathway	biological_process	10	circRNA14021(ENSBTAG00000023144);ciRNA3301(ENSBTAG00000015894)	2	116	17	9230	0.0188291
GO:0005515	protein binding	molecular_function	4	circRNA11103(ENSBTAG00000001887);circRNA11955(ENSBTAG00000006186);circRNA13546(FNBP1L);circRNA13862(AHI1);circRNA14021(ENSBTAG00000023144);circRNA1729(PHLPP1);circRNA17743(ATAD2B);circRNA18853(SUSD1);circRNA18923(ENSBTAG00000014099);circRNA19097(ENSBTAG00000020726);circRNA20868(EIF4G3);circRNA20969(ANKRD28);circRNA21706(ENSBTAG00000005209);circRNA22544(EZH2);circRNA23056(ENSBTAG00000005083);circR…	36	116	2075	9230	0.0201132
GO:0034612	response to tumor necrosis factor	biological_process	7	circRNA18923(ENSBTAG00000014099);circRNA26716(YTHDC2)	2	116	18	9230	0.0210109
GO:0004843	thiol-dependent ubiquitin-specific protease activity	molecular_function	10	circRNA11851(ENSBTAG00000006027);circRNA14780(USP34);circRNA3637(USP13);ciRNA2419(ENSBTAG00000020089)	4	116	86	9230	0.0228581
GO:0014834	skeletal muscle satellite cell maintenance involved in skeletal muscle regeneration	biological_process	5	circRNA22544(EZH2)	1	116	2	9230	0.0249788
GO:0016598	protein arginylation	biological_process	9	circRNA14468(ENSBTAG00000003178)	1	116	2	9230	0.0249788
GO:0035544	negative regulation of SNARE complex assembly	biological_process	8	circRNA27860(ANKRD27)	1	116	2	9230	0.0249788
GO:0032287	peripheral nervous system myelin maintenance	biological_process	8	circRNA726(MPP5)	1	116	2	9230	0.0249788
GO:1905279	regulation of retrograde transport, endosome to Golgi	biological_process	7	circRNA8752(LRRK2)	1	116	2	9230	0.0249788
GO:0039008	pronephric nephron tubule morphogenesis	biological_process	10	circRNA13862(AHI1)	1	116	2	9230	0.0249788
GO:0034211	GTP-dependent protein kinase activity	molecular_function	9	circRNA8752(LRRK2)	1	116	2	9230	0.0249788
GO:0070838	divalent metal ion transport	biological_process	9	circRNA13374(SLC41A2)	1	116	2	9230	0.0249788
GO:1990678	histone H4-K16 deacetylation	biological_process	13	circRNA2951(HDAC9)	1	116	2	9230	0.0249788
GO:0097746	regulation of blood vessel diameter	biological_process	8	circRNA12923(ROCK1)	1	116	2	9230	0.0249788
GO:0034998	oligosaccharyltransferase I complex	cellular_component	8	circRNA24458(ENSBTAG00000007438)	1	116	2	9230	0.0249788
GO:1990776	response to angiotensin	biological_process	7	circRNA12923(ROCK1)	1	116	2	9230	0.0249788
GO:0030026	cellular manganese ion homeostasis	biological_process	12	circRNA5456(ENSBTAG00000011626)	1	116	2	9230	0.0249788
GO:0018193	peptidyl-amino acid modification	biological_process	9	circRNA27512(ENSBTAG00000026283)	1	116	2	9230	0.0249788
GO:0043489	RNA stabilization	biological_process	10	ciRNA351(ENSBTAG00000006751)	1	116	2	9230	0.0249788
GO:0051800	phosphatidylinositol-3,4-bisphosphate 3-phosphatase activity	molecular_function	11	circRNA12069(ENSBTAG00000009498)	1	116	2	9230	0.0249788
GO:0046633	alpha-beta T cell proliferation	biological_process	9	circRNA23085(ENSBTAG00000014612)	1	116	2	9230	0.0249788
GO:0002277	myeloid dendritic cell activation involved in immune response	biological_process	8	circRNA23085(ENSBTAG00000014612)	1	116	2	9230	0.0249788
GO:2000616	negative regulation of histone H3-K9 acetylation	biological_process	12	circRNA1930(ZNF451)	1	116	2	9230	0.0249788
GO:0035844	cloaca development	biological_process	5	circRNA13862(AHI1)	1	116	2	9230	0.0249788
GO:1901077	regulation of relaxation of muscle	biological_process	8	circRNA5144(ENSBTAG00000010390)	1	116	2	9230	0.0249788
GO:0034739	histone deacetylase activity (H4-K16 specific	molecular_function	8	circRNA2951(HDAC9)	1	116	2	9230	0.0249788
GO:1903125	negative regulation of thioredoxin peroxidase activity by peptidyl-threonine phosphorylation	biological_process	11	circRNA8752(LRRK2)	1	116	2	9230	0.0249788
GO:0004883	glucocorticoid receptor activity	molecular_function	6	circRNA4205(ENSBTAG00000019472)	1	116	2	9230	0.0249788
GO:0032677	regulation of interleukin-8 production	biological_process	7	circRNA14021(ENSBTAG00000023144)	1	116	2	9230	0.0249788
GO:0002711	positive regulation of T cell mediated immunity	biological_process	10	circRNA14021(ENSBTAG00000023144)	1	116	2	9230	0.0249788
GO:0071316	cellular response to nicotine	biological_process	7	circRNA2560(NFKB1)	1	116	2	9230	0.0249788
GO:0045083	negative regulation of interleukin-12 biosynthetic process	biological_process	9	circRNA2560(NFKB1)	1	116	2	9230	0.0249788
GO:0045085	negative regulation of interleukin-2 biosynthetic process	biological_process	9	circRNA14021(ENSBTAG00000023144)	1	116	2	9230	0.0249788
GO:1900127	positive regulation of hyaluronan biosynthetic process	biological_process	9	circRNA2560(NFKB1)	1	116	2	9230	0.0249788
GO:0002925	positive regulation of humoral immune response mediated by circulating immunoglobulin	biological_process	12	circRNA14021(ENSBTAG00000023144)	1	116	2	9230	0.0249788
GO:1904887	Wnt signalosome assembly	biological_process	7	circRNA8752(LRRK2)	1	116	2	9230	0.0249788
GO:0015410	manganese-transporting ATPase activity	molecular_function	11	circRNA5456(ENSBTAG00000011626)	1	116	2	9230	0.0249788
GO:0043395	heparan sulfate proteoglycan binding	molecular_function	6	circRNA14021(ENSBTAG00000023144)	1	116	2	9230	0.0249788
GO:0070121	Kupffer's vesicle development	biological_process	5	circRNA13862(AHI1)	1	116	2	9230	0.0249788
GO:2000049	positive regulation of cell-cell adhesion mediated by cadherin	biological_process	8	circRNA29605(ADAM19)	1	116	2	9230	0.0249788
GO:0031697	beta-1 adrenergic receptor binding	molecular_function	8	circRNA5135(ENSBTAG00000012450)	1	116	2	9230	0.0249788
GO:0036479	peroxidase inhibitor activity	molecular_function	6	circRNA8752(LRRK2)	1	116	2	9230	0.0249788
GO:0060124	positive regulation of growth hormone secretion	biological_process	11	circRNA19097(ENSBTAG00000020726)	1	116	2	9230	0.0249788
GO:0098532	histone H3-K27 trimethylation	biological_process	14	circRNA22544(EZH2)	1	116	2	9230	0.0249788
GO:0140058	neuron projection arborization	biological_process	9	circRNA12923(ROCK1)	1	116	2	9230	0.0249788
GO:0031664	regulation of lipopolysaccharide-mediated signaling pathway	biological_process	7	circRNA13581(TUT4)	1	116	2	9230	0.0249788
GO:0047389	glycerophosphocholine phosphodiesterase activity	molecular_function	8	circRNA5677(GPCPD1)	1	116	2	9230	0.0249788
GO:0031998	regulation of fatty acid beta-oxidation	biological_process	8	circRNA1466(LONP2)	1	116	2	9230	0.0249788
GO:0039023	pronephric duct morphogenesis	biological_process	9	circRNA13862(AHI1)	1	116	2	9230	0.0249788
GO:0035564	regulation of kidney size	biological_process	6	circRNA8752(LRRK2)	1	116	2	9230	0.0249788
GO:0002667	regulation of T cell anergy	biological_process	8	circRNA1729(PHLPP1)	1	116	2	9230	0.0249788
GO:2001070	starch binding	molecular_function	6	circRNA5677(GPCPD1)	1	116	2	9230	0.0249788
GO:0097487	multivesicular body, internal vesicle	cellular_component	7	circRNA8752(LRRK2)	1	116	2	9230	0.0249788
GO:0031547	brain-derived neurotrophic factor receptor signaling pathway	biological_process	8	circRNA5135(ENSBTAG00000012450)	1	116	2	9230	0.0249788
GO:0032473	cytoplasmic side of mitochondrial outer membrane	cellular_component	5	circRNA8752(LRRK2)	1	116	2	9230	0.0249788
GO:0043402	glucocorticoid mediated signaling pathway	biological_process	7	circRNA4205(ENSBTAG00000019472)	1	116	2	9230	0.0249788
GO:0062101	peptidyl-aspartic acid 3-dioxygenase activity	molecular_function	5	circRNA27512(ENSBTAG00000026283)	1	116	2	9230	0.0249788
GO:1904713	beta-catenin destruction complex binding	molecular_function	5	circRNA8752(LRRK2)	1	116	2	9230	0.0249788
GO:1903215	negative regulation of protein targeting to mitochondrion	biological_process	10	circRNA8752(LRRK2)	1	116	2	9230	0.0249788
GO:0090204	protein localization to nuclear pore	biological_process	10	circRNA26569(ENSBTAG00000004427)	1	116	2	9230	0.0249788
GO:0048017	inositol lipid-mediated signaling	biological_process	6	circRNA5055(ENSBTAG00000017490)	1	116	2	9230	0.0249788
GO:1904772	response to tetrachloromethane	biological_process	6	circRNA22544(EZH2)	1	116	2	9230	0.0249788
GO:0065001	specification of axis polarity	biological_process	5	circRNA13862(AHI1)	1	116	2	9230	0.0249788
GO:0051154	negative regulation of striated muscle cell differentiation	biological_process	9	circRNA22544(EZH2)	1	116	2	9230	0.0249788
GO:2000626	negative regulation of miRNA catabolic process	biological_process	10	ciRNA351(ENSBTAG00000006751)	1	116	2	9230	0.0249788
GO:0050857	positive regulation of antigen receptor-mediated signaling pathway	biological_process	9	circRNA14021(ENSBTAG00000023144)	1	116	2	9230	0.0249788
GO:0004597	peptide-aspartate beta-dioxygenase activity	molecular_function	7	circRNA27512(ENSBTAG00000026283)	1	116	2	9230	0.0249788
GO:0045605	negative regulation of epidermal cell differentiation	biological_process	9	circRNA22544(EZH2)	1	116	2	9230	0.0249788
GO:2000630	positive regulation of miRNA metabolic process	biological_process	9	circRNA2560(NFKB1)	1	116	2	9230	0.0249788
GO:0046631	alpha-beta T cell activation	biological_process	8	circRNA23085(ENSBTAG00000014612)	1	116	2	9230	0.0249788
GO:2000473	positive regulation of hematopoietic stem cell migration	biological_process	9	circRNA14021(ENSBTAG00000023144)	1	116	2	9230	0.0249788
GO:0014041	regulation of neuron maturation	biological_process	10	circRNA8752(LRRK2)	1	116	2	9230	0.0249788
GO:0034062	5'-3' RNA polymerase activity	molecular_function	8	ciRNA351(ENSBTAG00000006751)	1	116	2	9230	0.0249788
GO:0045200	establishment of neuroblast polarity	biological_process	6	circRNA27183(DOCK7)	1	116	2	9230	0.0249788
GO:1901844	regulation of cell communication by electrical coupling involved in cardiac conduction	biological_process	8	circRNA5144(ENSBTAG00000010390)	1	116	2	9230	0.0249788
GO:0051717	inositol-1,3,4,5-tetrakisphosphate 3-phosphatase activity	molecular_function	10	circRNA12069(ENSBTAG00000009498)	1	116	2	9230	0.0249788
GO:0010459	negative regulation of heart rate	biological_process	10	circRNA5144(ENSBTAG00000010390)	1	116	2	9230	0.0249788
GO:0110061	regulation of angiotensin-activated signaling pathway	biological_process	9	circRNA12923(ROCK1)	1	116	2	9230	0.0249788
GO:1904385	cellular response to angiotensin	biological_process	8	circRNA2560(NFKB1)	1	116	2	9230	0.0249788
GO:0106003	amyloid-beta complex	cellular_component	4	circRNA12923(ROCK1)	1	116	2	9230	0.0249788
GO:0032468	Golgi calcium ion homeostasis	biological_process	12	circRNA5456(ENSBTAG00000011626)	1	116	2	9230	0.0249788
GO:0070566	adenylyltransferase activity	molecular_function	7	ciRNA351(ENSBTAG00000006751)	1	116	2	9230	0.0249788
GO:0072509	divalent inorganic cation transmembrane transporter activity	molecular_function	8	circRNA13374(SLC41A2)	1	116	2	9230	0.0249788
GO:0002923	regulation of humoral immune response mediated by circulating immunoglobulin	biological_process	11	circRNA14021(ENSBTAG00000023144)	1	116	2	9230	0.0249788
GO:0016314	phosphatidylinositol-3,4,5-trisphosphate 3-phosphatase activity	molecular_function	10	circRNA12069(ENSBTAG00000009498)	1	116	2	9230	0.0249788
GO:1901841	regulation of high voltage-gated calcium channel activity	biological_process	10	circRNA5144(ENSBTAG00000010390)	1	116	2	9230	0.0249788
GO:1900383	regulation of synaptic plasticity by receptor localization to synapse	biological_process	8	circRNA5287(ENSBTAG00000030994)	1	116	2	9230	0.0249788
GO:0004057	arginyltransferase activity	molecular_function	7	circRNA14468(ENSBTAG00000003178)	1	116	2	9230	0.0249788
GO:1902992	negative regulation of amyloid precursor protein catabolic process	biological_process	9	circRNA12923(ROCK1)	1	116	2	9230	0.0249788
GO:0098981	cholinergic synapse	cellular_component	4	circRNA5055(ENSBTAG00000017490)	1	116	2	9230	0.0249788
GO:0007638	mechanosensory behavior	biological_process	4	circRNA24545(ENSBTAG00000021921)	1	116	2	9230	0.0249788
GO:0001766	membrane raft polarization	biological_process	8	circRNA23085(ENSBTAG00000014612)	1	116	2	9230	0.0249788
GO:0048022	negative regulation of melanin biosynthetic process	biological_process	9	circRNA5135(ENSBTAG00000012450)	1	116	2	9230	0.0249788
GO:1902803	regulation of synaptic vesicle transport	biological_process	7	circRNA8752(LRRK2)	1	116	2	9230	0.0249788
GO:1902692	regulation of neuroblast proliferation	biological_process	9	circRNA8752(LRRK2)	1	116	2	9230	0.0249788
GO:0030862	positive regulation of polarized epithelial cell differentiation	biological_process	9	circRNA13862(AHI1)	1	116	2	9230	0.0249788
GO:0090394	negative regulation of excitatory postsynaptic potential	biological_process	9	circRNA8752(LRRK2)	1	116	2	9230	0.0249788
GO:0040036	regulation of fibroblast growth factor receptor signaling pathway	biological_process	8	ciRNA292(ENSBTAG00000004104)	1	116	2	9230	0.0249788
GO:1901879	regulation of protein depolymerization	biological_process	8	circRNA27512(ENSBTAG00000026283)	1	116	2	9230	0.0249788
GO:0099400	caveola neck	cellular_component	5	circRNA8752(LRRK2)	1	116	2	9230	0.0249788
GO:0036333	hepatocyte homeostasis	biological_process	7	circRNA22544(EZH2)	1	116	2	9230	0.0249788
GO:0044855	plasma membrane raft distribution	biological_process	8	circRNA14021(ENSBTAG00000023144)	1	116	2	9230	0.0249788
GO:0001960	negative regulation of cytokine-mediated signaling pathway	biological_process	9	circRNA14021(ENSBTAG00000023144)	1	116	2	9230	0.0249788
GO:0071599	otic vesicle development	biological_process	7	circRNA13862(AHI1)	1	116	2	9230	0.0249788
GO:0035091	phosphatidylinositol binding	molecular_function	6	circRNA14580(ENSBTAG00000010351);circRNA1609(SNX25);circRNA23056(ENSBTAG00000005083);circRNA5055(ENSBTAG00000017490)	4	116	89	9230	0.0255461
GO:0007159	leukocyte cell-cell adhesion	biological_process	6	circRNA12923(ROCK1);circRNA14021(ENSBTAG00000023144)	2	116	20	9230	0.0256708
GO:0032092	positive regulation of protein binding	biological_process	7	circRNA19097(ENSBTAG00000020726);circRNA5135(ENSBTAG00000012450);circRNA8752(LRRK2)	3	116	51	9230	0.0260223
GO:0010468	regulation of gene expression	biological_process	7	circRNA14021(ENSBTAG00000023144);circRNA1930(ZNF451);circRNA22544(EZH2);circRNA8752(LRRK2);ciRNA292(ENSBTAG00000004104)	5	116	134	9230	0.0266745
GO:0030036	actin cytoskeleton organization	biological_process	7	circRNA10500(ENSBTAG00000022777);circRNA12923(ROCK1);circRNA21830(DIAPH3);circRNA23085(ENSBTAG00000014612)	4	116	91	9230	0.0274397
GO:0070577	lysine-acetylated histone binding	molecular_function	6	circRNA17743(ATAD2B);circRNA19164(ENSBTAG00000014124)	2	116	21	9230	0.0281434
GO:0016311	dephosphorylation	biological_process	7	circRNA12069(ENSBTAG00000009498);circRNA14021(ENSBTAG00000023144);circRNA24010(CDC14A);circRNA3147(CDC14A);circRNA4474(ENSBTAG00000008401)	4	116	93	9230	0.0294153
GO:0002244	hematopoietic progenitor cell differentiation	biological_process	6	circRNA14021(ENSBTAG00000023144);circRNA19097(ENSBTAG00000020726);ciRNA351(ENSBTAG00000006751)	3	116	54	9230	0.0301715
GO:0034459	ATP-dependent 3'-5' RNA helicase activity	molecular_function	12	circRNA18923(ENSBTAG00000014099);circRNA26716(YTHDC2)	2	116	22	9230	0.0307075
GO:0048705	skeletal system morphogenesis	biological_process	6	ciRNA292(ENSBTAG00000004104);ciRNA3301(ENSBTAG00000015894)	2	116	23	9230	0.0333604
GO:0014013	regulation of gliogenesis	biological_process	9	circRNA22544(EZH2)	1	116	3	9230	0.0372353
GO:0051562	negative regulation of mitochondrial calcium ion concentration	biological_process	13	circRNA24459(ENSBTAG00000015943)	1	116	3	9230	0.0372353
GO:0098857	membrane microdomain	cellular_component	5	circRNA14021(ENSBTAG00000023144)	1	116	3	9230	0.0372353
GO:0070997	neuron death	biological_process	5	circRNA8752(LRRK2)	1	116	3	9230	0.0372353
GO:0032534	regulation of microvillus assembly	biological_process	10	circRNA5055(ENSBTAG00000017490)	1	116	3	9230	0.0372353
GO:1903615	positive regulation of protein tyrosine phosphatase activity	biological_process	13	circRNA14021(ENSBTAG00000023144)	1	116	3	9230	0.0372353
GO:1990239	steroid hormone binding	molecular_function	6	circRNA4205(ENSBTAG00000019472)	1	116	3	9230	0.0372353
GO:0044313	protein K6-linked deubiquitination	biological_process	10	circRNA3637(USP13)	1	116	3	9230	0.0372353
GO:2000096	positive regulation of Wnt signaling pathway, planar cell polarity pathway	biological_process	11	circRNA19164(ENSBTAG00000014124)	1	116	3	9230	0.0372353
GO:0032970	regulation of actin filament-based process	biological_process	6	circRNA12923(ROCK1)	1	116	3	9230	0.0372353
GO:0071287	cellular response to manganese ion	biological_process	8	circRNA8752(LRRK2)	1	116	3	9230	0.0372353
GO:0060633	negative regulation of transcription initiation from RNA polymerase II promoter	biological_process	11	circRNA1930(ZNF451)	1	116	3	9230	0.0372353
GO:0061001	regulation of dendritic spine morphogenesis	biological_process	10	circRNA8752(LRRK2)	1	116	3	9230	0.0372353
GO:1905451	positive regulation of Fc-gamma receptor signaling pathway involved in phagocytosis	biological_process	8	circRNA14021(ENSBTAG00000023144)	1	116	3	9230	0.0372353
GO:0010956	negative regulation of calcidiol 1-monooxygenase activity	biological_process	12	circRNA2560(NFKB1)	1	116	3	9230	0.0372353
GO:0001738	morphogenesis of a polarized epithelium	biological_process	7	circRNA13862(AHI1)	1	116	3	9230	0.0372353
GO:2000648	positive regulation of stem cell proliferation	biological_process	8	circRNA14021(ENSBTAG00000023144)	1	116	3	9230	0.0372353
GO:0042608	T cell receptor binding	molecular_function	6	circRNA23085(ENSBTAG00000014612)	1	116	3	9230	0.0372353
GO:1902636	kinociliary basal body	cellular_component	8	circRNA24010(CDC14A);circRNA3147(CDC14A)	1	116	3	9230	0.0372353
GO:0001672	regulation of chromatin assembly or disassembly	biological_process	10	circRNA1416(TLK2)	1	116	3	9230	0.0372353
GO:0019835	cytolysis	biological_process	4	circRNA1291(MMD)	1	116	3	9230	0.0372353
GO:0021884	forebrain neuron development	biological_process	8	circRNA5135(ENSBTAG00000012450)	1	116	3	9230	0.0372353
GO:1900223	positive regulation of amyloid-beta clearance	biological_process	7	circRNA12923(ROCK1)	1	116	3	9230	0.0372353
GO:0086004	regulation of cardiac muscle cell contraction	biological_process	11	circRNA5144(ENSBTAG00000010390)	1	116	3	9230	0.0372353
GO:0042487	regulation of odontogenesis of dentin-containing tooth	biological_process	9	ciRNA292(ENSBTAG00000004104)	1	116	3	9230	0.0372353
GO:0004630	phospholipase D activity	molecular_function	8	circRNA5055(ENSBTAG00000017490)	1	116	3	9230	0.0372353
GO:0031213	RSF complex	cellular_component	9	circRNA2327(RSF1)	1	116	3	9230	0.0372353
GO:0042720	mitochondrial inner membrane peptidase complex	cellular_component	6	circRNA1133(IMMP1L)	1	116	3	9230	0.0372353
GO:0031440	regulation of mRNA 3'-end processing	biological_process	9	circRNA2191(PAPOLA)	1	116	3	9230	0.0372353
GO:0043219	lateral loop	cellular_component	4	circRNA726(MPP5)	1	116	3	9230	0.0372353
GO:0070290	N-acylphosphatidylethanolamine-specific phospholipase D activity	molecular_function	8	circRNA5055(ENSBTAG00000017490)	1	116	3	9230	0.0372353
GO:0032511	late endosome to vacuole transport via multivesicular body sorting pathway	biological_process	9	circRNA9620(TMEM50B)	1	116	3	9230	0.0372353
GO:0042264	peptidyl-aspartic acid hydroxylation	biological_process	10	circRNA27512(ENSBTAG00000026283)	1	116	3	9230	0.0372353
GO:0070314	G1 to G0 transition	biological_process	5	circRNA22544(EZH2)	1	116	3	9230	0.0372353
GO:0016569	covalent chromatin modification	biological_process	6	circRNA2509(CHD1)	1	116	3	9230	0.0372353
GO:0001768	establishment of T cell polarity	biological_process	7	circRNA23085(ENSBTAG00000014612)	1	116	3	9230	0.0372353
GO:0071108	protein K48-linked deubiquitination	biological_process	10	circRNA11851(ENSBTAG00000006027);circRNA14780(USP34)	2	116	25	9230	0.0389225
GO:0000118	histone deacetylase complex	cellular_component	7	circRNA10995(ENSBTAG00000009611);circRNA2951(HDAC9)	2	116	26	9230	0.0418266
GO:0008138	protein tyrosine/serine/threonine phosphatase activity	molecular_function	9	circRNA12069(ENSBTAG00000009498);circRNA24010(CDC14A);circRNA3147(CDC14A)	2	116	26	9230	0.0418266
GO:0035335	peptidyl-tyrosine dephosphorylation	biological_process	10	circRNA12069(ENSBTAG00000009498);circRNA14021(ENSBTAG00000023144);circRNA24010(CDC14A);circRNA3147(CDC14A)	3	116	63	9230	0.0445719
GO:0030139	endocytic vesicle	cellular_component	7	circRNA5055(ENSBTAG00000017490);circRNA5135(ENSBTAG00000012450)	2	116	27	9230	0.0448095
GO:0005902	microvillus	cellular_component	7	circRNA8752(LRRK2);ciRNA3301(ENSBTAG00000015894)	2	116	28	9230	0.0478687
GO:0001915	negative regulation of T cell mediated cytotoxicity	biological_process	8	circRNA14021(ENSBTAG00000023144)	1	116	4	9230	0.049339
GO:0048102	autophagic cell death	biological_process	6	ciRNA556(TP53INP1)	1	116	4	9230	0.049339
GO:0016584	nucleosome positioning	biological_process	8	circRNA2327(RSF1)	1	116	4	9230	0.049339
GO:0004331	fructose-2,6-bisphosphate 2-phosphatase activity	molecular_function	10	circRNA4474(ENSBTAG00000008401)	1	116	4	9230	0.049339
GO:0060282	positive regulation of oocyte development	biological_process	8	circRNA2882(PDE3A)	1	116	4	9230	0.049339
GO:0007218	neuropeptide signaling pathway	biological_process	6	circRNA5135(ENSBTAG00000012450)	1	116	4	9230	0.049339
GO:0043117	positive regulation of vascular permeability	biological_process	8	circRNA2882(PDE3A)	1	116	4	9230	0.049339
GO:0031936	negative regulation of chromatin silencing	biological_process	10	circRNA17743(ATAD2B)	1	116	4	9230	0.049339
GO:1900744	regulation of p38MAPK cascade	biological_process	12	circRNA1729(PHLPP1)	1	116	4	9230	0.049339
GO:0003873	6-phosphofructo-2-kinase activity	molecular_function	8	circRNA4474(ENSBTAG00000008401)	1	116	4	9230	0.049339
GO:1905289	regulation of CAMKK-AMPK signaling cascade	biological_process	10	circRNA8752(LRRK2)	1	116	4	9230	0.049339
GO:0140030	modification-dependent protein binding	molecular_function	5	circRNA19164(ENSBTAG00000014124)	1	116	4	9230	0.049339
GO:0035751	regulation of lysosomal lumen pH	biological_process	13	circRNA8752(LRRK2)	1	116	4	9230	0.049339
GO:2000481	positive regulation of cAMP-dependent protein kinase activity	biological_process	13	circRNA5135(ENSBTAG00000012450)	1	116	4	9230	0.049339
GO:0090498	extrinsic component of Golgi membrane	cellular_component	6	circRNA833(GOLGA3)	1	116	4	9230	0.049339
GO:0042805	actinin binding	molecular_function	6	circRNA2560(NFKB1)	1	116	4	9230	0.049339
GO:0006003	fructose 2,6-bisphosphate metabolic process	biological_process	7	circRNA4474(ENSBTAG00000008401)	1	116	4	9230	0.049339
GO:0071447	cellular response to hydroperoxide	biological_process	7	ciRNA556(TP53INP1)	1	116	4	9230	0.049339
GO:0033031	positive regulation of neutrophil apoptotic process	biological_process	7	circRNA3691(PIK3CB)	1	116	4	9230	0.049339
GO:0005496	steroid binding	molecular_function	5	circRNA4205(ENSBTAG00000019472)	1	116	4	9230	0.049339
GO:2000172	regulation of branching morphogenesis of a nerve	biological_process	8	circRNA8752(LRRK2)	1	116	4	9230	0.049339
GO:0032485	regulation of Ral protein signal transduction	biological_process	11	circRNA27332(ENSBTAG00000010718)	1	116	4	9230	0.049339
GO:0051451	myoblast migration	biological_process	8	circRNA12923(ROCK1)	1	116	4	9230	0.049339
GO:0050265	RNA uridylyltransferase activity	molecular_function	8	circRNA13581(TUT4)	1	116	4	9230	0.049339
GO:0010827	regulation of glucose transmembrane transport	biological_process	8	circRNA27814(STXBP4)	1	116	4	9230	0.049339
GO:0043686	co-translational protein modification	biological_process	9	circRNA24458(ENSBTAG00000007438)	1	116	4	9230	0.049339
GO:0060159	regulation of dopamine receptor signaling pathway	biological_process	9	circRNA8752(LRRK2)	1	116	4	9230	0.049339
GO:0097421	liver regeneration	biological_process	8	circRNA22544(EZH2)	1	116	4	9230	0.049339
GO:0010324	membrane invagination	biological_process	6	circRNA13546(FNBP1L)	1	116	4	9230	0.049339
GO:1905205	positive regulation of connective tissue replacement	biological_process	8	circRNA12923(ROCK1)	1	116	4	9230	0.049339
GO:0044351	macropinocytosis	biological_process	9	circRNA23085(ENSBTAG00000014612)	1	116	4	9230	0.049339
GO:0022614	membrane to membrane docking	biological_process	5	circRNA12923(ROCK1)	1	116	4	9230	0.049339
GO:0048541	Peyer's patch development	biological_process	7	circRNA27436(ENSBTAG00000004954)	1	116	4	9230	0.049339
GO:0001818	negative regulation of cytokine production	biological_process	7	circRNA2560(NFKB1)	1	116	4	9230	0.049339
GO:0010838	positive regulation of keratinocyte proliferation	biological_process	9	circRNA27814(STXBP4)	1	116	4	9230	0.049339
GO:0032541	cortical endoplasmic reticulum	cellular_component	7	circRNA27512(ENSBTAG00000026283)	1	116	4	9230	0.049339
GO:0097355	protein localization to heterochromatin	biological_process	10	circRNA27437(ENSBTAG00000008595)	1	116	4	9230	0.049339
GO:1904378	maintenance of unfolded protein involved in ERAD pathway	biological_process	7	circRNA3637(USP13)	1	116	4	9230	0.049339
GO:0032472	Golgi calcium ion transport	biological_process	11	circRNA5456(ENSBTAG00000011626)	1	116	4	9230	0.049339
GO:0071359	cellular response to dsRNA	biological_process	8	circRNA2560(NFKB1)	1	116	4	9230	0.049339
GO:1990074	polyuridylation-dependent mRNA catabolic process	biological_process	11	circRNA13581(TUT4)	1	116	4	9230	0.049339
GO:0006933	negative regulation of cell adhesion involved in substrate-bound cell migration	biological_process	7	circRNA14021(ENSBTAG00000023144)	1	116	4	9230	0.049339
GO:0032059	bleb	cellular_component	6	circRNA14021(ENSBTAG00000023144)	1	116	4	9230	0.049339
GO:2000678	negative regulation of transcription regulatory region DNA binding	biological_process	8	circRNA5144(ENSBTAG00000010390)	1	116	4	9230	0.049339
GO:0060161	positive regulation of dopamine receptor signaling pathway	biological_process	10	circRNA8752(LRRK2)	1	116	4	9230	0.049339
GO:1902499	positive regulation of protein autoubiquitination	biological_process	12	circRNA8752(LRRK2)	1	116	4	9230	0.049339
GO:0048312	intracellular distribution of mitochondria	biological_process	8	circRNA8752(LRRK2)	1	116	4	9230	0.049339
GO:0000322	storage vacuole	cellular_component	7	circRNA19097(ENSBTAG00000020726)	1	116	4	9230	0.049339
GO:0051005	negative regulation of lipoprotein lipase activity	biological_process	9	circRNA2951(HDAC9)	1	116	4	9230	0.049339
GO:1990745	EARP complex	cellular_component	4	circRNA2942(VPS50)	1	116	4	9230	0.049339
GO:0035984	cellular response to trichostatin A	biological_process	8	circRNA22544(EZH2)	1	116	4	9230	0.049339
GO:0055118	negative regulation of cardiac muscle contraction	biological_process	10	circRNA5144(ENSBTAG00000010390)	1	116	4	9230	0.049339
GO:0002177	manchette	cellular_component	6	circRNA24545(ENSBTAG00000021921)	1	116	4	9230	0.049339
GO:0098693	regulation of synaptic vesicle cycle	biological_process	7	circRNA5055(ENSBTAG00000017490)	1	116	4	9230	0.049339
GO:0032426	stereocilium tip	cellular_component	4	circRNA24010(CDC14A);circRNA3147(CDC14A)	1	116	4	9230	0.049339
GO:0003383	apical constriction	biological_process	7	circRNA12923(ROCK1)	1	116	4	9230	0.049339
GO:0072518	Rho-dependent protein serine/threonine kinase activity	molecular_function	9	circRNA12923(ROCK1)	1	116	4	9230	0.049339
GO:0007379	segment specification	biological_process	5	circRNA19164(ENSBTAG00000014124)	1	116	4	9230	0.049339
GO:0002378	immunoglobulin biosynthetic process	biological_process	7	circRNA14021(ENSBTAG00000023144)	1	116	4	9230	0.049339
GO:0060091	kinocilium	cellular_component	6	circRNA24010(CDC14A);circRNA3147(CDC14A)	1	116	4	9230	0.049339
GO:1904288	BAT3 complex binding	molecular_function	5	circRNA3637(USP13)	1	116	4	9230	0.049339
GO:0009649	entrainment of circadian clock	biological_process	5	circRNA1729(PHLPP1)	1	116	4	9230	0.049339
GO:0050795	regulation of behavior	biological_process	5	circRNA13862(AHI1)	1	116	4	9230	0.049339
GO:0010955	negative regulation of protein processing	biological_process	10	circRNA8752(LRRK2)	1	116	4	9230	0.049339
GO:2000670	positive regulation of dendritic cell apoptotic process	biological_process	11	circRNA5135(ENSBTAG00000012450)	1	116	4	9230	0.049339
GO:0032471	negative regulation of endoplasmic reticulum calcium ion concentration	biological_process	13	circRNA15594(ENSBTAG00000003555)	1	116	4	9230	0.049339
GO:0009328	phenylalanine-tRNA ligase complex	cellular_component	6	circRNA3459(FARSB)	1	116	4	9230	0.049339
GO:0061097	regulation of protein tyrosine kinase activity	biological_process	11	circRNA14021(ENSBTAG00000023144)	1	116	4	9230	0.049339
GO:0097681	double-strand break repair via alternative nonhomologous end joining	biological_process	11	circRNA3572(POLQ)	1	116	4	9230	0.049339
GO:0044753	amphisome	cellular_component	8	circRNA8752(LRRK2)	1	116	4	9230	0.049339
GO:0040012	regulation of locomotion	biological_process	5	circRNA8752(LRRK2)	1	116	4	9230	0.049339
GO:0004197	cysteine-type endopeptidase activity	molecular_function	8	circRNA11851(ENSBTAG00000006027);circRNA14780(USP34);circRNA3637(USP13)	3	116	66	9230	0.050008
GO:0004725	protein tyrosine phosphatase activity	molecular_function	9	circRNA12069(ENSBTAG00000009498);circRNA14021(ENSBTAG00000023144);circRNA24010(CDC14A);circRNA3147(CDC14A)	3	116	66	9230	0.050008
GO:0034613	cellular protein localization	biological_process	6	circRNA13862(AHI1);circRNA8752(LRRK2)	2	116	29	9230	0.0510019
GO:0005524	ATP binding	molecular_function	5	circRNA10500(ENSBTAG00000022777);circRNA12923(ROCK1);circRNA14056(ENSBTAG00000054574);circRNA1416(TLK2);circRNA1466(LONP2);circRNA17743(ATAD2B);circRNA17829(EP400);circRNA18923(ENSBTAG00000014099);circRNA2191(PAPOLA);circRNA23050(ENSBTAG00000011126);circRNA2509(CHD1);circRNA26716(YTHDC2);circRNA3459(FARSB);circRNA3572(POLQ);circRNA3691(PIK3CB);circRNA4474(ENSBTAG00000008401);circRNA5456(ENSBTAG00…	21	116	1157	9230	0.0514872
GO:0031175	neuron projection development	biological_process	7	circRNA12923(ROCK1);circRNA27183(DOCK7);circRNA5135(ENSBTAG00000012450)	3	116	67	9230	0.0518888
GO:0042393	histone binding	molecular_function	5	circRNA17743(ATAD2B);circRNA19164(ENSBTAG00000014124);circRNA2327(RSF1);circRNA24570(ENSBTAG00000005915)	4	116	114	9230	0.0551861
GO:0008236	serine-type peptidase activity	molecular_function	6	circRNA1133(IMMP1L);circRNA1466(LONP2)	2	116	31	9230	0.0574811
GO:0015631	tubulin binding	molecular_function	6	circRNA24545(ENSBTAG00000021921);circRNA8752(LRRK2)	2	116	31	9230	0.0574811
GO:0030217	T cell differentiation	biological_process	8	circRNA14021(ENSBTAG00000023144);ciRNA292(ENSBTAG00000004104)	2	116	32	9230	0.0608227
GO:0097422	tubular endosome	cellular_component	8	circRNA27860(ANKRD27)	1	116	5	9230	0.0612918
GO:0040038	polar body extrusion after meiotic divisions	biological_process	5	circRNA12923(ROCK1)	1	116	5	9230	0.0612918
GO:0051058	negative regulation of small GTPase mediated signal transduction	biological_process	10	circRNA5642(ARHGAP12)	1	116	5	9230	0.0612918
GO:0021695	cerebellar cortex development	biological_process	5	circRNA22544(EZH2)	1	116	5	9230	0.0612918
GO:0043068	positive regulation of programmed cell death	biological_process	8	circRNA8752(LRRK2)	1	116	5	9230	0.0612918
GO:0060628	regulation of ER to Golgi vesicle-mediated transport	biological_process	8	circRNA8752(LRRK2)	1	116	5	9230	0.0612918
GO:0051575	5'-deoxyribose-5-phosphate lyase activity	molecular_function	6	circRNA3572(POLQ)	1	116	5	9230	0.0612918
GO:0071354	cellular response to interleukin-6	biological_process	8	circRNA2560(NFKB1)	1	116	5	9230	0.0612918
GO:1903347	negative regulation of bicellular tight junction assembly	biological_process	9	circRNA12923(ROCK1)	1	116	5	9230	0.0612918
GO:0017034	Rap guanyl-nucleotide exchange factor activity	molecular_function	9	circRNA5135(ENSBTAG00000012450)	1	116	5	9230	0.0612918
GO:1904294	positive regulation of ERAD pathway	biological_process	12	circRNA3637(USP13)	1	116	5	9230	0.0612918
GO:0042994	cytoplasmic sequestering of transcription factor	biological_process	7	circRNA5144(ENSBTAG00000010390)	1	116	5	9230	0.0612918
GO:0035523	protein K29-linked deubiquitination	biological_process	10	circRNA3637(USP13)	1	116	5	9230	0.0612918
GO:0110104	mRNA alternative polyadenylation	biological_process	11	circRNA14673(ENSBTAG00000003789)	1	116	5	9230	0.0612918
GO:0050775	positive regulation of dendrite morphogenesis	biological_process	10	circRNA27860(ANKRD27)	1	116	5	9230	0.0612918
GO:0050855	regulation of B cell receptor signaling pathway	biological_process	9	circRNA14021(ENSBTAG00000023144)	1	116	5	9230	0.0612918
GO:0043220	Schmidt-Lanterman incisure	cellular_component	4	circRNA726(MPP5)	1	116	5	9230	0.0612918
GO:0045616	regulation of keratinocyte differentiation	biological_process	9	circRNA12923(ROCK1)	1	116	5	9230	0.0612918
GO:1901727	positive regulation of histone deacetylase activity	biological_process	12	circRNA8752(LRRK2)	1	116	5	9230	0.0612918
GO:0022028	tangential migration from the subventricular zone to the olfactory bulb	biological_process	9	circRNA8752(LRRK2)	1	116	5	9230	0.0612918
GO:1904761	negative regulation of myofibroblast differentiation	biological_process	8	ciRNA556(TP53INP1)	1	116	5	9230	0.0612918
GO:0050774	negative regulation of dendrite morphogenesis	biological_process	10	circRNA5135(ENSBTAG00000012450)	1	116	5	9230	0.0612918
GO:0043116	negative regulation of vascular permeability	biological_process	8	circRNA2882(PDE3A)	1	116	5	9230	0.0612918
GO:0051646	mitochondrion localization	biological_process	6	circRNA8752(LRRK2)	1	116	5	9230	0.0612918
GO:0048812	neuron projection morphogenesis	biological_process	8	circRNA27860(ANKRD27);circRNA8752(LRRK2)	2	116	33	9230	0.0642293
GO:0000979	RNA polymerase II core promoter sequence-specific DNA binding	molecular_function	10	circRNA1930(ZNF451);circRNA22544(EZH2)	2	116	33	9230	0.0642293
GO:0006874	cellular calcium ion homeostasis	biological_process	11	circRNA3691(PIK3CB);circRNA5456(ENSBTAG00000011626)	2	116	34	9230	0.0676988
GO:0010628	positive regulation of gene expression	biological_process	8	circRNA12923(ROCK1);circRNA29605(ADAM19);circRNA3691(PIK3CB);ciRNA292(ENSBTAG00000004104);ciRNA556(TP53INP1)	5	116	174	9230	0.0680003
GO:0043547	positive regulation of GTPase activity	biological_process	8	circRNA19097(ENSBTAG00000020726);circRNA22544(EZH2);circRNA5135(ENSBTAG00000012450);circRNA5170(ENSBTAG00000027809);circRNA5642(ARHGAP12);circRNA8752(LRRK2)	6	116	230	9230	0.0695603
GO:0032091	negative regulation of protein binding	biological_process	7	circRNA12923(ROCK1);circRNA8752(LRRK2)	2	116	35	9230	0.0712291
GO:1902430	negative regulation of amyloid-beta formation	biological_process	9	circRNA12923(ROCK1)	1	116	6	9230	0.0730956
GO:0007096	regulation of exit from mitosis	biological_process	9	circRNA24010(CDC14A);circRNA3147(CDC14A)	1	116	6	9230	0.0730956
GO:0048387	negative regulation of retinoic acid receptor signaling pathway	biological_process	9	circRNA22544(EZH2)	1	116	6	9230	0.0730956
GO:0001771	immunological synapse formation	biological_process	6	circRNA23085(ENSBTAG00000014612)	1	116	6	9230	0.0730956
GO:0016242	negative regulation of macroautophagy	biological_process	10	circRNA8752(LRRK2)	1	116	6	9230	0.0730956
GO:0046425	regulation of receptor signaling pathway via JAK-STAT	biological_process	9	circRNA14021(ENSBTAG00000023144)	1	116	6	9230	0.0730956
GO:1904754	positive regulation of vascular associated smooth muscle cell migration	biological_process	10	circRNA27183(DOCK7)	1	116	6	9230	0.0730956
GO:0061665	SUMO ligase activity	molecular_function	7	circRNA1930(ZNF451)	1	116	6	9230	0.0730956
GO:1901522	positive regulation of transcription from RNA polymerase II promoter involved in cellular response to chemical stimulus	biological_process	11	ciRNA292(ENSBTAG00000004104)	1	116	6	9230	0.0730956
GO:0071880	adenylate cyclase-activating adrenergic receptor signaling pathway	biological_process	9	circRNA5135(ENSBTAG00000012450)	1	116	6	9230	0.0730956
GO:0034983	peptidyl-lysine deacetylation	biological_process	11	circRNA2951(HDAC9)	1	116	6	9230	0.0730956
GO:0031668	cellular response to extracellular stimulus	biological_process	5	circRNA14021(ENSBTAG00000023144)	1	116	6	9230	0.0730956
GO:0090557	establishment of endothelial intestinal barrier	biological_process	9	circRNA5135(ENSBTAG00000012450)	1	116	6	9230	0.0730956
GO:0004576	oligosaccharyl transferase activity	molecular_function	7	circRNA24458(ENSBTAG00000007438)	1	116	6	9230	0.0730956
GO:0006432	phenylalanyl-tRNA aminoacylation	biological_process	13	circRNA3459(FARSB)	1	116	6	9230	0.0730956
GO:0048864	stem cell development	biological_process	6	circRNA14021(ENSBTAG00000023144)	1	116	6	9230	0.0730956
GO:0035004	phosphatidylinositol 3-kinase activity	molecular_function	7	circRNA3691(PIK3CB)	1	116	6	9230	0.0730956
GO:0042622	photoreceptor outer segment membrane	cellular_component	7	circRNA1729(PHLPP1)	1	116	6	9230	0.0730956
GO:0048539	bone marrow development	biological_process	6	circRNA14021(ENSBTAG00000023144)	1	116	6	9230	0.0730956
GO:0000339	RNA cap binding	molecular_function	7	circRNA20868(EIF4G3)	1	116	6	9230	0.0730956
GO:2001236	regulation of extrinsic apoptotic signaling pathway	biological_process	9	circRNA14021(ENSBTAG00000023144)	1	116	6	9230	0.0730956
GO:0001047	core promoter binding	molecular_function	8	circRNA4205(ENSBTAG00000019472)	1	116	6	9230	0.0730956
GO:0007009	plasma membrane organization	biological_process	6	circRNA726(MPP5)	1	116	6	9230	0.0730956
GO:0050434	positive regulation of viral transcription	biological_process	9	circRNA2327(RSF1)	1	116	6	9230	0.0730956
GO:0010891	negative regulation of sequestering of triglyceride	biological_process	7	circRNA26569(ENSBTAG00000004427)	1	116	6	9230	0.0730956
GO:0071559	response to transforming growth factor beta	biological_process	5	circRNA12923(ROCK1)	1	116	6	9230	0.0730956
GO:0035845	photoreceptor cell outer segment organization	biological_process	5	circRNA13862(AHI1)	1	116	6	9230	0.0730956
GO:0071421	manganese ion transmembrane transport	biological_process	11	circRNA5456(ENSBTAG00000011626)	1	116	6	9230	0.0730956
GO:0043950	positive regulation of cAMP-mediated signaling	biological_process	10	circRNA5135(ENSBTAG00000012450)	1	116	6	9230	0.0730956
GO:0040020	regulation of meiotic nuclear division	biological_process	8	circRNA2882(PDE3A)	1	116	6	9230	0.0730956
GO:0006000	fructose metabolic process	biological_process	8	circRNA4474(ENSBTAG00000008401)	1	116	6	9230	0.0730956
GO:2001241	positive regulation of extrinsic apoptotic signaling pathway in absence of ligand	biological_process	11	ciRNA3301(ENSBTAG00000015894)	1	116	6	9230	0.0730956
GO:0006828	manganese ion transport	biological_process	10	circRNA5456(ENSBTAG00000011626)	1	116	6	9230	0.0730956
GO:0010738	regulation of protein kinase A signaling	biological_process	9	circRNA8752(LRRK2)	1	116	6	9230	0.0730956
GO:0008250	oligosaccharyltransferase complex	cellular_component	7	circRNA24458(ENSBTAG00000007438)	1	116	6	9230	0.0730956
GO:0006900	vesicle budding from membrane	biological_process	7	circRNA13546(FNBP1L)	1	116	6	9230	0.0730956
GO:0060315	negative regulation of ryanodine-sensitive calcium-release channel activity	biological_process	11	circRNA5144(ENSBTAG00000010390)	1	116	6	9230	0.0730956
GO:0002051	osteoblast fate commitment	biological_process	6	ciRNA292(ENSBTAG00000004104)	1	116	6	9230	0.0730956
GO:0006511	ubiquitin-dependent protein catabolic process	biological_process	10	circRNA11851(ENSBTAG00000006027);circRNA14780(USP34);circRNA3637(USP13);circRNA3747(TTC3);circRNA5512(ENSBTAG00000022808);ciRNA2419(ENSBTAG00000020089)	6	116	234	9230	0.0742489
GO:0006470	protein dephosphorylation	biological_process	9	circRNA12069(ENSBTAG00000009498);circRNA14021(ENSBTAG00000023144);circRNA1729(PHLPP1);circRNA24010(CDC14A);circRNA3147(CDC14A)	4	116	127	9230	0.0757116
GO:0008081	phosphoric diester hydrolase activity	molecular_function	7	circRNA2882(PDE3A);circRNA5677(GPCPD1)	2	116	38	9230	0.0821647
GO:0042921	glucocorticoid receptor signaling pathway	biological_process	8	circRNA4205(ENSBTAG00000019472)	1	116	7	9230	0.0847522
GO:1990909	Wnt signalosome	cellular_component	4	circRNA8752(LRRK2)	1	116	7	9230	0.0847522
GO:0048714	positive regulation of oligodendrocyte differentiation	biological_process	12	circRNA13493(RHEB)	1	116	7	9230	0.0847522
GO:0071361	cellular response to ethanol	biological_process	7	ciRNA556(TP53INP1)	1	116	7	9230	0.0847522
GO:0030050	vesicle transport along actin filament	biological_process	6	circRNA13546(FNBP1L)	1	116	7	9230	0.0847522
GO:0001952	regulation of cell-matrix adhesion	biological_process	7	circRNA3691(PIK3CB)	1	116	7	9230	0.0847522
GO:0004176	ATP-dependent peptidase activity	molecular_function	11	circRNA1466(LONP2)	1	116	7	9230	0.0847522
GO:0046475	glycerophospholipid catabolic process	biological_process	9	circRNA5677(GPCPD1)	1	116	7	9230	0.0847522
GO:0050764	regulation of phagocytosis	biological_process	7	circRNA14021(ENSBTAG00000023144)	1	116	7	9230	0.0847522
GO:0035640	exploration behavior	biological_process	4	circRNA8752(LRRK2)	1	116	7	9230	0.0847522
GO:0035509	negative regulation of myosin-light-chain-phosphatase activity	biological_process	13	circRNA12923(ROCK1)	1	116	7	9230	0.0847522
GO:0030033	microvillus assembly	biological_process	8	circRNA5135(ENSBTAG00000012450)	1	116	7	9230	0.0847522
GO:0016050	vesicle organization	biological_process	6	circRNA13546(FNBP1L)	1	116	7	9230	0.0847522
GO:1901888	regulation of cell junction assembly	biological_process	6	circRNA5135(ENSBTAG00000012450)	1	116	7	9230	0.0847522
GO:0036396	RNA N6-methyladenosine methyltransferase complex	cellular_component	6	circRNA14673(ENSBTAG00000003789)	1	116	7	9230	0.0847522
GO:1990090	cellular response to nerve growth factor stimulus	biological_process	8	circRNA5135(ENSBTAG00000012450)	1	116	7	9230	0.0847522
GO:0071383	cellular response to steroid hormone stimulus	biological_process	7	circRNA4205(ENSBTAG00000019472)	1	116	7	9230	0.0847522
GO:0016281	eukaryotic translation initiation factor 4F complex	cellular_component	4	circRNA20868(EIF4G3)	1	116	7	9230	0.0847522
GO:0018406	protein C-linked glycosylation via 2'-alpha-mannosyl-L-tryptophan	biological_process	12	circRNA5314(ENSBTAG00000013621)	1	116	7	9230	0.0847522
GO:0034244	negative regulation of transcription elongation from RNA polymerase II promoter	biological_process	11	circRNA22544(EZH2)	1	116	7	9230	0.0847522
GO:0060055	angiogenesis involved in wound healing	biological_process	6	circRNA3691(PIK3CB)	1	116	7	9230	0.0847522
GO:0051900	regulation of mitochondrial depolarization	biological_process	7	circRNA8752(LRRK2)	1	116	7	9230	0.0847522
GO:0035994	response to muscle stretch	biological_process	6	circRNA2560(NFKB1)	1	116	7	9230	0.0847522
GO:0032825	positive regulation of natural killer cell differentiation	biological_process	10	circRNA27436(ENSBTAG00000004954)	1	116	7	9230	0.0847522
GO:0032486	Rap protein signal transduction	biological_process	8	circRNA5135(ENSBTAG00000012450)	1	116	7	9230	0.0847522
GO:1903140	regulation of establishment of endothelial barrier	biological_process	10	circRNA12923(ROCK1)	1	116	7	9230	0.0847522
GO:0006348	chromatin silencing at telomere	biological_process	6	circRNA22544(EZH2)	1	116	7	9230	0.0847522
GO:0035774	positive regulation of insulin secretion involved in cellular response to glucose stimulus	biological_process	12	circRNA5144(ENSBTAG00000010390)	1	116	7	9230	0.0847522
GO:0030098	lymphocyte differentiation	biological_process	7	circRNA27436(ENSBTAG00000004954)	1	116	7	9230	0.0847522
GO:0004826	phenylalanine-tRNA ligase activity	molecular_function	7	circRNA3459(FARSB)	1	116	7	9230	0.0847522
GO:0035641	locomotory exploration behavior	biological_process	5	circRNA8752(LRRK2)	1	116	7	9230	0.0847522
GO:1903351	cellular response to dopamine	biological_process	7	circRNA8752(LRRK2)	1	116	7	9230	0.0847522
GO:0071385	cellular response to glucocorticoid stimulus	biological_process	9	circRNA4205(ENSBTAG00000019472)	1	116	7	9230	0.0847522
GO:2001214	positive regulation of vasculogenesis	biological_process	8	circRNA5135(ENSBTAG00000012450)	1	116	7	9230	0.0847522
GO:1990246	uniplex complex	cellular_component	9	circRNA24459(ENSBTAG00000015943)	1	116	7	9230	0.0847522
GO:0035584	calcium-mediated signaling using intracellular calcium source	biological_process	8	circRNA14021(ENSBTAG00000023144)	1	116	7	9230	0.0847522
GO:0090162	establishment of epithelial cell polarity	biological_process	6	circRNA726(MPP5)	1	116	7	9230	0.0847522
GO:0045588	positive regulation of gamma-delta T cell differentiation	biological_process	11	circRNA14021(ENSBTAG00000023144)	1	116	7	9230	0.0847522
GO:0031532	actin cytoskeleton reorganization	biological_process	8	circRNA10500(ENSBTAG00000022777);circRNA5456(ENSBTAG00000011626)	2	116	39	9230	0.0859183
GO:0000187	activation of MAPK activity	biological_process	13	circRNA14021(ENSBTAG00000023144);circRNA8752(LRRK2)	2	116	40	9230	0.0897228
GO:0006508	proteolysis	biological_process	7	circRNA1133(IMMP1L);circRNA1466(LONP2);circRNA22606(NRDC);circRNA29605(ADAM19);circRNA3637(USP13);circRNA4902(ENSBTAG00000021174)	6	116	247	9230	0.090709
GO:0005768	endosome	cellular_component	7	circRNA14580(ENSBTAG00000010351);circRNA1609(SNX25);circRNA5055(ENSBTAG00000017490);circRNA5135(ENSBTAG00000012450);circRNA8752(LRRK2)	5	116	191	9230	0.0925377
GO:0050710	negative regulation of cytokine secretion	biological_process	8	circRNA2951(HDAC9)	1	116	8	9230	0.0962635
GO:0016558	protein import into peroxisome matrix	biological_process	13	circRNA1466(LONP2)	1	116	8	9230	0.0962635
GO:0006627	protein processing involved in protein targeting to mitochondrion	biological_process	10	circRNA1133(IMMP1L)	1	116	8	9230	0.0962635
GO:0070973	protein localization to endoplasmic reticulum exit site	biological_process	9	circRNA8752(LRRK2)	1	116	8	9230	0.0962635
GO:0036444	calcium import into the mitochondrion	biological_process	13	circRNA24459(ENSBTAG00000015943)	1	116	8	9230	0.0962635
GO:0061178	regulation of insulin secretion involved in cellular response to glucose stimulus	biological_process	6	circRNA27814(STXBP4)	1	116	8	9230	0.0962635
GO:0035108	limb morphogenesis	biological_process	6	circRNA27512(ENSBTAG00000026283)	1	116	8	9230	0.0962635
GO:0000812	Swr1 complex	cellular_component	8	circRNA17829(EP400)	1	116	8	9230	0.0962635
GO:0008553	proton-exporting ATPase activity, phosphorylative mechanism	molecular_function	10	circRNA5456(ENSBTAG00000011626)	1	116	8	9230	0.0962635
GO:0051561	positive regulation of mitochondrial calcium ion concentration	biological_process	13	circRNA24459(ENSBTAG00000015943)	1	116	8	9230	0.0962635
GO:0031091	platelet alpha granule	cellular_component	9	circRNA24995(F5)	1	116	8	9230	0.0962635
GO:0044770	cell cycle phase transition	biological_process	5	circRNA14021(ENSBTAG00000023144)	1	116	8	9230	0.0962635
GO:0017075	syntaxin-1 binding	molecular_function	7	circRNA8752(LRRK2)	1	116	8	9230	0.0962635
GO:0035005	1-phosphatidylinositol-4-phosphate 3-kinase activity	molecular_function	8	circRNA3691(PIK3CB)	1	116	8	9230	0.0962635
GO:0070569	uridylyltransferase activity	molecular_function	7	circRNA13581(TUT4)	1	116	8	9230	0.0962635
GO:0043392	negative regulation of DNA binding	biological_process	7	circRNA2327(RSF1)	1	116	8	9230	0.0962635
GO:0033263	CORVET complex	cellular_component	8	circRNA21706(ENSBTAG00000005209)	1	116	8	9230	0.0962635
GO:0050732	negative regulation of peptidyl-tyrosine phosphorylation	biological_process	11	circRNA14021(ENSBTAG00000023144)	1	116	8	9230	0.0962635
GO:0032041	NAD-dependent histone deacetylase activity (H3-K14 specific	molecular_function	9	circRNA2951(HDAC9)	1	116	8	9230	0.0962635
GO:0071076	RNA 3' uridylation	biological_process	11	circRNA13581(TUT4)	1	116	8	9230	0.0962635
GO:0070938	contractile ring	cellular_component	4	circRNA27346(ENSBTAG00000009665)	1	116	8	9230	0.0962635
GO:0004438	phosphatidylinositol-3-phosphatase activity	molecular_function	10	circRNA12069(ENSBTAG00000009498)	1	116	8	9230	0.0962635
GO:0030278	regulation of ossification	biological_process	6	ciRNA292(ENSBTAG00000004104)	1	116	8	9230	0.0962635
GO:0010842	retina layer formation	biological_process	5	circRNA13862(AHI1)	1	116	8	9230	0.0962635
GO:0044754	autolysosome	cellular_component	10	circRNA8752(LRRK2)	1	116	8	9230	0.0962635
GO:0042584	chromaffin granule membrane	cellular_component	8	circRNA5144(ENSBTAG00000010390)	1	116	8	9230	0.0962635
GO:0070986	left/right axis specification	biological_process	6	circRNA13862(AHI1)	1	116	8	9230	0.0962635
GO:0018105	peptidyl-serine phosphorylation	biological_process	10	circRNA12923(ROCK1);circRNA1416(TLK2);circRNA23050(ENSBTAG00000011126);circRNA8752(LRRK2)	4	116	143	9230	0.105507
GO:0030902	hindbrain development	biological_process	5	circRNA13862(AHI1)	1	116	9	9230	0.107631
GO:0032060	bleb assembly	biological_process	8	circRNA12923(ROCK1)	1	116	9	9230	0.107631
GO:0032148	activation of protein kinase B activity	biological_process	13	circRNA26569(ENSBTAG00000004427)	1	116	9	9230	0.107631
GO:0070734	histone H3-K27 methylation	biological_process	13	circRNA22544(EZH2)	1	116	9	9230	0.107631
GO:2001224	positive regulation of neuron migration	biological_process	9	circRNA5135(ENSBTAG00000012450)	1	116	9	9230	0.107631
GO:0045664	regulation of neuron differentiation	biological_process	9	circRNA12923(ROCK1)	1	116	9	9230	0.107631
GO:0016043	cellular component organization	biological_process	4	circRNA21830(DIAPH3)	1	116	9	9230	0.107631
GO:0017049	GTP-Rho binding	molecular_function	10	circRNA12923(ROCK1)	1	116	9	9230	0.107631
GO:0043560	insulin receptor substrate binding	molecular_function	5	circRNA3691(PIK3CB)	1	116	9	9230	0.107631
GO:0005088	Ras guanyl-nucleotide exchange factor activity	molecular_function	8	circRNA5135(ENSBTAG00000012450)	1	116	9	9230	0.107631
GO:0051966	regulation of synaptic transmission, glutamatergic	biological_process	9	circRNA8752(LRRK2)	1	116	9	9230	0.107631
GO:0071549	cellular response to dexamethasone stimulus	biological_process	7	circRNA4205(ENSBTAG00000019472)	1	116	9	9230	0.107631
GO:0051493	regulation of cytoskeleton organization	biological_process	8	circRNA12923(ROCK1)	1	116	9	9230	0.107631
GO:0016209	antioxidant activity	molecular_function	3	ciRNA556(TP53INP1)	1	116	9	9230	0.107631
GO:0006654	phosphatidic acid biosynthetic process	biological_process	10	circRNA5055(ENSBTAG00000017490)	1	116	9	9230	0.107631
GO:1903830	magnesium ion transmembrane transport	biological_process	11	circRNA2331(ZDHHC13)	1	116	9	9230	0.107631
GO:0046976	histone methyltransferase activity (H3-K27 specific	molecular_function	10	circRNA22544(EZH2)	1	116	9	9230	0.107631
GO:0038180	nerve growth factor signaling pathway	biological_process	7	circRNA5135(ENSBTAG00000012450)	1	116	9	9230	0.107631
GO:0046641	positive regulation of alpha-beta T cell proliferation	biological_process	12	circRNA14021(ENSBTAG00000023144)	1	116	9	9230	0.107631
GO:0001958	endochondral ossification	biological_process	6	ciRNA292(ENSBTAG00000004104)	1	116	9	9230	0.107631
GO:0001779	natural killer cell differentiation	biological_process	8	circRNA14021(ENSBTAG00000023144)	1	116	9	9230	0.107631
GO:0005782	peroxisomal matrix	cellular_component	8	circRNA1466(LONP2)	1	116	9	9230	0.107631
GO:1902236	negative regulation of endoplasmic reticulum stress-induced intrinsic apoptotic signaling pathway	biological_process	9	circRNA8752(LRRK2)	1	116	9	9230	0.107631
GO:0002076	osteoblast development	biological_process	6	ciRNA292(ENSBTAG00000004104)	1	116	9	9230	0.107631
GO:0048469	cell maturation	biological_process	5	ciRNA292(ENSBTAG00000004104)	1	116	9	9230	0.107631
GO:0006625	protein targeting to peroxisome	biological_process	12	circRNA1466(LONP2)	1	116	9	9230	0.107631
GO:1903206	negative regulation of hydrogen peroxide-induced cell death	biological_process	10	circRNA8752(LRRK2)	1	116	9	9230	0.107631
GO:0061099	negative regulation of protein tyrosine kinase activity	biological_process	12	circRNA14021(ENSBTAG00000023144)	1	116	9	9230	0.107631
GO:0008015	blood circulation	biological_process	6	circRNA24995(F5)	1	116	9	9230	0.107631
GO:0016010	dystrophin-associated glycoprotein complex	cellular_component	5	circRNA27346(ENSBTAG00000009665)	1	116	9	9230	0.107631
GO:0006516	glycoprotein catabolic process	biological_process	8	circRNA24458(ENSBTAG00000007438)	1	116	9	9230	0.107631
GO:0004579	dolichyl-diphosphooligosaccharide-protein glycotransferase activity	molecular_function	8	circRNA24458(ENSBTAG00000007438)	1	116	9	9230	0.107631
GO:0005096	GTPase activator activity	molecular_function	6	circRNA23085(ENSBTAG00000014612);circRNA5135(ENSBTAG00000012450);circRNA5170(ENSBTAG00000027809);circRNA5642(ARHGAP12);circRNA8752(LRRK2)	5	116	201	9230	0.108843
GO:0005794	Golgi apparatus	cellular_component	6	circRNA10712(ENSBTAG00000023523);circRNA1291(MMD);circRNA2331(ZDHHC13);circRNA27437(ENSBTAG00000008595);circRNA29605(ADAM19);circRNA5055(ENSBTAG00000017490);circRNA5456(ENSBTAG00000011626);circRNA833(GOLGA3);circRNA8752(LRRK2);circRNA9620(TMEM50B);ciRNA2419(ENSBTAG00000020089);ciRNA3301(ENSBTAG00000015894)	12	116	648	9230	0.113239
GO:0030145	manganese ion binding	molecular_function	8	circRNA2191(PAPOLA);circRNA5456(ENSBTAG00000011626)	2	116	46	9230	0.11352
GO:0004722	protein serine/threonine phosphatase activity	molecular_function	9	circRNA1729(PHLPP1);circRNA24010(CDC14A);circRNA3147(CDC14A)	2	116	46	9230	0.11352
GO:0000287	magnesium ion binding	molecular_function	7	circRNA10500(ENSBTAG00000022777);circRNA2191(PAPOLA);circRNA3459(FARSB);circRNA8752(LRRK2)	4	116	147	9230	0.113685
GO:0005769	early endosome	cellular_component	8	circRNA21706(ENSBTAG00000005209);circRNA27501(ENSBTAG00000021577);circRNA27860(ANKRD27);circRNA2825(UHRF1BP1L)	4	116	148	9230	0.115772
GO:0006816	calcium ion transport	biological_process	10	circRNA5144(ENSBTAG00000010390);circRNA5456(ENSBTAG00000011626)	2	116	47	9230	0.117632
GO:0097202	activation of cysteine-type endopeptidase activity	biological_process	10	circRNA27512(ENSBTAG00000026283)	1	116	10	9230	0.118857
GO:1902902	negative regulation of autophagosome assembly	biological_process	11	circRNA8752(LRRK2)	1	116	10	9230	0.118857
GO:0034058	endosomal vesicle fusion	biological_process	8	circRNA21706(ENSBTAG00000005209)	1	116	10	9230	0.118857
GO:0008324	cation transmembrane transporter activity	molecular_function	6	circRNA13374(SLC41A2)	1	116	10	9230	0.118857
GO:0002063	chondrocyte development	biological_process	6	ciRNA292(ENSBTAG00000004104)	1	116	10	9230	0.118857
GO:0045582	positive regulation of T cell differentiation	biological_process	10	circRNA14021(ENSBTAG00000023144)	1	116	10	9230	0.118857
GO:0048147	negative regulation of fibroblast proliferation	biological_process	8	ciRNA556(TP53INP1)	1	116	10	9230	0.118857
GO:0031953	negative regulation of protein autophosphorylation	biological_process	11	circRNA14021(ENSBTAG00000023144)	1	116	10	9230	0.118857
GO:0045667	regulation of osteoblast differentiation	biological_process	7	ciRNA292(ENSBTAG00000004104)	1	116	10	9230	0.118857
GO:1990391	DNA repair complex	cellular_component	4	circRNA10995(ENSBTAG00000009611)	1	116	10	9230	0.118857
GO:0001935	endothelial cell proliferation	biological_process	5	circRNA3691(PIK3CB)	1	116	10	9230	0.118857
GO:0016339	calcium-dependent cell-cell adhesion via plasma membrane cell adhesion molecules	biological_process	7	circRNA5456(ENSBTAG00000011626)	1	116	10	9230	0.118857
GO:0050699	WW domain binding	molecular_function	6	circRNA5135(ENSBTAG00000012450)	1	116	10	9230	0.118857
GO:0005388	calcium-transporting ATPase activity	molecular_function	10	circRNA5456(ENSBTAG00000011626)	1	116	10	9230	0.118857
GO:0008569	ATP-dependent microtubule motor activity, minus-end-directed	molecular_function	12	circRNA7726(ENSBTAG00000020802)	1	116	10	9230	0.118857
GO:0031527	filopodium membrane	cellular_component	6	circRNA27346(ENSBTAG00000009665)	1	116	10	9230	0.118857
GO:0099523	presynaptic cytosol	cellular_component	4	circRNA8752(LRRK2)	1	116	10	9230	0.118857
GO:0045086	positive regulation of interleukin-2 biosynthetic process	biological_process	9	circRNA14021(ENSBTAG00000023144)	1	116	10	9230	0.118857
GO:0051924	regulation of calcium ion transport	biological_process	9	circRNA5144(ENSBTAG00000010390)	1	116	10	9230	0.118857
GO:0043951	negative regulation of cAMP-mediated signaling	biological_process	10	circRNA2882(PDE3A)	1	116	10	9230	0.118857
GO:0035646	endosome to melanosome transport	biological_process	8	circRNA27860(ANKRD27)	1	116	10	9230	0.118857
GO:0043687	post-translational protein modification	biological_process	9	circRNA24458(ENSBTAG00000007438)	1	116	10	9230	0.118857
GO:1901214	regulation of neuron death	biological_process	7	circRNA8752(LRRK2)	1	116	10	9230	0.118857
GO:0002020	protease binding	molecular_function	6	circRNA1466(LONP2);circRNA5144(ENSBTAG00000010390)	2	116	48	9230	0.121781
GO:0016779	nucleotidyltransferase activity	molecular_function	6	circRNA13581(TUT4);circRNA2191(PAPOLA)	2	116	49	9230	0.125966
GO:0042100	B cell proliferation	biological_process	8	circRNA14021(ENSBTAG00000023144)	1	116	11	9230	0.129943
GO:0045120	pronucleus	cellular_component	7	circRNA22544(EZH2)	1	116	11	9230	0.129943
GO:0002092	positive regulation of receptor internalization	biological_process	8	circRNA13862(AHI1)	1	116	11	9230	0.129943
GO:0045879	negative regulation of smoothened signaling pathway	biological_process	9	ciRNA292(ENSBTAG00000004104)	1	116	11	9230	0.129943
GO:0030676	Rac guanyl-nucleotide exchange factor activity	molecular_function	10	circRNA23085(ENSBTAG00000014612)	1	116	11	9230	0.129943
GO:0014898	cardiac muscle hypertrophy in response to stress	biological_process	6	circRNA22544(EZH2)	1	116	11	9230	0.129943
GO:0032183	SUMO binding	molecular_function	6	circRNA4205(ENSBTAG00000019472)	1	116	11	9230	0.129943
GO:0016234	inclusion body	cellular_component	5	circRNA8752(LRRK2)	1	116	11	9230	0.129943
GO:0010586	miRNA metabolic process	biological_process	10	circRNA13581(TUT4)	1	116	11	9230	0.129943
GO:0097320	plasma membrane tubulation	biological_process	7	circRNA13546(FNBP1L)	1	116	11	9230	0.129943
GO:0032332	positive regulation of chondrocyte differentiation	biological_process	8	ciRNA292(ENSBTAG00000004104)	1	116	11	9230	0.129943
GO:0070102	interleukin-6-mediated signaling pathway	biological_process	7	circRNA13581(TUT4)	1	116	11	9230	0.129943
GO:0071850	mitotic cell cycle arrest	biological_process	6	circRNA24010(CDC14A);circRNA3147(CDC14A)	1	116	11	9230	0.129943
GO:0021772	olfactory bulb development	biological_process	5	circRNA8752(LRRK2)	1	116	11	9230	0.129943
GO:0030660	Golgi-associated vesicle membrane	cellular_component	7	circRNA2331(ZDHHC13)	1	116	11	9230	0.129943
GO:0030506	ankyrin binding	molecular_function	6	circRNA14021(ENSBTAG00000023144)	1	116	11	9230	0.129943
GO:0043410	positive regulation of MAPK cascade	biological_process	11	circRNA12923(ROCK1);circRNA14021(ENSBTAG00000023144)	2	116	50	9230	0.130185
GO:0031966	mitochondrial membrane	cellular_component	5	circRNA1964(SLC25A27);circRNA8752(LRRK2)	2	116	50	9230	0.130185
GO:0030168	platelet activation	biological_process	5	circRNA3691(PIK3CB)	1	116	12	9230	0.140891
GO:0070971	endoplasmic reticulum exit site	cellular_component	7	circRNA8752(LRRK2)	1	116	12	9230	0.140891
GO:0040016	embryonic cleavage	biological_process	5	circRNA3691(PIK3CB)	1	116	12	9230	0.140891
GO:0051560	mitochondrial calcium ion homeostasis	biological_process	12	circRNA24459(ENSBTAG00000015943)	1	116	12	9230	0.140891
GO:0005798	Golgi-associated vesicle	cellular_component	7	circRNA8752(LRRK2)	1	116	12	9230	0.140891
GO:0070830	bicellular tight junction assembly	biological_process	9	circRNA726(MPP5)	1	116	12	9230	0.140891
GO:0042054	histone methyltransferase activity	molecular_function	8	circRNA22544(EZH2)	1	116	12	9230	0.140891
GO:0061512	protein localization to cilium	biological_process	8	circRNA23056(ENSBTAG00000005083)	1	116	12	9230	0.140891
GO:0004708	MAP kinase kinase activity	molecular_function	9	circRNA8752(LRRK2)	1	116	12	9230	0.140891
GO:0090050	positive regulation of cell migration involved in sprouting angiogenesis	biological_process	12	circRNA2951(HDAC9)	1	116	12	9230	0.140891
GO:0015095	magnesium ion transmembrane transporter activity	molecular_function	9	circRNA2331(ZDHHC13)	1	116	12	9230	0.140891
GO:0043142	single-stranded DNA-dependent ATPase activity	molecular_function	12	circRNA3572(POLQ)	1	116	12	9230	0.140891
GO:0030552	cAMP binding	molecular_function	7	circRNA5135(ENSBTAG00000012450)	1	116	12	9230	0.140891
GO:0045577	regulation of B cell differentiation	biological_process	9	circRNA14021(ENSBTAG00000023144)	1	116	12	9230	0.140891
GO:0035115	embryonic forelimb morphogenesis	biological_process	8	ciRNA292(ENSBTAG00000004104)	1	116	12	9230	0.140891
GO:0017166	vinculin binding	molecular_function	6	circRNA27346(ENSBTAG00000009665)	1	116	12	9230	0.140891
GO:0045862	positive regulation of proteolysis	biological_process	9	circRNA27512(ENSBTAG00000026283)	1	116	12	9230	0.140891
GO:0001916	positive regulation of T cell mediated cytotoxicity	biological_process	8	circRNA14021(ENSBTAG00000023144)	1	116	12	9230	0.140891
GO:0034113	heterotypic cell-cell adhesion	biological_process	6	circRNA14021(ENSBTAG00000023144)	1	116	12	9230	0.140891
GO:0016303	1-phosphatidylinositol-3-kinase activity	molecular_function	8	circRNA3691(PIK3CB)	1	116	12	9230	0.140891
GO:0001891	phagocytic cup	cellular_component	5	circRNA5642(ARHGAP12)	1	116	12	9230	0.140891
GO:0033558	protein deacetylase activity	molecular_function	6	circRNA2951(HDAC9)	1	116	12	9230	0.140891
GO:0051281	positive regulation of release of sequestered calcium ion into cytosol	biological_process	15	circRNA5144(ENSBTAG00000010390)	1	116	12	9230	0.140891
GO:0001954	positive regulation of cell-matrix adhesion	biological_process	8	circRNA27346(ENSBTAG00000009665)	1	116	12	9230	0.140891
GO:0034704	calcium channel complex	cellular_component	8	circRNA24459(ENSBTAG00000015943)	1	116	12	9230	0.140891
GO:0017119	Golgi transport complex	cellular_component	7	circRNA833(GOLGA3)	1	116	12	9230	0.140891
GO:0050767	regulation of neurogenesis	biological_process	8	circRNA22544(EZH2)	1	116	12	9230	0.140891
GO:0043923	positive regulation by host of viral transcription	biological_process	10	circRNA2509(CHD1)	1	116	12	9230	0.140891
GO:0090309	positive regulation of methylation-dependent chromatin silencing	biological_process	8	circRNA27437(ENSBTAG00000008595)	1	116	12	9230	0.140891
GO:0046872	metal ion binding	molecular_function	6	circRNA10500(ENSBTAG00000022777);circRNA10995(ENSBTAG00000009611);circRNA12923(ROCK1);circRNA2191(PAPOLA);circRNA22606(NRDC);circRNA23050(ENSBTAG00000011126);circRNA2327(RSF1);circRNA24995(F5);circRNA27346(ENSBTAG00000009665);circRNA27501(ENSBTAG00000021577);circRNA27512(ENSBTAG00000026283);circRNA2882(PDE3A);circRNA2951(HDAC9);circRNA3637(USP13);circRNA4205(ENSBTAG00000019472);circRNA4902(ENSBTA…	18	116	1097	9230	0.142469
GO:0008285	negative regulation of cell population proliferation	biological_process	7	circRNA12069(ENSBTAG00000009498);circRNA27512(ENSBTAG00000026283);circRNA5135(ENSBTAG00000012450);ciRNA556(TP53INP1)	4	116	161	9230	0.14439
GO:0030336	negative regulation of cell migration	biological_process	8	circRNA26569(ENSBTAG00000004427);ciRNA556(TP53INP1)	2	116	54	9230	0.147372
GO:0045892	negative regulation of transcription, DNA-templated	biological_process	9	circRNA22544(EZH2);circRNA2327(RSF1);circRNA2560(NFKB1);circRNA27437(ENSBTAG00000008595);circRNA2951(HDAC9);ciRNA292(ENSBTAG00000004104)	6	116	285	9230	0.149057
GO:0032839	dendrite cytoplasm	cellular_component	9	circRNA8752(LRRK2)	1	116	13	9230	0.151702
GO:0070878	primary miRNA binding	molecular_function	7	circRNA22544(EZH2)	1	116	13	9230	0.151702
GO:0071773	cellular response to BMP stimulus	biological_process	8	ciRNA292(ENSBTAG00000004104)	1	116	13	9230	0.151702
GO:0005049	nuclear export signal receptor activity	molecular_function	5	circRNA7866(RANBP17)	1	116	13	9230	0.151702
GO:0061028	establishment of endothelial barrier	biological_process	8	circRNA5135(ENSBTAG00000012450)	1	116	13	9230	0.151702
GO:0000145	exocyst	cellular_component	7	circRNA19300(ENSBTAG00000021116)	1	116	13	9230	0.151702
GO:0007528	neuromuscular junction development	biological_process	6	circRNA8752(LRRK2)	1	116	13	9230	0.151702
GO:0006515	protein quality control for misfolded or incompletely synthesized proteins	biological_process	9	circRNA1466(LONP2)	1	116	13	9230	0.151702
GO:0043968	histone H2A acetylation	biological_process	11	circRNA17829(EP400)	1	116	13	9230	0.151702
GO:0009409	response to cold	biological_process	5	circRNA1964(SLC25A27)	1	116	13	9230	0.151702
GO:0006851	mitochondrial calcium ion transmembrane transport	biological_process	12	circRNA24459(ENSBTAG00000015943)	1	116	13	9230	0.151702
GO:0043425	bHLH transcription factor binding	molecular_function	7	ciRNA292(ENSBTAG00000004104)	1	116	13	9230	0.151702
GO:0050901	leukocyte tethering or rolling	biological_process	8	circRNA12923(ROCK1)	1	116	13	9230	0.151702
GO:0048535	lymph node development	biological_process	7	circRNA27436(ENSBTAG00000004954)	1	116	13	9230	0.151702
GO:0042641	actomyosin	cellular_component	6	circRNA10500(ENSBTAG00000022777)	1	116	13	9230	0.151702
GO:1990126	retrograde transport, endosome to plasma membrane	biological_process	8	circRNA27860(ANKRD27)	1	116	13	9230	0.151702
GO:0046328	regulation of JNK cascade	biological_process	12	circRNA1729(PHLPP1)	1	116	13	9230	0.151702
GO:0004115	3',5'-cyclic-AMP phosphodiesterase activity	molecular_function	10	circRNA2882(PDE3A)	1	116	13	9230	0.151702
GO:0019934	cGMP-mediated signaling	biological_process	8	circRNA2882(PDE3A)	1	116	13	9230	0.151702
GO:0070300	phosphatidic acid binding	molecular_function	6	circRNA5135(ENSBTAG00000012450)	1	116	13	9230	0.151702
GO:0046855	inositol phosphate dephosphorylation	biological_process	9	circRNA12069(ENSBTAG00000009498)	1	116	13	9230	0.151702
GO:0010629	negative regulation of gene expression	biological_process	8	circRNA24570(ENSBTAG00000005915);circRNA2560(NFKB1);ciRNA556(TP53INP1)	3	116	108	9230	0.154391
GO:0003682	chromatin binding	molecular_function	4	circRNA17743(ATAD2B);circRNA19164(ENSBTAG00000014124);circRNA22544(EZH2);circRNA2560(NFKB1);circRNA3572(POLQ);ciRNA292(ENSBTAG00000004104)	6	116	289	9230	0.156021
GO:0070933	histone H4 deacetylation	biological_process	12	circRNA2951(HDAC9)	1	116	14	9230	0.162378
GO:0001890	placenta development	biological_process	6	circRNA29605(ADAM19)	1	116	14	9230	0.162378
GO:0051213	dioxygenase activity	molecular_function	5	circRNA27512(ENSBTAG00000026283)	1	116	14	9230	0.162378
GO:0045505	dynein intermediate chain binding	molecular_function	5	circRNA7726(ENSBTAG00000020802)	1	116	14	9230	0.162378
GO:0016446	somatic hypermutation of immunoglobulin genes	biological_process	6	circRNA3572(POLQ)	1	116	14	9230	0.162378
GO:0080009	mRNA methylation	biological_process	11	circRNA14673(ENSBTAG00000003789)	1	116	14	9230	0.162378
GO:0030507	spectrin binding	molecular_function	6	circRNA14021(ENSBTAG00000023144)	1	116	14	9230	0.162378
GO:0048304	positive regulation of isotype switching to IgG isotypes	biological_process	11	circRNA14021(ENSBTAG00000023144)	1	116	14	9230	0.162378
GO:0015918	sterol transport	biological_process	8	circRNA26569(ENSBTAG00000004427)	1	116	14	9230	0.162378
GO:0061157	mRNA destabilization	biological_process	11	circRNA12923(ROCK1)	1	116	14	9230	0.162378
GO:0016409	palmitoyltransferase activity	molecular_function	7	circRNA2331(ZDHHC13)	1	116	14	9230	0.162378
GO:0002062	chondrocyte differentiation	biological_process	6	ciRNA292(ENSBTAG00000004104)	1	116	14	9230	0.162378
GO:0071897	DNA biosynthetic process	biological_process	8	circRNA3572(POLQ)	1	116	14	9230	0.162378
GO:0046835	carbohydrate phosphorylation	biological_process	8	circRNA4474(ENSBTAG00000008401)	1	116	14	9230	0.162378
GO:0072332	intrinsic apoptotic signaling pathway by p53 class mediator	biological_process	7	ciRNA3301(ENSBTAG00000015894)	1	116	14	9230	0.162378
GO:0060079	excitatory postsynaptic potential	biological_process	7	circRNA8752(LRRK2)	1	116	14	9230	0.162378
GO:0015248	sterol transporter activity	molecular_function	5	circRNA26569(ENSBTAG00000004427)	1	116	14	9230	0.162378
GO:0043005	neuron projection	cellular_component	5	circRNA27860(ANKRD27);circRNA5135(ENSBTAG00000012450);circRNA8752(LRRK2)	3	116	112	9230	0.166519
GO:0019901	protein kinase binding	molecular_function	7	circRNA13493(RHEB);circRNA14021(ENSBTAG00000023144);circRNA19097(ENSBTAG00000020726);circRNA27346(ENSBTAG00000009665);circRNA4205(ENSBTAG00000019472);circRNA5512(ENSBTAG00000022808)	6	116	296	9230	0.168548
GO:0071044	histone mRNA catabolic process	biological_process	12	ciRNA351(ENSBTAG00000006751)	1	116	15	9230	0.172921
GO:0051491	positive regulation of filopodium assembly	biological_process	11	circRNA13546(FNBP1L)	1	116	15	9230	0.172921
GO:0044389	ubiquitin-like protein ligase binding	molecular_function	6	circRNA3637(USP13)	1	116	15	9230	0.172921
GO:0030041	actin filament polymerization	biological_process	8	circRNA21830(DIAPH3)	1	116	15	9230	0.172921
GO:0050900	leukocyte migration	biological_process	4	circRNA12923(ROCK1)	1	116	15	9230	0.172921
GO:0071168	protein localization to chromatin	biological_process	9	circRNA22544(EZH2)	1	116	15	9230	0.172921
GO:0010613	positive regulation of cardiac muscle hypertrophy	biological_process	10	circRNA12923(ROCK1)	1	116	15	9230	0.172921
GO:0032006	regulation of TOR signaling	biological_process	9	circRNA13493(RHEB)	1	116	15	9230	0.172921
GO:0016279	protein-lysine N-methyltransferase activity	molecular_function	8	circRNA22544(EZH2)	1	116	15	9230	0.172921
GO:0021591	ventricular system development	biological_process	6	circRNA5135(ENSBTAG00000012450)	1	116	15	9230	0.172921
GO:0000030	mannosyltransferase activity	molecular_function	7	circRNA5314(ENSBTAG00000013621)	1	116	15	9230	0.172921
GO:0048870	cell motility	biological_process	5	circRNA5055(ENSBTAG00000017490)	1	116	15	9230	0.172921
GO:0005545	1-phosphatidylinositol binding	molecular_function	7	circRNA27501(ENSBTAG00000021577)	1	116	15	9230	0.172921
GO:0030133	transport vesicle	cellular_component	7	circRNA27860(ANKRD27)	1	116	15	9230	0.172921
GO:0099132	ATP hydrolysis coupled cation transmembrane transport	biological_process	8	circRNA5456(ENSBTAG00000011626)	1	116	15	9230	0.172921
GO:0046039	GTP metabolic process	biological_process	11	circRNA8752(LRRK2)	1	116	15	9230	0.172921
GO:0005089	Rho guanyl-nucleotide exchange factor activity	molecular_function	9	circRNA19097(ENSBTAG00000020726);circRNA3628(MCF2L2)	2	116	60	9230	0.173937
GO:0003714	transcription corepressor activity	molecular_function	5	circRNA1930(ZNF451);circRNA22544(EZH2);circRNA24570(ENSBTAG00000005915)	3	116	116	9230	0.178919
GO:0070374	positive regulation of ERK1 and ERK2 cascade	biological_process	12	circRNA14021(ENSBTAG00000023144);circRNA5135(ENSBTAG00000012450)	2	116	62	9230	0.182959
GO:0004114	3',5'-cyclic-nucleotide phosphodiesterase activity	molecular_function	9	circRNA2882(PDE3A)	1	116	16	9230	0.183333
GO:0051492	regulation of stress fiber assembly	biological_process	7	circRNA12923(ROCK1)	1	116	16	9230	0.183333
GO:0045503	dynein light chain binding	molecular_function	5	circRNA7726(ENSBTAG00000020802)	1	116	16	9230	0.183333
GO:0072593	reactive oxygen species metabolic process	biological_process	5	circRNA8752(LRRK2)	1	116	16	9230	0.183333
GO:0009408	response to heat	biological_process	5	ciRNA556(TP53INP1)	1	116	16	9230	0.183333
GO:0036092	phosphatidylinositol-3-phosphate biosynthetic process	biological_process	11	circRNA3691(PIK3CB)	1	116	16	9230	0.183333
GO:0043408	regulation of MAPK cascade	biological_process	10	circRNA1729(PHLPP1)	1	116	16	9230	0.183333
GO:0070273	phosphatidylinositol-4-phosphate binding	molecular_function	8	circRNA26569(ENSBTAG00000004427)	1	116	16	9230	0.183333
GO:0003887	DNA-directed DNA polymerase activity	molecular_function	8	circRNA3572(POLQ)	1	116	16	9230	0.183333
GO:0007519	skeletal muscle tissue development	biological_process	8	circRNA5677(GPCPD1)	1	116	16	9230	0.183333
GO:0071347	cellular response to interleukin-1	biological_process	8	circRNA2560(NFKB1)	1	116	16	9230	0.183333
GO:0006622	protein targeting to lysosome	biological_process	13	circRNA27501(ENSBTAG00000021577)	1	116	16	9230	0.183333
GO:0051894	positive regulation of focal adhesion assembly	biological_process	9	circRNA12923(ROCK1)	1	116	16	9230	0.183333
GO:0005548	phospholipid transporter activity	molecular_function	5	circRNA26569(ENSBTAG00000004427)	1	116	16	9230	0.183333
GO:0070932	histone H3 deacetylation	biological_process	12	circRNA2951(HDAC9)	1	116	16	9230	0.183333
GO:0032934	sterol binding	molecular_function	6	circRNA26569(ENSBTAG00000004427)	1	116	16	9230	0.183333
GO:2000042	negative regulation of double-strand break repair via homologous recombination	biological_process	11	circRNA3572(POLQ)	1	116	16	9230	0.183333
GO:0006911	phagocytosis, engulfment	biological_process	8	circRNA5642(ARHGAP12)	1	116	16	9230	0.183333
GO:0060828	regulation of canonical Wnt signaling pathway	biological_process	9	circRNA8752(LRRK2)	1	116	17	9230	0.193614
GO:0043204	perikaryon	cellular_component	5	circRNA8752(LRRK2)	1	116	17	9230	0.193614
GO:0070628	proteasome binding	molecular_function	5	circRNA3637(USP13)	1	116	17	9230	0.193614
GO:0005882	intermediate filament	cellular_component	7	circRNA1416(TLK2)	1	116	17	9230	0.193614
GO:0001917	photoreceptor inner segment	cellular_component	5	circRNA1729(PHLPP1)	1	116	17	9230	0.193614
GO:0005507	copper ion binding	molecular_function	8	circRNA24995(F5)	1	116	17	9230	0.193614
GO:0019706	protein-cysteine S-palmitoyltransferase activity	molecular_function	8	circRNA2331(ZDHHC13)	1	116	17	9230	0.193614
GO:0030286	dynein complex	cellular_component	5	circRNA7726(ENSBTAG00000020802)	1	116	17	9230	0.193614
GO:0009611	response to wounding	biological_process	5	circRNA3691(PIK3CB)	1	116	17	9230	0.193614
GO:0071320	cellular response to cAMP	biological_process	9	circRNA5135(ENSBTAG00000012450)	1	116	17	9230	0.193614
GO:0035267	NuA4 histone acetyltransferase complex	cellular_component	9	circRNA17829(EP400)	1	116	17	9230	0.193614
GO:0048863	stem cell differentiation	biological_process	6	ciRNA292(ENSBTAG00000004104)	1	116	17	9230	0.193614
GO:0008544	epidermis development	biological_process	6	circRNA5456(ENSBTAG00000011626)	1	116	18	9230	0.203767
GO:2000300	regulation of synaptic vesicle exocytosis	biological_process	7	circRNA8752(LRRK2)	1	116	18	9230	0.203767
GO:0006352	DNA-templated transcription, initiation	biological_process	8	circRNA2327(RSF1)	1	116	18	9230	0.203767
GO:0032435	negative regulation of proteasomal ubiquitin-dependent protein catabolic process	biological_process	12	circRNA1416(TLK2)	1	116	18	9230	0.203767
GO:0005942	phosphatidylinositol 3-kinase complex	cellular_component	7	circRNA3691(PIK3CB)	1	116	18	9230	0.203767
GO:0055088	lipid homeostasis	biological_process	7	circRNA15594(ENSBTAG00000003555)	1	116	18	9230	0.203767
GO:0043406	positive regulation of MAP kinase activity	biological_process	12	circRNA22544(EZH2)	1	116	18	9230	0.203767
GO:0042475	odontogenesis of dentin-containing tooth	biological_process	7	ciRNA292(ENSBTAG00000004104)	1	116	18	9230	0.203767
GO:0051018	protein kinase A binding	molecular_function	5	circRNA8752(LRRK2)	1	116	18	9230	0.203767
GO:0043407	negative regulation of MAP kinase activity	biological_process	12	circRNA23050(ENSBTAG00000011126)	1	116	18	9230	0.203767
GO:0007249	I-kappaB kinase/NF-kappaB signaling	biological_process	6	circRNA12923(ROCK1)	1	116	18	9230	0.203767
GO:0031032	actomyosin structure organization	biological_process	8	circRNA10500(ENSBTAG00000022777)	1	116	18	9230	0.203767
GO:0006355	regulation of transcription, DNA-templated	biological_process	8	circRNA19164(ENSBTAG00000014124);circRNA2327(RSF1);circRNA24570(ENSBTAG00000005915);circRNA2560(NFKB1);circRNA3637(USP13);circRNA4205(ENSBTAG00000019472);circRNA5158(ENSBTAG00000020594);ciRNA2050(ENSBTAG00000011200);ciRNA292(ENSBTAG00000004104);ciRNA556(TP53INP1)	10	116	588	9230	0.203875
GO:0035023	regulation of Rho protein signal transduction	biological_process	11	circRNA19097(ENSBTAG00000020726);circRNA3628(MCF2L2)	2	116	67	9230	0.205793
GO:0045893	positive regulation of transcription, DNA-templated	biological_process	9	circRNA19164(ENSBTAG00000014124);circRNA2327(RSF1);circRNA2560(NFKB1);circRNA5158(ENSBTAG00000020594);ciRNA292(ENSBTAG00000004104);ciRNA556(TP53INP1)	6	116	317	9230	0.208517
GO:0016324	apical plasma membrane	cellular_component	5	circRNA5055(ENSBTAG00000017490);circRNA5135(ENSBTAG00000012450)	2	116	68	9230	0.210399
GO:0051959	dynein light intermediate chain binding	molecular_function	5	circRNA7726(ENSBTAG00000020802)	1	116	19	9230	0.213794
GO:0045022	early endosome to late endosome transport	biological_process	8	circRNA27860(ANKRD27)	1	116	19	9230	0.213794
GO:0016925	protein sumoylation	biological_process	11	circRNA1930(ZNF451)	1	116	19	9230	0.213794
GO:0001816	cytokine production	biological_process	4	circRNA13581(TUT4)	1	116	19	9230	0.213794
GO:0048701	embryonic cranial skeleton morphogenesis	biological_process	8	ciRNA292(ENSBTAG00000004104)	1	116	19	9230	0.213794
GO:0030178	negative regulation of Wnt signaling pathway	biological_process	9	ciRNA3301(ENSBTAG00000015894)	1	116	19	9230	0.213794
GO:0006935	chemotaxis	biological_process	5	circRNA23085(ENSBTAG00000014612)	1	116	19	9230	0.213794
GO:0046326	positive regulation of glucose import	biological_process	10	circRNA26569(ENSBTAG00000004427)	1	116	19	9230	0.213794
GO:0010498	proteasomal protein catabolic process	biological_process	8	circRNA14468(ENSBTAG00000003178)	1	116	19	9230	0.213794
GO:0043025	neuronal cell body	cellular_component	5	circRNA5135(ENSBTAG00000012450);circRNA8752(LRRK2)	2	116	69	9230	0.215015
GO:0007010	cytoskeleton organization	biological_process	6	circRNA21830(DIAPH3);circRNA23085(ENSBTAG00000014612)	2	116	70	9230	0.219641
GO:0008180	COP9 signalosome	cellular_component	4	circRNA27183(DOCK7)	1	116	20	9230	0.223695
GO:0007156	homophilic cell adhesion via plasma membrane adhesion molecules	biological_process	7	circRNA3691(PIK3CB)	1	116	20	9230	0.223695
GO:0030426	growth cone	cellular_component	5	circRNA8752(LRRK2)	1	116	20	9230	0.223695
GO:0018279	protein N-linked glycosylation via asparagine	biological_process	11	circRNA24458(ENSBTAG00000007438)	1	116	20	9230	0.223695
GO:1902895	positive regulation of pri-miRNA transcription by RNA polymerase II	biological_process	11	circRNA4205(ENSBTAG00000019472)	1	116	20	9230	0.223695
GO:0098655	cation transmembrane transport	biological_process	8	circRNA13374(SLC41A2)	1	116	20	9230	0.223695
GO:0006509	membrane protein ectodomain proteolysis	biological_process	9	circRNA29605(ADAM19)	1	116	20	9230	0.223695
GO:0050766	positive regulation of phagocytosis	biological_process	8	circRNA23085(ENSBTAG00000014612)	1	116	20	9230	0.223695
GO:2000114	regulation of establishment of cell polarity	biological_process	7	circRNA12923(ROCK1)	1	116	20	9230	0.223695
GO:0051020	GTPase binding	molecular_function	6	circRNA13546(FNBP1L)	1	116	20	9230	0.223695
GO:0071480	cellular response to gamma radiation	biological_process	8	circRNA1416(TLK2)	1	116	20	9230	0.223695
GO:0006306	DNA methylation	biological_process	10	circRNA22544(EZH2)	1	116	20	9230	0.223695
GO:1901215	negative regulation of neuron death	biological_process	8	circRNA8752(LRRK2)	1	116	20	9230	0.223695
GO:0019722	calcium-mediated signaling	biological_process	7	circRNA8752(LRRK2)	1	116	20	9230	0.223695
GO:0006261	DNA-dependent DNA replication	biological_process	9	circRNA3572(POLQ)	1	116	20	9230	0.223695
GO:0072659	protein localization to plasma membrane	biological_process	8	circRNA12923(ROCK1);circRNA5135(ENSBTAG00000012450)	2	116	71	9230	0.224276
GO:0016787	hydrolase activity	molecular_function	4	circRNA1133(IMMP1L);circRNA12069(ENSBTAG00000009498);circRNA14021(ENSBTAG00000023144);circRNA1466(LONP2);circRNA18923(ENSBTAG00000014099);circRNA26716(YTHDC2);circRNA2882(PDE3A);circRNA2951(HDAC9);circRNA3637(USP13);circRNA5055(ENSBTAG00000017490)	10	116	603	9230	0.225802
GO:0045121	membrane raft	cellular_component	6	circRNA14021(ENSBTAG00000023144);circRNA8752(LRRK2)	2	116	72	9230	0.228918
GO:0005509	calcium ion binding	molecular_function	7	circRNA18853(SUSD1);circRNA24459(ENSBTAG00000015943);circRNA5144(ENSBTAG00000010390);circRNA5456(ENSBTAG00000011626);ciRNA2419(ENSBTAG00000020089)	5	116	261	9230	0.231031
GO:0008340	determination of adult lifespan	biological_process	4	circRNA8752(LRRK2)	1	116	21	9230	0.233472
GO:0046856	phosphatidylinositol dephosphorylation	biological_process	10	circRNA12069(ENSBTAG00000009498)	1	116	21	9230	0.233472
GO:0001786	phosphatidylserine binding	molecular_function	6	circRNA26569(ENSBTAG00000004427)	1	116	21	9230	0.233472
GO:0006334	nucleosome assembly	biological_process	7	circRNA2327(RSF1)	1	116	21	9230	0.233472
GO:0035098	ESC/E(Z) complex	cellular_component	5	circRNA22544(EZH2)	1	116	21	9230	0.233472
GO:0006284	base-excision repair	biological_process	9	circRNA3572(POLQ)	1	116	21	9230	0.233472
GO:0042391	regulation of membrane potential	biological_process	5	circRNA8752(LRRK2)	1	116	21	9230	0.233472
GO:0006338	chromatin remodeling	biological_process	6	circRNA2327(RSF1);circRNA2509(CHD1)	2	116	73	9230	0.233567
GO:0004721	phosphoprotein phosphatase activity	molecular_function	8	circRNA12069(ENSBTAG00000009498);circRNA14021(ENSBTAG00000023144)	2	116	75	9230	0.242882
GO:0016791	phosphatase activity	molecular_function	7	circRNA14021(ENSBTAG00000023144);circRNA24010(CDC14A);circRNA3147(CDC14A)	2	116	75	9230	0.242882
GO:0060325	face morphogenesis	biological_process	5	circRNA27512(ENSBTAG00000026283)	1	116	22	9230	0.243128
GO:0016571	histone methylation	biological_process	11	circRNA22544(EZH2)	1	116	22	9230	0.243128
GO:0051898	negative regulation of protein kinase B signaling	biological_process	10	circRNA1729(PHLPP1)	1	116	22	9230	0.243128
GO:0098869	cellular oxidant detoxification	biological_process	5	ciRNA556(TP53INP1)	1	116	22	9230	0.243128
GO:0097190	apoptotic signaling pathway	biological_process	5	circRNA3217(TM2D1)	1	116	22	9230	0.243128
GO:0014065	phosphatidylinositol 3-kinase signaling	biological_process	8	circRNA3691(PIK3CB)	1	116	22	9230	0.243128
GO:0016301	kinase activity	molecular_function	6	circRNA10500(ENSBTAG00000022777);circRNA12923(ROCK1);circRNA23050(ENSBTAG00000011126);circRNA3691(PIK3CB);circRNA4474(ENSBTAG00000008401);circRNA8752(LRRK2)	6	116	334	9230	0.243131
GO:0016310	phosphorylation	biological_process	7	circRNA10500(ENSBTAG00000022777);circRNA12923(ROCK1);circRNA23050(ENSBTAG00000011126);circRNA3691(PIK3CB);circRNA4474(ENSBTAG00000008401);circRNA8752(LRRK2)	6	116	335	9230	0.24522
GO:0006605	protein targeting	biological_process	11	circRNA27814(STXBP4)	1	116	23	9230	0.252663
GO:0032008	positive regulation of TOR signaling	biological_process	10	circRNA13493(RHEB)	1	116	23	9230	0.252663
GO:0070536	protein K63-linked deubiquitination	biological_process	10	circRNA3637(USP13)	1	116	23	9230	0.252663
GO:0008150	biological_process	biological_process	2	circRNA1133(IMMP1L)	1	116	23	9230	0.252663
GO:0004879	nuclear receptor activity	molecular_function	6	circRNA4205(ENSBTAG00000019472)	1	116	23	9230	0.252663
GO:0030866	cortical actin cytoskeleton organization	biological_process	8	circRNA12923(ROCK1)	1	116	23	9230	0.252663
GO:0004407	histone deacetylase activity	molecular_function	7	circRNA2951(HDAC9)	1	116	23	9230	0.252663
GO:0097730	non-motile cilium	cellular_component	5	circRNA13862(AHI1)	1	116	23	9230	0.252663
GO:0097191	extrinsic apoptotic signaling pathway	biological_process	6	ciRNA3301(ENSBTAG00000015894)	1	116	23	9230	0.252663
GO:0006904	vesicle docking involved in exocytosis	biological_process	7	circRNA19300(ENSBTAG00000021116)	1	116	24	9230	0.262078
GO:0006893	Golgi to plasma membrane transport	biological_process	9	circRNA19300(ENSBTAG00000021116)	1	116	24	9230	0.262078
GO:0071902	positive regulation of protein serine/threonine kinase activity	biological_process	12	circRNA22544(EZH2)	1	116	24	9230	0.262078
GO:0006986	response to unfolded protein	biological_process	6	circRNA24458(ENSBTAG00000007438)	1	116	24	9230	0.262078
GO:0006378	mRNA polyadenylation	biological_process	12	circRNA2191(PAPOLA)	1	116	24	9230	0.262078
GO:0043021	ribonucleoprotein complex binding	molecular_function	5	circRNA22544(EZH2)	1	116	24	9230	0.262078
GO:0007596	blood coagulation	biological_process	7	circRNA24995(F5)	1	116	24	9230	0.262078
GO:0034260	negative regulation of GTPase activity	biological_process	8	circRNA8752(LRRK2)	1	116	24	9230	0.262078
GO:0032755	positive regulation of interleukin-6 production	biological_process	8	circRNA13581(TUT4)	1	116	24	9230	0.262078
GO:0072583	clathrin-dependent endocytosis	biological_process	9	circRNA13546(FNBP1L)	1	116	24	9230	0.262078
GO:0007266	Rho protein signal transduction	biological_process	8	circRNA12923(ROCK1)	1	116	24	9230	0.262078
GO:0005929	cilium	cellular_component	4	circRNA13862(AHI1);circRNA23056(ENSBTAG00000005083)	2	116	80	9230	0.266228
GO:0016746	transferase activity, transferring acyl groups	molecular_function	5	circRNA14468(ENSBTAG00000003178);circRNA2331(ZDHHC13)	2	116	80	9230	0.266228
GO:0001947	heart looping	biological_process	7	circRNA13862(AHI1)	1	116	25	9230	0.271377
GO:0005080	protein kinase C binding	molecular_function	8	circRNA2951(HDAC9)	1	116	25	9230	0.271377
GO:0045666	positive regulation of neuron differentiation	biological_process	10	circRNA1291(MMD)	1	116	25	9230	0.271377
GO:0030276	clathrin binding	molecular_function	5	circRNA8752(LRRK2)	1	116	25	9230	0.271377
GO:2000134	negative regulation of G1/S transition of mitotic cell cycle	biological_process	10	circRNA22544(EZH2)	1	116	25	9230	0.271377
GO:0071260	cellular response to mechanical stimulus	biological_process	6	circRNA2560(NFKB1)	1	116	25	9230	0.271377
GO:0032456	endocytic recycling	biological_process	8	circRNA2942(VPS50)	1	116	25	9230	0.271377
GO:0032760	positive regulation of tumor necrosis factor production	biological_process	9	circRNA14021(ENSBTAG00000023144)	1	116	25	9230	0.271377
GO:0005777	peroxisome	cellular_component	7	circRNA1466(LONP2);circRNA4121(HSDL2)	2	116	82	9230	0.275573
GO:0007399	nervous system development	biological_process	6	circRNA12069(ENSBTAG00000009498);circRNA5135(ENSBTAG00000012450)	2	116	82	9230	0.275573
GO:0005758	mitochondrial intermembrane space	cellular_component	6	circRNA24459(ENSBTAG00000015943)	1	116	26	9230	0.280559
GO:0043967	histone H4 acetylation	biological_process	11	circRNA17829(EP400)	1	116	26	9230	0.280559
GO:0007389	pattern specification process	biological_process	4	circRNA27512(ENSBTAG00000026283)	1	116	26	9230	0.280559
GO:0010718	positive regulation of epithelial to mesenchymal transition	biological_process	8	circRNA22544(EZH2)	1	116	26	9230	0.280559
GO:0003707	steroid hormone receptor activity	molecular_function	5	circRNA4205(ENSBTAG00000019472)	1	116	26	9230	0.280559
GO:0030509	BMP signaling pathway	biological_process	10	ciRNA292(ENSBTAG00000004104)	1	116	26	9230	0.280559
GO:0070301	cellular response to hydrogen peroxide	biological_process	8	circRNA22544(EZH2)	1	116	26	9230	0.280559
GO:0051209	release of sequestered calcium ion into cytosol	biological_process	8	circRNA14021(ENSBTAG00000023144)	1	116	26	9230	0.280559
GO:0045211	postsynaptic membrane	cellular_component	5	circRNA27346(ENSBTAG00000009665)	1	116	26	9230	0.280559
GO:0000790	nuclear chromatin	cellular_component	7	circRNA22544(EZH2);circRNA2327(RSF1);ciRNA292(ENSBTAG00000004104)	3	116	149	9230	0.288347
GO:0004386	helicase activity	molecular_function	9	circRNA18923(ENSBTAG00000014099);circRNA26716(YTHDC2)	2	116	85	9230	0.289579
GO:0048015	phosphatidylinositol-mediated signaling	biological_process	7	circRNA3691(PIK3CB)	1	116	27	9230	0.289626
GO:0003674	molecular_function	molecular_function	2	circRNA1133(IMMP1L)	1	116	27	9230	0.289626
GO:0007417	central nervous system development	biological_process	6	circRNA13862(AHI1)	1	116	27	9230	0.289626
GO:0035198	miRNA binding	molecular_function	8	circRNA13581(TUT4)	1	116	27	9230	0.289626
GO:0051879	Hsp90 protein binding	molecular_function	6	circRNA4205(ENSBTAG00000019472)	1	116	27	9230	0.289626
GO:0019905	syntaxin binding	molecular_function	6	circRNA27814(STXBP4)	1	116	27	9230	0.289626
GO:0042102	positive regulation of T cell proliferation	biological_process	11	circRNA14021(ENSBTAG00000023144)	1	116	27	9230	0.289626
GO:0030890	positive regulation of B cell proliferation	biological_process	11	circRNA14021(ENSBTAG00000023144)	1	116	27	9230	0.289626
GO:0045202	synapse	cellular_component	3	circRNA27346(ENSBTAG00000009665);circRNA5135(ENSBTAG00000012450);circRNA8752(LRRK2)	3	116	150	9230	0.291783
GO:0005623	cell	cellular_component	3	circRNA11103(ENSBTAG00000001887);circRNA14518(ENSBTAG00000010399)	2	116	86	9230	0.294243
GO:0005743	mitochondrial inner membrane	cellular_component	6	circRNA1133(IMMP1L);circRNA24459(ENSBTAG00000015943);circRNA8752(LRRK2)	3	116	151	9230	0.295222
GO:0060021	roof of mouth development	biological_process	5	circRNA27512(ENSBTAG00000026283)	1	116	28	9230	0.29858
GO:0001568	blood vessel development	biological_process	5	circRNA5135(ENSBTAG00000012450)	1	116	28	9230	0.29858
GO:0071944	cell periphery	cellular_component	4	circRNA14021(ENSBTAG00000023144)	1	116	28	9230	0.29858
GO:0030032	lamellipodium assembly	biological_process	8	circRNA19097(ENSBTAG00000020726)	1	116	28	9230	0.29858
GO:0015485	cholesterol binding	molecular_function	7	circRNA26569(ENSBTAG00000004427)	1	116	28	9230	0.29858
GO:0003727	single-stranded RNA binding	molecular_function	7	circRNA24545(ENSBTAG00000021921)	1	116	28	9230	0.29858
GO:0042110	T cell activation	biological_process	7	circRNA23085(ENSBTAG00000014612)	1	116	28	9230	0.29858
GO:0006611	protein export from nucleus	biological_process	11	circRNA7866(RANBP17)	1	116	28	9230	0.29858
GO:0045669	positive regulation of osteoblast differentiation	biological_process	8	ciRNA292(ENSBTAG00000004104)	1	116	28	9230	0.29858
GO:0000186	activation of MAPKK activity	biological_process	13	circRNA8752(LRRK2)	1	116	28	9230	0.29858
GO:0051260	protein homooligomerization	biological_process	8	circRNA11955(ENSBTAG00000006186);circRNA3572(POLQ)	2	116	87	9230	0.298902
GO:0032467	positive regulation of cytokinesis	biological_process	9	circRNA24010(CDC14A);circRNA3147(CDC14A)	1	116	29	9230	0.307422
GO:0030488	tRNA methylation	biological_process	11	circRNA15594(ENSBTAG00000003555)	1	116	29	9230	0.307422
GO:0016525	negative regulation of angiogenesis	biological_process	8	circRNA12923(ROCK1)	1	116	29	9230	0.307422
GO:0005547	phosphatidylinositol-3,4,5-trisphosphate binding	molecular_function	8	circRNA27501(ENSBTAG00000021577)	1	116	29	9230	0.307422
GO:0034968	histone lysine methylation	biological_process	12	circRNA22544(EZH2)	1	116	29	9230	0.307422
GO:0030163	protein catabolic process	biological_process	7	circRNA1466(LONP2)	1	116	29	9230	0.307422
GO:0007165	signal transduction	biological_process	4	circRNA10712(ENSBTAG00000023523);circRNA13493(RHEB);circRNA2560(NFKB1);circRNA2882(PDE3A);circRNA5135(ENSBTAG00000012450);circRNA5642(ARHGAP12)	6	116	366	9230	0.312274
GO:0003824	catalytic activity	molecular_function	3	circRNA1729(PHLPP1);circRNA22606(NRDC);circRNA4474(ENSBTAG00000008401);circRNA4902(ENSBTAG00000021174);circRNA5055(ENSBTAG00000017490)	5	116	295	9230	0.312875
GO:0032991	protein-containing complex	cellular_component	3	circRNA24458(ENSBTAG00000007438);circRNA27346(ENSBTAG00000009665);circRNA4205(ENSBTAG00000019472);circRNA5135(ENSBTAG00000012450);circRNA726(MPP5);ciRNA292(ENSBTAG00000004104)	6	116	367	9230	0.314496
GO:1990841	promoter-specific chromatin binding	molecular_function	5	circRNA22544(EZH2)	1	116	30	9230	0.316153
GO:0030183	B cell differentiation	biological_process	8	circRNA14021(ENSBTAG00000023144)	1	116	30	9230	0.316153
GO:1903507	negative regulation of nucleic acid-templated transcription	biological_process	10	circRNA24570(ENSBTAG00000005915)	1	116	30	9230	0.316153
GO:0007040	lysosome organization	biological_process	8	circRNA8752(LRRK2)	1	116	30	9230	0.316153
GO:0005575	cellular_component	cellular_component	2	circRNA1133(IMMP1L)	1	116	30	9230	0.316153
GO:0001540	amyloid-beta binding	molecular_function	6	circRNA3217(TM2D1)	1	116	30	9230	0.316153
GO:0001501	skeletal system development	biological_process	6	ciRNA292(ENSBTAG00000004104)	1	116	30	9230	0.316153
GO:0043433	negative regulation of DNA-binding transcription factor activity	biological_process	6	circRNA22544(EZH2)	1	116	30	9230	0.316153
GO:0000082	G1/S transition of mitotic cell cycle	biological_process	7	circRNA5512(ENSBTAG00000022808)	1	116	30	9230	0.316153
GO:0031594	neuromuscular junction	cellular_component	4	circRNA27346(ENSBTAG00000009665)	1	116	30	9230	0.316153
GO:0005829	cytosol	cellular_component	6	circRNA11103(ENSBTAG00000001887);circRNA11851(ENSBTAG00000006027);circRNA13546(FNBP1L);circRNA13581(TUT4);circRNA14673(ENSBTAG00000003789);circRNA14780(USP34);circRNA15594(ENSBTAG00000003555);circRNA19097(ENSBTAG00000020726);circRNA24010(CDC14A);circRNA2560(NFKB1);circRNA25978(LRCH3);circRNA26569(ENSBTAG00000004427);circRNA27437(ENSBTAG00000008595);circRNA27501(ENSBTAG00000021577);circRNA27860(AN…	28	116	2026	9230	0.317036
GO:0007186	G protein-coupled receptor signaling pathway	biological_process	5	circRNA3217(TM2D1);circRNA5135(ENSBTAG00000012450)	2	116	91	9230	0.317486
GO:0005770	late endosome	cellular_component	8	circRNA27860(ANKRD27);circRNA5135(ENSBTAG00000012450)	2	116	91	9230	0.317486
GO:0050853	B cell receptor signaling pathway	biological_process	8	circRNA14021(ENSBTAG00000023144)	1	116	31	9230	0.324776
GO:0007029	endoplasmic reticulum organization	biological_process	6	circRNA8752(LRRK2)	1	116	31	9230	0.324776
GO:0120163	negative regulation of cold-induced thermogenesis	biological_process	7	circRNA13493(RHEB)	1	116	31	9230	0.324776
GO:0000123	histone acetyltransferase complex	cellular_component	6	circRNA2327(RSF1)	1	116	31	9230	0.324776
GO:0005637	nuclear inner membrane	cellular_component	6	circRNA5314(ENSBTAG00000013621)	1	116	31	9230	0.324776
GO:0010976	positive regulation of neuron projection development	biological_process	11	circRNA5135(ENSBTAG00000012450)	1	116	31	9230	0.324776
GO:0000226	microtubule cytoskeleton organization	biological_process	7	circRNA24010(CDC14A);circRNA27183(DOCK7);circRNA3147(CDC14A)	2	116	93	9230	0.326739
GO:0008233	peptidase activity	molecular_function	5	circRNA1133(IMMP1L);circRNA1466(LONP2);circRNA3637(USP13)	3	116	161	9230	0.329713
GO:0043565	sequence-specific DNA binding	molecular_function	7	circRNA22544(EZH2);circRNA2560(NFKB1);circRNA4205(ENSBTAG00000019472);circRNA5158(ENSBTAG00000020594)	4	116	231	9230	0.330613
GO:0016485	protein processing	biological_process	8	circRNA1466(LONP2)	1	116	32	9230	0.333291
GO:0030018	Z disc	cellular_component	5	circRNA5144(ENSBTAG00000010390)	1	116	32	9230	0.333291
GO:0070373	negative regulation of ERK1 and ERK2 cascade	biological_process	12	circRNA14021(ENSBTAG00000023144)	1	116	32	9230	0.333291
GO:0016575	histone deacetylation	biological_process	11	circRNA2951(HDAC9)	1	116	32	9230	0.333291
GO:0005913	cell-cell adherens junction	cellular_component	5	circRNA726(MPP5)	1	116	32	9230	0.333291
GO:0008023	transcription elongation factor complex	cellular_component	4	circRNA19164(ENSBTAG00000014124)	1	116	32	9230	0.333291
GO:0030027	lamellipodium	cellular_component	6	circRNA12923(ROCK1);circRNA19097(ENSBTAG00000020726)	2	116	96	9230	0.340557
GO:0070062	extracellular exosome	cellular_component	7	circRNA5144(ENSBTAG00000010390)	1	116	33	9230	0.341699
GO:0032956	regulation of actin cytoskeleton organization	biological_process	7	circRNA12923(ROCK1)	1	116	33	9230	0.341699
GO:0071356	cellular response to tumor necrosis factor	biological_process	8	circRNA2560(NFKB1)	1	116	33	9230	0.341699
GO:0007409	axonogenesis	biological_process	9	circRNA27183(DOCK7)	1	116	33	9230	0.341699
GO:0042127	regulation of cell population proliferation	biological_process	6	circRNA22544(EZH2);circRNA5135(ENSBTAG00000012450)	2	116	98	9230	0.349721
GO:0050821	protein stabilization	biological_process	6	circRNA27814(STXBP4);circRNA3637(USP13)	2	116	98	9230	0.349721
GO:0016197	endosomal transport	biological_process	7	circRNA27501(ENSBTAG00000021577)	1	116	34	9230	0.350002
GO:0042632	cholesterol homeostasis	biological_process	9	circRNA2951(HDAC9)	1	116	34	9230	0.350002
GO:0005912	adherens junction	cellular_component	5	circRNA13862(AHI1)	1	116	34	9230	0.350002
GO:0032880	regulation of protein localization	biological_process	6	circRNA1291(MMD)	1	116	34	9230	0.350002
GO:0042383	sarcolemma	cellular_component	5	circRNA27346(ENSBTAG00000009665)	1	116	34	9230	0.350002
GO:0043231	intracellular membrane-bounded organelle	cellular_component	5	circRNA11103(ENSBTAG00000001887);circRNA14580(ENSBTAG00000010351);circRNA1609(SNX25);circRNA24570(ENSBTAG00000005915);circRNA26569(ENSBTAG00000004427);circRNA27501(ENSBTAG00000021577);circRNA8752(LRRK2)	7	116	460	9230	0.357368
GO:0035556	intracellular signal transduction	biological_process	5	circRNA10500(ENSBTAG00000022777);circRNA12923(ROCK1);circRNA1416(TLK2);circRNA23050(ENSBTAG00000011126);circRNA8752(LRRK2)	5	116	313	9230	0.357838
GO:0048365	Rac GTPase binding	molecular_function	10	circRNA27183(DOCK7)	1	116	35	9230	0.358201
GO:0008536	Ran GTPase binding	molecular_function	9	circRNA7866(RANBP17)	1	116	35	9230	0.358201
GO:0004252	serine-type endopeptidase activity	molecular_function	8	circRNA1466(LONP2)	1	116	36	9230	0.366298
GO:0016235	aggresome	cellular_component	6	circRNA24570(ENSBTAG00000005915)	1	116	36	9230	0.366298
GO:0030182	neuron differentiation	biological_process	6	ciRNA292(ENSBTAG00000004104)	1	116	36	9230	0.366298
GO:0008201	heparin binding	molecular_function	6	circRNA14021(ENSBTAG00000023144)	1	116	36	9230	0.366298
GO:0007275	multicellular organism development	biological_process	4	circRNA24545(ENSBTAG00000021921);circRNA5135(ENSBTAG00000012450)	2	116	102	9230	0.36792
GO:0030154	cell differentiation	biological_process	5	circRNA24545(ENSBTAG00000021921);circRNA5135(ENSBTAG00000012450);circRNA5158(ENSBTAG00000020594)	3	116	173	9230	0.371066
GO:0001228	DNA-binding transcription activator activity, RNA polymerase II-specific	molecular_function	6	circRNA2560(NFKB1);circRNA4205(ENSBTAG00000019472);ciRNA292(ENSBTAG00000004104)	3	116	173	9230	0.371066
GO:0008286	insulin receptor signaling pathway	biological_process	8	circRNA27814(STXBP4)	1	116	37	9230	0.374293
GO:0016573	histone acetylation	biological_process	10	circRNA2327(RSF1)	1	116	37	9230	0.374293
GO:0030175	filopodium	cellular_component	7	circRNA27346(ENSBTAG00000009665)	1	116	37	9230	0.374293
GO:0071346	cellular response to interferon-gamma	biological_process	8	circRNA27814(STXBP4)	1	116	37	9230	0.374293
GO:0005923	bicellular tight junction	cellular_component	6	circRNA5135(ENSBTAG00000012450)	1	116	37	9230	0.374293
GO:0006357	regulation of transcription by RNA polymerase II	biological_process	9	circRNA22544(EZH2);circRNA2560(NFKB1);circRNA5158(ENSBTAG00000020594);ciRNA292(ENSBTAG00000004104)	4	116	247	9230	0.376519
GO:0005911	cell-cell junction	cellular_component	4	circRNA13862(AHI1);circRNA5135(ENSBTAG00000012450)	2	116	104	9230	0.376948
GO:0000976	transcription regulatory region sequence-specific DNA binding	molecular_function	8	circRNA2560(NFKB1)	1	116	38	9230	0.382188
GO:0015914	phospholipid transport	biological_process	8	circRNA26569(ENSBTAG00000004427)	1	116	38	9230	0.382188
GO:0009267	cellular response to starvation	biological_process	8	circRNA8752(LRRK2)	1	116	38	9230	0.382188
GO:0006897	endocytosis	biological_process	7	circRNA13546(FNBP1L);circRNA8752(LRRK2)	2	116	106	9230	0.385923
GO:0034644	cellular response to UV	biological_process	8	ciRNA556(TP53INP1)	1	116	39	9230	0.389985
GO:0050728	negative regulation of inflammatory response	biological_process	9	circRNA2560(NFKB1)	1	116	39	9230	0.389985
GO:0004402	histone acetyltransferase activity	molecular_function	11	circRNA2327(RSF1)	1	116	39	9230	0.389985
GO:0006887	exocytosis	biological_process	7	circRNA19300(ENSBTAG00000021116)	1	116	39	9230	0.389985
GO:0031901	early endosome membrane	cellular_component	9	circRNA27501(ENSBTAG00000021577)	1	116	39	9230	0.389985
GO:0016887	ATPase activity	molecular_function	9	circRNA14056(ENSBTAG00000054574);circRNA1466(LONP2);circRNA17743(ATAD2B)	3	116	179	9230	0.391598
GO:0060271	cilium assembly	biological_process	7	circRNA13546(FNBP1L);circRNA13862(AHI1)	2	116	108	9230	0.394843
GO:0000045	autophagosome assembly	biological_process	7	ciRNA556(TP53INP1)	1	116	40	9230	0.397684
GO:0006812	cation transport	biological_process	7	circRNA13374(SLC41A2)	1	116	40	9230	0.397684
GO:0051897	positive regulation of protein kinase B signaling	biological_process	10	circRNA26569(ENSBTAG00000004427)	1	116	40	9230	0.397684
GO:1902600	proton transmembrane transport	biological_process	9	circRNA5456(ENSBTAG00000011626)	1	116	40	9230	0.397684
GO:0009952	anterior/posterior pattern specification	biological_process	6	circRNA19164(ENSBTAG00000014124)	1	116	40	9230	0.397684
GO:0005788	endoplasmic reticulum lumen	cellular_component	7	circRNA14518(ENSBTAG00000010399)	1	116	40	9230	0.397684
GO:0001932	regulation of protein phosphorylation	biological_process	9	circRNA22544(EZH2)	1	116	40	9230	0.397684
GO:0098794	postsynapse	cellular_component	4	circRNA8752(LRRK2)	1	116	40	9230	0.397684
GO:0006469	negative regulation of protein kinase activity	biological_process	11	circRNA14021(ENSBTAG00000023144)	1	116	40	9230	0.397684
GO:0035097	histone methyltransferase complex	cellular_component	6	circRNA1930(ZNF451)	1	116	41	9230	0.405287
GO:0004674	protein serine/threonine kinase activity	molecular_function	8	circRNA10500(ENSBTAG00000022777);circRNA12923(ROCK1);circRNA1416(TLK2);circRNA23050(ENSBTAG00000011126);circRNA8752(LRRK2)	5	116	333	9230	0.408097
GO:0044325	ion channel binding	molecular_function	5	circRNA8752(LRRK2)	1	116	42	9230	0.412794
GO:0050731	positive regulation of peptidyl-tyrosine phosphorylation	biological_process	11	circRNA14021(ENSBTAG00000023144)	1	116	42	9230	0.412794
GO:0001933	negative regulation of protein phosphorylation	biological_process	10	circRNA8752(LRRK2)	1	116	42	9230	0.412794
GO:0018024	histone-lysine N-methyltransferase activity	molecular_function	9	circRNA22544(EZH2)	1	116	42	9230	0.412794
GO:0008284	positive regulation of cell population proliferation	biological_process	7	circRNA22544(EZH2);circRNA5512(ENSBTAG00000022808);ciRNA292(ENSBTAG00000004104)	3	116	187	9230	0.418712
GO:0003779	actin binding	molecular_function	6	circRNA21830(DIAPH3);circRNA27346(ENSBTAG00000009665);circRNA8752(LRRK2)	3	116	187	9230	0.418712
GO:0032436	positive regulation of proteasomal ubiquitin-dependent protein catabolic process	biological_process	12	circRNA8752(LRRK2)	1	116	43	9230	0.420208
GO:0043524	negative regulation of neuron apoptotic process	biological_process	10	circRNA12923(ROCK1)	1	116	43	9230	0.420208
GO:0007050	cell cycle arrest	biological_process	5	ciRNA556(TP53INP1)	1	116	43	9230	0.420208
GO:0007169	transmembrane receptor protein tyrosine kinase signaling pathway	biological_process	7	circRNA13862(AHI1)	1	116	43	9230	0.420208
GO:0006979	response to oxidative stress	biological_process	5	circRNA8752(LRRK2)	1	116	43	9230	0.420208
GO:0031398	positive regulation of protein ubiquitination	biological_process	11	circRNA8752(LRRK2)	1	116	43	9230	0.420208
GO:0016042	lipid catabolic process	biological_process	6	circRNA5055(ENSBTAG00000017490)	1	116	43	9230	0.420208
GO:0000139	Golgi membrane	cellular_component	7	circRNA2331(ZDHHC13);circRNA5456(ENSBTAG00000011626);circRNA9620(TMEM50B)	3	116	188	9230	0.422076
GO:0005102	signaling receptor binding	molecular_function	5	circRNA14021(ENSBTAG00000023144);circRNA1466(LONP2)	2	116	115	9230	0.425587
GO:0005776	autophagosome	cellular_component	7	ciRNA556(TP53INP1)	1	116	44	9230	0.427528
GO:0042626	ATPase activity, coupled to transmembrane movement of substances	molecular_function	8	circRNA14056(ENSBTAG00000054574)	1	116	44	9230	0.427528
GO:0008021	synaptic vesicle	cellular_component	4	circRNA8752(LRRK2)	1	116	44	9230	0.427528
GO:0030097	hemopoiesis	biological_process	7	ciRNA292(ENSBTAG00000004104)	1	116	44	9230	0.427528
GO:0045454	cell redox homeostasis	biological_process	5	circRNA14518(ENSBTAG00000010399)	1	116	44	9230	0.427528
GO:0005802	trans-Golgi network	cellular_component	7	circRNA5456(ENSBTAG00000011626);circRNA8752(LRRK2)	2	116	116	9230	0.429915
GO:0034599	cellular response to oxidative stress	biological_process	6	circRNA8752(LRRK2)	1	116	45	9230	0.434758
GO:0031490	chromatin DNA binding	molecular_function	7	circRNA22544(EZH2)	1	116	45	9230	0.434758
GO:0042470	melanosome	cellular_component	8	circRNA27860(ANKRD27)	1	116	45	9230	0.434758
GO:0000980	RNA polymerase II distal enhancer sequence-specific DNA binding	molecular_function	10	circRNA2560(NFKB1)	1	116	45	9230	0.434758
GO:0016607	nuclear speck	cellular_component	8	circRNA14673(ENSBTAG00000003789);circRNA17829(EP400);circRNA24570(ENSBTAG00000005915);circRNA4205(ENSBTAG00000019472)	4	116	269	9230	0.439144
GO:0030165	PDZ domain binding	molecular_function	6	circRNA5135(ENSBTAG00000012450)	1	116	46	9230	0.441896
GO:0004930	G protein-coupled receptor activity	molecular_function	6	circRNA3217(TM2D1)	1	116	46	9230	0.441896
GO:0032088	negative regulation of NF-kappaB transcription factor activity	biological_process	7	circRNA13581(TUT4)	1	116	47	9230	0.448945
GO:0033138	positive regulation of peptidyl-serine phosphorylation	biological_process	11	circRNA27183(DOCK7)	1	116	47	9230	0.448945
GO:0003743	translation initiation factor activity	molecular_function	8	circRNA20868(EIF4G3)	1	116	47	9230	0.448945
GO:0006869	lipid transport	biological_process	7	circRNA26569(ENSBTAG00000004427)	1	116	47	9230	0.448945
GO:0042493	response to drug	biological_process	5	circRNA2882(PDE3A)	1	116	48	9230	0.455906
GO:0070588	calcium ion transmembrane transport	biological_process	11	circRNA5456(ENSBTAG00000011626)	1	116	48	9230	0.455906
GO:0000781	chromosome, telomeric region	cellular_component	7	circRNA22544(EZH2)	1	116	48	9230	0.455906
GO:0051087	chaperone binding	molecular_function	5	circRNA3637(USP13)	1	116	48	9230	0.455906
GO:0035064	methylated histone binding	molecular_function	6	circRNA2509(CHD1)	1	116	48	9230	0.455906
GO:0070936	protein K48-linked ubiquitination	biological_process	13	circRNA3747(TTC3)	1	116	48	9230	0.455906
GO:0005737	cytoplasm	cellular_component	5	circRNA11103(ENSBTAG00000001887);circRNA12069(ENSBTAG00000009498);circRNA12923(ROCK1);circRNA13546(FNBP1L);circRNA13581(TUT4);circRNA14468(ENSBTAG00000003178);circRNA1466(LONP2);circRNA1729(PHLPP1);circRNA18923(ENSBTAG00000014099);circRNA21830(DIAPH3);circRNA2191(PAPOLA);circRNA23050(ENSBTAG00000011126);circRNA23056(ENSBTAG00000005083);circRNA24010(CDC14A);circRNA24545(ENSBTAG00000021921);circRNA…	36	116	2788	9230	0.45747
GO:0090090	negative regulation of canonical Wnt signaling pathway	biological_process	10	circRNA19164(ENSBTAG00000014124)	1	116	49	9230	0.46278
GO:0042752	regulation of circadian rhythm	biological_process	5	circRNA22544(EZH2)	1	116	49	9230	0.46278
GO:0007059	chromosome segregation	biological_process	4	circRNA1416(TLK2)	1	116	49	9230	0.46278
GO:0016477	cell migration	biological_process	6	circRNA10500(ENSBTAG00000022777);circRNA3691(PIK3CB)	2	116	124	9230	0.463903
GO:0030433	ubiquitin-dependent ERAD pathway	biological_process	8	circRNA24458(ENSBTAG00000007438)	1	116	50	9230	0.469568
GO:0005178	integrin binding	molecular_function	6	circRNA27346(ENSBTAG00000009665)	1	116	50	9230	0.469568
GO:0045444	fat cell differentiation	biological_process	6	circRNA26569(ENSBTAG00000004427)	1	116	50	9230	0.469568
GO:0007605	sensory perception of sound	biological_process	8	circRNA24010(CDC14A);circRNA3147(CDC14A)	1	116	50	9230	0.469568
GO:0003700	DNA-binding transcription factor activity	molecular_function	4	circRNA2560(NFKB1);circRNA4205(ENSBTAG00000019472);circRNA5158(ENSBTAG00000020594);ciRNA2050(ENSBTAG00000011200);ciRNA292(ENSBTAG00000004104)	5	116	359	9230	0.472635
GO:0046982	protein heterodimerization activity	molecular_function	6	circRNA24459(ENSBTAG00000015943);circRNA2560(NFKB1);circRNA5144(ENSBTAG00000010390)	3	116	204	9230	0.47492
GO:0046854	phosphatidylinositol phosphorylation	biological_process	10	circRNA3691(PIK3CB)	1	116	51	9230	0.47627
GO:0045335	phagocytic vesicle	cellular_component	8	circRNA27814(STXBP4)	1	116	51	9230	0.47627
GO:0006413	translational initiation	biological_process	5	circRNA20868(EIF4G3)	1	116	51	9230	0.47627
GO:0090575	RNA polymerase II transcription factor complex	cellular_component	6	ciRNA3301(ENSBTAG00000015894)	1	116	51	9230	0.47627
GO:0032869	cellular response to insulin stimulus	biological_process	8	circRNA2951(HDAC9)	1	116	52	9230	0.482889
GO:0001726	ruffle	cellular_component	6	circRNA12923(ROCK1)	1	116	52	9230	0.482889
GO:0007283	spermatogenesis	biological_process	7	circRNA24545(ENSBTAG00000021921);circRNA833(GOLGA3)	2	116	129	9230	0.484542
GO:0006397	mRNA processing	biological_process	10	circRNA2191(PAPOLA);ciRNA351(ENSBTAG00000006751)	2	116	129	9230	0.484542
GO:0000166	nucleotide binding	molecular_function	5	circRNA10500(ENSBTAG00000022777);circRNA12923(ROCK1);circRNA13493(RHEB);circRNA1466(LONP2);circRNA18923(ENSBTAG00000014099);circRNA2191(PAPOLA);circRNA23050(ENSBTAG00000011126);circRNA26716(YTHDC2);circRNA3459(FARSB);circRNA3691(PIK3CB);circRNA5456(ENSBTAG00000011626);ciRNA351(ENSBTAG00000006751)	12	116	916	9230	0.485082
GO:0005667	transcription factor complex	cellular_component	4	circRNA2951(HDAC9);ciRNA292(ENSBTAG00000004104)	2	116	130	9230	0.488612
GO:0071222	cellular response to lipopolysaccharide	biological_process	8	circRNA2560(NFKB1)	1	116	53	9230	0.489425
GO:0007015	actin filament organization	biological_process	6	circRNA5642(ARHGAP12)	1	116	53	9230	0.489425
GO:0010494	cytoplasmic stress granule	cellular_component	8	circRNA12923(ROCK1)	1	116	53	9230	0.489425
GO:0006351	transcription, DNA-templated	biological_process	8	circRNA4205(ENSBTAG00000019472)	1	116	53	9230	0.489425
GO:0003777	microtubule motor activity	molecular_function	10	circRNA7726(ENSBTAG00000020802)	1	116	54	9230	0.495879
GO:0001764	neuron migration	biological_process	7	circRNA5135(ENSBTAG00000012450)	1	116	55	9230	0.502252
GO:0016491	oxidoreductase activity	molecular_function	4	circRNA16975(OXNAD1);circRNA27512(ENSBTAG00000026283);circRNA4121(HSDL2)	3	116	213	9230	0.503685
GO:0000981	DNA-binding transcription factor activity, RNA polymerase II-specific	molecular_function	5	circRNA5158(ENSBTAG00000020594);ciRNA292(ENSBTAG00000004104)	2	116	134	9230	0.50469
GO:0003723	RNA binding	molecular_function	6	circRNA18923(ENSBTAG00000014099);circRNA20868(EIF4G3);circRNA2191(PAPOLA);circRNA22544(EZH2);circRNA24545(ENSBTAG00000021921);circRNA26716(YTHDC2);circRNA3459(FARSB)	7	116	532	9230	0.50633
GO:0006468	protein phosphorylation	biological_process	9	circRNA10500(ENSBTAG00000022777);circRNA1291(MMD);circRNA12923(ROCK1);circRNA1416(TLK2);circRNA23050(ENSBTAG00000011126);circRNA3691(PIK3CB);circRNA8752(LRRK2)	7	116	532	9230	0.50633
GO:0003725	double-stranded RNA binding	molecular_function	7	circRNA24545(ENSBTAG00000021921)	1	116	56	9230	0.508545
GO:0007005	mitochondrion organization	biological_process	6	circRNA8752(LRRK2)	1	116	56	9230	0.508545
GO:0072686	mitotic spindle	cellular_component	7	circRNA24010(CDC14A);circRNA3147(CDC14A)	1	116	56	9230	0.508545
GO:0042147	retrograde transport, endosome to Golgi	biological_process	8	circRNA2942(VPS50)	1	116	56	9230	0.508545
GO:0008237	metallopeptidase activity	molecular_function	7	circRNA29605(ADAM19)	1	116	56	9230	0.508545
GO:0000122	negative regulation of transcription by RNA polymerase II	biological_process	10	circRNA10995(ENSBTAG00000009611);circRNA22544(EZH2);circRNA2560(NFKB1);circRNA2951(HDAC9);circRNA4205(ENSBTAG00000019472)	5	116	376	9230	0.513687
GO:0031982	vesicle	cellular_component	5	circRNA5144(ENSBTAG00000010390)	1	116	57	9230	0.514759
GO:0017124	SH3 domain binding	molecular_function	6	circRNA29605(ADAM19)	1	116	58	9230	0.520895
GO:0050852	T cell receptor signaling pathway	biological_process	8	circRNA14021(ENSBTAG00000023144)	1	116	58	9230	0.520895
GO:0019904	protein domain specific binding	molecular_function	5	circRNA726(MPP5);ciRNA292(ENSBTAG00000004104)	2	116	139	9230	0.524329
GO:0043130	ubiquitin binding	molecular_function	6	circRNA3637(USP13)	1	116	59	9230	0.526954
GO:0044212	transcription regulatory region DNA binding	molecular_function	7	circRNA2560(NFKB1);ciRNA292(ENSBTAG00000004104)	2	116	140	9230	0.528194
GO:0007018	microtubule-based movement	biological_process	5	circRNA7726(ENSBTAG00000020802)	1	116	60	9230	0.532938
GO:0051607	defense response to virus	biological_process	5	circRNA14021(ENSBTAG00000023144)	1	116	60	9230	0.532938
GO:0005739	mitochondrion	cellular_component	6	circRNA1133(IMMP1L);circRNA1964(SLC25A27);circRNA22606(NRDC);circRNA24459(ENSBTAG00000015943);circRNA2560(NFKB1);circRNA4121(HSDL2);circRNA4902(ENSBTAG00000021174);circRNA8752(LRRK2);ciRNA3301(ENSBTAG00000015894)	9	116	707	9230	0.534587
GO:0016604	nuclear body	cellular_component	7	circRNA14673(ENSBTAG00000003789);circRNA24010(CDC14A);circRNA3147(CDC14A);circRNA5158(ENSBTAG00000020594)	3	116	224	9230	0.537735
GO:0090630	activation of GTPase activity	biological_process	9	circRNA27183(DOCK7)	1	116	61	9230	0.538846
GO:0006629	lipid metabolic process	biological_process	5	circRNA12069(ENSBTAG00000009498);circRNA5677(GPCPD1)	2	116	143	9230	0.539664
GO:0005643	nuclear pore	cellular_component	4	circRNA7866(RANBP17)	1	116	62	9230	0.54468
GO:0018107	peptidyl-threonine phosphorylation	biological_process	10	circRNA8752(LRRK2)	1	116	62	9230	0.54468
GO:0008565	protein transporter activity	molecular_function	NA	circRNA27501(ENSBTAG00000021577)	1	116	62	9230	0.54468
GO:0006302	double-strand break repair	biological_process	9	circRNA3572(POLQ)	1	116	62	9230	0.54468
GO:0004672	protein kinase activity	molecular_function	7	circRNA10500(ENSBTAG00000022777);circRNA1291(MMD);circRNA12923(ROCK1);circRNA1416(TLK2);circRNA23050(ENSBTAG00000011126);circRNA8752(LRRK2)	6	116	471	9230	0.546134
GO:0030054	cell junction	cellular_component	3	circRNA27346(ENSBTAG00000009665);circRNA5135(ENSBTAG00000012450)	2	116	145	9230	0.547204
GO:0030246	carbohydrate binding	molecular_function	4	circRNA5677(GPCPD1)	1	116	64	9230	0.55613
GO:0005681	spliceosomal complex	cellular_component	6	circRNA13493(RHEB)	1	116	64	9230	0.55613
GO:0005741	mitochondrial outer membrane	cellular_component	6	circRNA8752(LRRK2)	1	116	65	9230	0.561747
GO:0043087	regulation of GTPase activity	biological_process	7	circRNA5642(ARHGAP12)	1	116	66	9230	0.567294
GO:0055037	recycling endosome	cellular_component	8	circRNA2942(VPS50)	1	116	67	9230	0.572772
GO:0005764	lysosome	cellular_component	8	circRNA27860(ANKRD27);circRNA8752(LRRK2)	2	116	152	9230	0.572919
GO:0005886	plasma membrane	cellular_component	4	circRNA11955(ENSBTAG00000006186);circRNA12923(ROCK1);circRNA13374(SLC41A2);circRNA14021(ENSBTAG00000023144);circRNA19097(ENSBTAG00000020726);circRNA26361(ENSBTAG00000007931);circRNA27346(ENSBTAG00000009665);circRNA27512(ENSBTAG00000026283);circRNA27860(ANKRD27);circRNA3691(PIK3CB);circRNA5135(ENSBTAG00000012450);circRNA5144(ENSBTAG00000010390);circRNA6397(SLC38A6);circRNA726(MPP5);circRNA8752(LRR…	16	116	1303	9230	0.581131
GO:0003924	GTPase activity	molecular_function	9	circRNA13493(RHEB);circRNA8752(LRRK2)	2	116	155	9230	0.583614
GO:0031965	nuclear membrane	cellular_component	5	circRNA1729(PHLPP1);circRNA26569(ENSBTAG00000004427)	2	116	155	9230	0.583614
GO:0016020	membrane	cellular_component	3	circRNA10586(ENSBTAG00000026993);circRNA1133(IMMP1L);circRNA1291(MMD);circRNA13374(SLC41A2);circRNA13493(RHEB);circRNA14021(ENSBTAG00000023144);circRNA18853(SUSD1);circRNA19300(ENSBTAG00000021116);circRNA1964(SLC25A27);circRNA2331(ZDHHC13);circRNA23825(CYSTM1);circRNA24458(ENSBTAG00000007438);circRNA25978(LRCH3);circRNA26361(ENSBTAG00000007931);circRNA26569(ENSBTAG00000004427);circRNA27346(ENSBTA…	30	116	2434	9230	0.585265
GO:0006914	autophagy	biological_process	6	circRNA3637(USP13)	1	116	70	9230	0.588794
GO:0016605	PML body	cellular_component	8	circRNA12069(ENSBTAG00000009498)	1	116	70	9230	0.588794
GO:0006606	protein import into nucleus	biological_process	11	circRNA8752(LRRK2)	1	116	70	9230	0.588794
GO:0042826	histone deacetylase binding	molecular_function	6	circRNA2951(HDAC9)	1	116	71	9230	0.594002
GO:0000165	MAPK cascade	biological_process	11	circRNA8752(LRRK2)	1	116	71	9230	0.594002
GO:0005783	endoplasmic reticulum	cellular_component	6	circRNA18923(ENSBTAG00000014099);circRNA2331(ZDHHC13);circRNA24458(ENSBTAG00000007438);circRNA26716(YTHDC2);circRNA27512(ENSBTAG00000026283);circRNA8752(LRRK2);circRNA9620(TMEM50B)	7	116	579	9230	0.597707
GO:0005887	integral component of plasma membrane	cellular_component	6	circRNA26361(ENSBTAG00000007931);circRNA3217(TM2D1);circRNA6397(SLC38A6)	3	116	245	9230	0.598932
GO:0016021	integral component of membrane	cellular_component	5	circRNA10586(ENSBTAG00000026993);circRNA1291(MMD);circRNA13374(SLC41A2);circRNA14021(ENSBTAG00000023144);circRNA14056(ENSBTAG00000054574);circRNA18853(SUSD1);circRNA1964(SLC25A27);circRNA2331(ZDHHC13);circRNA23825(CYSTM1);circRNA24458(ENSBTAG00000007438);circRNA25978(LRCH3);circRNA26361(ENSBTAG00000007931);circRNA26569(ENSBTAG00000004427);circRNA27512(ENSBTAG00000026283);circRNA29605(ADAM19);circ…	22	116	1819	9230	0.617281
GO:0008234	cysteine-type peptidase activity	molecular_function	7	circRNA3637(USP13)	1	116	76	9230	0.619074
GO:0000978	RNA polymerase II proximal promoter sequence-specific DNA binding	molecular_function	10	circRNA22544(EZH2);circRNA4205(ENSBTAG00000019472);ciRNA292(ENSBTAG00000004104)	3	116	258	9230	0.634106
GO:0045944	positive regulation of transcription by RNA polymerase II	biological_process	10	circRNA13862(AHI1);circRNA17743(ATAD2B);circRNA2327(RSF1);circRNA2560(NFKB1);circRNA4205(ENSBTAG00000019472);ciRNA292(ENSBTAG00000004104);ciRNA3301(ENSBTAG00000015894)	7	116	600	9230	0.635735
GO:0036064	ciliary basal body	cellular_component	7	circRNA13862(AHI1)	1	116	80	9230	0.638022
GO:0005634	nucleus	cellular_component	6	circRNA12069(ENSBTAG00000009498);circRNA13581(TUT4);circRNA1416(TLK2);circRNA14468(ENSBTAG00000003178);circRNA1466(LONP2);circRNA17743(ATAD2B);circRNA18923(ENSBTAG00000014099);circRNA19164(ENSBTAG00000014124);circRNA1930(ZNF451);circRNA21830(DIAPH3);circRNA2191(PAPOLA);circRNA22544(EZH2);circRNA22654(SP140L);circRNA23050(ENSBTAG00000011126);circRNA2327(RSF1);circRNA24545(ENSBTAG00000021921);circR…	37	116	3051	9230	0.63927
GO:0005765	lysosomal membrane	cellular_component	9	circRNA5409(ENSBTAG00000012926)	1	116	81	9230	0.642611
GO:0000922	spindle pole	cellular_component	6	circRNA24010(CDC14A);circRNA3147(CDC14A)	1	116	82	9230	0.647142
GO:0006486	protein glycosylation	biological_process	9	circRNA24458(ENSBTAG00000007438)	1	116	82	9230	0.647142
GO:0005789	endoplasmic reticulum membrane	cellular_component	5	circRNA27512(ENSBTAG00000026283);circRNA5144(ENSBTAG00000010390);circRNA9620(TMEM50B)	3	116	268	9230	0.659691
GO:0001934	positive regulation of protein phosphorylation	biological_process	10	circRNA8752(LRRK2)	1	116	85	9230	0.660397
GO:0022857	transmembrane transporter activity	molecular_function	4	circRNA1964(SLC25A27)	1	116	85	9230	0.660397
GO:0043123	positive regulation of I-kappaB kinase/NF-kappaB signaling	biological_process	10	circRNA5456(ENSBTAG00000011626)	1	116	86	9230	0.664705
GO:0007030	Golgi organization	biological_process	6	circRNA8752(LRRK2)	1	116	87	9230	0.668958
GO:0008289	lipid binding	molecular_function	4	circRNA26569(ENSBTAG00000004427)	1	116	87	9230	0.668958
GO:0006260	DNA replication	biological_process	8	circRNA3572(POLQ)	1	116	88	9230	0.673158
GO:0005759	mitochondrial matrix	cellular_component	7	circRNA8752(LRRK2)	1	116	88	9230	0.673158
GO:0006325	chromatin organization	biological_process	5	circRNA2951(HDAC9)	1	116	88	9230	0.673158
GO:0005814	centriole	cellular_component	6	circRNA13862(AHI1)	1	116	92	9230	0.689437
GO:0030425	dendrite	cellular_component	6	circRNA8752(LRRK2)	1	116	93	9230	0.693379
GO:0000278	mitotic cell cycle	biological_process	5	circRNA24010(CDC14A);circRNA3147(CDC14A)	1	116	94	9230	0.697272
GO:0005622	intracellular	cellular_component	4	circRNA27332(ENSBTAG00000010718);circRNA5135(ENSBTAG00000012450)	2	116	192	9230	0.6995
GO:0006974	cellular response to DNA damage stimulus	biological_process	6	circRNA1416(TLK2);circRNA27814(STXBP4);circRNA3572(POLQ)	3	116	287	9230	0.704734
GO:0008134	transcription factor binding	molecular_function	5	circRNA2560(NFKB1);circRNA2951(HDAC9)	2	116	194	9230	0.70494
GO:0005730	nucleolus	cellular_component	6	circRNA13581(TUT4);circRNA24010(CDC14A);circRNA3147(CDC14A);circRNA3691(PIK3CB);circRNA3747(TTC3);circRNA833(GOLGA3)	5	116	469	9230	0.709034
GO:0051726	regulation of cell cycle	biological_process	6	circRNA14021(ENSBTAG00000023144)	1	116	98	9230	0.712359
GO:0042981	regulation of apoptotic process	biological_process	8	circRNA1729(PHLPP1)	1	116	98	9230	0.712359
GO:0015630	microtubule cytoskeleton	cellular_component	7	circRNA24545(ENSBTAG00000021921)	1	116	98	9230	0.712359
GO:0005525	GTP binding	molecular_function	8	circRNA13493(RHEB);circRNA8752(LRRK2)	2	116	198	9230	0.715575
GO:0008283	cell population proliferation	biological_process	3	circRNA3637(USP13)	1	116	100	9230	0.71962
GO:0001650	fibrillar center	cellular_component	7	circRNA2509(CHD1)	1	116	100	9230	0.71962
GO:0001227	DNA-binding transcription repressor activity, RNA polymerase II-specific	molecular_function	6	circRNA2560(NFKB1)	1	116	100	9230	0.71962
GO:0030496	midbody	cellular_component	4	circRNA3691(PIK3CB)	1	116	101	9230	0.723183
GO:0017137	Rab GTPase binding	molecular_function	9	circRNA27860(ANKRD27)	1	116	101	9230	0.723183
GO:0055114	oxidation-reduction process	biological_process	4	circRNA16975(OXNAD1);circRNA27512(ENSBTAG00000026283);circRNA4121(HSDL2)	3	116	297	9230	0.726572
GO:0031625	ubiquitin protein ligase binding	molecular_function	7	circRNA3637(USP13);circRNA5512(ENSBTAG00000022808)	2	116	203	9230	0.72842
GO:0031410	cytoplasmic vesicle	cellular_component	6	circRNA13546(FNBP1L);circRNA8752(LRRK2)	2	116	203	9230	0.72842
GO:0003729	mRNA binding	molecular_function	7	circRNA20868(EIF4G3)	1	116	104	9230	0.733603
GO:0019899	enzyme binding	molecular_function	5	circRNA1466(LONP2);ciRNA3301(ENSBTAG00000015894)	2	116	206	9230	0.735891
GO:1990904	ribonucleoprotein complex	cellular_component	4	circRNA8752(LRRK2)	1	116	109	9230	0.750112
GO:0030424	axon	cellular_component	6	circRNA8752(LRRK2)	1	116	109	9230	0.750112
GO:0009897	external side of plasma membrane	cellular_component	5	circRNA14021(ENSBTAG00000023144)	1	116	115	9230	0.768589
GO:0016740	transferase activity	molecular_function	4	circRNA10500(ENSBTAG00000022777);circRNA12923(ROCK1);circRNA14468(ENSBTAG00000003178);circRNA2191(PAPOLA);circRNA23050(ENSBTAG00000011126);circRNA2331(ZDHHC13);circRNA3691(PIK3CB);ciRNA351(ENSBTAG00000006751)	8	116	783	9230	0.778607
GO:0046777	protein autophosphorylation	biological_process	10	circRNA8752(LRRK2)	1	116	124	9230	0.793795
GO:0098978	glutamatergic synapse	cellular_component	4	circRNA8752(LRRK2)	1	116	124	9230	0.793795
GO:0005925	focal adhesion	cellular_component	7	circRNA14021(ENSBTAG00000023144)	1	116	124	9230	0.793795
GO:0006886	intracellular protein transport	biological_process	10	circRNA11103(ENSBTAG00000001887);circRNA7866(RANBP17)	2	116	241	9230	0.810888
GO:0000977	RNA polymerase II regulatory region sequence-specific DNA binding	molecular_function	9	circRNA2560(NFKB1)	1	116	133	9230	0.816276
GO:0008270	zinc ion binding	molecular_function	8	circRNA13581(TUT4);circRNA27346(ENSBTAG00000009665);circRNA3637(USP13);circRNA4205(ENSBTAG00000019472)	4	116	451	9230	0.825326
GO:0003677	DNA binding	molecular_function	6	circRNA24545(ENSBTAG00000021921);circRNA2560(NFKB1);circRNA27436(ENSBTAG00000004954);circRNA3572(POLQ);circRNA4205(ENSBTAG00000019472);circRNA5158(ENSBTAG00000020594);ciRNA292(ENSBTAG00000004104)	7	116	738	9230	0.830025
GO:0055085	transmembrane transport	biological_process	6	circRNA14056(ENSBTAG00000054574);circRNA1964(SLC25A27)	2	116	252	9230	0.830238
GO:0043065	positive regulation of apoptotic process	biological_process	9	ciRNA556(TP53INP1)	1	116	142	9230	0.836325
GO:0003713	transcription coactivator activity	molecular_function	5	ciRNA3301(ENSBTAG00000015894)	1	116	143	9230	0.838414
GO:0003676	nucleic acid binding	molecular_function	5	circRNA13581(TUT4);circRNA18923(ENSBTAG00000014099);circRNA1930(ZNF451);circRNA26716(YTHDC2);circRNA3572(POLQ);ciRNA2050(ENSBTAG00000011200)	6	116	660	9230	0.845843
GO:0006811	ion transport	biological_process	6	circRNA5456(ENSBTAG00000011626)	1	116	149	9230	0.850405
GO:0016192	vesicle-mediated transport	biological_process	6	circRNA13862(AHI1)	1	116	154	9230	0.859721
GO:0042802	identical protein binding	molecular_function	5	circRNA10500(ENSBTAG00000022777);circRNA10712(ENSBTAG00000023523);circRNA13862(AHI1);circRNA2560(NFKB1);circRNA8752(LRRK2)	5	116	578	9230	0.859879
GO:0005654	nucleoplasm	cellular_component	6	circRNA11103(ENSBTAG00000001887);circRNA14673(ENSBTAG00000003789);circRNA17743(ATAD2B);circRNA2191(PAPOLA);circRNA2327(RSF1);circRNA24010(CDC14A);circRNA2560(NFKB1);circRNA27346(ENSBTAG00000009665);circRNA27437(ENSBTAG00000008595);circRNA3147(CDC14A);circRNA3217(TM2D1);circRNA4205(ENSBTAG00000019472);circRNA5144(ENSBTAG00000010390);circRNA5158(ENSBTAG00000020594);circRNA833(GOLGA3);ciRNA292(ENSBT…	15	116	1497	9230	0.864507
GO:0048471	perinuclear region of cytoplasm	cellular_component	6	circRNA1416(TLK2);circRNA5135(ENSBTAG00000012450)	2	116	280	9230	0.871745
GO:0008017	microtubule binding	molecular_function	7	circRNA24545(ENSBTAG00000021921)	1	116	171	9230	0.887296
GO:0005856	cytoskeleton	cellular_component	6	circRNA12923(ROCK1);circRNA27346(ENSBTAG00000009665)	2	116	296	9230	0.891093
GO:0042803	protein homodimerization activity	molecular_function	6	circRNA2560(NFKB1);circRNA2825(UHRF1BP1L);circRNA8752(LRRK2)	3	116	409	9230	0.893598
GO:0009986	cell surface	cellular_component	4	circRNA14021(ENSBTAG00000023144)	1	116	177	9230	0.895685
GO:0005615	extracellular space	cellular_component	4	circRNA24995(F5)	1	116	187	9230	0.908312
GO:0043066	negative regulation of apoptotic process	biological_process	9	circRNA13862(AHI1)	1	116	202	9230	0.924466
GO:0004842	ubiquitin-protein transferase activity	molecular_function	6	circRNA3747(TTC3)	1	116	215	9230	0.936162
GO:0006281	DNA repair	biological_process	8	circRNA3572(POLQ)	1	116	215	9230	0.936162
GO:0005813	centrosome	cellular_component	7	circRNA13862(AHI1);circRNA24010(CDC14A);circRNA3147(CDC14A)	2	116	390	9230	0.959964
GO:0016567	protein ubiquitination	biological_process	11	circRNA23056(ENSBTAG00000005083)	1	116	306	9230	0.980472
