# Supplementary material for: Analysis of CircRNA Expression in Peripheral Blood of Holstein Cows in Response to Heat Stress
Source: Int J Mol Sci. 2023 Jun 15;24(12):10150. doi: 10.3390/ijms241210150 (PMC10299673; doi:10.3390/ijms241210150)
Supplement: Supplementary file 1 [file ijms-24-10150-s001.zip › Table S6 Sum1VSSpr1_KEGG_enrichment_Gene.xlsx]

## Sheet: Sheet1
pathway_id	pathway_name	Genes	S gene number	TS gene number	B gene number	TB gene number	pvalue
ko04071	Sphingolipid signaling pathway	circRNA12069(ENSBTAG00000009498);circRNA12923(ROCK1);circRNA2560(NFKB1);circRNA3691(PIK3CB);circRNA5055(ENSBTAG00000017490)	5	33	97	3916	0.00115116
ko04024	cAMP signaling pathway	circRNA12923(ROCK1);circRNA2560(NFKB1);circRNA2882(PDE3A);circRNA3691(PIK3CB);circRNA5055(ENSBTAG00000017490)	5	33	111	3916	0.00210481
ko05231	Choline metabolism in cancer	circRNA13493(RHEB);circRNA3691(PIK3CB);circRNA5055(ENSBTAG00000017490);circRNA5677(GPCPD1)	4	33	76	3916	0.00349932
ko04666	Fc gamma R-mediated phagocytosis	circRNA14021(ENSBTAG00000023144);circRNA23085(ENSBTAG00000014612);circRNA3691(PIK3CB);circRNA5055(ENSBTAG00000017490)	4	33	80	3916	0.00421275
ko05222	Small cell lung cancer	circRNA12069(ENSBTAG00000009498);circRNA2560(NFKB1);circRNA3691(PIK3CB)	3	33	57	3916	0.0117103
ko05206	MicroRNAs in cancer	circRNA12069(ENSBTAG00000009498);circRNA12923(ROCK1);circRNA22544(EZH2);circRNA2560(NFKB1)	4	33	122	3916	0.0182511
ko04066	HIF-1 signaling pathway	circRNA2560(NFKB1);circRNA3691(PIK3CB);circRNA4474(ENSBTAG00000008401)	3	33	69	3916	0.0195836
ko04062	Chemokine signaling pathway	circRNA12923(ROCK1);circRNA23085(ENSBTAG00000014612);circRNA2560(NFKB1);circRNA3691(PIK3CB)	4	33	127	3916	0.0208502
ko05215	Prostate cancer	circRNA12069(ENSBTAG00000009498);circRNA2560(NFKB1);circRNA3691(PIK3CB)	3	33	71	3916	0.0211215
ko04211	Longevity regulating pathway	circRNA13493(RHEB);circRNA2560(NFKB1);circRNA3691(PIK3CB)	3	33	74	3916	0.0235506
ko04151	PI3K-Akt signaling pathway	circRNA12069(ENSBTAG00000009498);circRNA13493(RHEB);circRNA1729(PHLPP1);circRNA2560(NFKB1);circRNA3691(PIK3CB)	5	33	201	3916	0.0248803
ko04218	Cellular senescence	circRNA12069(ENSBTAG00000009498);circRNA13493(RHEB);circRNA2560(NFKB1);circRNA3691(PIK3CB)	4	33	139	3916	0.0279924
ko05165	Human papillomavirus infection	circRNA12069(ENSBTAG00000009498);circRNA13493(RHEB);circRNA2560(NFKB1);circRNA3691(PIK3CB);circRNA726(MPP5)	5	33	210	3916	0.0294082
ko04931	Insulin resistance	circRNA12069(ENSBTAG00000009498);circRNA2560(NFKB1);circRNA3691(PIK3CB)	3	33	81	3916	0.0297894
ko05218	Melanoma	circRNA12069(ENSBTAG00000009498);circRNA3691(PIK3CB)	2	33	36	3916	0.0362981
ko05230	Central carbon metabolism in cancer	circRNA12069(ENSBTAG00000009498);circRNA3691(PIK3CB)	2	33	36	3916	0.0362981
ko04152	AMPK signaling pathway	circRNA13493(RHEB);circRNA3691(PIK3CB);circRNA4474(ENSBTAG00000008401)	3	33	93	3916	0.0423314
ko04072	Phospholipase D signaling pathway	circRNA13493(RHEB);circRNA3691(PIK3CB);circRNA5055(ENSBTAG00000017490)	3	33	95	3916	0.0446452
ko04660	T cell receptor signaling pathway	circRNA14021(ENSBTAG00000023144);circRNA2560(NFKB1);circRNA3691(PIK3CB)	3	33	95	3916	0.0446452
ko05163	Human cytomegalovirus infection	circRNA12923(ROCK1);circRNA13493(RHEB);circRNA2560(NFKB1);circRNA3691(PIK3CB)	4	33	162	3916	0.0453931
ko04810	Regulation of actin cytoskeleton	circRNA12923(ROCK1);circRNA19097(ENSBTAG00000020726);circRNA21830(DIAPH3);circRNA3691(PIK3CB)	4	33	166	3916	0.0489276
ko04530	Tight junction	circRNA12923(ROCK1);circRNA5135(ENSBTAG00000012450);circRNA726(MPP5)	3	33	104	3916	0.055828
ko05146	Amoebiasis	circRNA2560(NFKB1);circRNA3691(PIK3CB)	2	33	50	3916	0.0656356
ko05221	Acute myeloid leukemia	circRNA2560(NFKB1);circRNA3691(PIK3CB)	2	33	50	3916	0.0656356
ko05213	Endometrial cancer	circRNA12069(ENSBTAG00000009498);circRNA3691(PIK3CB)	2	33	50	3916	0.0656356
ko04917	Prolactin signaling pathway	circRNA2560(NFKB1);circRNA3691(PIK3CB)	2	33	50	3916	0.0656356
ko05214	Glioma	circRNA12069(ENSBTAG00000009498);circRNA3691(PIK3CB)	2	33	52	3916	0.0703171
ko04140	Autophagy - animal	circRNA12069(ENSBTAG00000009498);circRNA13493(RHEB);circRNA3691(PIK3CB)	3	33	115	3916	0.0711499
ko05202	Transcriptional misregulation in cancer	circRNA19164(ENSBTAG00000014124);circRNA2560(NFKB1);ciRNA292(ENSBTAG00000004104)	3	33	117	3916	0.0741234
ko05132	Salmonella infection	circRNA12923(ROCK1);circRNA2560(NFKB1)	2	33	54	3916	0.0751062
ko04150	mTOR signaling pathway	circRNA12069(ENSBTAG00000009498);circRNA13493(RHEB);circRNA3691(PIK3CB)	3	33	122	3916	0.0817999
ko01521	EGFR tyrosine kinase inhibitor resistance	circRNA12069(ENSBTAG00000009498);circRNA3691(PIK3CB)	2	33	59	3916	0.0875193
ko04350	TGF-beta signaling pathway	circRNA12923(ROCK1);circRNA27501(ENSBTAG00000021577)	2	33	59	3916	0.0875193
ko04014	Ras signaling pathway	circRNA2560(NFKB1);circRNA3691(PIK3CB);circRNA5055(ENSBTAG00000017490)	3	33	129	3916	0.0931104
ko05220	Chronic myeloid leukemia	circRNA2560(NFKB1);circRNA3691(PIK3CB)	2	33	62	3916	0.095247
ko04620	Toll-like receptor signaling pathway	circRNA2560(NFKB1);circRNA3691(PIK3CB)	2	33	65	3916	0.103167
ko00564	Glycerophospholipid metabolism	circRNA5055(ENSBTAG00000017490);circRNA5677(GPCPD1)	2	33	65	3916	0.103167
ko00051	Fructose and mannose metabolism	circRNA4474(ENSBTAG00000008401)	1	33	13	3916	0.104331
ko04928	Parathyroid hormone synthesis, secretion and action	circRNA5055(ENSBTAG00000017490);ciRNA292(ENSBTAG00000004104)	2	33	66	3916	0.105847
ko05212	Pancreatic cancer	circRNA2560(NFKB1);circRNA3691(PIK3CB)	2	33	67	3916	0.108547
ko04933	AGE-RAGE signaling pathway in diabetic complications	circRNA2560(NFKB1);circRNA3691(PIK3CB)	2	33	69	3916	0.114002
ko04510	Focal adhesion	circRNA12069(ENSBTAG00000009498);circRNA12923(ROCK1);circRNA3691(PIK3CB)	3	33	144	3916	0.1194
ko05203	Viral carcinogenesis	circRNA2560(NFKB1);circRNA2951(HDAC9);circRNA3691(PIK3CB)	3	33	144	3916	0.1194
ko05224	Breast cancer	circRNA12069(ENSBTAG00000009498);circRNA3691(PIK3CB)	2	33	71	3916	0.119529
ko00562	Inositol phosphate metabolism	circRNA12069(ENSBTAG00000009498);circRNA3691(PIK3CB)	2	33	73	3916	0.125123
ko05142	Chagas disease (American trypanosomiasis)	circRNA2560(NFKB1);circRNA3691(PIK3CB)	2	33	74	3916	0.127944
ko04662	B cell receptor signaling pathway	circRNA2560(NFKB1);circRNA3691(PIK3CB)	2	33	76	3916	0.133634
ko04926	Relaxin signaling pathway	circRNA2560(NFKB1);circRNA3691(PIK3CB)	2	33	76	3916	0.133634
ko04973	Carbohydrate digestion and absorption	circRNA3691(PIK3CB)	1	33	18	3916	0.141579
ko04670	Leukocyte transendothelial migration	circRNA12923(ROCK1);circRNA3691(PIK3CB)	2	33	80	3916	0.145185
ko03060	Protein export	circRNA1133(IMMP1L)	1	33	19	3916	0.148847
ko05030	Cocaine addiction	circRNA2560(NFKB1)	1	33	19	3916	0.148847
ko05168	Herpes simplex virus 1 infection	circRNA13493(RHEB);circRNA2560(NFKB1);circRNA3691(PIK3CB)	3	33	161	3916	0.152175
ko04932	Non-alcoholic fatty liver disease (NAFLD)	circRNA2560(NFKB1);circRNA3691(PIK3CB)	2	33	83	3916	0.153987
ko04668	TNF signaling pathway	circRNA2560(NFKB1);circRNA3691(PIK3CB)	2	33	85	3916	0.159914
ko04630	Jak-STAT signaling pathway	circRNA11103(ENSBTAG00000001887);circRNA3691(PIK3CB)	2	33	85	3916	0.159914
ko05340	Primary immunodeficiency	circRNA14021(ENSBTAG00000023144)	1	33	21	3916	0.163203
ko01523	Antifolate resistance	circRNA2560(NFKB1)	1	33	21	3916	0.163203
ko04625	C-type lectin receptor signaling pathway	circRNA2560(NFKB1);circRNA3691(PIK3CB)	2	33	89	3916	0.171898
ko05418	Fluid shear stress and atherosclerosis	circRNA2560(NFKB1);circRNA3691(PIK3CB)	2	33	89	3916	0.171898
ko04623	Cytosolic DNA-sensing pathway	circRNA2560(NFKB1)	1	33	24	3916	0.184297
ko04960	Aldosterone-regulated sodium reabsorption	circRNA3691(PIK3CB)	1	33	24	3916	0.184297
ko04070	Phosphatidylinositol signaling system	circRNA12069(ENSBTAG00000009498);circRNA3691(PIK3CB)	2	33	94	3916	0.187091
ko05166	Human T-cell leukemia virus 1 infection	circRNA12069(ENSBTAG00000009498);circRNA2560(NFKB1);circRNA3691(PIK3CB)	3	33	179	3916	0.189701
ko04910	Insulin signaling pathway	circRNA13493(RHEB);circRNA3691(PIK3CB)	2	33	95	3916	0.190155
ko04210	Apoptosis	circRNA2560(NFKB1);circRNA3691(PIK3CB)	2	33	95	3916	0.190155
ko00565	Ether lipid metabolism	circRNA5055(ENSBTAG00000017490)	1	33	25	3916	0.191214
ko04930	Type II diabetes mellitus	circRNA3691(PIK3CB)	1	33	26	3916	0.198073
ko04610	Complement and coagulation cascades	circRNA24995(F5)	1	33	26	3916	0.198073
ko05162	Measles	circRNA2560(NFKB1);circRNA3691(PIK3CB)	2	33	102	3916	0.211789
ko04068	FoxO signaling pathway	circRNA12069(ENSBTAG00000009498);circRNA3691(PIK3CB)	2	33	103	3916	0.214903
ko04722	Neurotrophin signaling pathway	circRNA2560(NFKB1);circRNA3691(PIK3CB)	2	33	103	3916	0.214903
ko05160	Hepatitis C	circRNA2560(NFKB1);circRNA3691(PIK3CB)	2	33	104	3916	0.218023
ko04611	Platelet activation	circRNA12923(ROCK1);circRNA3691(PIK3CB)	2	33	104	3916	0.218023
ko04380	Osteoclast differentiation	circRNA2560(NFKB1);circRNA3691(PIK3CB)	2	33	105	3916	0.221146
ko04022	cGMP-PKG signaling pathway	circRNA12923(ROCK1);circRNA2882(PDE3A)	2	33	106	3916	0.224275
ko04923	Regulation of lipolysis in adipocytes	circRNA3691(PIK3CB)	1	33	30	3916	0.224951
ko04080	Neuroactive ligand-receptor interaction	circRNA4205(ENSBTAG00000019472)	1	33	30	3916	0.224951
ko04919	Thyroid hormone signaling pathway	circRNA13493(RHEB);circRNA3691(PIK3CB)	2	33	107	3916	0.227407
ko05225	Hepatocellular carcinoma	circRNA12069(ENSBTAG00000009498);circRNA3691(PIK3CB)	2	33	110	3916	0.236825
ko04360	Axon guidance	circRNA12923(ROCK1);circRNA3691(PIK3CB)	2	33	111	3916	0.239971
ko05134	Legionellosis	circRNA2560(NFKB1)	1	33	33	3916	0.244534
ko05133	Pertussis	circRNA2560(NFKB1)	1	33	34	3916	0.250954
ko04144	Endocytosis	circRNA11103(ENSBTAG00000001887);circRNA27501(ENSBTAG00000021577);circRNA5055(ENSBTAG00000017490)	3	33	209	3916	0.256838
ko05416	Viral myocarditis	circRNA20868(EIF4G3)	1	33	36	3916	0.263637
ko05164	Influenza A	circRNA2560(NFKB1);circRNA3691(PIK3CB)	2	33	119	3916	0.265216
ko05200	Pathways in cancer	circRNA12069(ENSBTAG00000009498);circRNA12923(ROCK1);circRNA2560(NFKB1);circRNA3691(PIK3CB)	4	33	315	3916	0.272101
ko04924	Renin secretion	circRNA2882(PDE3A)	1	33	39	3916	0.282271
ko02010	ABC transporters	circRNA14056(ENSBTAG00000054574)	1	33	40	3916	0.28838
ko00510	N-Glycan biosynthesis	circRNA24458(ENSBTAG00000007438)	1	33	41	3916	0.294439
ko04622	RIG-I-like receptor signaling pathway	circRNA2560(NFKB1)	1	33	41	3916	0.294439
ko05321	Inflammatory bowel disease (IBD)	circRNA2560(NFKB1)	1	33	42	3916	0.300447
ko04015	Rap1 signaling pathway	circRNA3691(PIK3CB);circRNA5135(ENSBTAG00000012450)	2	33	131	3916	0.30314
ko04370	VEGF signaling pathway	circRNA3691(PIK3CB)	1	33	44	3916	0.312316
ko04213	Longevity regulating pathway - multiple species	circRNA3691(PIK3CB)	1	33	44	3916	0.312316
ko04657	IL-17 signaling pathway	circRNA2560(NFKB1)	1	33	44	3916	0.312316
ko05161	Hepatitis B	circRNA2560(NFKB1);circRNA3691(PIK3CB)	2	33	134	3916	0.312595
ko05032	Morphine addiction	circRNA2882(PDE3A)	1	33	46	3916	0.32399
ko05167	Kaposi sarcoma-associated herpesvirus infection	circRNA2560(NFKB1);circRNA3691(PIK3CB)	2	33	138	3916	0.325169
ko05140	Leishmaniasis	circRNA2560(NFKB1)	1	33	47	3916	0.329754
ko04920	Adipocytokine signaling pathway	circRNA2560(NFKB1)	1	33	48	3916	0.335471
ko00970	Aminoacyl-tRNA biosynthesis	circRNA3459(FARSB)	1	33	48	3916	0.335471
ko05205	Proteoglycans in cancer	circRNA12923(ROCK1);circRNA3691(PIK3CB)	2	33	142	3916	0.337693
ko01524	Platinum drug resistance	circRNA3691(PIK3CB)	1	33	50	3916	0.346763
ko04115	p53 signaling pathway	circRNA12069(ENSBTAG00000009498)	1	33	51	3916	0.352339
ko05012	Parkinson disease	circRNA8752(LRRK2)	1	33	51	3916	0.352339
ko05223	Non-small cell lung cancer	circRNA3691(PIK3CB)	1	33	53	3916	0.363353
ko05034	Alcoholism	circRNA2951(HDAC9)	1	33	56	3916	0.379534
ko04664	Fc epsilon RI signaling pathway	circRNA3691(PIK3CB)	1	33	57	3916	0.384838
ko05170	Human immunodeficiency virus 1 infection	circRNA2560(NFKB1);circRNA3691(PIK3CB)	2	33	159	3916	0.390152
ko05169	Epstein-Barr virus infection	circRNA2560(NFKB1);circRNA3691(PIK3CB)	2	33	160	3916	0.39319
ko05211	Renal cell carcinoma	circRNA3691(PIK3CB)	1	33	62	3916	0.410708
ko00310	Lysine degradation	circRNA22544(EZH2)	1	33	62	3916	0.410708
ko04724	Glutamatergic synapse	circRNA5055(ENSBTAG00000017490)	1	33	63	3916	0.415754
ko01522	Endocrine resistance	circRNA3691(PIK3CB)	1	33	64	3916	0.420758
ko04514	Cell adhesion molecules (CAMs)	circRNA14021(ENSBTAG00000023144)	1	33	65	3916	0.42572
ko04725	Cholinergic synapse	circRNA3691(PIK3CB)	1	33	66	3916	0.430641
ko04012	ErbB signaling pathway	circRNA3691(PIK3CB)	1	33	67	3916	0.435521
ko04912	GnRH signaling pathway	circRNA5055(ENSBTAG00000017490)	1	33	67	3916	0.435521
ko04915	Estrogen signaling pathway	circRNA3691(PIK3CB)	1	33	67	3916	0.435521
ko05100	Bacterial invasion of epithelial cells	circRNA3691(PIK3CB)	1	33	68	3916	0.440361
ko04750	Inflammatory mediator regulation of TRP channels	circRNA3691(PIK3CB)	1	33	68	3916	0.440361
ko03015	mRNA surveillance pathway	circRNA2191(PAPOLA)	1	33	71	3916	0.45464
ko00230	Purine metabolism	circRNA2882(PDE3A)	1	33	73	3916	0.463962
ko05210	Colorectal cancer	circRNA3691(PIK3CB)	1	33	74	3916	0.468565
ko04270	Vascular smooth muscle contraction	circRNA12923(ROCK1)	1	33	75	3916	0.47313
ko05145	Toxoplasmosis	circRNA2560(NFKB1)	1	33	75	3916	0.47313
ko04064	NF-kappa B signaling pathway	circRNA2560(NFKB1)	1	33	75	3916	0.47313
ko04650	Natural killer cell mediated cytotoxicity	circRNA3691(PIK3CB)	1	33	76	3916	0.477656
ko04914	Progesterone-mediated oocyte maturation	circRNA3691(PIK3CB)	1	33	78	3916	0.486597
ko04550	Signaling pathways regulating pluripotency of stem cells	circRNA3691(PIK3CB)	1	33	79	3916	0.491011
ko04658	Th1 and Th2 cell differentiation	circRNA2560(NFKB1)	1	33	80	3916	0.495389
ko05226	Gastric cancer	circRNA3691(PIK3CB)	1	33	80	3916	0.495389
ko04010	MAPK signaling pathway	circRNA2560(NFKB1);circRNA5135(ENSBTAG00000012450)	2	33	198	3916	0.503224
ko04390	Hippo signaling pathway	circRNA726(MPP5)	1	33	87	3916	0.525025
ko05016	Huntington disease	circRNA7726(ENSBTAG00000020802)	1	33	96	3916	0.560658
ko04921	Oxytocin signaling pathway	circRNA12923(ROCK1)	1	33	101	3916	0.57932
ko04659	Th17 cell differentiation	circRNA2560(NFKB1)	1	33	103	3916	0.586567
ko05152	Tuberculosis	circRNA2560(NFKB1)	1	33	113	3916	0.621025
ko04714	Thermogenesis	circRNA13493(RHEB)	1	33	120	3916	0.643471
ko04110	Cell cycle	circRNA24010(CDC14A);circRNA3147(CDC14A)	1	33	125	3916	0.658709
ko04621	NOD-like receptor signaling pathway	circRNA2560(NFKB1)	1	33	130	3916	0.673315
ko03013	RNA transport	circRNA20868(EIF4G3)	1	33	133	3916	0.681785
ko04141	Protein processing in endoplasmic reticulum	circRNA24458(ENSBTAG00000007438)	1	33	145	3916	0.713587
