# Supplementary material for: Analysis of CircRNA Expression in Peripheral Blood of Holstein Cows in Response to Heat Stress
Source: Int J Mol Sci. 2023 Jun 15;24(12):10150. doi: 10.3390/ijms241210150 (PMC10299673; doi:10.3390/ijms241210150)
Supplement: Supplementary file 1 [file ijms-24-10150-s001.zip › Table S7 Sum1VSSpr2_GO_enrichment_Gene.xlsx]

## Sheet: Sheet1
GO_ID	GO_Term	GO_function	GO_class	Genes	S gene number	TS gene number	B gene number	TB gene number	pvalue
GO:0042921	glucocorticoid receptor signaling pathway	biological_process	8	circRNA12470(NEDD4);circRNA2467(NR3C1);circRNA4205(ENSBTAG00000019472);circRNA4932(ENSBTAG00000013793)	4	152	7	9230	2.38134e-06
GO:0004883	glucocorticoid receptor activity	molecular_function	6	circRNA2467(NR3C1);circRNA4205(ENSBTAG00000019472)	2	152	2	9230	0.000269441
GO:0046824	positive regulation of nucleocytoplasmic transport	biological_process	9	circRNA12470(NEDD4);circRNA4932(ENSBTAG00000013793)	2	152	2	9230	0.000269441
GO:0071678	olfactory bulb axon guidance	biological_process	7	circRNA2200(BCL11B);circRNA4255(ENSBTAG00000018019)	2	152	2	9230	0.000269441
GO:0021902	commitment of neuronal cell to specific neuron type in forebrain	biological_process	8	circRNA2200(BCL11B);circRNA4255(ENSBTAG00000018019)	2	152	2	9230	0.000269441
GO:0047389	glycerophosphocholine phosphodiesterase activity	molecular_function	8	circRNA11087(ENSBTAG00000008293);circRNA5677(GPCPD1)	2	152	2	9230	0.000269441
GO:2001070	starch binding	molecular_function	6	circRNA11087(ENSBTAG00000008293);circRNA5677(GPCPD1)	2	152	2	9230	0.000269441
GO:0043402	glucocorticoid mediated signaling pathway	biological_process	7	circRNA2467(NR3C1);circRNA4205(ENSBTAG00000019472)	2	152	2	9230	0.000269441
GO:0097535	lymphoid lineage cell migration into thymus	biological_process	8	circRNA2200(BCL11B);circRNA4255(ENSBTAG00000018019)	2	152	2	9230	0.000269441
GO:0044111	development involved in symbiotic interaction	biological_process	4	circRNA12470(NEDD4);circRNA4932(ENSBTAG00000013793)	2	152	2	9230	0.000269441
GO:0010768	negative regulation of transcription from RNA polymerase II promoter in response to UV-induced DNA damage	biological_process	11	circRNA12470(NEDD4);circRNA4932(ENSBTAG00000013793)	2	152	2	9230	0.000269441
GO:0035701	hematopoietic stem cell migration	biological_process	7	circRNA2200(BCL11B);circRNA4255(ENSBTAG00000018019)	2	152	2	9230	0.000269441
GO:0031077	post-embryonic camera-type eye development	biological_process	9	circRNA2200(BCL11B);circRNA4255(ENSBTAG00000018019)	2	152	2	9230	0.000269441
GO:0019089	transmission of virus	biological_process	7	circRNA12470(NEDD4);circRNA4932(ENSBTAG00000013793)	2	152	2	9230	0.000269441
GO:0003151	outflow tract morphogenesis	biological_process	5	circRNA12470(NEDD4);circRNA2078(NIPBL);circRNA4932(ENSBTAG00000013793);ciRNA1282(ENSBTAG00000020935)	4	152	21	9230	0.000340118
GO:0005085	guanyl-nucleotide exchange factor activity	molecular_function	7	circRNA10240(DOCK8);circRNA10754(ENSBTAG00000021343);circRNA14032(ENSBTAG00000010718);circRNA14101(ENSBTAG00000031950);circRNA2418(FNIP1);circRNA27183(DOCK7);circRNA27332(ENSBTAG00000010718);circRNA27860(ANKRD27);circRNA4388(ENSBTAG00000031950);circRNA5135(ENSBTAG00000012450)	8	152	112	9230	0.000503594
GO:0001228	DNA-binding transcription activator activity, RNA polymerase II-specific	molecular_function	6	circRNA2200(BCL11B);circRNA2467(NR3C1);circRNA3881(TBPL1);circRNA4205(ENSBTAG00000019472);circRNA4255(ENSBTAG00000018019);circRNA5967(CEBPZ);circRNA7842(RREB1);circRNA8214(FLI1);ciRNA1282(ENSBTAG00000020935);ciRNA292(ENSBTAG00000004104)	10	152	173	9230	0.000559212
GO:0021953	central nervous system neuron differentiation	biological_process	7	circRNA2200(BCL11B);circRNA4255(ENSBTAG00000018019)	2	152	3	9230	0.000799564
GO:0021773	striatal medium spiny neuron differentiation	biological_process	9	circRNA2200(BCL11B);circRNA4255(ENSBTAG00000018019)	2	152	3	9230	0.000799564
GO:1990239	steroid hormone binding	molecular_function	6	circRNA2467(NR3C1);circRNA4205(ENSBTAG00000019472)	2	152	3	9230	0.000799564
GO:0048514	blood vessel morphogenesis	biological_process	6	circRNA12470(NEDD4);circRNA4932(ENSBTAG00000013793);ciRNA1282(ENSBTAG00000020935)	3	152	12	9230	0.000863743
GO:0051879	Hsp90 protein binding	molecular_function	6	circRNA14522(ENSBTAG00000006601);circRNA2467(NR3C1);circRNA4205(ENSBTAG00000019472);ciRNA1282(ENSBTAG00000020935)	4	152	27	9230	0.000923623
GO:0055119	relaxation of cardiac muscle	biological_process	7	circRNA2535(PDE5A);circRNA4987(ENSBTAG00000010812)	2	152	4	9230	0.00158182
GO:0010837	regulation of keratinocyte proliferation	biological_process	8	circRNA2200(BCL11B);circRNA4255(ENSBTAG00000018019)	2	152	4	9230	0.00158182
GO:0005496	steroid binding	molecular_function	5	circRNA2467(NR3C1);circRNA4205(ENSBTAG00000019472)	2	152	4	9230	0.00158182
GO:0050816	phosphothreonine residue binding	molecular_function	7	circRNA12470(NEDD4);circRNA4932(ENSBTAG00000013793)	2	152	4	9230	0.00158182
GO:0034087	establishment of mitotic sister chromatid cohesion	biological_process	6	circRNA2078(NIPBL);ciRNA310(ENSBTAG00000007784)	2	152	4	9230	0.00158182
GO:0019871	sodium channel inhibitor activity	molecular_function	7	circRNA12470(NEDD4);circRNA4932(ENSBTAG00000013793)	2	152	4	9230	0.00158182
GO:0031698	beta-2 adrenergic receptor binding	molecular_function	8	circRNA12470(NEDD4);circRNA4932(ENSBTAG00000013793)	2	152	4	9230	0.00158182
GO:0005545	1-phosphatidylinositol binding	molecular_function	7	circRNA27501(ENSBTAG00000021577);circRNA5388(ENSBTAG00000006667);circRNA8181(PICALM)	3	152	15	9230	0.00172272
GO:0007409	axonogenesis	biological_process	9	circRNA2200(BCL11B);circRNA27183(DOCK7);circRNA4255(ENSBTAG00000018019);circRNA8181(PICALM)	4	152	33	9230	0.00199483
GO:0006622	protein targeting to lysosome	biological_process	13	circRNA12470(NEDD4);circRNA27501(ENSBTAG00000021577);circRNA4932(ENSBTAG00000013793)	3	152	16	9230	0.00209483
GO:0007041	lysosomal transport	biological_process	7	circRNA12470(NEDD4);circRNA15598(ENSBTAG00000000115);circRNA4932(ENSBTAG00000013793)	3	152	16	9230	0.00209483
GO:0070063	RNA polymerase binding	molecular_function	6	circRNA12470(NEDD4);circRNA26716(YTHDC2);circRNA4932(ENSBTAG00000013793)	3	152	16	9230	0.00209483
GO:0001649	osteoblast differentiation	biological_process	6	circRNA14128(ENSBTAG00000031572);ciRNA292(ENSBTAG00000004104);ciRNA3301(ENSBTAG00000015894)	3	152	17	9230	0.00251321
GO:0030948	negative regulation of vascular endothelial growth factor receptor signaling pathway	biological_process	9	circRNA12470(NEDD4);circRNA4932(ENSBTAG00000013793)	2	152	5	9230	0.00260787
GO:0050775	positive regulation of dendrite morphogenesis	biological_process	10	circRNA27860(ANKRD27);circRNA6890(CAPRIN1)	2	152	5	9230	0.00260787
GO:0061038	uterus morphogenesis	biological_process	5	circRNA2078(NIPBL);circRNA9149(ASH1L)	2	152	5	9230	0.00260787
GO:0050815	phosphoserine residue binding	molecular_function	7	circRNA12470(NEDD4);circRNA4932(ENSBTAG00000013793)	2	152	5	9230	0.00260787
GO:0010766	negative regulation of sodium ion transport	biological_process	10	circRNA12470(NEDD4);circRNA4932(ENSBTAG00000013793)	2	152	5	9230	0.00260787
GO:0050807	regulation of synapse organization	biological_process	7	circRNA12470(NEDD4);circRNA4932(ENSBTAG00000013793)	2	152	5	9230	0.00260787
GO:0042475	odontogenesis of dentin-containing tooth	biological_process	7	circRNA2200(BCL11B);circRNA4255(ENSBTAG00000018019);ciRNA292(ENSBTAG00000004104)	3	152	18	9230	0.00297971
GO:0050847	progesterone receptor signaling pathway	biological_process	7	circRNA12470(NEDD4);circRNA4932(ENSBTAG00000013793)	2	152	6	9230	0.00386959
GO:0000900	translation repressor activity, mRNA regulatory element binding	molecular_function	5	circRNA10869(ENSBTAG00000015450);circRNA12861(CPEB3);circRNA7349(CPEB3)	2	152	6	9230	0.00386959
GO:0043368	positive T cell selection	biological_process	5	circRNA2200(BCL11B);circRNA4255(ENSBTAG00000018019)	2	152	6	9230	0.00386959
GO:0001047	core promoter binding	molecular_function	8	circRNA2467(NR3C1);circRNA4205(ENSBTAG00000019472)	2	152	6	9230	0.00386959
GO:0003334	keratinocyte development	biological_process	7	circRNA2200(BCL11B);circRNA4255(ENSBTAG00000018019)	2	152	6	9230	0.00386959
GO:1990124	messenger ribonucleoprotein complex	cellular_component	5	circRNA10869(ENSBTAG00000015450);circRNA12861(CPEB3);circRNA7349(CPEB3)	2	152	6	9230	0.00386959
GO:0003197	endocardial cushion development	biological_process	7	circRNA12470(NEDD4);circRNA4932(ENSBTAG00000013793)	2	152	6	9230	0.00386959
GO:0033153	T cell receptor V(D)J recombination	biological_process	7	circRNA2200(BCL11B);circRNA4255(ENSBTAG00000018019)	2	152	6	9230	0.00386959
GO:0033119	negative regulation of RNA splicing	biological_process	9	circRNA12147(ENSBTAG00000016750);ciRNA129(PTBP1)	2	152	6	9230	0.00386959
GO:0003382	epithelial cell morphogenesis	biological_process	8	circRNA2200(BCL11B);circRNA4255(ENSBTAG00000018019)	2	152	6	9230	0.00386959
GO:1902895	positive regulation of pri-miRNA transcription by RNA polymerase II	biological_process	11	circRNA2467(NR3C1);circRNA4205(ENSBTAG00000019472);ciRNA1282(ENSBTAG00000020935)	3	152	20	9230	0.00406376
GO:0019216	regulation of lipid metabolic process	biological_process	7	circRNA14024(ENSBTAG00000007614);circRNA2200(BCL11B);circRNA4255(ENSBTAG00000018019)	3	152	20	9230	0.00406376
GO:0031175	neuron projection development	biological_process	7	circRNA12470(NEDD4);circRNA27183(DOCK7);circRNA4180(ENSBTAG00000017279);circRNA4932(ENSBTAG00000013793);circRNA5135(ENSBTAG00000012450)	5	152	67	9230	0.00482217
GO:0046475	glycerophospholipid catabolic process	biological_process	9	circRNA11087(ENSBTAG00000008293);circRNA5677(GPCPD1)	2	152	7	9230	0.00535902
GO:0099524	postsynaptic cytosol	cellular_component	4	circRNA12470(NEDD4);circRNA4932(ENSBTAG00000013793)	2	152	7	9230	0.00535902
GO:0071383	cellular response to steroid hormone stimulus	biological_process	7	circRNA2467(NR3C1);circRNA4205(ENSBTAG00000019472)	2	152	7	9230	0.00535902
GO:0071385	cellular response to glucocorticoid stimulus	biological_process	9	circRNA2467(NR3C1);circRNA4205(ENSBTAG00000019472)	2	152	7	9230	0.00535902
GO:0010468	regulation of gene expression	biological_process	7	circRNA10814(ENSBTAG00000020312);circRNA2078(NIPBL);circRNA2200(BCL11B);circRNA4255(ENSBTAG00000018019);circRNA9149(ASH1L);ciRNA1282(ENSBTAG00000020935);ciRNA292(ENSBTAG00000004104)	7	152	134	9230	0.00657916
GO:0043536	positive regulation of blood vessel endothelial cell migration	biological_process	11	circRNA4987(ENSBTAG00000010812);circRNA6642(AKT3);ciRNA1282(ENSBTAG00000020935)	3	152	24	9230	0.00687643
GO:2000766	negative regulation of cytoplasmic translation	biological_process	11	circRNA10869(ENSBTAG00000015450);circRNA12861(CPEB3);circRNA7349(CPEB3)	2	152	8	9230	0.00706843
GO:0061158	3'-UTR-mediated mRNA destabilization	biological_process	12	circRNA10869(ENSBTAG00000015450);circRNA12861(CPEB3);circRNA7349(CPEB3)	2	152	8	9230	0.00706843
GO:2000650	negative regulation of sodium ion transmembrane transporter activity	biological_process	8	circRNA12470(NEDD4);circRNA4932(ENSBTAG00000013793)	2	152	8	9230	0.00706843
GO:0032991	protein-containing complex	cellular_component	3	circRNA10814(ENSBTAG00000020312);circRNA14522(ENSBTAG00000006601);circRNA2467(NR3C1);circRNA27346(ENSBTAG00000009665);circRNA3879(AKAP7);circRNA4205(ENSBTAG00000019472);circRNA5135(ENSBTAG00000012450);circRNA5260(ENSBTAG00000031171);circRNA5388(ENSBTAG00000006667);circRNA5952(LTBP1);circRNA9639(N6AMT1);ciRNA1282(ENSBTAG00000020935);ciRNA292(ENSBTAG00000004104)	13	152	367	9230	0.00746467
GO:0010634	positive regulation of epithelial cell migration	biological_process	9	circRNA10523(ENSBTAG00000019781);circRNA7842(RREB1);ciRNA1282(ENSBTAG00000020935)	3	152	25	9230	0.00772099
GO:2001224	positive regulation of neuron migration	biological_process	9	circRNA2078(NIPBL);circRNA5135(ENSBTAG00000012450)	2	152	9	9230	0.00899026
GO:0045664	regulation of neuron differentiation	biological_process	9	circRNA2200(BCL11B);circRNA4255(ENSBTAG00000018019)	2	152	9	9230	0.00899026
GO:0071549	cellular response to dexamethasone stimulus	biological_process	7	circRNA2467(NR3C1);circRNA4205(ENSBTAG00000019472)	2	152	9	9230	0.00899026
GO:0033077	T cell differentiation in thymus	biological_process	9	circRNA2200(BCL11B);circRNA4255(ENSBTAG00000018019)	2	152	9	9230	0.00899026
GO:0071560	cellular response to transforming growth factor beta stimulus	biological_process	8	circRNA2467(NR3C1);circRNA4205(ENSBTAG00000019472);ciRNA3301(ENSBTAG00000015894)	3	152	27	9230	0.0095867
GO:0019905	syntaxin binding	molecular_function	6	circRNA15598(ENSBTAG00000000115);circRNA27814(STXBP4);circRNA3133(STXBP3)	3	152	27	9230	0.0095867
GO:0031623	receptor internalization	biological_process	9	circRNA12470(NEDD4);circRNA4932(ENSBTAG00000013793);circRNA8181(PICALM)	3	152	27	9230	0.0095867
GO:0032092	positive regulation of protein binding	biological_process	7	circRNA18527(SPTA1);circRNA5135(ENSBTAG00000012450);circRNA5388(ENSBTAG00000006667);circRNA8074(MARK3)	4	152	51	9230	0.00969644
GO:0030054	cell junction	cellular_component	3	circRNA27346(ENSBTAG00000009665);circRNA4180(ENSBTAG00000017279);circRNA4463(ENSBTAG00000017354);circRNA4987(ENSBTAG00000010812);circRNA5135(ENSBTAG00000012450);circRNA5388(ENSBTAG00000006667);ciRNA826(ENSBTAG00000015036)	7	152	145	9230	0.00996967
GO:0000978	RNA polymerase II proximal promoter sequence-specific DNA binding	molecular_function	10	circRNA10814(ENSBTAG00000020312);circRNA2200(BCL11B);circRNA2467(NR3C1);circRNA3881(TBPL1);circRNA4205(ENSBTAG00000019472);circRNA4255(ENSBTAG00000018019);circRNA5967(CEBPZ);circRNA7842(RREB1);circRNA8214(FLI1);ciRNA292(ENSBTAG00000004104)	10	152	258	9230	0.0101642
GO:0043005	neuron projection	cellular_component	5	circRNA10869(ENSBTAG00000015450);circRNA12861(CPEB3);circRNA2200(BCL11B);circRNA27860(ANKRD27);circRNA4255(ENSBTAG00000018019);circRNA5135(ENSBTAG00000012450);circRNA7349(CPEB3)	6	152	112	9230	0.0103421
GO:0042110	T cell activation	biological_process	7	circRNA12470(NEDD4);circRNA4932(ENSBTAG00000013793);circRNA5556(ENSBTAG00000011578)	3	152	28	9230	0.0106094
GO:1901016	regulation of potassium ion transmembrane transporter activity	biological_process	8	circRNA12470(NEDD4);circRNA4932(ENSBTAG00000013793)	2	152	10	9230	0.0111172
GO:0008135	translation factor activity, RNA binding	molecular_function	7	circRNA10869(ENSBTAG00000015450);circRNA12861(CPEB3);circRNA7349(CPEB3)	2	152	10	9230	0.0111172
GO:0006513	protein monoubiquitination	biological_process	12	circRNA12470(NEDD4);circRNA4932(ENSBTAG00000013793);ciRNA919(ENSBTAG00000005870)	3	152	29	9230	0.011693
GO:0007005	mitochondrion organization	biological_process	6	circRNA14610(ENSBTAG00000038920);circRNA2418(FNIP1);circRNA4900(ENSBTAG00000010001);circRNA5382(ENSBTAG00000038920);circRNA5383(ENSBTAG00000038920);ciRNA315(ENSBTAG00000001257)	4	152	56	9230	0.0133811
GO:0004652	polynucleotide adenylyltransferase activity	molecular_function	8	circRNA2191(PAPOLA);circRNA6220(TENT2)	2	152	11	9230	0.0134419
GO:0046632	alpha-beta T cell differentiation	biological_process	9	circRNA2200(BCL11B);circRNA4255(ENSBTAG00000018019)	2	152	11	9230	0.0134419
GO:0019933	cAMP-mediated signaling	biological_process	8	circRNA14522(ENSBTAG00000006601);circRNA5135(ENSBTAG00000012450)	2	152	11	9230	0.0134419
GO:0032183	SUMO binding	molecular_function	6	circRNA2467(NR3C1);circRNA4205(ENSBTAG00000019472)	2	152	11	9230	0.0134419
GO:0045182	translation regulator activity	molecular_function	3	circRNA10869(ENSBTAG00000015450);circRNA12861(CPEB3);circRNA7349(CPEB3)	2	152	12	9230	0.0159576
GO:0043162	ubiquitin-dependent protein catabolic process via the multivesicular body sorting pathway	biological_process	11	circRNA12470(NEDD4);circRNA4932(ENSBTAG00000013793)	2	152	12	9230	0.0159576
GO:0030122	AP-2 adaptor complex	cellular_component	8	circRNA8181(PICALM);circRNA9947(TBC1D5)	2	152	12	9230	0.0159576
GO:0035115	embryonic forelimb morphogenesis	biological_process	8	circRNA2078(NIPBL);ciRNA292(ENSBTAG00000004104)	2	152	12	9230	0.0159576
GO:0048814	regulation of dendrite morphogenesis	biological_process	9	circRNA12470(NEDD4);circRNA4932(ENSBTAG00000013793)	2	152	12	9230	0.0159576
GO:0070064	proline-rich region binding	molecular_function	5	circRNA12470(NEDD4);circRNA4932(ENSBTAG00000013793)	2	152	12	9230	0.0159576
GO:0043631	RNA polyadenylation	biological_process	9	circRNA2191(PAPOLA);circRNA6220(TENT2)	2	152	12	9230	0.0159576
GO:0005829	cytosol	cellular_component	6	circRNA10382(ENSBTAG00000003825);circRNA11103(ENSBTAG00000001887);circRNA11136(ENSBTAG00000002966);circRNA1153(AMBRA1);circRNA11774(ENSBTAG00000006396);circRNA12470(NEDD4);circRNA13585(OSBPL9);circRNA14024(ENSBTAG00000007614);circRNA14610(ENSBTAG00000038920);circRNA14780(USP34);circRNA15594(ENSBTAG00000003555);circRNA15598(ENSBTAG00000000115);circRNA1589(WDR11);circRNA1615(GTF2E2);circRNA1712(TXN…	45	152	2026	9230	0.0160846
GO:0005089	Rho guanyl-nucleotide exchange factor activity	molecular_function	9	circRNA10754(ENSBTAG00000021343);circRNA10755(ENSBTAG00000014172);circRNA3628(MCF2L2);ciRNA2380(ENSBTAG00000010394)	4	152	60	9230	0.0168944
GO:0032801	receptor catabolic process	biological_process	7	circRNA12470(NEDD4);circRNA4932(ENSBTAG00000013793)	2	152	13	9230	0.0186572
GO:0007528	neuromuscular junction development	biological_process	6	circRNA12470(NEDD4);circRNA4932(ENSBTAG00000013793)	2	152	13	9230	0.0186572
GO:0005938	cell cortex	cellular_component	7	circRNA10523(ENSBTAG00000019781);circRNA12470(NEDD4);circRNA4932(ENSBTAG00000013793);circRNA5388(ENSBTAG00000006667)	4	152	64	9230	0.020936
GO:0000122	negative regulation of transcription by RNA polymerase II	biological_process	10	circRNA10814(ENSBTAG00000020312);circRNA10869(ENSBTAG00000015450);circRNA10995(ENSBTAG00000009611);circRNA12470(NEDD4);circRNA12861(CPEB3);circRNA2078(NIPBL);circRNA2418(FNIP1);circRNA2467(NR3C1);circRNA4205(ENSBTAG00000019472);circRNA4932(ENSBTAG00000013793);circRNA7349(CPEB3);circRNA7489(IMPACT);circRNA7842(RREB1)	12	152	376	9230	0.021236
GO:0035255	ionotropic glutamate receptor binding	molecular_function	7	circRNA12470(NEDD4);circRNA4932(ENSBTAG00000013793)	2	152	14	9230	0.0215343
GO:0007064	mitotic sister chromatid cohesion	biological_process	6	circRNA2078(NIPBL);ciRNA310(ENSBTAG00000007784)	2	152	14	9230	0.0215343
GO:0002062	chondrocyte differentiation	biological_process	6	circRNA14128(ENSBTAG00000031572);ciRNA292(ENSBTAG00000004104)	2	152	14	9230	0.0215343
GO:0005923	bicellular tight junction	cellular_component	6	circRNA4180(ENSBTAG00000017279);circRNA4463(ENSBTAG00000017354);circRNA5135(ENSBTAG00000012450)	3	152	37	9230	0.0226052
GO:0008081	phosphoric diester hydrolase activity	molecular_function	7	circRNA11087(ENSBTAG00000008293);circRNA2535(PDE5A);circRNA5677(GPCPD1)	3	152	38	9230	0.0242533
GO:0035023	regulation of Rho protein signal transduction	biological_process	11	circRNA10754(ENSBTAG00000021343);circRNA10755(ENSBTAG00000014172);circRNA3628(MCF2L2);ciRNA2380(ENSBTAG00000010394)	4	152	67	9230	0.0243252
GO:0021591	ventricular system development	biological_process	6	circRNA14024(ENSBTAG00000007614);circRNA5135(ENSBTAG00000012450)	2	152	15	9230	0.0245822
GO:1900153	positive regulation of nuclear-transcribed mRNA catabolic process, deadenylation-dependent decay	biological_process	10	circRNA10869(ENSBTAG00000015450);circRNA12861(CPEB3);circRNA7349(CPEB3)	2	152	15	9230	0.0245822
GO:0060213	positive regulation of nuclear-transcribed mRNA poly(A) tail shortening	biological_process	11	circRNA10869(ENSBTAG00000015450);circRNA12861(CPEB3);circRNA7349(CPEB3)	2	152	15	9230	0.0245822
GO:0016324	apical plasma membrane	cellular_component	5	circRNA3133(STXBP3);circRNA5135(ENSBTAG00000012450);circRNA5556(ENSBTAG00000011578);circRNA8286(SLC12A2)	4	152	68	9230	0.0255245
GO:0007264	small GTPase mediated signal transduction	biological_process	6	circRNA10240(DOCK8);circRNA14032(ENSBTAG00000010718);circRNA27183(DOCK7);circRNA27332(ENSBTAG00000010718);circRNA5135(ENSBTAG00000012450)	4	152	69	9230	0.0267588
GO:0019904	protein domain specific binding	molecular_function	5	circRNA10814(ENSBTAG00000020312);circRNA12470(NEDD4);circRNA4463(ENSBTAG00000017354);circRNA4932(ENSBTAG00000013793);ciRNA1282(ENSBTAG00000020935);ciRNA292(ENSBTAG00000004104)	6	152	139	9230	0.0271411
GO:0060170	ciliary membrane	cellular_component	6	circRNA11774(ENSBTAG00000006396);circRNA14024(ENSBTAG00000007614)	2	152	16	9230	0.0277947
GO:0007519	skeletal muscle tissue development	biological_process	8	circRNA11087(ENSBTAG00000008293);circRNA5677(GPCPD1)	2	152	16	9230	0.0277947
GO:0030100	regulation of endocytosis	biological_process	7	circRNA1501(CD22);circRNA8181(PICALM)	2	152	16	9230	0.0277947
GO:0007286	spermatid development	biological_process	6	circRNA10043(UBE2J1);circRNA14024(ENSBTAG00000007614);circRNA26716(YTHDC2)	3	152	41	9230	0.0295776
GO:0030863	cortical cytoskeleton	cellular_component	7	circRNA18527(SPTA1);circRNA5388(ENSBTAG00000006667)	2	152	17	9230	0.0311656
GO:1990869	cellular response to chemokine	biological_process	8	circRNA10240(DOCK8);circRNA8286(SLC12A2)	2	152	17	9230	0.0311656
GO:0034687	integrin alphaL-beta2 complex	cellular_component	6	circRNA10638(ENSBTAG00000007103)	1	152	2	9230	0.0326666
GO:0018364	peptidyl-glutamine methylation	biological_process	11	circRNA9639(N6AMT1)	1	152	2	9230	0.0326666
GO:0033065	Rad51C-XRCC3 complex	cellular_component	5	ciRNA826(ENSBTAG00000015036)	1	152	2	9230	0.0326666
GO:0035544	negative regulation of SNARE complex assembly	biological_process	8	circRNA27860(ANKRD27)	1	152	2	9230	0.0326666
GO:0030369	ICAM-3 receptor activity	molecular_function	6	circRNA10638(ENSBTAG00000007103)	1	152	2	9230	0.0326666
GO:0004905	type I interferon receptor activity	molecular_function	8	circRNA9621(IFNAR2)	1	152	2	9230	0.0326666
GO:0051084	'de novo' posttranslational protein folding	biological_process	6	circRNA5260(ENSBTAG00000031171)	1	152	2	9230	0.0326666
GO:0048546	digestive tract morphogenesis	biological_process	6	ciRNA1282(ENSBTAG00000020935)	1	152	2	9230	0.0326666
GO:0010818	T cell chemotaxis	biological_process	7	circRNA8286(SLC12A2)	1	152	2	9230	0.0326666
GO:0072755	cellular response to benomyl	biological_process	7	circRNA7489(IMPACT)	1	152	2	9230	0.0326666
GO:0002904	positive regulation of B cell apoptotic process	biological_process	12	circRNA2418(FNIP1)	1	152	2	9230	0.0326666
GO:0060574	intestinal epithelial cell maturation	biological_process	8	ciRNA1282(ENSBTAG00000020935)	1	152	2	9230	0.0326666
GO:0098894	extrinsic component of presynaptic endocytic zone membrane	cellular_component	6	circRNA8181(PICALM)	1	152	2	9230	0.0326666
GO:0030026	cellular manganese ion homeostasis	biological_process	12	circRNA5456(ENSBTAG00000011626)	1	152	2	9230	0.0326666
GO:1902954	regulation of early endosome to recycling endosome transport	biological_process	7	circRNA11136(ENSBTAG00000002966)	1	152	2	9230	0.0326666
GO:0018193	peptidyl-amino acid modification	biological_process	9	circRNA27512(ENSBTAG00000026283)	1	152	2	9230	0.0326666
GO:0043489	RNA stabilization	biological_process	10	circRNA6220(TENT2)	1	152	2	9230	0.0326666
GO:0061010	gall bladder development	biological_process	6	circRNA2078(NIPBL)	1	152	2	9230	0.0326666
GO:0010749	regulation of nitric oxide mediated signal transduction	biological_process	9	circRNA2535(PDE5A)	1	152	2	9230	0.0326666
GO:1903690	negative regulation of wound healing, spreading of epidermal cells	biological_process	9	circRNA10523(ENSBTAG00000019781)	1	152	2	9230	0.0326666
GO:0010039	response to iron ion	biological_process	7	ciRNA1282(ENSBTAG00000020935)	1	152	2	9230	0.0326666
GO:0007066	female meiosis sister chromatid cohesion	biological_process	5	ciRNA826(ENSBTAG00000015036)	1	152	2	9230	0.0326666
GO:0071962	mitotic sister chromatid cohesion, centromeric	biological_process	7	ciRNA310(ENSBTAG00000007784)	1	152	2	9230	0.0326666
GO:0051541	elastin metabolic process	biological_process	8	ciRNA1282(ENSBTAG00000020935)	1	152	2	9230	0.0326666
GO:0036009	protein-glutamine N-methyltransferase activity	molecular_function	8	circRNA9639(N6AMT1)	1	152	2	9230	0.0326666
GO:0031507	heterochromatin assembly	biological_process	7	circRNA626(BAHD1)	1	152	2	9230	0.0326666
GO:0052858	peptidyl-lysine acetyltransferase activity	molecular_function	9	ciRNA310(ENSBTAG00000007784)	1	152	2	9230	0.0326666
GO:0015801	aromatic amino acid transport	biological_process	11	circRNA10009(SLC16A10)	1	152	2	9230	0.0326666
GO:0015410	manganese-transporting ATPase activity	molecular_function	11	circRNA5456(ENSBTAG00000011626)	1	152	2	9230	0.0326666
GO:0071264	positive regulation of translational initiation in response to starvation	biological_process	13	circRNA7489(IMPACT)	1	152	2	9230	0.0326666
GO:1905406	positive regulation of mitotic cohesin loading	biological_process	11	circRNA2078(NIPBL)	1	152	2	9230	0.0326666
GO:1903778	protein localization to vacuolar membrane	biological_process	8	circRNA5260(ENSBTAG00000031171)	1	152	2	9230	0.0326666
GO:2000049	positive regulation of cell-cell adhesion mediated by cadherin	biological_process	8	circRNA29605(ADAM19)	1	152	2	9230	0.0326666
GO:0031365	N-terminal protein amino acid modification	biological_process	9	ciRNA288(ENSBTAG00000019944)	1	152	2	9230	0.0326666
GO:0031697	beta-1 adrenergic receptor binding	molecular_function	8	circRNA5135(ENSBTAG00000012450)	1	152	2	9230	0.0326666
GO:0009007	site-specific DNA-methyltransferase (adenine-specific) activity	molecular_function	8	circRNA9639(N6AMT1)	1	152	2	9230	0.0326666
GO:0031111	negative regulation of microtubule polymerization or depolymerization	biological_process	9	circRNA10523(ENSBTAG00000019781)	1	152	2	9230	0.0326666
GO:0002327	immature B cell differentiation	biological_process	9	circRNA2418(FNIP1)	1	152	2	9230	0.0326666
GO:2001054	negative regulation of mesenchymal cell apoptotic process	biological_process	10	ciRNA1282(ENSBTAG00000020935)	1	152	2	9230	0.0326666
GO:0097201	negative regulation of transcription from RNA polymerase II promoter in response to stress	biological_process	11	circRNA7489(IMPACT)	1	152	2	9230	0.0326666
GO:0051729	germline cell cycle switching, mitotic to meiotic cell cycle	biological_process	10	circRNA26716(YTHDC2)	1	152	2	9230	0.0326666
GO:0047497	mitochondrion transport along microtubule	biological_process	7	circRNA4900(ENSBTAG00000010001)	1	152	2	9230	0.0326666
GO:0097418	neurofibrillary tangle	cellular_component	6	circRNA8181(PICALM)	1	152	2	9230	0.0326666
GO:1905929	positive regulation of invadopodium disassembly	biological_process	9	circRNA19308(ENSBTAG00000009852)	1	152	2	9230	0.0326666
GO:0031547	brain-derived neurotrophic factor receptor signaling pathway	biological_process	8	circRNA5135(ENSBTAG00000012450)	1	152	2	9230	0.0326666
GO:0097753	membrane bending	biological_process	6	circRNA8181(PICALM)	1	152	2	9230	0.0326666
GO:0062101	peptidyl-aspartic acid 3-dioxygenase activity	molecular_function	5	circRNA27512(ENSBTAG00000026283)	1	152	2	9230	0.0326666
GO:2000392	regulation of lamellipodium morphogenesis	biological_process	8	circRNA5556(ENSBTAG00000011578)	1	152	2	9230	0.0326666
GO:0004347	glucose-6-phosphate isomerase activity	molecular_function	7	circRNA11774(ENSBTAG00000006396)	1	152	2	9230	0.0326666
GO:1903709	uterine gland development	biological_process	6	circRNA9149(ASH1L)	1	152	2	9230	0.0326666
GO:0045475	locomotor rhythm	biological_process	5	circRNA10814(ENSBTAG00000020312)	1	152	2	9230	0.0326666
GO:0098711	iron ion import across plasma membrane	biological_process	12	circRNA8181(PICALM)	1	152	2	9230	0.0326666
GO:0006235	dTTP biosynthetic process	biological_process	12	circRNA3881(TBPL1)	1	152	2	9230	0.0326666
GO:0021502	neural fold elevation formation	biological_process	5	ciRNA1282(ENSBTAG00000020935)	1	152	2	9230	0.0326666
GO:0048638	regulation of developmental growth	biological_process	6	circRNA2078(NIPBL)	1	152	2	9230	0.0326666
GO:2000401	regulation of lymphocyte migration	biological_process	7	circRNA2013(STK10)	1	152	2	9230	0.0326666
GO:2000626	negative regulation of miRNA catabolic process	biological_process	10	circRNA6220(TENT2)	1	152	2	9230	0.0326666
GO:0015173	aromatic amino acid transmembrane transporter activity	molecular_function	8	circRNA10009(SLC16A10)	1	152	2	9230	0.0326666
GO:0004597	peptide-aspartate beta-dioxygenase activity	molecular_function	7	circRNA27512(ENSBTAG00000026283)	1	152	2	9230	0.0326666
GO:0031592	centrosomal corona	cellular_component	7	circRNA10523(ENSBTAG00000019781)	1	152	2	9230	0.0326666
GO:0018206	peptidyl-methionine modification	biological_process	10	ciRNA288(ENSBTAG00000019944)	1	152	2	9230	0.0326666
GO:0070550	rDNA condensation	biological_process	9	circRNA2078(NIPBL)	1	152	2	9230	0.0326666
GO:0097494	regulation of vesicle size	biological_process	6	circRNA8181(PICALM)	1	152	2	9230	0.0326666
GO:0034062	5'-3' RNA polymerase activity	molecular_function	8	circRNA6220(TENT2)	1	152	2	9230	0.0326666
GO:1900625	positive regulation of monocyte aggregation	biological_process	9	circRNA5556(ENSBTAG00000011578)	1	152	2	9230	0.0326666
GO:1904478	regulation of intestinal absorption	biological_process	8	circRNA5388(ENSBTAG00000006667)	1	152	2	9230	0.0326666
GO:0045200	establishment of neuroblast polarity	biological_process	6	circRNA27183(DOCK7)	1	152	2	9230	0.0326666
GO:1903699	tarsal gland development	biological_process	8	circRNA9149(ASH1L)	1	152	2	9230	0.0326666
GO:0061485	memory T cell proliferation	biological_process	9	circRNA10240(DOCK8)	1	152	2	9230	0.0326666
GO:0051148	negative regulation of muscle cell differentiation	biological_process	8	ciRNA129(PTBP1)	1	152	2	9230	0.0326666
GO:1902959	regulation of aspartic-type endopeptidase activity involved in amyloid precursor protein catabolic process	biological_process	11	circRNA8181(PICALM)	1	152	2	9230	0.0326666
GO:0032468	Golgi calcium ion homeostasis	biological_process	12	circRNA5456(ENSBTAG00000011626)	1	152	2	9230	0.0326666
GO:0035609	C-terminal protein deglutamylation	biological_process	11	ciRNA315(ENSBTAG00000001257)	1	152	2	9230	0.0326666
GO:0070566	adenylyltransferase activity	molecular_function	7	circRNA6220(TENT2)	1	152	2	9230	0.0326666
GO:0004112	cyclic-nucleotide phosphodiesterase activity	molecular_function	8	circRNA2535(PDE5A)	1	152	2	9230	0.0326666
GO:0032775	DNA methylation on adenine	biological_process	11	circRNA9639(N6AMT1)	1	152	2	9230	0.0326666
GO:1900740	positive regulation of protein insertion into mitochondrial membrane involved in apoptotic signaling pathway	biological_process	11	circRNA5260(ENSBTAG00000031171)	1	152	2	9230	0.0326666
GO:0015378	sodium:chloride symporter activity	molecular_function	10	circRNA8286(SLC12A2)	1	152	2	9230	0.0326666
GO:0050436	microfibril binding	molecular_function	4	circRNA5952(LTBP1)	1	152	2	9230	0.0326666
GO:1902855	regulation of non-motile cilium assembly	biological_process	11	circRNA14024(ENSBTAG00000007614)	1	152	2	9230	0.0326666
GO:0030321	transepithelial chloride transport	biological_process	10	circRNA8286(SLC12A2)	1	152	2	9230	0.0326666
GO:0014731	spectrin-associated cytoskeleton	cellular_component	7	circRNA18527(SPTA1)	1	152	2	9230	0.0326666
GO:0008511	sodium:potassium:chloride symporter activity	molecular_function	11	circRNA8286(SLC12A2)	1	152	2	9230	0.0326666
GO:0035657	eRF1 methyltransferase complex	cellular_component	6	circRNA9639(N6AMT1)	1	152	2	9230	0.0326666
GO:0061030	epithelial cell differentiation involved in mammary gland alveolus development	biological_process	8	ciRNA1282(ENSBTAG00000020935)	1	152	2	9230	0.0326666
GO:0071733	transcriptional activation by promoter-enhancer looping	biological_process	11	circRNA2078(NIPBL)	1	152	2	9230	0.0326666
GO:0048022	negative regulation of melanin biosynthetic process	biological_process	9	circRNA5135(ENSBTAG00000012450)	1	152	2	9230	0.0326666
GO:0055078	sodium ion homeostasis	biological_process	10	circRNA8286(SLC12A2)	1	152	2	9230	0.0326666
GO:0006089	lactate metabolic process	biological_process	9	ciRNA1282(ENSBTAG00000020935)	1	152	2	9230	0.0326666
GO:0042541	hemoglobin biosynthetic process	biological_process	8	ciRNA1282(ENSBTAG00000020935)	1	152	2	9230	0.0326666
GO:0040036	regulation of fibroblast growth factor receptor signaling pathway	biological_process	8	ciRNA292(ENSBTAG00000004104)	1	152	2	9230	0.0326666
GO:1901879	regulation of protein depolymerization	biological_process	8	circRNA27512(ENSBTAG00000026283)	1	152	2	9230	0.0326666
GO:0070634	transepithelial ammonium transport	biological_process	9	circRNA8286(SLC12A2)	1	152	2	9230	0.0326666
GO:0035331	negative regulation of hippo signaling	biological_process	10	circRNA8074(MARK3)	1	152	2	9230	0.0326666
GO:1904562	phosphatidylinositol 5-phosphate metabolic process	biological_process	10	circRNA11953(ENSBTAG00000001030)	1	152	2	9230	0.0326666
GO:1905653	positive regulation of artery morphogenesis	biological_process	8	circRNA6642(AKT3)	1	152	2	9230	0.0326666
GO:1903905	positive regulation of establishment of T cell polarity	biological_process	10	circRNA10240(DOCK8)	1	152	2	9230	0.0326666
GO:1905090	negative regulation of parkin-mediated stimulation of mitophagy in response to mitochondrial depolarization	biological_process	7	circRNA14610(ENSBTAG00000038920);circRNA5382(ENSBTAG00000038920);circRNA5383(ENSBTAG00000038920)	1	152	2	9230	0.0326666
GO:0017148	negative regulation of translation	biological_process	10	circRNA10869(ENSBTAG00000015450);circRNA12861(CPEB3);circRNA6890(CAPRIN1);circRNA7349(CPEB3)	3	152	43	9230	0.0334419
GO:0071889	14-3-3 protein binding	molecular_function	5	circRNA14522(ENSBTAG00000006601);circRNA15254(TBC1D22A)	2	152	18	9230	0.0346888
GO:0040018	positive regulation of multicellular organism growth	biological_process	8	circRNA14024(ENSBTAG00000007614);circRNA2078(NIPBL)	2	152	18	9230	0.0346888
GO:0003730	mRNA 3'-UTR binding	molecular_function	8	circRNA10869(ENSBTAG00000015450);circRNA12861(CPEB3);circRNA5253(ENSBTAG00000014588);circRNA7349(CPEB3)	3	152	44	9230	0.0354678
GO:0043022	ribosome binding	molecular_function	6	circRNA10869(ENSBTAG00000015450);circRNA12861(CPEB3);circRNA7349(CPEB3);circRNA7489(IMPACT)	3	152	44	9230	0.0354678
GO:0030097	hemopoiesis	biological_process	7	circRNA18527(SPTA1);circRNA8181(PICALM);ciRNA292(ENSBTAG00000004104)	3	152	44	9230	0.0354678
GO:0045454	cell redox homeostasis	biological_process	5	circRNA14518(ENSBTAG00000010399);circRNA14519(ENSBTAG00000010399);circRNA15620(ENSBTAG00000009804);circRNA1712(TXNL1)	3	152	44	9230	0.0354678
GO:0005794	Golgi apparatus	cellular_component	6	circRNA10523(ENSBTAG00000019781);circRNA12470(NEDD4);circRNA1317(USP32);circRNA13585(OSBPL9);circRNA15598(ENSBTAG00000000115);circRNA20460(ATP8A1);circRNA27437(ENSBTAG00000008595);circRNA29605(ADAM19);circRNA4932(ENSBTAG00000013793);circRNA5260(ENSBTAG00000031171);circRNA5456(ENSBTAG00000011626);circRNA5556(ENSBTAG00000011578);circRNA6536(MPHOSPH9);circRNA9149(ASH1L);circRNA9826(RNF13);circRNA994…	17	152	648	9230	0.0375377
GO:0030014	CCR4-NOT complex	cellular_component	4	circRNA10869(ENSBTAG00000015450);circRNA12861(CPEB3);circRNA7349(CPEB3)	2	152	19	9230	0.0383585
GO:0007026	negative regulation of microtubule depolymerization	biological_process	10	circRNA10523(ENSBTAG00000019781);circRNA19308(ENSBTAG00000009852)	2	152	19	9230	0.0383585
GO:0048701	embryonic cranial skeleton morphogenesis	biological_process	8	circRNA2078(NIPBL);ciRNA292(ENSBTAG00000004104)	2	152	19	9230	0.0383585
GO:0048854	brain morphogenesis	biological_process	6	circRNA14024(ENSBTAG00000007614);circRNA6642(AKT3)	2	152	19	9230	0.0383585
GO:0033138	positive regulation of peptidyl-serine phosphorylation	biological_process	11	circRNA2418(FNIP1);circRNA27183(DOCK7);circRNA5556(ENSBTAG00000011578)	3	152	47	9230	0.0419162
GO:0005802	trans-Golgi network	cellular_component	7	circRNA15598(ENSBTAG00000000115);circRNA1589(WDR11);circRNA18912(ENSBTAG00000000676);circRNA20460(ATP8A1);circRNA5456(ENSBTAG00000011626)	5	152	116	9230	0.0424278
GO:0042391	regulation of membrane potential	biological_process	5	circRNA12470(NEDD4);circRNA4932(ENSBTAG00000013793)	2	152	21	9230	0.0461148
GO:0018872	arsonoacetate metabolic process	biological_process	6	circRNA9639(N6AMT1)	1	152	3	9230	0.0486002
GO:0090091	positive regulation of extracellular matrix disassembly	biological_process	9	circRNA10523(ENSBTAG00000019781)	1	152	3	9230	0.0486002
GO:0002248	connective tissue replacement involved in inflammatory response wound healing	biological_process	6	ciRNA1282(ENSBTAG00000020935)	1	152	3	9230	0.0486002
GO:0046548	retinal rod cell development	biological_process	9	circRNA14024(ENSBTAG00000007614)	1	152	3	9230	0.0486002
GO:2000641	regulation of early endosome to late endosome transport	biological_process	7	circRNA11136(ENSBTAG00000002966)	1	152	3	9230	0.0486002
GO:0005672	transcription factor TFIIA complex	cellular_component	7	circRNA3881(TBPL1)	1	152	3	9230	0.0486002
GO:0070243	regulation of thymocyte apoptotic process	biological_process	12	ciRNA1282(ENSBTAG00000020935)	1	152	3	9230	0.0486002
GO:0034405	response to fluid shear stress	biological_process	5	circRNA4987(ENSBTAG00000010812)	1	152	3	9230	0.0486002
GO:0001527	microfibril	cellular_component	5	circRNA5952(LTBP1)	1	152	3	9230	0.0486002
GO:0015696	ammonium transport	biological_process	8	circRNA8286(SLC12A2)	1	152	3	9230	0.0486002
GO:1905394	retromer complex binding	molecular_function	5	circRNA9947(TBC1D5)	1	152	3	9230	0.0486002
GO:0015036	disulfide oxidoreductase activity	molecular_function	6	circRNA1712(TXNL1)	1	152	3	9230	0.0486002
GO:0030792	methylarsonite methyltransferase activity	molecular_function	8	circRNA9639(N6AMT1)	1	152	3	9230	0.0486002
GO:0001016	RNA polymerase III regulatory region DNA binding	molecular_function	8	circRNA3881(TBPL1)	1	152	3	9230	0.0486002
GO:0005673	transcription factor TFIIE complex	cellular_component	7	circRNA1615(GTF2E2)	1	152	3	9230	0.0486002
GO:0035583	sequestering of TGFbeta in extracellular matrix	biological_process	11	circRNA5952(LTBP1)	1	152	3	9230	0.0486002
GO:0015081	sodium ion transmembrane transporter activity	molecular_function	9	circRNA8286(SLC12A2)	1	152	3	9230	0.0486002
GO:0055117	regulation of cardiac muscle contraction	biological_process	10	circRNA4987(ENSBTAG00000010812)	1	152	3	9230	0.0486002
GO:0045793	positive regulation of cell size	biological_process	7	circRNA6642(AKT3)	1	152	3	9230	0.0486002
GO:0071896	protein localization to adherens junction	biological_process	7	circRNA4463(ENSBTAG00000017354)	1	152	3	9230	0.0486002
GO:0010573	vascular endothelial growth factor production	biological_process	5	ciRNA1282(ENSBTAG00000020935)	1	152	3	9230	0.0486002
GO:0008519	ammonium transmembrane transporter activity	molecular_function	7	circRNA8286(SLC12A2)	1	152	3	9230	0.0486002
GO:0021884	forebrain neuron development	biological_process	8	circRNA5135(ENSBTAG00000012450)	1	152	3	9230	0.0486002
GO:0051294	establishment of spindle orientation	biological_process	9	circRNA10523(ENSBTAG00000019781)	1	152	3	9230	0.0486002
GO:0071542	dopaminergic neuron differentiation	biological_process	7	ciRNA1282(ENSBTAG00000020935)	1	152	3	9230	0.0486002
GO:0070972	protein localization to endoplasmic reticulum	biological_process	8	circRNA4180(ENSBTAG00000017279)	1	152	3	9230	0.0486002
GO:0048476	Holliday junction resolvase complex	cellular_component	4	ciRNA826(ENSBTAG00000015036)	1	152	3	9230	0.0486002
GO:0048592	eye morphogenesis	biological_process	7	circRNA2078(NIPBL)	1	152	3	9230	0.0486002
GO:0051156	glucose 6-phosphate metabolic process	biological_process	7	circRNA11774(ENSBTAG00000006396)	1	152	3	9230	0.0486002
GO:0034458	3'-5' RNA helicase activity	molecular_function	11	circRNA26716(YTHDC2)	1	152	3	9230	0.0486002
GO:0042487	regulation of odontogenesis of dentin-containing tooth	biological_process	9	ciRNA292(ENSBTAG00000004104)	1	152	3	9230	0.0486002
GO:0035692	macrophage migration inhibitory factor receptor complex	cellular_component	5	circRNA5556(ENSBTAG00000011578)	1	152	3	9230	0.0486002
GO:0071593	lymphocyte aggregation	biological_process	8	circRNA2013(STK10)	1	152	3	9230	0.0486002
GO:0006903	vesicle targeting	biological_process	4	circRNA10523(ENSBTAG00000019781)	1	152	3	9230	0.0486002
GO:0045180	basal cortex	cellular_component	9	circRNA10523(ENSBTAG00000019781)	1	152	3	9230	0.0486002
GO:0002674	negative regulation of acute inflammatory response	biological_process	10	circRNA9149(ASH1L)	1	152	3	9230	0.0486002
GO:0030981	cortical microtubule cytoskeleton	cellular_component	8	circRNA10523(ENSBTAG00000019781)	1	152	3	9230	0.0486002
GO:0072488	ammonium transmembrane transport	biological_process	9	circRNA8286(SLC12A2)	1	152	3	9230	0.0486002
GO:0048029	monosaccharide binding	molecular_function	5	circRNA11774(ENSBTAG00000006396)	1	152	3	9230	0.0486002
GO:0008091	spectrin	cellular_component	6	circRNA18527(SPTA1)	1	152	3	9230	0.0486002
GO:0031440	regulation of mRNA 3'-end processing	biological_process	9	circRNA2191(PAPOLA)	1	152	3	9230	0.0486002
GO:0046069	cGMP catabolic process	biological_process	12	circRNA2535(PDE5A)	1	152	3	9230	0.0486002
GO:0042534	regulation of tumor necrosis factor biosynthetic process	biological_process	9	circRNA10043(UBE2J1)	1	152	3	9230	0.0486002
GO:0033149	FFAT motif binding	molecular_function	6	circRNA4180(ENSBTAG00000017279)	1	152	3	9230	0.0486002
GO:0042264	peptidyl-aspartic acid hydroxylation	biological_process	10	circRNA27512(ENSBTAG00000026283)	1	152	3	9230	0.0486002
GO:0042133	neurotransmitter metabolic process	biological_process	6	ciRNA315(ENSBTAG00000001257)	1	152	3	9230	0.0486002
GO:1903691	positive regulation of wound healing, spreading of epidermal cells	biological_process	9	circRNA7842(RREB1)	1	152	3	9230	0.0486002
GO:0030124	AP-4 adaptor complex	cellular_component	7	circRNA684(AP4E1)	1	152	3	9230	0.0486002
GO:0070487	monocyte aggregation	biological_process	8	circRNA5556(ENSBTAG00000011578)	1	152	3	9230	0.0486002
GO:0016866	intramolecular transferase activity	molecular_function	5	circRNA11774(ENSBTAG00000006396)	1	152	3	9230	0.0486002
GO:0060325	face morphogenesis	biological_process	5	circRNA2078(NIPBL);circRNA27512(ENSBTAG00000026283)	2	152	22	9230	0.0501904
GO:0070006	metalloaminopeptidase activity	molecular_function	9	circRNA15158(LNPEP);ciRNA288(ENSBTAG00000019944)	2	152	22	9230	0.0501904
GO:0043552	positive regulation of phosphatidylinositol 3-kinase activity	biological_process	10	circRNA1153(AMBRA1);circRNA5260(ENSBTAG00000031171)	2	152	22	9230	0.0501904
GO:0043588	skin development	biological_process	6	circRNA2200(BCL11B);circRNA4255(ENSBTAG00000018019)	2	152	22	9230	0.0501904
GO:0031334	positive regulation of protein complex assembly	biological_process	7	circRNA2418(FNIP1);circRNA4463(ENSBTAG00000017354)	2	152	22	9230	0.0501904
GO:0045335	phagocytic vesicle	cellular_component	8	circRNA1153(AMBRA1);circRNA27814(STXBP4);circRNA3133(STXBP3)	3	152	51	9230	0.0513625
GO:0005623	cell	cellular_component	3	circRNA11103(ENSBTAG00000001887);circRNA14518(ENSBTAG00000010399);circRNA14519(ENSBTAG00000010399);circRNA15254(TBC1D22A);circRNA1712(TXNL1)	4	152	86	9230	0.0532143
GO:0006366	transcription by RNA polymerase II	biological_process	9	circRNA1615(GTF2E2);circRNA3881(TBPL1);ciRNA1282(ENSBTAG00000020935)	3	152	52	9230	0.053872
GO:0032008	positive regulation of TOR signaling	biological_process	10	circRNA13493(RHEB);circRNA6642(AKT3)	2	152	23	9230	0.0543905
GO:0048705	skeletal system morphogenesis	biological_process	6	ciRNA292(ENSBTAG00000004104);ciRNA3301(ENSBTAG00000015894)	2	152	23	9230	0.0543905
GO:0004879	nuclear receptor activity	molecular_function	6	circRNA2467(NR3C1);circRNA4205(ENSBTAG00000019472)	2	152	23	9230	0.0543905
GO:0042149	cellular response to glucose starvation	biological_process	9	circRNA11953(ENSBTAG00000001030);circRNA7489(IMPACT)	2	152	24	9230	0.0587099
GO:0048873	homeostasis of number of cells within a tissue	biological_process	8	circRNA15598(ENSBTAG00000000115);circRNA6642(AKT3)	2	152	24	9230	0.0587099
GO:0007266	Rho protein signal transduction	biological_process	8	circRNA10754(ENSBTAG00000021343);circRNA4900(ENSBTAG00000010001)	2	152	24	9230	0.0587099
GO:0003777	microtubule motor activity	molecular_function	10	circRNA14024(ENSBTAG00000007614);circRNA5495(ENSBTAG00000000939);circRNA7726(ENSBTAG00000020802)	3	152	54	9230	0.0590646
GO:0000785	chromatin	cellular_component	6	circRNA12470(NEDD4);circRNA2078(NIPBL);circRNA2238(JMJD1C);circRNA4932(ENSBTAG00000013793)	4	152	91	9230	0.0629671
GO:0043154	negative regulation of cysteine-type endopeptidase activity involved in apoptotic process	biological_process	10	circRNA2418(FNIP1);circRNA5556(ENSBTAG00000011578)	2	152	25	9230	0.0631437
GO:0010508	positive regulation of autophagy	biological_process	9	circRNA5260(ENSBTAG00000031171);ciRNA1282(ENSBTAG00000020935)	2	152	25	9230	0.0631437
GO:2000051	negative regulation of non-canonical Wnt signaling pathway	biological_process	10	circRNA14128(ENSBTAG00000031572)	1	152	4	9230	0.064273
GO:0097676	histone H3-K36 dimethylation	biological_process	14	circRNA9149(ASH1L)	1	152	4	9230	0.064273
GO:0004931	extracellularly ATP-gated cation channel activity	molecular_function	10	circRNA4987(ENSBTAG00000010812)	1	152	4	9230	0.064273
GO:0005677	chromatin silencing complex	cellular_component	6	circRNA626(BAHD1)	1	152	4	9230	0.064273
GO:0048102	autophagic cell death	biological_process	6	circRNA5260(ENSBTAG00000031171)	1	152	4	9230	0.064273
GO:0071321	cellular response to cGMP	biological_process	9	circRNA5135(ENSBTAG00000012450)	1	152	4	9230	0.064273
GO:0150093	amyloid-beta clearance by transcytosis	biological_process	8	circRNA8181(PICALM)	1	152	4	9230	0.064273
GO:0035325	Toll-like receptor binding	molecular_function	6	circRNA2364(TOLLIP)	1	152	4	9230	0.064273
GO:0060282	positive regulation of oocyte development	biological_process	8	circRNA2535(PDE5A)	1	152	4	9230	0.064273
GO:0001097	TFIIH-class transcription factor complex binding	molecular_function	8	circRNA1615(GTF2E2)	1	152	4	9230	0.064273
GO:0007218	neuropeptide signaling pathway	biological_process	6	circRNA5135(ENSBTAG00000012450)	1	152	4	9230	0.064273
GO:0061298	retina vasculature development in camera-type eye	biological_process	7	ciRNA1282(ENSBTAG00000020935)	1	152	4	9230	0.064273
GO:0070820	tertiary granule	cellular_component	9	circRNA3133(STXBP3)	1	152	4	9230	0.064273
GO:0035459	vesicle cargo loading	biological_process	6	circRNA8181(PICALM)	1	152	4	9230	0.064273
GO:0061817	endoplasmic reticulum-plasma membrane tethering	biological_process	7	circRNA11989(ENSBTAG00000005483)	1	152	4	9230	0.064273
GO:0060733	regulation of eIF2 alpha phosphorylation by amino acid starvation	biological_process	10	circRNA7489(IMPACT)	1	152	4	9230	0.064273
GO:1903546	protein localization to photoreceptor outer segment	biological_process	10	circRNA14024(ENSBTAG00000007614)	1	152	4	9230	0.064273
GO:2000481	positive regulation of cAMP-dependent protein kinase activity	biological_process	13	circRNA5135(ENSBTAG00000012450)	1	152	4	9230	0.064273
GO:0070327	thyroid hormone transport	biological_process	7	circRNA10009(SLC16A10)	1	152	4	9230	0.064273
GO:1904153	negative regulation of retrograde protein transport, ER to cytosol	biological_process	11	circRNA10043(UBE2J1)	1	152	4	9230	0.064273
GO:1904261	positive regulation of basement membrane assembly involved in embryonic body morphogenesis	biological_process	9	circRNA10523(ENSBTAG00000019781)	1	152	4	9230	0.064273
GO:0002291	T cell activation via T cell receptor contact with antigen bound to MHC molecule on antigen presenting cell	biological_process	9	circRNA10638(ENSBTAG00000007103)	1	152	4	9230	0.064273
GO:0032485	regulation of Ral protein signal transduction	biological_process	11	circRNA14032(ENSBTAG00000010718);circRNA27332(ENSBTAG00000010718)	1	152	4	9230	0.064273
GO:0035261	external genitalia morphogenesis	biological_process	6	circRNA2078(NIPBL)	1	152	4	9230	0.064273
GO:0009404	toxin metabolic process	biological_process	5	circRNA9639(N6AMT1)	1	152	4	9230	0.064273
GO:0045027	DNA end binding	molecular_function	7	circRNA4386(ENSBTAG00000031041)	1	152	4	9230	0.064273
GO:0001729	ceramide kinase activity	molecular_function	8	circRNA8911(CERK)	1	152	4	9230	0.064273
GO:0010827	regulation of glucose transmembrane transport	biological_process	8	circRNA27814(STXBP4)	1	152	4	9230	0.064273
GO:0060052	neurofilament cytoskeleton organization	biological_process	8	circRNA15598(ENSBTAG00000000115)	1	152	4	9230	0.064273
GO:0019896	axonal transport of mitochondrion	biological_process	8	ciRNA1282(ENSBTAG00000020935)	1	152	4	9230	0.064273
GO:0097025	MPP7-DLG1-LIN7 complex	cellular_component	6	circRNA4463(ENSBTAG00000017354)	1	152	4	9230	0.064273
GO:0000938	GARP complex	cellular_component	7	circRNA15598(ENSBTAG00000000115)	1	152	4	9230	0.064273
GO:0030375	thyroid hormone receptor coactivator activity	molecular_function	7	circRNA10814(ENSBTAG00000020312)	1	152	4	9230	0.064273
GO:0090694	Scc2-Scc4 cohesin loading complex	cellular_component	5	circRNA2078(NIPBL)	1	152	4	9230	0.064273
GO:0001754	eye photoreceptor cell differentiation	biological_process	8	ciRNA315(ENSBTAG00000001257)	1	152	4	9230	0.064273
GO:0048541	Peyer's patch development	biological_process	7	circRNA27436(ENSBTAG00000004954)	1	152	4	9230	0.064273
GO:0097411	hypoxia-inducible factor-1alpha signaling pathway	biological_process	5	ciRNA1282(ENSBTAG00000020935)	1	152	4	9230	0.064273
GO:0071921	cohesin loading	biological_process	8	circRNA2078(NIPBL)	1	152	4	9230	0.064273
GO:0010870	positive regulation of receptor biosynthetic process	biological_process	9	ciRNA1282(ENSBTAG00000020935)	1	152	4	9230	0.064273
GO:0010838	positive regulation of keratinocyte proliferation	biological_process	9	circRNA27814(STXBP4)	1	152	4	9230	0.064273
GO:1904017	cellular response to Thyroglobulin triiodothyronine	biological_process	6	circRNA10814(ENSBTAG00000020312)	1	152	4	9230	0.064273
GO:0099604	ligand-gated calcium channel activity	molecular_function	9	circRNA4987(ENSBTAG00000010812)	1	152	4	9230	0.064273
GO:0010524	positive regulation of calcium ion transport into cytosol	biological_process	14	circRNA4987(ENSBTAG00000010812)	1	152	4	9230	0.064273
GO:0032541	cortical endoplasmic reticulum	cellular_component	7	circRNA27512(ENSBTAG00000026283)	1	152	4	9230	0.064273
GO:0048557	embryonic digestive tract morphogenesis	biological_process	7	circRNA2078(NIPBL)	1	152	4	9230	0.064273
GO:0071494	cellular response to UV-C	biological_process	9	circRNA7489(IMPACT)	1	152	4	9230	0.064273
GO:0097355	protein localization to heterochromatin	biological_process	10	circRNA27437(ENSBTAG00000008595)	1	152	4	9230	0.064273
GO:0070381	endosome to plasma membrane transport vesicle	cellular_component	9	circRNA8181(PICALM)	1	152	4	9230	0.064273
GO:0035381	ATP-gated ion channel activity	molecular_function	9	circRNA4987(ENSBTAG00000010812)	1	152	4	9230	0.064273
GO:0032472	Golgi calcium ion transport	biological_process	11	circRNA5456(ENSBTAG00000011626)	1	152	4	9230	0.064273
GO:2000973	regulation of pro-B cell differentiation	biological_process	9	circRNA2418(FNIP1)	1	152	4	9230	0.064273
GO:0070087	chromo shadow domain binding	molecular_function	6	circRNA2078(NIPBL)	1	152	4	9230	0.064273
GO:0032364	oxygen homeostasis	biological_process	8	ciRNA1282(ENSBTAG00000020935)	1	152	4	9230	0.064273
GO:2001268	negative regulation of cysteine-type endopeptidase activity involved in apoptotic signaling pathway	biological_process	11	circRNA18818(CAAP1)	1	152	4	9230	0.064273
GO:0030553	cGMP binding	molecular_function	7	circRNA2535(PDE5A)	1	152	4	9230	0.064273
GO:0038108	negative regulation of appetite by leptin-mediated signaling pathway	biological_process	12	circRNA14024(ENSBTAG00000007614)	1	152	4	9230	0.064273
GO:0016188	synaptic vesicle maturation	biological_process	7	circRNA8181(PICALM)	1	152	4	9230	0.064273
GO:1903377	negative regulation of oxidative stress-induced neuron intrinsic apoptotic signaling pathway	biological_process	11	ciRNA1282(ENSBTAG00000020935)	1	152	4	9230	0.064273
GO:0001614	purinergic nucleotide receptor activity	molecular_function	7	circRNA4987(ENSBTAG00000010812)	1	152	4	9230	0.064273
GO:0014850	response to muscle activity	biological_process	5	ciRNA1282(ENSBTAG00000020935)	1	152	4	9230	0.064273
GO:0097345	mitochondrial outer membrane permeabilization	biological_process	10	circRNA4900(ENSBTAG00000010001)	1	152	4	9230	0.064273
GO:0046886	positive regulation of hormone biosynthetic process	biological_process	9	ciRNA1282(ENSBTAG00000020935)	1	152	4	9230	0.064273
GO:0032635	interleukin-6 production	biological_process	5	circRNA9149(ASH1L)	1	152	4	9230	0.064273
GO:1902963	negative regulation of metalloendopeptidase activity involved in amyloid precursor protein catabolic process	biological_process	10	circRNA8181(PICALM)	1	152	4	9230	0.064273
GO:0052629	phosphatidylinositol-3,5-bisphosphate 3-phosphatase activity	molecular_function	11	circRNA11953(ENSBTAG00000001030)	1	152	4	9230	0.064273
GO:0055118	negative regulation of cardiac muscle contraction	biological_process	10	circRNA2535(PDE5A)	1	152	4	9230	0.064273
GO:0022615	protein to membrane docking	biological_process	5	circRNA3133(STXBP3)	1	152	4	9230	0.064273
GO:0015349	thyroid hormone transmembrane transporter activity	molecular_function	7	circRNA10009(SLC16A10)	1	152	4	9230	0.064273
GO:0035610	protein side chain deglutamylation	biological_process	12	ciRNA315(ENSBTAG00000001257)	1	152	4	9230	0.064273
GO:0061092	positive regulation of phospholipid translocation	biological_process	8	circRNA20460(ATP8A1)	1	152	4	9230	0.064273
GO:0008186	RNA-dependent ATPase activity	molecular_function	11	circRNA26716(YTHDC2)	1	152	4	9230	0.064273
GO:0043619	regulation of transcription from RNA polymerase II promoter in response to oxidative stress	biological_process	11	ciRNA1282(ENSBTAG00000020935)	1	152	4	9230	0.064273
GO:0032116	SMC loading complex	cellular_component	4	circRNA2078(NIPBL)	1	152	4	9230	0.064273
GO:0070244	negative regulation of thymocyte apoptotic process	biological_process	13	ciRNA1282(ENSBTAG00000020935)	1	152	4	9230	0.064273
GO:0048261	negative regulation of receptor-mediated endocytosis	biological_process	9	circRNA8181(PICALM)	1	152	4	9230	0.064273
GO:2000670	positive regulation of dendritic cell apoptotic process	biological_process	11	circRNA5135(ENSBTAG00000012450)	1	152	4	9230	0.064273
GO:0032471	negative regulation of endoplasmic reticulum calcium ion concentration	biological_process	13	circRNA15594(ENSBTAG00000003555)	1	152	4	9230	0.064273
GO:0032807	DNA ligase IV complex	cellular_component	4	circRNA4386(ENSBTAG00000031041)	1	152	4	9230	0.064273
GO:0097681	double-strand break repair via alternative nonhomologous end joining	biological_process	11	circRNA4469(ENSBTAG00000001920)	1	152	4	9230	0.064273
GO:1905224	clathrin-coated pit assembly	biological_process	6	circRNA8181(PICALM)	1	152	4	9230	0.064273
GO:0050881	musculoskeletal movement	biological_process	5	circRNA15598(ENSBTAG00000000115)	1	152	4	9230	0.064273
GO:0005509	calcium ion binding	molecular_function	7	circRNA11989(ENSBTAG00000005483);circRNA1317(USP32);circRNA16638(STIM2);circRNA18527(SPTA1);circRNA19220(ENSBTAG00000021818);circRNA4900(ENSBTAG00000010001);circRNA5456(ENSBTAG00000011626);circRNA5952(LTBP1)	8	152	261	9230	0.0664439
GO:0000226	microtubule cytoskeleton organization	biological_process	7	circRNA10523(ENSBTAG00000019781);circRNA14024(ENSBTAG00000007614);circRNA27183(DOCK7);circRNA8074(MARK3)	4	152	93	9230	0.0671146
GO:0034765	regulation of ion transmembrane transport	biological_process	8	circRNA12470(NEDD4);circRNA4932(ENSBTAG00000013793)	2	152	26	9230	0.067687
GO:0003707	steroid hormone receptor activity	molecular_function	5	circRNA2467(NR3C1);circRNA4205(ENSBTAG00000019472)	2	152	26	9230	0.067687
GO:0003700	DNA-binding transcription factor activity	molecular_function	4	circRNA2200(BCL11B);circRNA2467(NR3C1);circRNA3881(TBPL1);circRNA4205(ENSBTAG00000019472);circRNA4255(ENSBTAG00000018019);circRNA7842(RREB1);circRNA8214(FLI1);ciRNA1282(ENSBTAG00000020935);ciRNA2073(ENSBTAG00000018488);ciRNA292(ENSBTAG00000004104)	10	152	359	9230	0.0723091
GO:0032007	negative regulation of TOR signaling	biological_process	10	circRNA2418(FNIP1);ciRNA1282(ENSBTAG00000020935)	2	152	27	9230	0.0723351
GO:0043130	ubiquitin binding	molecular_function	6	circRNA12470(NEDD4);circRNA2364(TOLLIP);circRNA4932(ENSBTAG00000013793)	3	152	59	9230	0.0730255
GO:0007018	microtubule-based movement	biological_process	5	circRNA14036(ENSBTAG00000014392);circRNA5495(ENSBTAG00000000939);circRNA7726(ENSBTAG00000020802)	3	152	60	9230	0.0759798
GO:0009791	post-embryonic development	biological_process	4	circRNA2200(BCL11B);circRNA4255(ENSBTAG00000018019);circRNA9149(ASH1L)	3	152	60	9230	0.0759798
GO:0043231	intracellular membrane-bounded organelle	cellular_component	5	circRNA11103(ENSBTAG00000001887);circRNA11136(ENSBTAG00000002966);circRNA13585(OSBPL9);circRNA20460(ATP8A1);circRNA27501(ENSBTAG00000021577);circRNA2931(PPP6R2);circRNA8181(PICALM);circRNA9826(RNF13);circRNA9947(TBC1D5);ciRNA315(ENSBTAG00000001257);ciRNA826(ENSBTAG00000015036);ciRNA919(ENSBTAG00000005870)	12	152	460	9230	0.0767341
GO:0001568	blood vessel development	biological_process	5	circRNA5135(ENSBTAG00000012450);ciRNA1282(ENSBTAG00000020935)	2	152	28	9230	0.0770832
GO:0042127	regulation of cell population proliferation	biological_process	6	circRNA14522(ENSBTAG00000006601);circRNA5135(ENSBTAG00000012450);ciRNA1282(ENSBTAG00000020935);ciRNA919(ENSBTAG00000005870)	4	152	98	9230	0.0780872
GO:0090630	activation of GTPase activity	biological_process	9	circRNA15254(TBC1D22A);circRNA27183(DOCK7);circRNA9947(TBC1D5)	3	152	61	9230	0.0789863
GO:0097422	tubular endosome	cellular_component	8	circRNA27860(ANKRD27)	1	152	5	9230	0.0796892
GO:0045926	negative regulation of growth	biological_process	6	ciRNA1282(ENSBTAG00000020935)	1	152	5	9230	0.0796892
GO:0046068	cGMP metabolic process	biological_process	11	circRNA2535(PDE5A)	1	152	5	9230	0.0796892
GO:1903715	regulation of aerobic respiration	biological_process	9	ciRNA1282(ENSBTAG00000020935)	1	152	5	9230	0.0796892
GO:0031256	leading edge membrane	cellular_component	5	circRNA10240(DOCK8)	1	152	5	9230	0.0796892
GO:0042171	lysophosphatidic acid acyltransferase activity	molecular_function	8	circRNA5260(ENSBTAG00000031171)	1	152	5	9230	0.0796892
GO:0051575	5'-deoxyribose-5-phosphate lyase activity	molecular_function	6	circRNA4469(ENSBTAG00000001920)	1	152	5	9230	0.0796892
GO:0071294	cellular response to zinc ion	biological_process	8	circRNA4987(ENSBTAG00000010812)	1	152	5	9230	0.0796892
GO:0099041	vesicle tethering to Golgi	biological_process	6	circRNA1589(WDR11)	1	152	5	9230	0.0796892
GO:0003208	cardiac ventricle morphogenesis	biological_process	6	ciRNA1282(ENSBTAG00000020935)	1	152	5	9230	0.0796892
GO:0000126	transcription factor TFIIIB complex	cellular_component	7	circRNA3881(TBPL1)	1	152	5	9230	0.0796892
GO:0090647	modulation of age-related behavioral decline	biological_process	5	circRNA8181(PICALM)	1	152	5	9230	0.0796892
GO:0017034	Rap guanyl-nucleotide exchange factor activity	molecular_function	9	circRNA5135(ENSBTAG00000012450)	1	152	5	9230	0.0796892
GO:0007289	spermatid nucleus differentiation	biological_process	7	circRNA3881(TBPL1)	1	152	5	9230	0.0796892
GO:0071468	cellular response to acidic pH	biological_process	7	circRNA7489(IMPACT)	1	152	5	9230	0.0796892
GO:0002115	store-operated calcium entry	biological_process	11	circRNA16638(STIM2)	1	152	5	9230	0.0796892
GO:0015377	cation:chloride symporter activity	molecular_function	9	circRNA8286(SLC12A2)	1	152	5	9230	0.0796892
GO:0060296	regulation of cilium beat frequency involved in ciliary motility	biological_process	10	circRNA14024(ENSBTAG00000007614)	1	152	5	9230	0.0796892
GO:0008821	crossover junction endodeoxyribonuclease activity	molecular_function	10	ciRNA826(ENSBTAG00000015036)	1	152	5	9230	0.0796892
GO:0071318	cellular response to ATP	biological_process	9	circRNA4987(ENSBTAG00000010812)	1	152	5	9230	0.0796892
GO:0034657	GID complex	cellular_component	4	circRNA3695(ARMC8)	1	152	5	9230	0.0796892
GO:0036033	mediator complex binding	molecular_function	5	circRNA2078(NIPBL)	1	152	5	9230	0.0796892
GO:0001922	B-1 B cell homeostasis	biological_process	7	ciRNA1282(ENSBTAG00000020935)	1	152	5	9230	0.0796892
GO:0032437	cuticular plate	cellular_component	6	circRNA18527(SPTA1)	1	152	5	9230	0.0796892
GO:0030502	negative regulation of bone mineralization	biological_process	8	ciRNA1282(ENSBTAG00000020935)	1	152	5	9230	0.0796892
GO:0044319	wound healing, spreading of cells	biological_process	7	circRNA5556(ENSBTAG00000011578)	1	152	5	9230	0.0796892
GO:0050850	positive regulation of calcium-mediated signaling	biological_process	10	circRNA4987(ENSBTAG00000010812)	1	152	5	9230	0.0796892
GO:0046697	decidualization	biological_process	5	circRNA9149(ASH1L)	1	152	5	9230	0.0796892
GO:0070233	negative regulation of T cell apoptotic process	biological_process	12	circRNA10240(DOCK8)	1	152	5	9230	0.0796892
GO:1901388	regulation of transforming growth factor beta activation	biological_process	8	circRNA5952(LTBP1)	1	152	5	9230	0.0796892
GO:0045955	negative regulation of calcium ion-dependent exocytosis	biological_process	10	circRNA3133(STXBP3)	1	152	5	9230	0.0796892
GO:0035136	forelimb morphogenesis	biological_process	7	circRNA2078(NIPBL)	1	152	5	9230	0.0796892
GO:0008080	N-acetyltransferase activity	molecular_function	8	ciRNA310(ENSBTAG00000007784)	1	152	5	9230	0.0796892
GO:0006110	regulation of glycolytic process	biological_process	10	ciRNA1282(ENSBTAG00000020935)	1	152	5	9230	0.0796892
GO:1990752	microtubule end	cellular_component	6	circRNA19308(ENSBTAG00000009852)	1	152	5	9230	0.0796892
GO:0048593	camera-type eye morphogenesis	biological_process	8	ciRNA1282(ENSBTAG00000020935)	1	152	5	9230	0.0796892
GO:0002260	lymphocyte homeostasis	biological_process	5	circRNA18527(SPTA1)	1	152	5	9230	0.0796892
GO:0050774	negative regulation of dendrite morphogenesis	biological_process	10	circRNA5135(ENSBTAG00000012450)	1	152	5	9230	0.0796892
GO:0071169	establishment of protein localization to chromatin	biological_process	10	circRNA2078(NIPBL)	1	152	5	9230	0.0796892
GO:0001895	retina homeostasis	biological_process	8	circRNA14024(ENSBTAG00000007614)	1	152	5	9230	0.0796892
GO:0051899	membrane depolarization	biological_process	6	circRNA4987(ENSBTAG00000010812)	1	152	5	9230	0.0796892
GO:0033063	Rad51B-Rad51C-Rad51D-XRCC2 complex	cellular_component	5	ciRNA826(ENSBTAG00000015036)	1	152	5	9230	0.0796892
GO:0043312	neutrophil degranulation	biological_process	9	circRNA3133(STXBP3)	1	152	5	9230	0.0796892
GO:0040001	establishment of mitotic spindle localization	biological_process	9	circRNA10523(ENSBTAG00000019781)	1	152	5	9230	0.0796892
GO:0000149	SNARE binding	molecular_function	5	circRNA27860(ANKRD27);circRNA8181(PICALM)	2	152	29	9230	0.0819269
GO:0048538	thymus development	biological_process	7	circRNA2200(BCL11B);circRNA4255(ENSBTAG00000018019)	2	152	29	9230	0.0819269
GO:0051216	cartilage development	biological_process	6	circRNA5556(ENSBTAG00000011578);ciRNA1282(ENSBTAG00000020935)	2	152	29	9230	0.0819269
GO:0006302	double-strand break repair	biological_process	9	circRNA2078(NIPBL);circRNA4386(ENSBTAG00000031041);circRNA4469(ENSBTAG00000001920)	3	152	62	9230	0.0820442
GO:0006417	regulation of translation	biological_process	9	circRNA10869(ENSBTAG00000015450);circRNA12861(CPEB3);circRNA7349(CPEB3);circRNA7489(IMPACT)	3	152	62	9230	0.0820442
GO:0017137	Rab GTPase binding	molecular_function	9	circRNA15254(TBC1D22A);circRNA27860(ANKRD27);circRNA8181(PICALM);circRNA9947(TBC1D5)	4	152	101	9230	0.085076
GO:0071230	cellular response to amino acid stimulus	biological_process	7	circRNA10869(ENSBTAG00000015450);circRNA12861(CPEB3);circRNA7349(CPEB3)	2	152	30	9230	0.0868618
GO:0001501	skeletal system development	biological_process	6	circRNA9149(ASH1L);ciRNA292(ENSBTAG00000004104)	2	152	30	9230	0.0868618
GO:0035257	nuclear hormone receptor binding	molecular_function	7	circRNA10814(ENSBTAG00000020312);ciRNA1282(ENSBTAG00000020935)	2	152	30	9230	0.0868618
GO:0046872	metal ion binding	molecular_function	6	circRNA10638(ENSBTAG00000007103);circRNA10755(ENSBTAG00000014172);circRNA10995(ENSBTAG00000009611);circRNA11953(ENSBTAG00000001030);circRNA13151(C29H11orf54);circRNA14489(ENSBTAG00000002329);circRNA14522(ENSBTAG00000006601);circRNA16839(ERI3);circRNA2191(PAPOLA);circRNA2467(NR3C1);circRNA2535(PDE5A);circRNA27346(ENSBTAG00000009665);circRNA27501(ENSBTAG00000021577);circRNA27512(ENSBTAG00000026283)…	24	152	1097	9230	0.0883675
GO:0048471	perinuclear region of cytoplasm	cellular_component	6	circRNA12470(NEDD4);circRNA15158(LNPEP);circRNA15598(ENSBTAG00000000115);circRNA4932(ENSBTAG00000013793);circRNA4987(ENSBTAG00000010812);circRNA5135(ENSBTAG00000012450);circRNA8181(PICALM);ciRNA826(ENSBTAG00000015036)	8	152	280	9230	0.0910528
GO:0005741	mitochondrial outer membrane	cellular_component	6	circRNA14610(ENSBTAG00000038920);circRNA4900(ENSBTAG00000010001);circRNA5260(ENSBTAG00000031171);circRNA5382(ENSBTAG00000038920);circRNA5383(ENSBTAG00000038920)	3	152	65	9230	0.0915179
GO:0005669	transcription factor TFIID complex	cellular_component	7	circRNA1615(GTF2E2);circRNA3881(TBPL1)	2	152	31	9230	0.0918837
GO:0120163	negative regulation of cold-induced thermogenesis	biological_process	7	circRNA13493(RHEB);circRNA15158(LNPEP)	2	152	31	9230	0.0918837
GO:0055064	chloride ion homeostasis	biological_process	10	circRNA8286(SLC12A2)	1	152	6	9230	0.0948532
GO:0060304	regulation of phosphatidylinositol dephosphorylation	biological_process	10	circRNA11953(ENSBTAG00000001030)	1	152	6	9230	0.0948532
GO:0070084	protein initiator methionine removal	biological_process	9	ciRNA288(ENSBTAG00000019944)	1	152	6	9230	0.0948532
GO:0036336	dendritic cell migration	biological_process	5	circRNA10240(DOCK8)	1	152	6	9230	0.0948532
GO:0021702	cerebellar Purkinje cell differentiation	biological_process	7	ciRNA315(ENSBTAG00000001257)	1	152	6	9230	0.0948532
GO:0001771	immunological synapse formation	biological_process	6	circRNA10240(DOCK8)	1	152	6	9230	0.0948532
GO:0032237	activation of store-operated calcium channel activity	biological_process	10	circRNA16638(STIM2)	1	152	6	9230	0.0948532
GO:0061072	iris morphogenesis	biological_process	5	ciRNA1282(ENSBTAG00000020935)	1	152	6	9230	0.0948532
GO:0060337	type I interferon signaling pathway	biological_process	7	circRNA9621(IFNAR2)	1	152	6	9230	0.0948532
GO:1904754	positive regulation of vascular associated smooth muscle cell migration	biological_process	10	circRNA27183(DOCK7)	1	152	6	9230	0.0948532
GO:0031415	NatA complex	cellular_component	7	ciRNA310(ENSBTAG00000007784)	1	152	6	9230	0.0948532
GO:0061665	SUMO ligase activity	molecular_function	7	circRNA4894(ENSBTAG00000007833)	1	152	6	9230	0.0948532
GO:1901522	positive regulation of transcription from RNA polymerase II promoter involved in cellular response to chemical stimulus	biological_process	11	ciRNA292(ENSBTAG00000004104)	1	152	6	9230	0.0948532
GO:0019789	SUMO transferase activity	molecular_function	6	circRNA4894(ENSBTAG00000007833)	1	152	6	9230	0.0948532
GO:0071880	adenylate cyclase-activating adrenergic receptor signaling pathway	biological_process	9	circRNA5135(ENSBTAG00000012450)	1	152	6	9230	0.0948532
GO:0090557	establishment of endothelial intestinal barrier	biological_process	9	circRNA5135(ENSBTAG00000012450)	1	152	6	9230	0.0948532
GO:0019725	cellular homeostasis	biological_process	4	circRNA4900(ENSBTAG00000010001)	1	152	6	9230	0.0948532
GO:0098780	response to mitochondrial depolarisation	biological_process	6	circRNA1153(AMBRA1)	1	152	6	9230	0.0948532
GO:0003085	negative regulation of systemic arterial blood pressure	biological_process	7	circRNA14024(ENSBTAG00000007614)	1	152	6	9230	0.0948532
GO:0031227	intrinsic component of endoplasmic reticulum membrane	cellular_component	6	circRNA11989(ENSBTAG00000005483)	1	152	6	9230	0.0948532
GO:0034101	erythrocyte homeostasis	biological_process	5	circRNA11774(ENSBTAG00000006396)	1	152	6	9230	0.0948532
GO:0016185	synaptic vesicle budding from presynaptic endocytic zone membrane	biological_process	9	circRNA8181(PICALM)	1	152	6	9230	0.0948532
GO:1990414	replication-born double-strand break repair via sister chromatid exchange	biological_process	11	circRNA2078(NIPBL)	1	152	6	9230	0.0948532
GO:0042030	ATPase inhibitor activity	molecular_function	6	circRNA2418(FNIP1)	1	152	6	9230	0.0948532
GO:0015379	potassium:chloride symporter activity	molecular_function	10	circRNA8286(SLC12A2)	1	152	6	9230	0.0948532
GO:0070898	RNA polymerase III preinitiation complex assembly	biological_process	10	circRNA3881(TBPL1)	1	152	6	9230	0.0948532
GO:0007009	plasma membrane organization	biological_process	6	circRNA18527(SPTA1)	1	152	6	9230	0.0948532
GO:1990247	N6-methyladenosine-containing RNA binding	molecular_function	7	circRNA26716(YTHDC2)	1	152	6	9230	0.0948532
GO:0010470	regulation of gastrulation	biological_process	7	circRNA10523(ENSBTAG00000019781)	1	152	6	9230	0.0948532
GO:2001028	positive regulation of endothelial cell chemotaxis	biological_process	11	circRNA4987(ENSBTAG00000010812)	1	152	6	9230	0.0948532
GO:0044829	positive regulation by host of viral genome replication	biological_process	9	circRNA26716(YTHDC2)	1	152	6	9230	0.0948532
GO:0006094	gluconeogenesis	biological_process	9	circRNA11774(ENSBTAG00000006396)	1	152	6	9230	0.0948532
GO:0035590	purinergic nucleotide receptor signaling pathway	biological_process	7	circRNA4987(ENSBTAG00000010812)	1	152	6	9230	0.0948532
GO:0035845	photoreceptor cell outer segment organization	biological_process	5	circRNA14024(ENSBTAG00000007614)	1	152	6	9230	0.0948532
GO:0071421	manganese ion transmembrane transport	biological_process	11	circRNA5456(ENSBTAG00000011626)	1	152	6	9230	0.0948532
GO:0043950	positive regulation of cAMP-mediated signaling	biological_process	10	circRNA5135(ENSBTAG00000012450)	1	152	6	9230	0.0948532
GO:0000470	maturation of LSU-rRNA	biological_process	12	circRNA5253(ENSBTAG00000014588)	1	152	6	9230	0.0948532
GO:0009100	glycoprotein metabolic process	biological_process	7	circRNA15620(ENSBTAG00000009804)	1	152	6	9230	0.0948532
GO:0006779	porphyrin-containing compound biosynthetic process	biological_process	8	circRNA18527(SPTA1)	1	152	6	9230	0.0948532
GO:0042634	regulation of hair cycle	biological_process	6	circRNA2078(NIPBL)	1	152	6	9230	0.0948532
GO:0008429	phosphatidylethanolamine binding	molecular_function	6	circRNA11989(ENSBTAG00000005483)	1	152	6	9230	0.0948532
GO:1902961	positive regulation of aspartic-type endopeptidase activity involved in amyloid precursor protein catabolic process	biological_process	12	circRNA8181(PICALM)	1	152	6	9230	0.0948532
GO:0008608	attachment of spindle microtubules to kinetochore	biological_process	5	circRNA628(KNL1)	1	152	6	9230	0.0948532
GO:2001241	positive regulation of extrinsic apoptotic signaling pathway in absence of ligand	biological_process	11	ciRNA3301(ENSBTAG00000015894)	1	152	6	9230	0.0948532
GO:0030534	adult behavior	biological_process	4	circRNA14024(ENSBTAG00000007614)	1	152	6	9230	0.0948532
GO:0006896	Golgi to vacuole transport	biological_process	9	circRNA15598(ENSBTAG00000000115)	1	152	6	9230	0.0948532
GO:0006828	manganese ion transport	biological_process	10	circRNA5456(ENSBTAG00000011626)	1	152	6	9230	0.0948532
GO:0010738	regulation of protein kinase A signaling	biological_process	9	circRNA3879(AKAP7)	1	152	6	9230	0.0948532
GO:0030949	positive regulation of vascular endothelial growth factor receptor signaling pathway	biological_process	9	ciRNA1282(ENSBTAG00000020935)	1	152	6	9230	0.0948532
GO:0042471	ear morphogenesis	biological_process	7	circRNA2078(NIPBL)	1	152	6	9230	0.0948532
GO:2000394	positive regulation of lamellipodium morphogenesis	biological_process	7	circRNA7842(RREB1)	1	152	6	9230	0.0948532
GO:1904778	positive regulation of protein localization to cell cortex	biological_process	8	circRNA5388(ENSBTAG00000006667)	1	152	6	9230	0.0948532
GO:0046716	muscle cell cellular homeostasis	biological_process	5	ciRNA1282(ENSBTAG00000020935)	1	152	6	9230	0.0948532
GO:0006900	vesicle budding from membrane	biological_process	7	circRNA8181(PICALM)	1	152	6	9230	0.0948532
GO:0021680	cerebellar Purkinje cell layer development	biological_process	5	ciRNA315(ENSBTAG00000001257)	1	152	6	9230	0.0948532
GO:0000738	DNA catabolic process, exonucleolytic	biological_process	9	circRNA16839(ERI3)	1	152	6	9230	0.0948532
GO:0002051	osteoblast fate commitment	biological_process	6	ciRNA292(ENSBTAG00000004104)	1	152	6	9230	0.0948532
GO:0004177	aminopeptidase activity	molecular_function	8	circRNA15158(LNPEP);ciRNA288(ENSBTAG00000019944)	2	152	32	9230	0.0969883
GO:0030217	T cell differentiation	biological_process	8	circRNA4386(ENSBTAG00000031041);ciRNA292(ENSBTAG00000004104)	2	152	32	9230	0.0969883
GO:0005769	early endosome	cellular_component	8	circRNA10755(ENSBTAG00000014172);circRNA1501(CD22);circRNA27501(ENSBTAG00000021577);circRNA27860(ANKRD27);circRNA8181(PICALM)	5	152	148	9230	0.0972903
GO:0045202	synapse	cellular_component	3	circRNA10869(ENSBTAG00000015450);circRNA12861(CPEB3);circRNA27346(ENSBTAG00000009665);circRNA5135(ENSBTAG00000012450);circRNA6890(CAPRIN1);circRNA7349(CPEB3)	5	152	150	9230	0.101544
GO:0004896	cytokine receptor activity	molecular_function	6	circRNA5556(ENSBTAG00000011578);circRNA9621(IFNAR2)	2	152	33	9230	0.102172
GO:0016197	endosomal transport	biological_process	7	circRNA27501(ENSBTAG00000021577);circRNA8181(PICALM)	2	152	34	9230	0.10743
GO:0032880	regulation of protein localization	biological_process	6	circRNA5253(ENSBTAG00000014588);circRNA8181(PICALM)	2	152	34	9230	0.10743
GO:0006874	cellular calcium ion homeostasis	biological_process	11	circRNA16638(STIM2);circRNA5456(ENSBTAG00000011626)	2	152	34	9230	0.10743
GO:0006914	autophagy	biological_process	6	circRNA1153(AMBRA1);circRNA2364(TOLLIP);circRNA9947(TBC1D5)	3	152	70	9230	0.108256
GO:0061419	positive regulation of transcription from RNA polymerase II promoter in response to hypoxia	biological_process	12	ciRNA1282(ENSBTAG00000020935)	1	152	7	9230	0.109769
GO:0048714	positive regulation of oligodendrocyte differentiation	biological_process	12	circRNA13493(RHEB)	1	152	7	9230	0.109769
GO:0046325	negative regulation of glucose import	biological_process	10	circRNA3133(STXBP3)	1	152	7	9230	0.109769
GO:0042594	response to starvation	biological_process	5	circRNA9947(TBC1D5)	1	152	7	9230	0.109769
GO:0031307	integral component of mitochondrial outer membrane	cellular_component	8	circRNA4900(ENSBTAG00000010001)	1	152	7	9230	0.109769
GO:1902808	positive regulation of cell cycle G1/S phase transition	biological_process	10	circRNA27814(STXBP4)	1	152	7	9230	0.109769
GO:0033601	positive regulation of mammary gland epithelial cell proliferation	biological_process	9	circRNA7842(RREB1)	1	152	7	9230	0.109769
GO:0048599	oocyte development	biological_process	6	circRNA26716(YTHDC2)	1	152	7	9230	0.109769
GO:0006474	N-terminal protein amino acid acetylation	biological_process	11	ciRNA310(ENSBTAG00000007784)	1	152	7	9230	0.109769
GO:0005869	dynactin complex	cellular_component	5	circRNA14036(ENSBTAG00000014392)	1	152	7	9230	0.109769
GO:0030033	microvillus assembly	biological_process	8	circRNA5135(ENSBTAG00000012450)	1	152	7	9230	0.109769
GO:0061003	positive regulation of dendritic spine morphogenesis	biological_process	11	circRNA6890(CAPRIN1)	1	152	7	9230	0.109769
GO:1903599	positive regulation of autophagy of mitochondrion	biological_process	10	ciRNA1282(ENSBTAG00000020935)	1	152	7	9230	0.109769
GO:1901888	regulation of cell junction assembly	biological_process	6	circRNA5135(ENSBTAG00000012450)	1	152	7	9230	0.109769
GO:2000785	regulation of autophagosome assembly	biological_process	10	circRNA11953(ENSBTAG00000001030)	1	152	7	9230	0.109769
GO:0034088	maintenance of mitotic sister chromatid cohesion	biological_process	6	circRNA2078(NIPBL)	1	152	7	9230	0.109769
GO:2000406	positive regulation of T cell migration	biological_process	9	circRNA10240(DOCK8)	1	152	7	9230	0.109769
GO:1990090	cellular response to nerve growth factor stimulus	biological_process	8	circRNA5135(ENSBTAG00000012450)	1	152	7	9230	0.109769
GO:0044321	response to leptin	biological_process	6	circRNA14024(ENSBTAG00000007614)	1	152	7	9230	0.109769
GO:0000423	mitophagy	biological_process	8	circRNA1153(AMBRA1)	1	152	7	9230	0.109769
GO:0052548	regulation of endopeptidase activity	biological_process	10	circRNA4902(ENSBTAG00000021174)	1	152	7	9230	0.109769
GO:0016281	eukaryotic translation initiation factor 4F complex	cellular_component	4	circRNA12168(ENSBTAG00000018862)	1	152	7	9230	0.109769
GO:0030214	hyaluronan catabolic process	biological_process	9	circRNA5556(ENSBTAG00000011578)	1	152	7	9230	0.109769
GO:0032825	positive regulation of natural killer cell differentiation	biological_process	10	circRNA27436(ENSBTAG00000004954)	1	152	7	9230	0.109769
GO:0032486	Rap protein signal transduction	biological_process	8	circRNA5135(ENSBTAG00000012450)	1	152	7	9230	0.109769
GO:0035774	positive regulation of insulin secretion involved in cellular response to glucose stimulus	biological_process	12	ciRNA1282(ENSBTAG00000020935)	1	152	7	9230	0.109769
GO:0030098	lymphocyte differentiation	biological_process	7	circRNA27436(ENSBTAG00000004954)	1	152	7	9230	0.109769
GO:0036010	protein localization to endosome	biological_process	8	circRNA2364(TOLLIP)	1	152	7	9230	0.109769
GO:0010717	regulation of epithelial to mesenchymal transition	biological_process	7	circRNA10523(ENSBTAG00000019781)	1	152	7	9230	0.109769
GO:0032909	regulation of transforming growth factor beta2 production	biological_process	8	ciRNA1282(ENSBTAG00000020935)	1	152	7	9230	0.109769
GO:0005078	MAP-kinase scaffold activity	molecular_function	7	circRNA14522(ENSBTAG00000006601)	1	152	7	9230	0.109769
GO:0050750	low-density lipoprotein particle receptor binding	molecular_function	7	circRNA8181(PICALM)	1	152	7	9230	0.109769
GO:2001214	positive regulation of vasculogenesis	biological_process	8	circRNA5135(ENSBTAG00000012450)	1	152	7	9230	0.109769
GO:0008360	regulation of cell shape	biological_process	8	circRNA18527(SPTA1);circRNA18735(BRWD1);circRNA5388(ENSBTAG00000006667)	3	152	71	9230	0.111738
GO:0019898	extrinsic component of membrane	cellular_component	4	circRNA11953(ENSBTAG00000001030);circRNA14610(ENSBTAG00000038920);circRNA5382(ENSBTAG00000038920);circRNA5383(ENSBTAG00000038920)	2	152	35	9230	0.112759
GO:0002250	adaptive immune response	biological_process	5	circRNA12470(NEDD4);circRNA4932(ENSBTAG00000013793)	2	152	35	9230	0.112759
GO:0019901	protein kinase binding	molecular_function	7	circRNA13493(RHEB);circRNA2467(NR3C1);circRNA27346(ENSBTAG00000009665);circRNA3879(AKAP7);circRNA4205(ENSBTAG00000019472);circRNA8286(SLC12A2);circRNA9035(ZC3HC1);ciRNA1282(ENSBTAG00000020935)	8	152	296	9230	0.115381
GO:0045944	positive regulation of transcription by RNA polymerase II	biological_process	10	circRNA10814(ENSBTAG00000020312);circRNA2078(NIPBL);circRNA2200(BCL11B);circRNA2467(NR3C1);circRNA3881(TBPL1);circRNA4205(ENSBTAG00000019472);circRNA4255(ENSBTAG00000018019);circRNA5967(CEBPZ);circRNA7842(RREB1);circRNA8214(FLI1);circRNA9149(ASH1L);ciRNA1282(ENSBTAG00000020935);ciRNA292(ENSBTAG00000004104);ciRNA3301(ENSBTAG00000015894)	14	152	600	9230	0.117752
GO:0071346	cellular response to interferon-gamma	biological_process	8	circRNA27814(STXBP4);circRNA3133(STXBP3)	2	152	37	9230	0.123615
GO:0008757	S-adenosylmethionine-dependent methyltransferase activity	molecular_function	7	circRNA9639(N6AMT1)	1	152	8	9230	0.12444
GO:0036002	pre-mRNA binding	molecular_function	7	ciRNA129(PTBP1)	1	152	8	9230	0.12444
GO:0048733	sebaceous gland development	biological_process	7	circRNA9149(ASH1L)	1	152	8	9230	0.12444
GO:0034116	positive regulation of heterotypic cell-cell adhesion	biological_process	8	circRNA5556(ENSBTAG00000011578)	1	152	8	9230	0.12444
GO:0010458	exit from mitosis	biological_process	7	circRNA10523(ENSBTAG00000019781)	1	152	8	9230	0.12444
GO:0043240	Fanconi anaemia nuclear complex	cellular_component	4	ciRNA919(ENSBTAG00000005870)	1	152	8	9230	0.12444
GO:0070527	platelet aggregation	biological_process	7	circRNA3133(STXBP3)	1	152	8	9230	0.12444
GO:0043405	regulation of MAP kinase activity	biological_process	11	circRNA14522(ENSBTAG00000006601)	1	152	8	9230	0.12444
GO:0036289	peptidyl-serine autophosphorylation	biological_process	11	circRNA8074(MARK3)	1	152	8	9230	0.12444
GO:0061178	regulation of insulin secretion involved in cellular response to glucose stimulus	biological_process	6	circRNA27814(STXBP4)	1	152	8	9230	0.12444
GO:0035108	limb morphogenesis	biological_process	6	circRNA27512(ENSBTAG00000026283)	1	152	8	9230	0.12444
GO:1902004	positive regulation of amyloid-beta formation	biological_process	9	circRNA8181(PICALM)	1	152	8	9230	0.12444
GO:2000009	negative regulation of protein localization to cell surface	biological_process	7	circRNA8181(PICALM)	1	152	8	9230	0.12444
GO:0035612	AP-2 adaptor complex binding	molecular_function	5	circRNA9947(TBC1D5)	1	152	8	9230	0.12444
GO:0048703	embryonic viscerocranium morphogenesis	biological_process	6	circRNA2078(NIPBL)	1	152	8	9230	0.12444
GO:0055075	potassium ion homeostasis	biological_process	10	circRNA8286(SLC12A2)	1	152	8	9230	0.12444
GO:0008553	proton-exporting ATPase activity, phosphorylative mechanism	molecular_function	10	circRNA5456(ENSBTAG00000011626)	1	152	8	9230	0.12444
GO:0031091	platelet alpha granule	cellular_component	9	circRNA3133(STXBP3)	1	152	8	9230	0.12444
GO:0045880	positive regulation of smoothened signaling pathway	biological_process	9	circRNA14128(ENSBTAG00000031572)	1	152	8	9230	0.12444
GO:0044344	cellular response to fibroblast growth factor stimulus	biological_process	8	circRNA5556(ENSBTAG00000011578)	1	152	8	9230	0.12444
GO:0032050	clathrin heavy chain binding	molecular_function	6	circRNA8181(PICALM)	1	152	8	9230	0.12444
GO:0008235	metalloexopeptidase activity	molecular_function	8	ciRNA288(ENSBTAG00000019944)	1	152	8	9230	0.12444
GO:0000467	exonucleolytic trimming to generate mature 3'-end of 5.8S rRNA from tricistronic rRNA transcript (SSU-rRNA, 5.8S rRNA, LSU-rRNA	biological_process	12	circRNA16839(ERI3)	1	152	8	9230	0.12444
GO:0045778	positive regulation of ossification	biological_process	7	circRNA2078(NIPBL)	1	152	8	9230	0.12444
GO:0031065	positive regulation of histone deacetylation	biological_process	11	circRNA2078(NIPBL)	1	152	8	9230	0.12444
GO:0045053	protein retention in Golgi apparatus	biological_process	7	circRNA14610(ENSBTAG00000038920);circRNA5382(ENSBTAG00000038920);circRNA5383(ENSBTAG00000038920)	1	152	8	9230	0.12444
GO:0050859	negative regulation of B cell receptor signaling pathway	biological_process	10	circRNA1501(CD22)	1	152	8	9230	0.12444
GO:0033198	response to ATP	biological_process	8	circRNA4987(ENSBTAG00000010812)	1	152	8	9230	0.12444
GO:0031434	mitogen-activated protein kinase kinase binding	molecular_function	8	circRNA14522(ENSBTAG00000006601)	1	152	8	9230	0.12444
GO:0060613	fat pad development	biological_process	8	circRNA14024(ENSBTAG00000007614)	1	152	8	9230	0.12444
GO:0070938	contractile ring	cellular_component	4	circRNA27346(ENSBTAG00000009665)	1	152	8	9230	0.12444
GO:0004438	phosphatidylinositol-3-phosphatase activity	molecular_function	10	circRNA11953(ENSBTAG00000001030)	1	152	8	9230	0.12444
GO:0030278	regulation of ossification	biological_process	6	ciRNA292(ENSBTAG00000004104)	1	152	8	9230	0.12444
GO:0007141	male meiosis I	biological_process	8	ciRNA826(ENSBTAG00000015036)	1	152	8	9230	0.12444
GO:0030837	negative regulation of actin filament polymerization	biological_process	9	circRNA14024(ENSBTAG00000007614)	1	152	8	9230	0.12444
GO:0070886	positive regulation of calcineurin-NFAT signaling cascade	biological_process	12	ciRNA129(PTBP1)	1	152	8	9230	0.12444
GO:1990316	Atg1/ULK1 kinase complex	cellular_component	6	circRNA9947(TBC1D5)	1	152	8	9230	0.12444
GO:0042058	regulation of epidermal growth factor receptor signaling pathway	biological_process	9	circRNA10382(ENSBTAG00000003825)	1	152	8	9230	0.12444
GO:0021756	striatum development	biological_process	5	circRNA14024(ENSBTAG00000007614)	1	152	8	9230	0.12444
GO:0008285	negative regulation of cell population proliferation	biological_process	7	circRNA1153(AMBRA1);circRNA2200(BCL11B);circRNA27512(ENSBTAG00000026283);circRNA4255(ENSBTAG00000018019);circRNA5135(ENSBTAG00000012450)	5	152	161	9230	0.126553
GO:0014068	positive regulation of phosphatidylinositol 3-kinase signaling	biological_process	10	circRNA12470(NEDD4);circRNA4932(ENSBTAG00000013793)	2	152	38	9230	0.129136
GO:0021987	cerebral cortex development	biological_process	5	circRNA14024(ENSBTAG00000007614);ciRNA1282(ENSBTAG00000020935)	2	152	38	9230	0.129136
GO:0000151	ubiquitin ligase complex	cellular_component	5	circRNA12470(NEDD4);circRNA3695(ARMC8);circRNA4932(ENSBTAG00000013793)	3	152	77	9230	0.133492
GO:0034644	cellular response to UV	biological_process	8	circRNA12470(NEDD4);circRNA4932(ENSBTAG00000013793)	2	152	39	9230	0.134712
GO:0031514	motile cilium	cellular_component	5	circRNA14024(ENSBTAG00000007614);ciRNA1282(ENSBTAG00000020935)	2	152	39	9230	0.134712
GO:0032947	protein-containing complex scaffold activity	NA	NA	circRNA4110(ECPAS);circRNA4463(ENSBTAG00000017354)	2	152	39	9230	0.134712
GO:0031901	early endosome membrane	cellular_component	9	circRNA11136(ENSBTAG00000002966);circRNA27501(ENSBTAG00000021577)	2	152	39	9230	0.134712
GO:0034464	BBSome	cellular_component	4	circRNA14024(ENSBTAG00000007614)	1	152	9	9230	0.138872
GO:0001162	RNA polymerase II intronic transcription regulatory region sequence-specific DNA binding	molecular_function	10	circRNA10814(ENSBTAG00000020312)	1	152	9	9230	0.138872
GO:0032703	negative regulation of interleukin-2 production	biological_process	8	circRNA19308(ENSBTAG00000009852)	1	152	9	9230	0.138872
GO:0001678	cellular glucose homeostasis	biological_process	9	circRNA3133(STXBP3)	1	152	9	9230	0.138872
GO:0045921	positive regulation of exocytosis	biological_process	8	circRNA10523(ENSBTAG00000019781)	1	152	9	9230	0.138872
GO:0005828	kinetochore microtubule	cellular_component	9	circRNA10523(ENSBTAG00000019781)	1	152	9	9230	0.138872
GO:0004596	peptide alpha-N-acetyltransferase activity	molecular_function	10	ciRNA310(ENSBTAG00000007784)	1	152	9	9230	0.138872
GO:0016043	cellular component organization	biological_process	4	circRNA21830(DIAPH3)	1	152	9	9230	0.138872
GO:0002162	dystroglycan binding	molecular_function	5	circRNA10523(ENSBTAG00000019781)	1	152	9	9230	0.138872
GO:0005088	Ras guanyl-nucleotide exchange factor activity	molecular_function	8	circRNA5135(ENSBTAG00000012450)	1	152	9	9230	0.138872
GO:0071481	cellular response to X-ray	biological_process	8	circRNA2078(NIPBL)	1	152	9	9230	0.138872
GO:0016251	RNA polymerase II general transcription initiation factor activity	molecular_function	5	circRNA1615(GTF2E2)	1	152	9	9230	0.138872
GO:0055072	iron ion homeostasis	biological_process	11	circRNA8181(PICALM)	1	152	9	9230	0.138872
GO:0032870	cellular response to hormone stimulus	biological_process	6	circRNA10814(ENSBTAG00000020312)	1	152	9	9230	0.138872
GO:0051044	positive regulation of membrane protein ectodomain proteolysis	biological_process	9	circRNA4902(ENSBTAG00000021174)	1	152	9	9230	0.138872
GO:0016018	cyclosporin A binding	molecular_function	5	ciRNA2057(ENSBTAG00000027789)	1	152	9	9230	0.138872
GO:0030686	90S preribosome	cellular_component	6	circRNA5253(ENSBTAG00000014588)	1	152	9	9230	0.138872
GO:0006654	phosphatidic acid biosynthetic process	biological_process	10	circRNA5260(ENSBTAG00000031171)	1	152	9	9230	0.138872
GO:0005639	integral component of nuclear inner membrane	cellular_component	7	circRNA4987(ENSBTAG00000010812)	1	152	9	9230	0.138872
GO:0033210	leptin-mediated signaling pathway	biological_process	7	circRNA14024(ENSBTAG00000007614)	1	152	9	9230	0.138872
GO:0032570	response to progesterone	biological_process	6	circRNA10814(ENSBTAG00000020312)	1	152	9	9230	0.138872
GO:0038180	nerve growth factor signaling pathway	biological_process	7	circRNA5135(ENSBTAG00000012450)	1	152	9	9230	0.138872
GO:0001958	endochondral ossification	biological_process	6	ciRNA292(ENSBTAG00000004104)	1	152	9	9230	0.138872
GO:0043248	proteasome assembly	biological_process	8	circRNA4110(ECPAS)	1	152	9	9230	0.138872
GO:0051457	maintenance of protein location in nucleus	biological_process	8	circRNA14024(ENSBTAG00000007614)	1	152	9	9230	0.138872
GO:1990253	cellular response to leucine starvation	biological_process	10	circRNA7489(IMPACT)	1	152	9	9230	0.138872
GO:0032783	ELL-EAF complex	cellular_component	5	ciRNA2073(ENSBTAG00000018488)	1	152	9	9230	0.138872
GO:0002076	osteoblast development	biological_process	6	ciRNA292(ENSBTAG00000004104)	1	152	9	9230	0.138872
GO:0048469	cell maturation	biological_process	5	ciRNA292(ENSBTAG00000004104)	1	152	9	9230	0.138872
GO:0008015	blood circulation	biological_process	6	circRNA8214(FLI1)	1	152	9	9230	0.138872
GO:0048156	tau protein binding	molecular_function	6	circRNA8181(PICALM)	1	152	9	9230	0.138872
GO:0016010	dystrophin-associated glycoprotein complex	cellular_component	5	circRNA27346(ENSBTAG00000009665)	1	152	9	9230	0.138872
GO:0048025	negative regulation of mRNA splicing, via spliceosome	biological_process	10	ciRNA129(PTBP1)	1	152	9	9230	0.138872
GO:0001675	acrosome assembly	biological_process	5	circRNA3881(TBPL1)	1	152	9	9230	0.138872
GO:1901981	phosphatidylinositol phosphate binding	molecular_function	7	circRNA10755(ENSBTAG00000014172)	1	152	9	9230	0.138872
GO:1905515	non-motile cilium assembly	biological_process	8	circRNA14024(ENSBTAG00000007614);circRNA14128(ENSBTAG00000031572)	2	152	40	9230	0.140342
GO:0005788	endoplasmic reticulum lumen	cellular_component	7	circRNA14518(ENSBTAG00000010399);circRNA14519(ENSBTAG00000010399);circRNA15620(ENSBTAG00000009804)	2	152	40	9230	0.140342
GO:0007399	nervous system development	biological_process	6	circRNA19308(ENSBTAG00000009852);circRNA5135(ENSBTAG00000012450);circRNA7489(IMPACT)	3	152	82	9230	0.152649
GO:0031333	negative regulation of protein complex assembly	biological_process	7	circRNA7489(IMPACT)	1	152	10	9230	0.153067
GO:0097202	activation of cysteine-type endopeptidase activity	biological_process	10	circRNA27512(ENSBTAG00000026283)	1	152	10	9230	0.153067
GO:0005504	fatty acid binding	molecular_function	5	circRNA5260(ENSBTAG00000031171)	1	152	10	9230	0.153067
GO:0002063	chondrocyte development	biological_process	6	ciRNA292(ENSBTAG00000004104)	1	152	10	9230	0.153067
GO:0035162	embryonic hemopoiesis	biological_process	8	ciRNA1282(ENSBTAG00000020935)	1	152	10	9230	0.153067
GO:0030953	astral microtubule organization	biological_process	9	circRNA10523(ENSBTAG00000019781)	1	152	10	9230	0.153067
GO:0000002	mitochondrial genome maintenance	biological_process	7	circRNA6642(AKT3)	1	152	10	9230	0.153067
GO:0051497	negative regulation of stress fiber assembly	biological_process	8	circRNA10523(ENSBTAG00000019781)	1	152	10	9230	0.153067
GO:0042581	specific granule	cellular_component	9	circRNA3133(STXBP3)	1	152	10	9230	0.153067
GO:0031953	negative regulation of protein autophosphorylation	biological_process	11	circRNA7489(IMPACT)	1	152	10	9230	0.153067
GO:0032963	collagen metabolic process	biological_process	4	ciRNA1282(ENSBTAG00000020935)	1	152	10	9230	0.153067
GO:1901216	positive regulation of neuron death	biological_process	8	circRNA8181(PICALM)	1	152	10	9230	0.153067
GO:0070419	nonhomologous end joining complex	cellular_component	5	circRNA4386(ENSBTAG00000031041)	1	152	10	9230	0.153067
GO:0000808	origin recognition complex	cellular_component	4	circRNA3383(ORC4)	1	152	10	9230	0.153067
GO:2000773	negative regulation of cellular senescence	biological_process	7	circRNA6642(AKT3)	1	152	10	9230	0.153067
GO:0045667	regulation of osteoblast differentiation	biological_process	7	ciRNA292(ENSBTAG00000004104)	1	152	10	9230	0.153067
GO:0046974	histone methyltransferase activity (H3-K9 specific	molecular_function	10	circRNA9149(ASH1L)	1	152	10	9230	0.153067
GO:1990391	DNA repair complex	cellular_component	4	circRNA10995(ENSBTAG00000009611)	1	152	10	9230	0.153067
GO:0031123	RNA 3'-end processing	biological_process	10	circRNA2191(PAPOLA)	1	152	10	9230	0.153067
GO:0008276	protein methyltransferase activity	molecular_function	7	circRNA9639(N6AMT1)	1	152	10	9230	0.153067
GO:0043518	negative regulation of DNA damage response, signal transduction by p53 class mediator	biological_process	11	circRNA5556(ENSBTAG00000011578)	1	152	10	9230	0.153067
GO:0005540	hyaluronic acid binding	molecular_function	6	circRNA5556(ENSBTAG00000011578)	1	152	10	9230	0.153067
GO:0005664	nuclear origin of replication recognition complex	cellular_component	5	circRNA3383(ORC4)	1	152	10	9230	0.153067
GO:0016339	calcium-dependent cell-cell adhesion via plasma membrane cell adhesion molecules	biological_process	7	circRNA5456(ENSBTAG00000011626)	1	152	10	9230	0.153067
GO:0050699	WW domain binding	molecular_function	6	circRNA5135(ENSBTAG00000012450)	1	152	10	9230	0.153067
GO:0005388	calcium-transporting ATPase activity	molecular_function	10	circRNA5456(ENSBTAG00000011626)	1	152	10	9230	0.153067
GO:0010614	negative regulation of cardiac muscle hypertrophy	biological_process	10	circRNA4987(ENSBTAG00000010812)	1	152	10	9230	0.153067
GO:0008569	ATP-dependent microtubule motor activity, minus-end-directed	molecular_function	12	circRNA7726(ENSBTAG00000020802)	1	152	10	9230	0.153067
GO:0006672	ceramide metabolic process	biological_process	9	circRNA8911(CERK)	1	152	10	9230	0.153067
GO:0010821	regulation of mitochondrion organization	biological_process	8	circRNA4900(ENSBTAG00000010001)	1	152	10	9230	0.153067
GO:0010485	H4 histone acetyltransferase activity	molecular_function	12	ciRNA310(ENSBTAG00000007784)	1	152	10	9230	0.153067
GO:0031527	filopodium membrane	cellular_component	6	circRNA27346(ENSBTAG00000009665)	1	152	10	9230	0.153067
GO:0051924	regulation of calcium ion transport	biological_process	9	circRNA5388(ENSBTAG00000006667)	1	152	10	9230	0.153067
GO:0043171	peptide catabolic process	biological_process	8	circRNA15158(LNPEP)	1	152	10	9230	0.153067
GO:0000421	autophagosome membrane	cellular_component	8	circRNA5260(ENSBTAG00000031171)	1	152	10	9230	0.153067
GO:0035646	endosome to melanosome transport	biological_process	8	circRNA27860(ANKRD27)	1	152	10	9230	0.153067
GO:0031023	microtubule organizing center organization	biological_process	5	circRNA10523(ENSBTAG00000019781)	1	152	10	9230	0.153067
GO:0060766	negative regulation of androgen receptor signaling pathway	biological_process	10	circRNA4894(ENSBTAG00000007833)	1	152	10	9230	0.153067
GO:0001755	neural crest cell migration	biological_process	8	ciRNA1282(ENSBTAG00000020935)	1	152	10	9230	0.153067
GO:0030132	clathrin coat of coated pit	cellular_component	8	circRNA8181(PICALM)	1	152	10	9230	0.153067
GO:0034452	dynactin binding	molecular_function	6	circRNA14024(ENSBTAG00000007614)	1	152	10	9230	0.153067
GO:0050321	tau-protein kinase activity	molecular_function	8	circRNA8074(MARK3)	1	152	10	9230	0.153067
GO:0043515	kinetochore binding	molecular_function	5	circRNA10523(ENSBTAG00000019781)	1	152	10	9230	0.153067
GO:0030154	cell differentiation	biological_process	5	circRNA5135(ENSBTAG00000012450);circRNA6890(CAPRIN1);circRNA7489(IMPACT);circRNA8214(FLI1);ciRNA1282(ENSBTAG00000020935)	5	152	173	9230	0.156732
GO:0043524	negative regulation of neuron apoptotic process	biological_process	10	circRNA1153(AMBRA1);ciRNA1282(ENSBTAG00000020935)	2	152	43	9230	0.157521
GO:0005737	cytoplasm	cellular_component	5	circRNA10240(DOCK8);circRNA10382(ENSBTAG00000003825);circRNA10754(ENSBTAG00000021343);circRNA10755(ENSBTAG00000014172);circRNA10814(ENSBTAG00000020312);circRNA10869(ENSBTAG00000015450);circRNA11087(ENSBTAG00000008293);circRNA11103(ENSBTAG00000001887);circRNA1153(AMBRA1);circRNA11774(ENSBTAG00000006396);circRNA11953(ENSBTAG00000001030);circRNA12168(ENSBTAG00000018862);circRNA12470(NEDD4);circRNA12…	52	152	2788	9230	0.159743
GO:0042626	ATPase activity, coupled to transmembrane movement of substances	molecular_function	8	ciRNA2012(ENSBTAG00000046041);ciRNA894(ENSBTAG00000047383)	2	152	44	9230	0.163333
GO:0006397	mRNA processing	biological_process	10	circRNA12147(ENSBTAG00000016750);circRNA2191(PAPOLA);circRNA6220(TENT2);ciRNA129(PTBP1)	4	152	129	9230	0.163381
GO:0016604	nuclear body	cellular_component	7	circRNA10814(ENSBTAG00000020312);circRNA13151(C29H11orf54);circRNA628(KNL1);circRNA8214(FLI1);ciRNA1282(ENSBTAG00000020935);ciRNA919(ENSBTAG00000005870)	6	152	224	9230	0.16442
GO:0099738	cell cortex region	cellular_component	8	circRNA5388(ENSBTAG00000006667)	1	152	11	9230	0.167029
GO:0002092	positive regulation of receptor internalization	biological_process	8	circRNA9947(TBC1D5)	1	152	11	9230	0.167029
GO:0045879	negative regulation of smoothened signaling pathway	biological_process	9	ciRNA292(ENSBTAG00000004104)	1	152	11	9230	0.167029
GO:0005246	calcium channel regulator activity	molecular_function	6	circRNA16638(STIM2)	1	152	11	9230	0.167029
GO:0021549	cerebellum development	biological_process	5	ciRNA315(ENSBTAG00000001257)	1	152	11	9230	0.167029
GO:0002052	positive regulation of neuroblast proliferation	biological_process	10	ciRNA1282(ENSBTAG00000020935)	1	152	11	9230	0.167029
GO:1902166	negative regulation of intrinsic apoptotic signaling pathway in response to DNA damage by p53 class mediator	biological_process	10	circRNA5556(ENSBTAG00000011578)	1	152	11	9230	0.167029
GO:0038202	TORC1 signaling	biological_process	7	circRNA2418(FNIP1)	1	152	11	9230	0.167029
GO:0030992	intraciliary transport particle B	cellular_component	4	circRNA14128(ENSBTAG00000031572)	1	152	11	9230	0.167029
GO:0035770	ribonucleoprotein granule	cellular_component	6	circRNA26716(YTHDC2)	1	152	11	9230	0.167029
GO:1905564	positive regulation of vascular endothelial cell proliferation	biological_process	10	circRNA6642(AKT3)	1	152	11	9230	0.167029
GO:0007608	sensory perception of smell	biological_process	8	circRNA14024(ENSBTAG00000007614)	1	152	11	9230	0.167029
GO:0030073	insulin secretion	biological_process	11	circRNA3133(STXBP3)	1	152	11	9230	0.167029
GO:0043113	receptor clustering	biological_process	6	circRNA10638(ENSBTAG00000007103)	1	152	11	9230	0.167029
GO:0032332	positive regulation of chondrocyte differentiation	biological_process	8	ciRNA292(ENSBTAG00000004104)	1	152	11	9230	0.167029
GO:1990573	potassium ion import across plasma membrane	biological_process	11	circRNA8286(SLC12A2)	1	152	11	9230	0.167029
GO:0034454	microtubule anchoring at centrosome	biological_process	10	circRNA14024(ENSBTAG00000007614)	1	152	11	9230	0.167029
GO:0021772	olfactory bulb development	biological_process	5	ciRNA315(ENSBTAG00000001257)	1	152	11	9230	0.167029
GO:0051567	histone H3-K9 methylation	biological_process	13	circRNA9149(ASH1L)	1	152	11	9230	0.167029
GO:0043409	negative regulation of MAPK cascade	biological_process	11	circRNA9149(ASH1L)	1	152	11	9230	0.167029
GO:0075522	IRES-dependent viral translational initiation	biological_process	7	ciRNA129(PTBP1)	1	152	11	9230	0.167029
GO:0017162	aryl hydrocarbon receptor binding	molecular_function	6	circRNA10814(ENSBTAG00000020312)	1	152	11	9230	0.167029
GO:0098686	hippocampal mossy fiber to CA3 synapse	cellular_component	5	circRNA3879(AKAP7)	1	152	11	9230	0.167029
GO:0090141	positive regulation of mitochondrial fission	biological_process	10	circRNA6374(DDHD1)	1	152	11	9230	0.167029
GO:2000786	positive regulation of autophagosome assembly	biological_process	11	circRNA5260(ENSBTAG00000031171)	1	152	11	9230	0.167029
GO:0004222	metalloendopeptidase activity	molecular_function	8	circRNA29605(ADAM19);circRNA4902(ENSBTAG00000021174)	2	152	45	9230	0.169183
GO:0006898	receptor-mediated endocytosis	biological_process	8	circRNA11136(ENSBTAG00000002966);circRNA8181(PICALM)	2	152	45	9230	0.169183
GO:0005886	plasma membrane	cellular_component	4	circRNA10638(ENSBTAG00000007103);circRNA11774(ENSBTAG00000006396);circRNA12470(NEDD4);circRNA14024(ENSBTAG00000007614);circRNA15158(LNPEP);circRNA16638(STIM2);circRNA2013(STK10);circRNA20460(ATP8A1);circRNA27346(ENSBTAG00000009665);circRNA27512(ENSBTAG00000026283);circRNA27860(ANKRD27);circRNA3133(STXBP3);circRNA4180(ENSBTAG00000017279);circRNA4932(ENSBTAG00000013793);circRNA4987(ENSBTAG000000108…	26	152	1303	9230	0.170301
GO:0008289	lipid binding	molecular_function	4	circRNA11989(ENSBTAG00000005483);circRNA13585(OSBPL9);circRNA5260(ENSBTAG00000031171)	3	152	87	9230	0.172615
GO:0000381	regulation of alternative mRNA splicing, via spliceosome	biological_process	10	ciRNA129(PTBP1);ciRNA177(MBNL1)	2	152	46	9230	0.175069
GO:0030145	manganese ion binding	molecular_function	8	circRNA2191(PAPOLA);circRNA5456(ENSBTAG00000011626)	2	152	46	9230	0.175069
GO:0045732	positive regulation of protein catabolic process	biological_process	8	circRNA12470(NEDD4);circRNA4932(ENSBTAG00000013793)	2	152	46	9230	0.175069
GO:0003756	protein disulfide isomerase activity	molecular_function	7	circRNA15620(ENSBTAG00000009804)	1	152	12	9230	0.180763
GO:1990138	neuron projection extension	biological_process	6	circRNA7489(IMPACT)	1	152	12	9230	0.180763
GO:0045595	regulation of cell differentiation	biological_process	6	circRNA12147(ENSBTAG00000016750)	1	152	12	9230	0.180763
GO:0050905	neuromuscular process	biological_process	6	ciRNA315(ENSBTAG00000001257)	1	152	12	9230	0.180763
GO:0070830	bicellular tight junction assembly	biological_process	9	circRNA4463(ENSBTAG00000017354)	1	152	12	9230	0.180763
GO:0001892	embryonic placenta development	biological_process	5	ciRNA1282(ENSBTAG00000020935)	1	152	12	9230	0.180763
GO:0061512	protein localization to cilium	biological_process	8	circRNA14024(ENSBTAG00000007614)	1	152	12	9230	0.180763
GO:0000340	RNA 7-methylguanosine cap binding	molecular_function	8	circRNA12168(ENSBTAG00000018862)	1	152	12	9230	0.180763
GO:0001750	photoreceptor outer segment	cellular_component	5	circRNA14024(ENSBTAG00000007614)	1	152	12	9230	0.180763
GO:0090050	positive regulation of cell migration involved in sprouting angiogenesis	biological_process	12	circRNA6642(AKT3)	1	152	12	9230	0.180763
GO:0030279	negative regulation of ossification	biological_process	7	ciRNA1282(ENSBTAG00000020935)	1	152	12	9230	0.180763
GO:0050431	transforming growth factor beta binding	molecular_function	6	circRNA5952(LTBP1)	1	152	12	9230	0.180763
GO:0043142	single-stranded DNA-dependent ATPase activity	molecular_function	12	circRNA4469(ENSBTAG00000001920)	1	152	12	9230	0.180763
GO:0030552	cAMP binding	molecular_function	7	circRNA5135(ENSBTAG00000012450)	1	152	12	9230	0.180763
GO:0034453	microtubule anchoring	biological_process	8	circRNA10523(ENSBTAG00000019781)	1	152	12	9230	0.180763
GO:0007157	heterophilic cell-cell adhesion via plasma membrane cell adhesion molecules	biological_process	7	circRNA10638(ENSBTAG00000007103)	1	152	12	9230	0.180763
GO:0017166	vinculin binding	molecular_function	6	circRNA27346(ENSBTAG00000009665)	1	152	12	9230	0.180763
GO:0045862	positive regulation of proteolysis	biological_process	9	circRNA27512(ENSBTAG00000026283)	1	152	12	9230	0.180763
GO:0047555	3',5'-cyclic-GMP phosphodiesterase activity	molecular_function	10	circRNA2535(PDE5A)	1	152	12	9230	0.180763
GO:0048027	mRNA 5'-UTR binding	molecular_function	8	circRNA5253(ENSBTAG00000014588)	1	152	12	9230	0.180763
GO:0001954	positive regulation of cell-matrix adhesion	biological_process	8	circRNA27346(ENSBTAG00000009665)	1	152	12	9230	0.180763
GO:0048268	clathrin coat assembly	biological_process	8	circRNA8181(PICALM)	1	152	12	9230	0.180763
GO:0016358	dendrite development	biological_process	8	circRNA14024(ENSBTAG00000007614)	1	152	12	9230	0.180763
GO:0090309	positive regulation of methylation-dependent chromatin silencing	biological_process	8	circRNA27437(ENSBTAG00000008595)	1	152	12	9230	0.180763
GO:1903077	negative regulation of protein localization to plasma membrane	biological_process	10	circRNA8181(PICALM)	1	152	12	9230	0.180763
GO:0006869	lipid transport	biological_process	7	circRNA11989(ENSBTAG00000005483);circRNA13585(OSBPL9)	2	152	47	9230	0.180986
GO:0043565	sequence-specific DNA binding	molecular_function	7	circRNA2200(BCL11B);circRNA2467(NR3C1);circRNA4205(ENSBTAG00000019472);circRNA4255(ENSBTAG00000018019);circRNA8214(FLI1);ciRNA1282(ENSBTAG00000020935)	6	152	231	9230	0.181277
GO:0070588	calcium ion transmembrane transport	biological_process	11	circRNA4987(ENSBTAG00000010812);circRNA5456(ENSBTAG00000011626)	2	152	48	9230	0.186934
GO:0051087	chaperone binding	molecular_function	5	circRNA14522(ENSBTAG00000006601);circRNA2418(FNIP1)	2	152	48	9230	0.186934
GO:0006511	ubiquitin-dependent protein catabolic process	biological_process	10	circRNA12470(NEDD4);circRNA1317(USP32);circRNA14780(USP34);circRNA2364(TOLLIP);circRNA422(USP34);circRNA4932(ENSBTAG00000013793);circRNA9826(RNF13)	6	152	234	9230	0.188707
GO:0007186	G protein-coupled receptor signaling pathway	biological_process	5	circRNA10754(ENSBTAG00000021343);circRNA19220(ENSBTAG00000021818);circRNA5135(ENSBTAG00000012450)	3	152	91	9230	0.189093
GO:0007076	mitotic chromosome condensation	biological_process	10	circRNA2078(NIPBL)	1	152	13	9230	0.194272
GO:0071773	cellular response to BMP stimulus	biological_process	8	ciRNA292(ENSBTAG00000004104)	1	152	13	9230	0.194272
GO:0004181	metallocarboxypeptidase activity	molecular_function	9	ciRNA315(ENSBTAG00000001257)	1	152	13	9230	0.194272
GO:0051893	regulation of focal adhesion assembly	biological_process	8	circRNA10523(ENSBTAG00000019781)	1	152	13	9230	0.194272
GO:0061028	establishment of endothelial barrier	biological_process	8	circRNA5135(ENSBTAG00000012450)	1	152	13	9230	0.194272
GO:0006446	regulation of translational initiation	biological_process	10	circRNA7489(IMPACT)	1	152	13	9230	0.194272
GO:0001944	vasculature development	biological_process	6	ciRNA1282(ENSBTAG00000020935)	1	152	13	9230	0.194272
GO:0035176	social behavior	biological_process	5	circRNA14024(ENSBTAG00000007614)	1	152	13	9230	0.194272
GO:0006895	Golgi to endosome transport	biological_process	9	circRNA18912(ENSBTAG00000000676)	1	152	13	9230	0.194272
GO:0043425	bHLH transcription factor binding	molecular_function	7	ciRNA292(ENSBTAG00000004104)	1	152	13	9230	0.194272
GO:0046834	lipid phosphorylation	biological_process	8	circRNA8911(CERK)	1	152	13	9230	0.194272
GO:0048535	lymph node development	biological_process	7	circRNA27436(ENSBTAG00000004954)	1	152	13	9230	0.194272
GO:1990126	retrograde transport, endosome to plasma membrane	biological_process	8	circRNA27860(ANKRD27)	1	152	13	9230	0.194272
GO:0006623	protein targeting to vacuole	biological_process	12	circRNA14610(ENSBTAG00000038920);circRNA5382(ENSBTAG00000038920);circRNA5383(ENSBTAG00000038920)	1	152	13	9230	0.194272
GO:2000772	regulation of cellular senescence	biological_process	7	circRNA5253(ENSBTAG00000014588)	1	152	13	9230	0.194272
GO:0070300	phosphatidic acid binding	molecular_function	6	circRNA5135(ENSBTAG00000012450)	1	152	13	9230	0.194272
GO:0034501	protein localization to kinetochore	biological_process	10	circRNA628(KNL1)	1	152	13	9230	0.194272
GO:2001240	negative regulation of extrinsic apoptotic signaling pathway in absence of ligand	biological_process	10	circRNA9035(ZC3HC1)	1	152	13	9230	0.194272
GO:0045444	fat cell differentiation	biological_process	6	circRNA14024(ENSBTAG00000007614);circRNA2078(NIPBL)	2	152	50	9230	0.198909
GO:0043197	dendritic spine	cellular_component	7	circRNA12470(NEDD4);circRNA4932(ENSBTAG00000013793)	2	152	50	9230	0.198909
GO:0003682	chromatin binding	molecular_function	4	circRNA10814(ENSBTAG00000020312);circRNA2078(NIPBL);circRNA4469(ENSBTAG00000001920);circRNA626(BAHD1);circRNA8214(FLI1);circRNA9149(ASH1L);ciRNA292(ENSBTAG00000004104)	7	152	289	9230	0.199289
GO:0090575	RNA polymerase II transcription factor complex	cellular_component	6	ciRNA1282(ENSBTAG00000020935);ciRNA3301(ENSBTAG00000015894)	2	152	51	9230	0.204931
GO:0016239	positive regulation of macroautophagy	biological_process	10	ciRNA1282(ENSBTAG00000020935)	1	152	14	9230	0.207559
GO:0003281	ventricular septum development	biological_process	6	circRNA5952(LTBP1)	1	152	14	9230	0.207559
GO:0045724	positive regulation of cilium assembly	biological_process	10	circRNA14024(ENSBTAG00000007614)	1	152	14	9230	0.207559
GO:0031258	lamellipodium membrane	cellular_component	6	circRNA5556(ENSBTAG00000011578)	1	152	14	9230	0.207559
GO:0001890	placenta development	biological_process	6	circRNA29605(ADAM19)	1	152	14	9230	0.207559
GO:0051213	dioxygenase activity	molecular_function	5	circRNA27512(ENSBTAG00000026283)	1	152	14	9230	0.207559
GO:0045505	dynein intermediate chain binding	molecular_function	5	circRNA7726(ENSBTAG00000020802)	1	152	14	9230	0.207559
GO:0016446	somatic hypermutation of immunoglobulin genes	biological_process	6	circRNA4469(ENSBTAG00000001920)	1	152	14	9230	0.207559
GO:0015918	sterol transport	biological_process	8	circRNA13585(OSBPL9)	1	152	14	9230	0.207559
GO:0031210	phosphatidylcholine binding	molecular_function	6	circRNA11989(ENSBTAG00000005483)	1	152	14	9230	0.207559
GO:0060041	retina development in camera-type eye	biological_process	5	ciRNA315(ENSBTAG00000001257)	1	152	14	9230	0.207559
GO:0006096	glycolytic process	biological_process	10	circRNA11774(ENSBTAG00000006396)	1	152	14	9230	0.207559
GO:0071897	DNA biosynthetic process	biological_process	8	circRNA4469(ENSBTAG00000001920)	1	152	14	9230	0.207559
GO:0007276	gamete generation	biological_process	5	ciRNA919(ENSBTAG00000005870)	1	152	14	9230	0.207559
GO:0010906	regulation of glucose metabolic process	biological_process	9	circRNA10814(ENSBTAG00000020312)	1	152	14	9230	0.207559
GO:0071203	WASH complex	cellular_component	4	circRNA11136(ENSBTAG00000002966)	1	152	14	9230	0.207559
GO:0072332	intrinsic apoptotic signaling pathway by p53 class mediator	biological_process	7	ciRNA3301(ENSBTAG00000015894)	1	152	14	9230	0.207559
GO:0007595	lactation	biological_process	8	ciRNA1282(ENSBTAG00000020935)	1	152	14	9230	0.207559
GO:0060079	excitatory postsynaptic potential	biological_process	7	circRNA4987(ENSBTAG00000010812)	1	152	14	9230	0.207559
GO:0015248	sterol transporter activity	molecular_function	5	circRNA13585(OSBPL9)	1	152	14	9230	0.207559
GO:0010494	cytoplasmic stress granule	cellular_component	8	circRNA6890(CAPRIN1);ciRNA177(MBNL1)	2	152	53	9230	0.217034
GO:0006351	transcription, DNA-templated	biological_process	8	circRNA2467(NR3C1);circRNA4205(ENSBTAG00000019472)	2	152	53	9230	0.217034
GO:0006412	translation	biological_process	8	circRNA10869(ENSBTAG00000015450);circRNA12168(ENSBTAG00000018862);circRNA12861(CPEB3);circRNA18784(HBS1L);circRNA7349(CPEB3)	4	152	146	9230	0.220103
GO:0071044	histone mRNA catabolic process	biological_process	12	circRNA6220(TENT2)	1	152	15	9230	0.220629
GO:0060976	coronary vasculature development	biological_process	6	circRNA5952(LTBP1)	1	152	15	9230	0.220629
GO:0030041	actin filament polymerization	biological_process	8	circRNA21830(DIAPH3)	1	152	15	9230	0.220629
GO:0033365	protein localization to organelle	biological_process	7	circRNA14024(ENSBTAG00000007614)	1	152	15	9230	0.220629
GO:0006884	cell volume homeostasis	biological_process	7	circRNA8286(SLC12A2)	1	152	15	9230	0.220629
GO:0010613	positive regulation of cardiac muscle hypertrophy	biological_process	10	circRNA2535(PDE5A)	1	152	15	9230	0.220629
GO:0046975	histone methyltransferase activity (H3-K36 specific	molecular_function	10	circRNA9149(ASH1L)	1	152	15	9230	0.220629
GO:0003951	NAD+ kinase activity	molecular_function	7	circRNA8911(CERK)	1	152	15	9230	0.220629
GO:0008217	regulation of blood pressure	biological_process	5	circRNA4987(ENSBTAG00000010812)	1	152	15	9230	0.220629
GO:0032006	regulation of TOR signaling	biological_process	9	circRNA13493(RHEB)	1	152	15	9230	0.220629
GO:0031929	TOR signaling	biological_process	6	circRNA2418(FNIP1)	1	152	15	9230	0.220629
GO:0035904	aorta development	biological_process	7	circRNA5952(LTBP1)	1	152	15	9230	0.220629
GO:0000722	telomere maintenance via recombination	biological_process	9	ciRNA826(ENSBTAG00000015036)	1	152	15	9230	0.220629
GO:0033169	histone H3-K9 demethylation	biological_process	13	circRNA2238(JMJD1C)	1	152	15	9230	0.220629
GO:0030133	transport vesicle	cellular_component	7	circRNA27860(ANKRD27)	1	152	15	9230	0.220629
GO:0007338	single fertilization	biological_process	5	circRNA9149(ASH1L)	1	152	15	9230	0.220629
GO:0008574	ATP-dependent microtubule motor activity, plus-end-directed	molecular_function	12	circRNA5495(ENSBTAG00000000939)	1	152	15	9230	0.220629
GO:0099132	ATP hydrolysis coupled cation transmembrane transport	biological_process	8	circRNA5456(ENSBTAG00000011626)	1	152	15	9230	0.220629
GO:2000378	negative regulation of reactive oxygen species metabolic process	biological_process	8	ciRNA1282(ENSBTAG00000020935)	1	152	15	9230	0.220629
GO:0042026	protein refolding	biological_process	5	ciRNA2057(ENSBTAG00000027789)	1	152	15	9230	0.220629
GO:0060349	bone morphogenesis	biological_process	6	circRNA14128(ENSBTAG00000031572)	1	152	15	9230	0.220629
GO:0007020	microtubule nucleation	biological_process	8	circRNA10523(ENSBTAG00000019781)	1	152	15	9230	0.220629
GO:0042593	glucose homeostasis	biological_process	8	circRNA11774(ENSBTAG00000006396);ciRNA1282(ENSBTAG00000020935)	2	152	54	9230	0.22311
GO:0002244	hematopoietic progenitor cell differentiation	biological_process	6	circRNA2588(HERC6);circRNA6220(TENT2)	2	152	54	9230	0.22311
GO:0001764	neuron migration	biological_process	7	circRNA14024(ENSBTAG00000007614);circRNA5135(ENSBTAG00000012450)	2	152	55	9230	0.229199
GO:0004114	3',5'-cyclic-nucleotide phosphodiesterase activity	molecular_function	9	circRNA2535(PDE5A)	1	152	16	9230	0.233484
GO:0051492	regulation of stress fiber assembly	biological_process	7	circRNA14024(ENSBTAG00000007614)	1	152	16	9230	0.233484
GO:0045503	dynein light chain binding	molecular_function	5	circRNA7726(ENSBTAG00000020802)	1	152	16	9230	0.233484
GO:0035307	positive regulation of protein dephosphorylation	biological_process	10	ciRNA129(PTBP1)	1	152	16	9230	0.233484
GO:0032454	histone demethylase activity (H3-K9 specific	molecular_function	6	circRNA2238(JMJD1C)	1	152	16	9230	0.233484
GO:0003887	DNA-directed DNA polymerase activity	molecular_function	8	circRNA4469(ENSBTAG00000001920)	1	152	16	9230	0.233484
GO:0071347	cellular response to interleukin-1	biological_process	8	ciRNA1282(ENSBTAG00000020935)	1	152	16	9230	0.233484
GO:0042113	B cell activation	biological_process	7	circRNA1501(CD22)	1	152	16	9230	0.233484
GO:0070555	response to interleukin-1	biological_process	7	circRNA26716(YTHDC2)	1	152	16	9230	0.233484
GO:0042734	presynaptic membrane	cellular_component	5	circRNA8181(PICALM)	1	152	16	9230	0.233484
GO:0032934	sterol binding	molecular_function	6	circRNA13585(OSBPL9)	1	152	16	9230	0.233484
GO:2000042	negative regulation of double-strand break repair via homologous recombination	biological_process	11	circRNA4469(ENSBTAG00000001920)	1	152	16	9230	0.233484
GO:0045814	negative regulation of gene expression, epigenetic	biological_process	9	circRNA27437(ENSBTAG00000008595)	1	152	16	9230	0.233484
GO:0042147	retrograde transport, endosome to Golgi	biological_process	8	circRNA15598(ENSBTAG00000000115);circRNA9947(TBC1D5)	2	152	56	9230	0.2353
GO:0008237	metallopeptidase activity	molecular_function	7	circRNA15158(LNPEP);circRNA29605(ADAM19)	2	152	56	9230	0.2353
GO:0005096	GTPase activator activity	molecular_function	6	circRNA10754(ENSBTAG00000021343);circRNA14489(ENSBTAG00000002329);circRNA15254(TBC1D22A);circRNA5135(ENSBTAG00000012450);circRNA9947(TBC1D5)	5	152	201	9230	0.236749
GO:0010008	endosome membrane	cellular_component	8	circRNA11136(ENSBTAG00000002966);circRNA9947(TBC1D5)	2	152	57	9230	0.241409
GO:0031647	regulation of protein stability	biological_process	5	circRNA14780(USP34);circRNA27512(ENSBTAG00000026283);circRNA422(USP34)	2	152	57	9230	0.241409
GO:0031625	ubiquitin protein ligase binding	molecular_function	7	circRNA10043(UBE2J1);circRNA1153(AMBRA1);circRNA4894(ENSBTAG00000007833);ciRNA1282(ENSBTAG00000020935);ciRNA919(ENSBTAG00000005870)	5	152	203	9230	0.242871
GO:0001917	photoreceptor inner segment	cellular_component	5	circRNA14024(ENSBTAG00000007614)	1	152	17	9230	0.246129
GO:0045494	photoreceptor cell maintenance	biological_process	4	circRNA14024(ENSBTAG00000007614)	1	152	17	9230	0.246129
GO:0032868	response to insulin	biological_process	7	circRNA3133(STXBP3)	1	152	17	9230	0.246129
GO:0008219	cell death	biological_process	4	circRNA4180(ENSBTAG00000017279)	1	152	17	9230	0.246129
GO:0045995	regulation of embryonic development	biological_process	7	circRNA2078(NIPBL)	1	152	17	9230	0.246129
GO:0003688	DNA replication origin binding	molecular_function	9	circRNA3383(ORC4)	1	152	17	9230	0.246129
GO:0030286	dynein complex	cellular_component	5	circRNA7726(ENSBTAG00000020802)	1	152	17	9230	0.246129
GO:0007628	adult walking behavior	biological_process	6	ciRNA315(ENSBTAG00000001257)	1	152	17	9230	0.246129
GO:0040008	regulation of growth	biological_process	5	circRNA15598(ENSBTAG00000000115)	1	152	17	9230	0.246129
GO:0071320	cellular response to cAMP	biological_process	9	circRNA5135(ENSBTAG00000012450)	1	152	17	9230	0.246129
GO:0001938	positive regulation of endothelial cell proliferation	biological_process	9	circRNA6642(AKT3)	1	152	17	9230	0.246129
GO:2001238	positive regulation of extrinsic apoptotic signaling pathway	biological_process	10	ciRNA3301(ENSBTAG00000015894)	1	152	17	9230	0.246129
GO:0000175	3'-5'-exoribonuclease activity	molecular_function	9	circRNA16839(ERI3)	1	152	17	9230	0.246129
GO:0062023	collagen-containing extracellular matrix	cellular_component	5	circRNA5952(LTBP1)	1	152	17	9230	0.246129
GO:0048863	stem cell differentiation	biological_process	6	ciRNA292(ENSBTAG00000004104)	1	152	17	9230	0.246129
GO:0001707	mesoderm formation	biological_process	6	circRNA11774(ENSBTAG00000006396)	1	152	17	9230	0.246129
GO:0042800	histone methyltransferase activity (H3-K4 specific	molecular_function	10	circRNA9149(ASH1L)	1	152	17	9230	0.246129
GO:0017124	SH3 domain binding	molecular_function	6	circRNA10382(ENSBTAG00000003825);circRNA29605(ADAM19)	2	152	58	9230	0.247527
GO:0019221	cytokine-mediated signaling pathway	biological_process	6	circRNA5556(ENSBTAG00000011578);circRNA9621(IFNAR2)	2	152	58	9230	0.247527
GO:0045766	positive regulation of angiogenesis	biological_process	8	circRNA6642(AKT3);ciRNA1282(ENSBTAG00000020935)	2	152	58	9230	0.247527
GO:0061630	ubiquitin protein ligase activity	molecular_function	7	circRNA12470(NEDD4);circRNA4932(ENSBTAG00000013793);circRNA9826(RNF13);ciRNA919(ENSBTAG00000005870)	4	152	155	9230	0.252039
GO:0006457	protein folding	biological_process	4	circRNA15620(ENSBTAG00000009804);ciRNA2057(ENSBTAG00000027789)	2	152	59	9230	0.25365
GO:0008544	epidermis development	biological_process	6	circRNA5456(ENSBTAG00000011626)	1	152	18	9230	0.258567
GO:0035035	histone acetyltransferase binding	molecular_function	6	ciRNA1282(ENSBTAG00000020935)	1	152	18	9230	0.258567
GO:0006352	DNA-templated transcription, initiation	biological_process	8	circRNA3881(TBPL1)	1	152	18	9230	0.258567
GO:0048589	developmental growth	biological_process	4	circRNA2078(NIPBL)	1	152	18	9230	0.258567
GO:0035855	megakaryocyte development	biological_process	7	circRNA8214(FLI1)	1	152	18	9230	0.258567
GO:0007611	learning or memory	biological_process	4	circRNA8181(PICALM)	1	152	18	9230	0.258567
GO:0055088	lipid homeostasis	biological_process	7	circRNA15594(ENSBTAG00000003555)	1	152	18	9230	0.258567
GO:0043406	positive regulation of MAP kinase activity	biological_process	12	circRNA2535(PDE5A)	1	152	18	9230	0.258567
GO:0000400	four-way junction DNA binding	molecular_function	8	ciRNA826(ENSBTAG00000015036)	1	152	18	9230	0.258567
GO:0051018	protein kinase A binding	molecular_function	5	circRNA3879(AKAP7)	1	152	18	9230	0.258567
GO:0060324	face development	biological_process	5	circRNA14024(ENSBTAG00000007614)	1	152	18	9230	0.258567
GO:0007612	learning	biological_process	5	circRNA20460(ATP8A1)	1	152	18	9230	0.258567
GO:0001837	epithelial to mesenchymal transition	biological_process	7	ciRNA1282(ENSBTAG00000020935)	1	152	18	9230	0.258567
GO:0034612	response to tumor necrosis factor	biological_process	7	circRNA26716(YTHDC2)	1	152	18	9230	0.258567
GO:0001669	acrosomal vesicle	cellular_component	9	circRNA628(KNL1)	1	152	18	9230	0.258567
GO:0004012	phospholipid-translocating ATPase activity	molecular_function	6	circRNA20460(ATP8A1)	1	152	18	9230	0.258567
GO:0031032	actomyosin structure organization	biological_process	8	circRNA5388(ENSBTAG00000006667)	1	152	18	9230	0.258567
GO:0008022	protein C-terminus binding	molecular_function	5	circRNA14522(ENSBTAG00000006601);circRNA2078(NIPBL);circRNA5388(ENSBTAG00000006667)	3	152	108	9230	0.26276
GO:0010629	negative regulation of gene expression	biological_process	8	circRNA14024(ENSBTAG00000007614);circRNA8181(PICALM);ciRNA1282(ENSBTAG00000020935)	3	152	108	9230	0.26276
GO:0051959	dynein light intermediate chain binding	molecular_function	5	circRNA7726(ENSBTAG00000020802)	1	152	19	9230	0.270801
GO:0007131	reciprocal meiotic recombination	biological_process	10	ciRNA826(ENSBTAG00000015036)	1	152	19	9230	0.270801
GO:0034237	protein kinase A regulatory subunit binding	molecular_function	6	circRNA3879(AKAP7)	1	152	19	9230	0.270801
GO:0005125	cytokine activity	molecular_function	7	circRNA11774(ENSBTAG00000006396)	1	152	19	9230	0.270801
GO:0045022	early endosome to late endosome transport	biological_process	8	circRNA27860(ANKRD27)	1	152	19	9230	0.270801
GO:0042277	peptide binding	molecular_function	5	circRNA15158(LNPEP)	1	152	19	9230	0.270801
GO:0016925	protein sumoylation	biological_process	11	circRNA4894(ENSBTAG00000007833)	1	152	19	9230	0.270801
GO:0010575	positive regulation of vascular endothelial growth factor production	biological_process	8	ciRNA1282(ENSBTAG00000020935)	1	152	19	9230	0.270801
GO:0008542	visual learning	biological_process	5	ciRNA1282(ENSBTAG00000020935)	1	152	19	9230	0.270801
GO:0051568	histone H3-K4 methylation	biological_process	13	circRNA9149(ASH1L)	1	152	19	9230	0.270801
GO:0071364	cellular response to epidermal growth factor stimulus	biological_process	6	circRNA10382(ENSBTAG00000003825)	1	152	19	9230	0.270801
GO:0030178	negative regulation of Wnt signaling pathway	biological_process	9	ciRNA3301(ENSBTAG00000015894)	1	152	19	9230	0.270801
GO:0016922	nuclear receptor binding	molecular_function	8	circRNA10814(ENSBTAG00000020312)	1	152	19	9230	0.270801
GO:0070374	positive regulation of ERK1 and ERK2 cascade	biological_process	12	circRNA5135(ENSBTAG00000012450);circRNA5556(ENSBTAG00000011578)	2	152	62	9230	0.272033
GO:0004842	ubiquitin-protein transferase activity	molecular_function	6	circRNA12470(NEDD4);circRNA2588(HERC6);circRNA4932(ENSBTAG00000013793);circRNA9826(RNF13);ciRNA919(ENSBTAG00000005870)	5	152	215	9230	0.280428
GO:0016607	nuclear speck	cellular_component	8	circRNA1615(GTF2E2);circRNA2467(NR3C1);circRNA4205(ENSBTAG00000019472);circRNA7842(RREB1);ciRNA1282(ENSBTAG00000020935);ciRNA2057(ENSBTAG00000027789)	6	152	269	9230	0.282831
GO:0000422	autophagy of mitochondrion	biological_process	7	circRNA1153(AMBRA1)	1	152	20	9230	0.282834
GO:0008180	COP9 signalosome	cellular_component	4	circRNA27183(DOCK7)	1	152	20	9230	0.282834
GO:0050839	cell adhesion molecule binding	molecular_function	5	circRNA10638(ENSBTAG00000007103)	1	152	20	9230	0.282834
GO:0018279	protein N-linked glycosylation via asparagine	biological_process	11	circRNA10043(UBE2J1)	1	152	20	9230	0.282834
GO:0098655	cation transmembrane transport	biological_process	8	circRNA4987(ENSBTAG00000010812)	1	152	20	9230	0.282834
GO:0051010	microtubule plus-end binding	molecular_function	8	circRNA10523(ENSBTAG00000019781)	1	152	20	9230	0.282834
GO:0006509	membrane protein ectodomain proteolysis	biological_process	9	circRNA29605(ADAM19)	1	152	20	9230	0.282834
GO:0035725	sodium ion transmembrane transport	biological_process	10	circRNA8286(SLC12A2)	1	152	20	9230	0.282834
GO:0043507	positive regulation of JUN kinase activity	biological_process	13	circRNA10755(ENSBTAG00000014172)	1	152	20	9230	0.282834
GO:0021915	neural tube development	biological_process	6	circRNA1153(AMBRA1)	1	152	20	9230	0.282834
GO:0051020	GTPase binding	molecular_function	6	circRNA1153(AMBRA1)	1	152	20	9230	0.282834
GO:0071539	protein localization to centrosome	biological_process	11	circRNA14024(ENSBTAG00000007614)	1	152	20	9230	0.282834
GO:0030904	retromer complex	cellular_component	4	circRNA9947(TBC1D5)	1	152	20	9230	0.282834
GO:0035869	ciliary transition zone	cellular_component	5	circRNA14024(ENSBTAG00000007614)	1	152	20	9230	0.282834
GO:0036297	interstrand cross-link repair	biological_process	9	ciRNA919(ENSBTAG00000005870)	1	152	20	9230	0.282834
GO:0002102	podosome	cellular_component	4	circRNA10382(ENSBTAG00000003825)	1	152	20	9230	0.282834
GO:0019722	calcium-mediated signaling	biological_process	7	circRNA4987(ENSBTAG00000010812)	1	152	20	9230	0.282834
GO:0006261	DNA-dependent DNA replication	biological_process	9	circRNA4469(ENSBTAG00000001920)	1	152	20	9230	0.282834
GO:0007159	leukocyte cell-cell adhesion	biological_process	6	circRNA10638(ENSBTAG00000007103)	1	152	20	9230	0.282834
GO:0006270	DNA replication initiation	biological_process	8	circRNA3383(ORC4)	1	152	20	9230	0.282834
GO:0030246	carbohydrate binding	molecular_function	4	circRNA11087(ENSBTAG00000008293);circRNA5677(GPCPD1)	2	152	64	9230	0.284285
GO:0007420	brain development	biological_process	6	circRNA2078(NIPBL);circRNA3133(STXBP3)	2	152	64	9230	0.284285
GO:0006879	cellular iron ion homeostasis	biological_process	12	ciRNA1282(ENSBTAG00000020935)	1	152	21	9230	0.29467
GO:0051219	phosphoprotein binding	molecular_function	5	circRNA5388(ENSBTAG00000006667)	1	152	21	9230	0.29467
GO:0032391	photoreceptor connecting cilium	cellular_component	6	circRNA14024(ENSBTAG00000007614)	1	152	21	9230	0.29467
GO:0045296	cadherin binding	molecular_function	6	circRNA4987(ENSBTAG00000010812)	1	152	21	9230	0.29467
GO:0046856	phosphatidylinositol dephosphorylation	biological_process	10	circRNA11953(ENSBTAG00000001030)	1	152	21	9230	0.29467
GO:0030030	cell projection organization	biological_process	5	circRNA14024(ENSBTAG00000007614)	1	152	21	9230	0.29467
GO:0010971	positive regulation of G2/M transition of mitotic cell cycle	biological_process	10	ciRNA826(ENSBTAG00000015036)	1	152	21	9230	0.29467
GO:0070888	E-box binding	molecular_function	11	ciRNA1282(ENSBTAG00000020935)	1	152	21	9230	0.29467
GO:0005546	phosphatidylinositol-4,5-bisphosphate binding	molecular_function	9	circRNA8181(PICALM)	1	152	21	9230	0.29467
GO:0006284	base-excision repair	biological_process	9	circRNA4469(ENSBTAG00000001920)	1	152	21	9230	0.29467
GO:0047485	protein N-terminus binding	molecular_function	5	circRNA2078(NIPBL);circRNA5388(ENSBTAG00000006667)	2	152	66	9230	0.296518
GO:0004725	protein tyrosine phosphatase activity	molecular_function	9	circRNA10382(ENSBTAG00000003825);circRNA11953(ENSBTAG00000001030)	2	152	66	9230	0.296518
GO:0034459	ATP-dependent 3'-5' RNA helicase activity	molecular_function	12	circRNA26716(YTHDC2)	1	152	22	9230	0.306312
GO:0043014	alpha-tubulin binding	molecular_function	7	circRNA14024(ENSBTAG00000007614)	1	152	22	9230	0.306312
GO:0032039	integrator complex	cellular_component	4	circRNA2078(NIPBL)	1	152	22	9230	0.306312
GO:0000413	protein peptidyl-prolyl isomerization	biological_process	11	ciRNA2057(ENSBTAG00000027789)	1	152	22	9230	0.306312
GO:0004527	exonuclease activity	molecular_function	7	circRNA16839(ERI3)	1	152	22	9230	0.306312
GO:0003755	peptidyl-prolyl cis-trans isomerase activity	molecular_function	6	ciRNA2057(ENSBTAG00000027789)	1	152	22	9230	0.306312
GO:0048488	synaptic vesicle endocytosis	biological_process	9	circRNA8181(PICALM)	1	152	22	9230	0.306312
GO:0097190	apoptotic signaling pathway	biological_process	5	circRNA4987(ENSBTAG00000010812)	1	152	22	9230	0.306312
GO:0043025	neuronal cell body	cellular_component	5	circRNA5135(ENSBTAG00000012450);circRNA8181(PICALM)	2	152	69	9230	0.314807
GO:0006367	transcription initiation from RNA polymerase II promoter	biological_process	9	circRNA1615(GTF2E2)	1	152	23	9230	0.317763
GO:0016788	hydrolase activity, acting on ester bonds	molecular_function	5	circRNA13151(C29H11orf54)	1	152	23	9230	0.317763
GO:0006605	protein targeting	biological_process	11	circRNA27814(STXBP4)	1	152	23	9230	0.317763
GO:0001578	microtubule bundle formation	biological_process	8	circRNA10523(ENSBTAG00000019781)	1	152	23	9230	0.317763
GO:0071456	cellular response to hypoxia	biological_process	6	ciRNA1282(ENSBTAG00000020935)	1	152	23	9230	0.317763
GO:0030866	cortical actin cytoskeleton organization	biological_process	8	circRNA5388(ENSBTAG00000006667)	1	152	23	9230	0.317763
GO:0001664	G protein-coupled receptor binding	molecular_function	6	circRNA10754(ENSBTAG00000021343)	1	152	23	9230	0.317763
GO:0003007	heart morphogenesis	biological_process	6	circRNA2078(NIPBL)	1	152	23	9230	0.317763
GO:0097730	non-motile cilium	cellular_component	5	circRNA14024(ENSBTAG00000007614)	1	152	23	9230	0.317763
GO:0034451	centriolar satellite	cellular_component	7	circRNA14024(ENSBTAG00000007614)	1	152	23	9230	0.317763
GO:0042130	negative regulation of T cell proliferation	biological_process	11	circRNA2535(PDE5A)	1	152	23	9230	0.317763
GO:0097191	extrinsic apoptotic signaling pathway	biological_process	6	ciRNA3301(ENSBTAG00000015894)	1	152	23	9230	0.317763
GO:0048813	dendrite morphogenesis	biological_process	9	circRNA8181(PICALM)	1	152	23	9230	0.317763
GO:0030317	flagellated sperm motility	biological_process	5	circRNA9149(ASH1L)	1	152	23	9230	0.317763
GO:0070507	regulation of microtubule cytoskeleton organization	biological_process	7	circRNA10523(ENSBTAG00000019781)	1	152	23	9230	0.317763
GO:0007010	cytoskeleton organization	biological_process	6	circRNA18735(BRWD1);circRNA21830(DIAPH3)	2	152	70	9230	0.320882
GO:0042826	histone deacetylase binding	molecular_function	6	circRNA2078(NIPBL);ciRNA1282(ENSBTAG00000020935)	2	152	71	9230	0.326945
GO:0043547	positive regulation of GTPase activity	biological_process	8	circRNA10240(DOCK8);circRNA10754(ENSBTAG00000021343);circRNA14489(ENSBTAG00000002329);circRNA5135(ENSBTAG00000012450);circRNA8181(PICALM)	5	152	230	9230	0.328829
GO:0006904	vesicle docking involved in exocytosis	biological_process	7	circRNA3133(STXBP3)	1	152	24	9230	0.329026
GO:0043484	regulation of RNA splicing	biological_process	8	ciRNA177(MBNL1)	1	152	24	9230	0.329026
GO:0000228	nuclear chromosome	cellular_component	7	circRNA2078(NIPBL)	1	152	24	9230	0.329026
GO:0030855	epithelial cell differentiation	biological_process	6	circRNA2364(TOLLIP)	1	152	24	9230	0.329026
GO:0006986	response to unfolded protein	biological_process	6	circRNA15620(ENSBTAG00000009804)	1	152	24	9230	0.329026
GO:0006378	mRNA polyadenylation	biological_process	12	circRNA2191(PAPOLA)	1	152	24	9230	0.329026
GO:0045332	phospholipid translocation	biological_process	9	circRNA20460(ATP8A1)	1	152	24	9230	0.329026
GO:0045648	positive regulation of erythrocyte differentiation	biological_process	9	ciRNA1282(ENSBTAG00000020935)	1	152	24	9230	0.329026
GO:0034260	negative regulation of GTPase activity	biological_process	8	circRNA14024(ENSBTAG00000007614)	1	152	24	9230	0.329026
GO:0072583	clathrin-dependent endocytosis	biological_process	9	circRNA8181(PICALM)	1	152	24	9230	0.329026
GO:0030010	establishment of cell polarity	biological_process	5	circRNA8074(MARK3)	1	152	24	9230	0.329026
GO:0010923	negative regulation of phosphatase activity	biological_process	11	circRNA628(KNL1)	1	152	24	9230	0.329026
GO:0045892	negative regulation of transcription, DNA-templated	biological_process	9	circRNA10814(ENSBTAG00000020312);circRNA2078(NIPBL);circRNA27437(ENSBTAG00000008595);circRNA626(BAHD1);circRNA7842(RREB1);ciRNA292(ENSBTAG00000004104)	6	152	285	9230	0.329056
GO:0009986	cell surface	cellular_component	4	circRNA10638(ENSBTAG00000007103);circRNA15620(ENSBTAG00000009804);circRNA5556(ENSBTAG00000011578);circRNA8181(PICALM)	4	152	177	9230	0.333303
GO:0001947	heart looping	biological_process	7	ciRNA1282(ENSBTAG00000020935)	1	152	25	9230	0.340105
GO:0071108	protein K48-linked deubiquitination	biological_process	10	circRNA14780(USP34);circRNA422(USP34)	1	152	25	9230	0.340105
GO:0031116	positive regulation of microtubule polymerization	biological_process	10	circRNA19308(ENSBTAG00000009852)	1	152	25	9230	0.340105
GO:0022008	neurogenesis	biological_process	6	circRNA19308(ENSBTAG00000009852)	1	152	25	9230	0.340105
GO:1904115	axon cytoplasm	cellular_component	6	ciRNA1282(ENSBTAG00000020935)	1	152	25	9230	0.340105
GO:0045666	positive regulation of neuron differentiation	biological_process	10	circRNA7489(IMPACT)	1	152	25	9230	0.340105
GO:1902476	chloride transmembrane transport	biological_process	10	circRNA8286(SLC12A2)	1	152	25	9230	0.340105
GO:0030276	clathrin binding	molecular_function	5	circRNA8181(PICALM)	1	152	25	9230	0.340105
GO:0005881	cytoplasmic microtubule	cellular_component	8	circRNA10523(ENSBTAG00000019781)	1	152	25	9230	0.340105
GO:0000242	pericentriolar material	cellular_component	7	circRNA14024(ENSBTAG00000007614)	1	152	25	9230	0.340105
GO:0050890	cognition	biological_process	6	circRNA2078(NIPBL)	1	152	25	9230	0.340105
GO:0043967	histone H4 acetylation	biological_process	11	ciRNA310(ENSBTAG00000007784)	1	152	26	9230	0.351001
GO:0007389	pattern specification process	biological_process	4	circRNA27512(ENSBTAG00000026283)	1	152	26	9230	0.351001
GO:0000118	histone deacetylase complex	cellular_component	7	circRNA10995(ENSBTAG00000009611)	1	152	26	9230	0.351001
GO:0030509	BMP signaling pathway	biological_process	10	ciRNA292(ENSBTAG00000004104)	1	152	26	9230	0.351001
GO:0070301	cellular response to hydrogen peroxide	biological_process	8	circRNA7489(IMPACT)	1	152	26	9230	0.351001
GO:0045211	postsynaptic membrane	cellular_component	5	circRNA27346(ENSBTAG00000009665)	1	152	26	9230	0.351001
GO:0050680	negative regulation of epithelial cell proliferation	biological_process	8	circRNA14128(ENSBTAG00000031572)	1	152	26	9230	0.351001
GO:0042733	embryonic digit morphogenesis	biological_process	6	circRNA3054(LMBR1)	1	152	27	9230	0.361719
GO:0048487	beta-tubulin binding	molecular_function	7	circRNA14024(ENSBTAG00000007614)	1	152	27	9230	0.361719
GO:0007265	Ras protein signal transduction	biological_process	7	circRNA14522(ENSBTAG00000006601)	1	152	27	9230	0.361719
GO:0008654	phospholipid biosynthetic process	biological_process	8	circRNA5260(ENSBTAG00000031171)	1	152	27	9230	0.361719
GO:0030117	membrane coat	cellular_component	6	circRNA684(AP4E1)	1	152	27	9230	0.361719
GO:0007052	mitotic spindle organization	biological_process	9	circRNA10523(ENSBTAG00000019781)	1	152	27	9230	0.361719
GO:0042102	positive regulation of T cell proliferation	biological_process	11	circRNA18527(SPTA1)	1	152	27	9230	0.361719
GO:0030139	endocytic vesicle	cellular_component	7	circRNA5135(ENSBTAG00000012450)	1	152	27	9230	0.361719
GO:0005667	transcription factor complex	cellular_component	4	circRNA3881(TBPL1);ciRNA1282(ENSBTAG00000020935);ciRNA292(ENSBTAG00000004104)	3	152	130	9230	0.361932
GO:0036459	thiol-dependent ubiquitinyl hydrolase activity	molecular_function	9	circRNA1317(USP32);circRNA14780(USP34);circRNA422(USP34)	2	152	77	9230	0.362982
GO:0006886	intracellular protein transport	biological_process	10	circRNA11103(ENSBTAG00000001887);circRNA15254(TBC1D22A);circRNA1589(WDR11);circRNA684(AP4E1);circRNA9947(TBC1D5)	5	152	241	9230	0.364876
GO:0003779	actin binding	molecular_function	6	circRNA21830(DIAPH3);circRNA27346(ENSBTAG00000009665);circRNA5388(ENSBTAG00000006667);circRNA7489(IMPACT)	4	152	187	9230	0.370861
GO:0060021	roof of mouth development	biological_process	5	circRNA27512(ENSBTAG00000026283)	1	152	28	9230	0.372261
GO:0006909	phagocytosis	biological_process	7	circRNA10638(ENSBTAG00000007103)	1	152	28	9230	0.372261
GO:0007032	endosome organization	biological_process	7	circRNA11136(ENSBTAG00000002966)	1	152	28	9230	0.372261
GO:0016236	macroautophagy	biological_process	7	circRNA9947(TBC1D5)	1	152	28	9230	0.372261
GO:1900026	positive regulation of substrate adhesion-dependent cell spreading	biological_process	10	circRNA7842(RREB1)	1	152	28	9230	0.372261
GO:0060395	SMAD protein signal transduction	biological_process	5	circRNA15158(LNPEP)	1	152	28	9230	0.372261
GO:0045669	positive regulation of osteoblast differentiation	biological_process	8	ciRNA292(ENSBTAG00000004104)	1	152	28	9230	0.372261
GO:0005902	microvillus	cellular_component	7	ciRNA3301(ENSBTAG00000015894)	1	152	28	9230	0.372261
GO:0042995	cell projection	cellular_component	4	circRNA14024(ENSBTAG00000007614);circRNA5556(ENSBTAG00000011578);circRNA6890(CAPRIN1)	3	152	133	9230	0.375429
GO:0003723	RNA binding	molecular_function	6	circRNA10869(ENSBTAG00000015450);circRNA12147(ENSBTAG00000016750);circRNA12168(ENSBTAG00000018862);circRNA12861(CPEB3);circRNA2191(PAPOLA);circRNA26716(YTHDC2);circRNA5253(ENSBTAG00000014588);circRNA6890(CAPRIN1);circRNA7349(CPEB3);ciRNA129(PTBP1);ciRNA177(MBNL1)	10	152	532	9230	0.379813
GO:0000981	DNA-binding transcription factor activity, RNA polymerase II-specific	molecular_function	5	circRNA8214(FLI1);ciRNA1282(ENSBTAG00000020935);ciRNA292(ENSBTAG00000004104)	3	152	134	9230	0.379916
GO:0036064	ciliary basal body	cellular_component	7	circRNA14024(ENSBTAG00000007614);circRNA1589(WDR11)	2	152	80	9230	0.380737
GO:0005929	cilium	cellular_component	4	circRNA14024(ENSBTAG00000007614);circRNA14128(ENSBTAG00000031572)	2	152	80	9230	0.380737
GO:0016579	protein deubiquitination	biological_process	9	circRNA1317(USP32);circRNA14780(USP34);circRNA422(USP34)	2	152	80	9230	0.380737
GO:0007098	centrosome cycle	biological_process	5	circRNA14024(ENSBTAG00000007614)	1	152	29	9230	0.38263
GO:0005657	replication fork	cellular_component	6	ciRNA826(ENSBTAG00000015036)	1	152	29	9230	0.38263
GO:0030488	tRNA methylation	biological_process	11	circRNA15594(ENSBTAG00000003555)	1	152	29	9230	0.38263
GO:0034613	cellular protein localization	biological_process	6	circRNA2078(NIPBL)	1	152	29	9230	0.38263
GO:0050790	regulation of catalytic activity	biological_process	5	ciRNA1282(ENSBTAG00000020935)	1	152	29	9230	0.38263
GO:0005547	phosphatidylinositol-3,4,5-trisphosphate binding	molecular_function	8	circRNA27501(ENSBTAG00000021577)	1	152	29	9230	0.38263
GO:0030163	protein catabolic process	biological_process	7	circRNA15158(LNPEP)	1	152	29	9230	0.38263
GO:0005544	calcium-dependent phospholipid binding	molecular_function	6	circRNA11989(ENSBTAG00000005483)	1	152	29	9230	0.38263
GO:0006357	regulation of transcription by RNA polymerase II	biological_process	9	circRNA18735(BRWD1);circRNA2078(NIPBL);circRNA8214(FLI1);ciRNA1282(ENSBTAG00000020935);ciRNA292(ENSBTAG00000004104)	5	152	247	9230	0.3846
GO:0006508	proteolysis	biological_process	7	circRNA15158(LNPEP);circRNA29605(ADAM19);circRNA4902(ENSBTAG00000021174);ciRNA288(ENSBTAG00000019944);ciRNA315(ENSBTAG00000001257)	5	152	247	9230	0.3846
GO:0000922	spindle pole	cellular_component	6	circRNA17022(CEP44);circRNA17463(ENSBTAG00000020055);circRNA19197(ENSBTAG00000020055)	2	152	82	9230	0.392459
GO:0030183	B cell differentiation	biological_process	8	circRNA4386(ENSBTAG00000031041)	1	152	30	9230	0.392829
GO:0017048	Rho GTPase binding	molecular_function	9	circRNA21830(DIAPH3)	1	152	30	9230	0.392829
GO:0031594	neuromuscular junction	cellular_component	4	circRNA27346(ENSBTAG00000009665)	1	152	30	9230	0.392829
GO:0005876	spindle microtubule	cellular_component	8	circRNA10523(ENSBTAG00000019781)	1	152	30	9230	0.392829
GO:0043161	proteasome-mediated ubiquitin-dependent protein catabolic process	biological_process	11	circRNA12470(NEDD4);circRNA3695(ARMC8);circRNA4932(ENSBTAG00000013793)	3	152	137	9230	0.393336
GO:0008134	transcription factor binding	molecular_function	5	circRNA10814(ENSBTAG00000020312);circRNA3881(TBPL1);circRNA4894(ENSBTAG00000007833);ciRNA1282(ENSBTAG00000020935)	4	152	194	9230	0.397099
GO:0007165	signal transduction	biological_process	4	circRNA13493(RHEB);circRNA2364(TOLLIP);circRNA2535(PDE5A);circRNA4987(ENSBTAG00000010812);circRNA5135(ENSBTAG00000012450);circRNA6642(AKT3);ciRNA1282(ENSBTAG00000020935)	7	152	366	9230	0.39813
GO:0008380	RNA splicing	biological_process	10	ciRNA129(PTBP1);ciRNA177(MBNL1)	2	152	83	9230	0.398284
GO:0021766	hippocampus development	biological_process	5	circRNA14024(ENSBTAG00000007614)	1	152	31	9230	0.402861
GO:0006303	double-strand break repair via nonhomologous end joining	biological_process	10	circRNA4386(ENSBTAG00000031041)	1	152	31	9230	0.402861
GO:0050804	modulation of chemical synaptic transmission	biological_process	8	circRNA3879(AKAP7)	1	152	31	9230	0.402861
GO:0008305	integrin complex	cellular_component	5	circRNA10638(ENSBTAG00000007103)	1	152	31	9230	0.402861
GO:0015631	tubulin binding	molecular_function	6	ciRNA315(ENSBTAG00000001257)	1	152	31	9230	0.402861
GO:0005637	nuclear inner membrane	cellular_component	6	circRNA9826(RNF13)	1	152	31	9230	0.402861
GO:0010976	positive regulation of neuron projection development	biological_process	11	circRNA5135(ENSBTAG00000012450)	1	152	31	9230	0.402861
GO:0005634	nucleus	cellular_component	6	circRNA10755(ENSBTAG00000014172);circRNA10814(ENSBTAG00000020312);circRNA10869(ENSBTAG00000015450);circRNA12147(ENSBTAG00000016750);circRNA12861(CPEB3);circRNA13151(C29H11orf54);circRNA14024(ENSBTAG00000007614);circRNA1589(WDR11);circRNA1615(GTF2E2);circRNA18735(BRWD1);circRNA2078(NIPBL);circRNA21830(DIAPH3);circRNA2191(PAPOLA);circRNA2200(BCL11B);circRNA2238(JMJD1C);circRNA2467(NR3C1);circRNA258…	52	152	3051	9230	0.410088
GO:0000777	condensed chromosome kinetochore	cellular_component	5	circRNA628(KNL1)	1	152	32	9230	0.412728
GO:0030307	positive regulation of cell growth	biological_process	7	circRNA9639(N6AMT1)	1	152	32	9230	0.412728
GO:0016485	protein processing	biological_process	8	ciRNA288(ENSBTAG00000019944)	1	152	32	9230	0.412728
GO:0005905	clathrin-coated pit	cellular_component	4	circRNA8181(PICALM)	1	152	32	9230	0.412728
GO:0001103	RNA polymerase II repressing transcription factor binding	molecular_function	8	circRNA14024(ENSBTAG00000007614)	1	152	32	9230	0.412728
GO:0009887	animal organ morphogenesis	biological_process	5	circRNA8214(FLI1)	1	152	32	9230	0.412728
GO:0032465	regulation of cytokinesis	biological_process	8	circRNA14024(ENSBTAG00000007614)	1	152	32	9230	0.412728
GO:0060548	negative regulation of cell death	biological_process	7	circRNA7489(IMPACT)	1	152	32	9230	0.412728
GO:0008023	transcription elongation factor complex	cellular_component	4	ciRNA2073(ENSBTAG00000018488)	1	152	32	9230	0.412728
GO:0004843	thiol-dependent ubiquitin-specific protease activity	molecular_function	10	circRNA1317(USP32);circRNA14780(USP34);circRNA422(USP34)	2	152	86	9230	0.415599
GO:0048812	neuron projection morphogenesis	biological_process	8	circRNA27860(ANKRD27)	1	152	33	9230	0.422432
GO:0070491	repressing transcription factor binding	molecular_function	7	ciRNA292(ENSBTAG00000004104)	1	152	33	9230	0.422432
GO:0000979	RNA polymerase II core promoter sequence-specific DNA binding	molecular_function	10	circRNA3881(TBPL1)	1	152	33	9230	0.422432
GO:0043066	negative regulation of apoptotic process	biological_process	9	circRNA2200(BCL11B);circRNA4255(ENSBTAG00000018019);circRNA5556(ENSBTAG00000011578);ciRNA1282(ENSBTAG00000020935)	4	152	202	9230	0.426872
GO:0006260	DNA replication	biological_process	8	circRNA3383(ORC4);circRNA4469(ENSBTAG00000001920)	2	152	88	9230	0.427005
GO:0005912	adherens junction	cellular_component	5	circRNA4463(ENSBTAG00000017354)	1	152	34	9230	0.431978
GO:0034198	cellular response to amino acid starvation	biological_process	9	circRNA7489(IMPACT)	1	152	34	9230	0.431978
GO:0005793	endoplasmic reticulum-Golgi intermediate compartment	cellular_component	6	circRNA15620(ENSBTAG00000009804)	1	152	34	9230	0.431978
GO:0031624	ubiquitin conjugating enzyme binding	molecular_function	7	circRNA2364(TOLLIP)	1	152	34	9230	0.431978
GO:0042383	sarcolemma	cellular_component	5	circRNA27346(ENSBTAG00000009665)	1	152	34	9230	0.431978
GO:0035091	phosphatidylinositol binding	molecular_function	6	circRNA11989(ENSBTAG00000005483);circRNA5495(ENSBTAG00000000939)	2	152	89	9230	0.432665
GO:0000287	magnesium ion binding	molecular_function	7	circRNA20460(ATP8A1);circRNA2191(PAPOLA);circRNA8911(CERK)	3	152	147	9230	0.437476
GO:0030136	clathrin-coated vesicle	cellular_component	8	circRNA8181(PICALM)	1	152	35	9230	0.441367
GO:0007623	circadian rhythm	biological_process	4	circRNA10814(ENSBTAG00000020312)	1	152	35	9230	0.441367
GO:0048365	Rac GTPase binding	molecular_function	10	circRNA27183(DOCK7)	1	152	35	9230	0.441367
GO:0005844	polysome	cellular_component	5	circRNA7489(IMPACT)	1	152	35	9230	0.441367
GO:0030036	actin cytoskeleton organization	biological_process	7	circRNA18527(SPTA1);circRNA21830(DIAPH3)	2	152	91	9230	0.443896
GO:0005770	late endosome	cellular_component	8	circRNA27860(ANKRD27);circRNA5135(ENSBTAG00000012450)	2	152	91	9230	0.443896
GO:0006811	ion transport	biological_process	6	circRNA4987(ENSBTAG00000010812);circRNA5456(ENSBTAG00000011626);circRNA8286(SLC12A2)	3	152	149	9230	0.446168
GO:0005814	centriole	cellular_component	6	circRNA14024(ENSBTAG00000007614);circRNA6536(MPHOSPH9)	2	152	92	9230	0.449465
GO:0005930	axoneme	cellular_component	6	circRNA1153(AMBRA1)	1	152	36	9230	0.450601
GO:0043124	negative regulation of I-kappaB kinase/NF-kappaB signaling	biological_process	10	circRNA9149(ASH1L)	1	152	36	9230	0.450601
GO:0030182	neuron differentiation	biological_process	6	ciRNA292(ENSBTAG00000004104)	1	152	36	9230	0.450601
GO:0030425	dendrite	cellular_component	6	circRNA6890(CAPRIN1);circRNA8074(MARK3)	2	152	93	9230	0.455003
GO:0031234	extrinsic component of cytoplasmic side of plasma membrane	cellular_component	6	circRNA11989(ENSBTAG00000005483)	1	152	37	9230	0.459684
GO:0008286	insulin receptor signaling pathway	biological_process	8	circRNA27814(STXBP4)	1	152	37	9230	0.459684
GO:0016573	histone acetylation	biological_process	10	ciRNA310(ENSBTAG00000007784)	1	152	37	9230	0.459684
GO:0007224	smoothened signaling pathway	biological_process	6	circRNA14128(ENSBTAG00000031572)	1	152	37	9230	0.459684
GO:0000281	mitotic cytokinesis	biological_process	7	circRNA14024(ENSBTAG00000007614)	1	152	37	9230	0.459684
GO:0061631	ubiquitin conjugating enzyme activity	molecular_function	7	circRNA10043(UBE2J1)	1	152	37	9230	0.459684
GO:0030175	filopodium	cellular_component	7	circRNA27346(ENSBTAG00000009665)	1	152	37	9230	0.459684
GO:0046983	protein dimerization activity	molecular_function	5	circRNA10814(ENSBTAG00000020312);ciRNA1282(ENSBTAG00000020935)	2	152	94	9230	0.460509
GO:0008270	zinc ion binding	molecular_function	8	circRNA13151(C29H11orf54);circRNA15158(LNPEP);circRNA2467(NR3C1);circRNA27346(ENSBTAG00000009665);circRNA4205(ENSBTAG00000019472);circRNA4894(ENSBTAG00000007833);circRNA9035(ZC3HC1);ciRNA315(ENSBTAG00000001257)	8	152	451	9230	0.466693
GO:0001666	response to hypoxia	biological_process	5	ciRNA1282(ENSBTAG00000020935)	1	152	38	9230	0.468618
GO:0000976	transcription regulatory region sequence-specific DNA binding	molecular_function	8	circRNA2238(JMJD1C)	1	152	38	9230	0.468618
GO:0015914	phospholipid transport	biological_process	8	circRNA20460(ATP8A1)	1	152	38	9230	0.468618
GO:0001843	neural tube closure	biological_process	7	circRNA14024(ENSBTAG00000007614)	1	152	38	9230	0.468618
GO:0045860	positive regulation of protein kinase activity	biological_process	11	circRNA5135(ENSBTAG00000012450)	1	152	38	9230	0.468618
GO:0010212	response to ionizing radiation	biological_process	6	circRNA4386(ENSBTAG00000031041)	1	152	38	9230	0.468618
GO:0009267	cellular response to starvation	biological_process	8	circRNA2418(FNIP1)	1	152	38	9230	0.468618
GO:0003924	GTPase activity	molecular_function	9	circRNA13493(RHEB);circRNA18784(HBS1L);circRNA4900(ENSBTAG00000010001)	3	152	155	9230	0.471918
GO:0031252	cell leading edge	cellular_component	4	circRNA10240(DOCK8)	1	152	39	9230	0.477405
GO:0031532	actin cytoskeleton reorganization	biological_process	8	circRNA5456(ENSBTAG00000011626)	1	152	39	9230	0.477405
GO:0050728	negative regulation of inflammatory response	biological_process	9	circRNA9149(ASH1L)	1	152	39	9230	0.477405
GO:0006887	exocytosis	biological_process	7	circRNA3133(STXBP3)	1	152	39	9230	0.477405
GO:0031012	extracellular matrix	cellular_component	4	circRNA5952(LTBP1)	1	152	39	9230	0.477405
GO:0042981	regulation of apoptotic process	biological_process	8	circRNA18818(CAAP1);circRNA5253(ENSBTAG00000014588)	2	152	98	9230	0.482209
GO:0005216	ion channel activity	molecular_function	6	circRNA4987(ENSBTAG00000010812)	1	152	40	9230	0.486048
GO:0000045	autophagosome assembly	biological_process	7	circRNA1153(AMBRA1)	1	152	40	9230	0.486048
GO:0006812	cation transport	biological_process	7	circRNA4987(ENSBTAG00000010812)	1	152	40	9230	0.486048
GO:0034220	ion transmembrane transport	biological_process	7	circRNA4987(ENSBTAG00000010812)	1	152	40	9230	0.486048
GO:1902600	proton transmembrane transport	biological_process	9	circRNA5456(ENSBTAG00000011626)	1	152	40	9230	0.486048
GO:0019827	stem cell population maintenance	biological_process	4	circRNA2078(NIPBL)	1	152	40	9230	0.486048
GO:0010469	regulation of signaling receptor activity	biological_process	8	circRNA11774(ENSBTAG00000006396)	1	152	40	9230	0.486048
GO:0001932	regulation of protein phosphorylation	biological_process	9	circRNA2418(FNIP1)	1	152	40	9230	0.486048
GO:0098794	postsynapse	cellular_component	4	circRNA4987(ENSBTAG00000010812)	1	152	40	9230	0.486048
GO:0001650	fibrillar center	cellular_component	7	circRNA4386(ENSBTAG00000031041);circRNA7842(RREB1)	2	152	100	9230	0.492858
GO:0005871	kinesin complex	cellular_component	5	circRNA5495(ENSBTAG00000000939)	1	152	41	9230	0.494548
GO:0098793	presynapse	cellular_component	4	circRNA3133(STXBP3)	1	152	41	9230	0.494548
GO:0030659	cytoplasmic vesicle membrane	cellular_component	6	circRNA15158(LNPEP)	1	152	41	9230	0.494548
GO:0032922	circadian regulation of gene expression	biological_process	5	circRNA10814(ENSBTAG00000020312)	1	152	42	9230	0.502909
GO:0009617	response to bacterium	biological_process	7	circRNA2588(HERC6)	1	152	42	9230	0.502909
GO:0006310	DNA recombination	biological_process	8	ciRNA826(ENSBTAG00000015036)	1	152	42	9230	0.502909
GO:0008104	protein localization	biological_process	5	circRNA14024(ENSBTAG00000007614)	1	152	42	9230	0.502909
GO:0005215	transporter activity	molecular_function	3	circRNA8286(SLC12A2)	1	152	42	9230	0.502909
GO:0050731	positive regulation of peptidyl-tyrosine phosphorylation	biological_process	11	circRNA5556(ENSBTAG00000011578)	1	152	42	9230	0.502909
GO:0001933	negative regulation of protein phosphorylation	biological_process	10	circRNA7489(IMPACT)	1	152	42	9230	0.502909
GO:0018024	histone-lysine N-methyltransferase activity	molecular_function	9	circRNA9149(ASH1L)	1	152	42	9230	0.502909
GO:0030374	nuclear receptor transcription coactivator activity	molecular_function	6	circRNA10814(ENSBTAG00000020312)	1	152	43	9230	0.511133
GO:0005543	phospholipid binding	molecular_function	5	circRNA8181(PICALM)	1	152	44	9230	0.519221
GO:0004518	nuclease activity	molecular_function	6	circRNA16839(ERI3)	1	152	44	9230	0.519221
GO:0031902	late endosome membrane	cellular_component	9	circRNA9826(RNF13)	1	152	44	9230	0.519221
GO:0005776	autophagosome	cellular_component	7	circRNA9947(TBC1D5)	1	152	44	9230	0.519221
GO:0008021	synaptic vesicle	cellular_component	4	circRNA8181(PICALM)	1	152	44	9230	0.519221
GO:0031490	chromatin DNA binding	molecular_function	7	circRNA2238(JMJD1C)	1	152	45	9230	0.527177
GO:0042470	melanosome	cellular_component	8	circRNA27860(ANKRD27)	1	152	45	9230	0.527177
GO:0016853	isomerase activity	molecular_function	4	circRNA11774(ENSBTAG00000006396)	1	152	45	9230	0.527177
GO:0000980	RNA polymerase II distal enhancer sequence-specific DNA binding	molecular_function	10	circRNA8214(FLI1)	1	152	45	9230	0.527177
GO:0032259	methylation	biological_process	4	circRNA9149(ASH1L);circRNA9639(N6AMT1)	2	152	107	9230	0.529027
GO:0003676	nucleic acid binding	molecular_function	5	circRNA10869(ENSBTAG00000015450);circRNA12147(ENSBTAG00000016750);circRNA12861(CPEB3);circRNA16839(ERI3);circRNA2200(BCL11B);circRNA26716(YTHDC2);circRNA4255(ENSBTAG00000018019);circRNA4469(ENSBTAG00000001920);circRNA7349(CPEB3);circRNA7842(RREB1);circRNA9639(N6AMT1);ciRNA129(PTBP1)	11	152	660	9230	0.529109
GO:0060271	cilium assembly	biological_process	7	circRNA14024(ENSBTAG00000007614);circRNA14128(ENSBTAG00000031572)	2	152	108	9230	0.534051
GO:0008094	DNA-dependent ATPase activity	molecular_function	11	ciRNA826(ENSBTAG00000015036)	1	152	46	9230	0.535001
GO:0004722	protein serine/threonine phosphatase activity	molecular_function	9	circRNA11953(ENSBTAG00000001030)	1	152	46	9230	0.535001
GO:0042254	ribosome biogenesis	biological_process	6	circRNA5967(CEBPZ)	1	152	46	9230	0.535001
GO:0030165	PDZ domain binding	molecular_function	6	circRNA5135(ENSBTAG00000012450)	1	152	46	9230	0.535001
GO:0004930	G protein-coupled receptor activity	molecular_function	6	circRNA19220(ENSBTAG00000021818)	1	152	46	9230	0.535001
GO:0008017	microtubule binding	molecular_function	7	circRNA10523(ENSBTAG00000019781);circRNA19308(ENSBTAG00000009852);circRNA5495(ENSBTAG00000000939)	3	152	171	9230	0.537758
GO:0051301	cell division	biological_process	4	circRNA10523(ENSBTAG00000019781);circRNA5388(ENSBTAG00000006667)	2	152	109	9230	0.539039
GO:0000209	protein polyubiquitination	biological_process	12	circRNA12470(NEDD4);circRNA4932(ENSBTAG00000013793)	2	152	109	9230	0.539039
GO:0005524	ATP binding	molecular_function	5	circRNA14522(ENSBTAG00000006601);circRNA19308(ENSBTAG00000009852);circRNA2013(STK10);circRNA20460(ATP8A1);circRNA2191(PAPOLA);circRNA26716(YTHDC2);circRNA3383(ORC4);circRNA4469(ENSBTAG00000001920);circRNA4987(ENSBTAG00000010812);circRNA5456(ENSBTAG00000011626);circRNA5495(ENSBTAG00000000939);circRNA6220(TENT2);circRNA6642(AKT3);circRNA7726(ENSBTAG00000020802);circRNA8074(MARK3);ciRNA2012(ENSBTAG0…	19	152	1157	9230	0.54262
GO:0008092	cytoskeletal protein binding	molecular_function	5	circRNA5388(ENSBTAG00000006667)	1	152	47	9230	0.542697
GO:0007160	cell-matrix adhesion	biological_process	6	circRNA10638(ENSBTAG00000007103)	1	152	47	9230	0.542697
GO:0006816	calcium ion transport	biological_process	10	circRNA5456(ENSBTAG00000011626)	1	152	47	9230	0.542697
GO:0003743	translation initiation factor activity	molecular_function	8	circRNA12168(ENSBTAG00000018862)	1	152	47	9230	0.542697
GO:0008168	methyltransferase activity	molecular_function	6	circRNA9149(ASH1L);circRNA9639(N6AMT1)	2	152	111	9230	0.548904
GO:0010628	positive regulation of gene expression	biological_process	8	circRNA29605(ADAM19);ciRNA1282(ENSBTAG00000020935);ciRNA292(ENSBTAG00000004104)	3	152	174	9230	0.549585
GO:0000166	nucleotide binding	molecular_function	5	circRNA13493(RHEB);circRNA20460(ATP8A1);circRNA2191(PAPOLA);circRNA2535(PDE5A);circRNA26716(YTHDC2);circRNA3383(ORC4);circRNA4900(ENSBTAG00000010001);circRNA5456(ENSBTAG00000011626);circRNA5495(ENSBTAG00000000939);circRNA6220(TENT2);circRNA6642(AKT3);circRNA8074(MARK3);ciRNA2012(ENSBTAG00000046041);ciRNA826(ENSBTAG00000015036);ciRNA894(ENSBTAG00000047383)	15	152	916	9230	0.549703
GO:0005198	structural molecule activity	molecular_function	3	circRNA5388(ENSBTAG00000006667)	1	152	48	9230	0.550267
GO:0016779	nucleotidyltransferase activity	molecular_function	6	circRNA2191(PAPOLA)	1	152	49	9230	0.557712
GO:0003677	DNA binding	molecular_function	6	circRNA1615(GTF2E2);circRNA2467(NR3C1);circRNA27436(ENSBTAG00000004954);circRNA3383(ORC4);circRNA3881(TBPL1);circRNA4205(ENSBTAG00000019472);circRNA4469(ENSBTAG00000001920);circRNA8214(FLI1);circRNA9149(ASH1L);ciRNA1282(ENSBTAG00000020935);ciRNA292(ENSBTAG00000004104);ciRNA826(ENSBTAG00000015036)	12	152	738	9230	0.562341
GO:0051865	protein autoubiquitination	biological_process	12	circRNA9826(RNF13)	1	152	50	9230	0.565034
GO:0030433	ubiquitin-dependent ERAD pathway	biological_process	8	circRNA10043(UBE2J1)	1	152	50	9230	0.565034
GO:0043410	positive regulation of MAPK cascade	biological_process	11	circRNA14522(ENSBTAG00000006601)	1	152	50	9230	0.565034
GO:0005178	integrin binding	molecular_function	6	circRNA27346(ENSBTAG00000009665)	1	152	50	9230	0.565034
GO:0007605	sensory perception of sound	biological_process	8	circRNA2078(NIPBL)	1	152	50	9230	0.565034
GO:0016887	ATPase activity	molecular_function	9	circRNA5495(ENSBTAG00000000939);ciRNA2012(ENSBTAG00000046041);ciRNA894(ENSBTAG00000047383)	3	152	179	9230	0.5689
GO:0006413	translational initiation	biological_process	5	circRNA12168(ENSBTAG00000018862)	1	152	51	9230	0.572236
GO:0002039	p53 binding	molecular_function	5	ciRNA1282(ENSBTAG00000020935)	1	152	52	9230	0.57932
GO:0090263	positive regulation of canonical Wnt signaling pathway	biological_process	10	circRNA14780(USP34);circRNA422(USP34)	1	152	52	9230	0.57932
GO:0001726	ruffle	cellular_component	6	circRNA10755(ENSBTAG00000014172)	1	152	52	9230	0.57932
GO:0034976	response to endoplasmic reticulum stress	biological_process	6	circRNA15620(ENSBTAG00000009804)	1	152	53	9230	0.586287
GO:0030336	negative regulation of cell migration	biological_process	8	circRNA19308(ENSBTAG00000009852)	1	152	54	9230	0.593139
GO:0019900	kinase binding	molecular_function	6	circRNA2364(TOLLIP)	1	152	54	9230	0.593139
GO:0016323	basolateral plasma membrane	cellular_component	5	circRNA5388(ENSBTAG00000006667)	1	152	54	9230	0.593139
GO:0001525	angiogenesis	biological_process	5	ciRNA1282(ENSBTAG00000020935)	1	152	55	9230	0.599879
GO:0004888	transmembrane signaling receptor activity	molecular_function	5	circRNA19220(ENSBTAG00000021818)	1	152	55	9230	0.599879
GO:0055085	transmembrane transport	biological_process	6	circRNA10009(SLC16A10);circRNA8286(SLC12A2);ciRNA2012(ENSBTAG00000046041);ciRNA894(ENSBTAG00000047383)	4	152	252	9230	0.60003
GO:0000139	Golgi membrane	cellular_component	7	circRNA5260(ENSBTAG00000031171);circRNA5456(ENSBTAG00000011626);circRNA9826(RNF13)	3	152	188	9230	0.60237
GO:0003725	double-stranded RNA binding	molecular_function	7	ciRNA177(MBNL1)	1	152	56	9230	0.606507
GO:0098978	glutamatergic synapse	cellular_component	4	circRNA12470(NEDD4);circRNA4932(ENSBTAG00000013793)	2	152	124	9230	0.609398
GO:0016020	membrane	cellular_component	3	circRNA10009(SLC16A10);circRNA10043(UBE2J1);circRNA10586(ENSBTAG00000026993);circRNA10638(ENSBTAG00000007103);circRNA11953(ENSBTAG00000001030);circRNA11989(ENSBTAG00000005483);circRNA12470(NEDD4);circRNA13493(RHEB);circRNA13585(OSBPL9);circRNA14024(ENSBTAG00000007614);circRNA14522(ENSBTAG00000006601);circRNA1501(CD22);circRNA15158(LNPEP);circRNA16638(STIM2);circRNA18527(SPTA1);circRNA19220(ENSBTA…	39	152	2434	9230	0.610525
GO:0031982	vesicle	cellular_component	5	circRNA8181(PICALM)	1	152	57	9230	0.613027
GO:0005768	endosome	cellular_component	7	circRNA18912(ENSBTAG00000000676);circRNA5135(ENSBTAG00000012450);circRNA9826(RNF13)	3	152	191	9230	0.613144
GO:0051082	unfolded protein binding	molecular_function	5	ciRNA2057(ENSBTAG00000027789)	1	152	58	9230	0.619439
GO:0005783	endoplasmic reticulum	cellular_component	6	circRNA14522(ENSBTAG00000006601);circRNA15620(ENSBTAG00000009804);circRNA16638(STIM2);circRNA16764(CPED1);circRNA20460(ATP8A1);circRNA26716(YTHDC2);circRNA27512(ENSBTAG00000026283);circRNA4180(ENSBTAG00000017279);circRNA9826(RNF13)	9	152	579	9230	0.620142
GO:0005515	protein binding	molecular_function	4	circRNA10638(ENSBTAG00000007103);circRNA10754(ENSBTAG00000021343);circRNA11103(ENSBTAG00000001887);circRNA1153(AMBRA1);circRNA12470(NEDD4);circRNA1276(LRRCC1);circRNA13343(SPATS2);circRNA14024(ENSBTAG00000007614);circRNA14128(ENSBTAG00000031572);circRNA14489(ENSBTAG00000002329);circRNA1589(WDR11);circRNA16638(STIM2);circRNA18527(SPTA1);circRNA18735(BRWD1);circRNA19308(ENSBTAG00000009852);circRNA2…	33	152	2075	9230	0.62232
GO:0006470	protein dephosphorylation	biological_process	9	circRNA10382(ENSBTAG00000003825);circRNA11953(ENSBTAG00000001030)	2	152	127	9230	0.622458
GO:0000932	P-body	cellular_component	8	circRNA6890(CAPRIN1)	1	152	59	9230	0.625746
GO:0005813	centrosome	cellular_component	7	circRNA10523(ENSBTAG00000019781);circRNA1276(LRRCC1);circRNA14024(ENSBTAG00000007614);circRNA14128(ENSBTAG00000031572);circRNA17022(CEP44);circRNA17463(ENSBTAG00000020055);circRNA19197(ENSBTAG00000020055)	6	152	390	9230	0.625884
GO:0007155	cell adhesion	biological_process	4	circRNA10638(ENSBTAG00000007103);circRNA5556(ENSBTAG00000011578)	2	152	128	9230	0.626737
GO:0007283	spermatogenesis	biological_process	7	circRNA3881(TBPL1);ciRNA826(ENSBTAG00000015036)	2	152	129	9230	0.630978
GO:0007049	cell cycle	biological_process	4	circRNA2078(NIPBL);circRNA5388(ENSBTAG00000006667)	2	152	129	9230	0.630978
GO:0031098	stress-activated protein kinase signaling cascade	biological_process	6	circRNA2013(STK10)	1	152	60	9230	0.631949
GO:0005525	GTP binding	molecular_function	8	circRNA13493(RHEB);circRNA18784(HBS1L);circRNA4900(ENSBTAG00000010001)	3	152	198	9230	0.637522
GO:0000784	nuclear chromosome, telomeric region	cellular_component	8	circRNA3383(ORC4)	1	152	61	9230	0.63805
GO:0023014	signal transduction by protein phosphorylation	biological_process	10	circRNA2013(STK10)	1	152	61	9230	0.63805
GO:0006355	regulation of transcription, DNA-templated	biological_process	8	circRNA10814(ENSBTAG00000020312);circRNA2200(BCL11B);circRNA2467(NR3C1);circRNA4205(ENSBTAG00000019472);circRNA4255(ENSBTAG00000018019);circRNA8214(FLI1);ciRNA1282(ENSBTAG00000020935);ciRNA2073(ENSBTAG00000018488);ciRNA292(ENSBTAG00000004104)	9	152	588	9230	0.638716
GO:0008565	protein transporter activity	molecular_function	NA	circRNA27501(ENSBTAG00000021577)	1	152	62	9230	0.64405
GO:0005789	endoplasmic reticulum membrane	cellular_component	5	circRNA15620(ENSBTAG00000009804);circRNA27512(ENSBTAG00000026283);circRNA4180(ENSBTAG00000017279);circRNA9826(RNF13)	4	152	268	9230	0.648528
GO:0008152	metabolic process	biological_process	3	circRNA2535(PDE5A)	1	152	63	9230	0.649951
GO:0035335	peptidyl-tyrosine dephosphorylation	biological_process	10	circRNA10382(ENSBTAG00000003825)	1	152	63	9230	0.649951
GO:0019903	protein phosphatase binding	molecular_function	7	circRNA11953(ENSBTAG00000001030)	1	152	63	9230	0.649951
GO:0007166	cell surface receptor signaling pathway	biological_process	5	circRNA19220(ENSBTAG00000021818)	1	152	63	9230	0.649951
GO:0007229	integrin-mediated signaling pathway	biological_process	6	circRNA10638(ENSBTAG00000007103)	1	152	64	9230	0.655756
GO:0003774	motor activity	molecular_function	9	circRNA5495(ENSBTAG00000000939)	1	152	64	9230	0.655756
GO:0005681	spliceosomal complex	cellular_component	6	circRNA13493(RHEB)	1	152	64	9230	0.655756
GO:0046982	protein heterodimerization activity	molecular_function	6	circRNA18527(SPTA1);circRNA4463(ENSBTAG00000017354);ciRNA1282(ENSBTAG00000020935)	3	152	204	9230	0.657557
GO:0004197	cysteine-type endopeptidase activity	molecular_function	8	circRNA14780(USP34);circRNA422(USP34)	1	152	66	9230	0.667079
GO:0055037	recycling endosome	cellular_component	8	circRNA1501(CD22)	1	152	67	9230	0.672601
GO:0006954	inflammatory response	biological_process	6	circRNA2364(TOLLIP)	1	152	68	9230	0.678032
GO:0006629	lipid metabolic process	biological_process	5	circRNA11087(ENSBTAG00000008293);circRNA5677(GPCPD1)	2	152	143	9230	0.686478
GO:0018105	peptidyl-serine phosphorylation	biological_process	10	circRNA6642(AKT3);circRNA8074(MARK3)	2	152	143	9230	0.686478
GO:0003713	transcription coactivator activity	molecular_function	5	circRNA10814(ENSBTAG00000020312);ciRNA3301(ENSBTAG00000015894)	2	152	143	9230	0.686478
GO:0016605	PML body	cellular_component	8	circRNA4894(ENSBTAG00000007833)	1	152	70	9230	0.688627
GO:0006281	DNA repair	biological_process	8	circRNA4469(ENSBTAG00000001920);ciRNA826(ENSBTAG00000015036);ciRNA919(ENSBTAG00000005870)	3	152	215	9230	0.69221
GO:0072659	protein localization to plasma membrane	biological_process	8	circRNA5135(ENSBTAG00000012450)	1	152	71	9230	0.693794
GO:0005516	calmodulin binding	molecular_function	5	circRNA5388(ENSBTAG00000006667)	1	152	72	9230	0.698875
GO:0006974	cellular response to DNA damage stimulus	biological_process	6	circRNA2078(NIPBL);circRNA27814(STXBP4);circRNA4469(ENSBTAG00000001920);ciRNA919(ENSBTAG00000005870)	4	152	287	9230	0.70091
GO:0000790	nuclear chromatin	cellular_component	7	circRNA2078(NIPBL);ciRNA292(ENSBTAG00000004104)	2	152	149	9230	0.7081
GO:0004721	phosphoprotein phosphatase activity	molecular_function	8	circRNA10382(ENSBTAG00000003825)	1	152	75	9230	0.713623
GO:0003690	double-stranded DNA binding	molecular_function	7	ciRNA2073(ENSBTAG00000018488)	1	152	75	9230	0.713623
GO:0016791	phosphatase activity	molecular_function	7	circRNA10382(ENSBTAG00000003825)	1	152	75	9230	0.713623
GO:0005764	lysosome	cellular_component	8	circRNA27860(ANKRD27);circRNA9826(RNF13)	2	152	152	9230	0.71844
GO:0005856	cytoskeleton	cellular_component	6	circRNA14024(ENSBTAG00000007614);circRNA14036(ENSBTAG00000014392);circRNA27346(ENSBTAG00000009665);circRNA5388(ENSBTAG00000006667)	4	152	296	9230	0.723701
GO:0016192	vesicle-mediated transport	biological_process	6	circRNA3133(STXBP3);circRNA684(AP4E1)	2	152	154	9230	0.725162
GO:0002376	immune system process	biological_process	3	circRNA2364(TOLLIP)	1	152	78	9230	0.727653
GO:0000724	double-strand break repair via homologous recombination	biological_process	10	ciRNA826(ENSBTAG00000015036)	1	152	80	9230	0.736625
GO:0016746	transferase activity, transferring acyl groups	molecular_function	5	ciRNA310(ENSBTAG00000007784)	1	152	80	9230	0.736625
GO:0005765	lysosomal membrane	cellular_component	9	circRNA9826(RNF13)	1	152	81	9230	0.741
GO:0045087	innate immune response	biological_process	5	circRNA2364(TOLLIP)	1	152	82	9230	0.745303
GO:0016567	protein ubiquitination	biological_process	11	circRNA10043(UBE2J1);circRNA12470(NEDD4);circRNA2588(HERC6);circRNA4932(ENSBTAG00000013793)	4	152	306	9230	0.747502
GO:0001934	positive regulation of protein phosphorylation	biological_process	10	circRNA2418(FNIP1)	1	152	85	9230	0.757791
GO:0004386	helicase activity	molecular_function	9	circRNA26716(YTHDC2)	1	152	85	9230	0.757791
GO:0016021	integral component of membrane	cellular_component	5	circRNA10009(SLC16A10);circRNA10043(UBE2J1);circRNA10586(ENSBTAG00000026993);circRNA10638(ENSBTAG00000007103);circRNA11989(ENSBTAG00000005483);circRNA13585(OSBPL9);circRNA1501(CD22);circRNA15158(LNPEP);circRNA16638(STIM2);circRNA19220(ENSBTAG00000021818);circRNA20460(ATP8A1);circRNA27512(ENSBTAG00000026283);circRNA29605(ADAM19);circRNA3054(LMBR1);circRNA4180(ENSBTAG00000017279);circRNA4900(ENSBTA…	27	152	1819	9230	0.758119
GO:0043123	positive regulation of I-kappaB kinase/NF-kappaB signaling	biological_process	10	circRNA5456(ENSBTAG00000011626)	1	152	86	9230	0.761817
GO:0035556	intracellular signal transduction	biological_process	5	circRNA10754(ENSBTAG00000021343);circRNA14522(ENSBTAG00000006601);circRNA6642(AKT3);circRNA8074(MARK3)	4	152	313	9230	0.763221
GO:0051260	protein homooligomerization	biological_process	8	circRNA4469(ENSBTAG00000001920)	1	152	87	9230	0.765776
GO:0007030	Golgi organization	biological_process	6	circRNA10523(ENSBTAG00000019781)	1	152	87	9230	0.765776
GO:0000776	kinetochore	cellular_component	4	circRNA10523(ENSBTAG00000019781)	1	152	88	9230	0.76967
GO:0032147	activation of protein kinase activity	biological_process	12	circRNA2013(STK10)	1	152	88	9230	0.76967
GO:0045893	positive regulation of transcription, DNA-templated	biological_process	9	circRNA8181(PICALM);circRNA8214(FLI1);ciRNA1282(ENSBTAG00000020935);ciRNA292(ENSBTAG00000004104)	4	152	317	9230	0.771861
GO:0005887	integral component of plasma membrane	cellular_component	6	circRNA10009(SLC16A10);circRNA15158(LNPEP);circRNA4987(ENSBTAG00000010812)	3	152	245	9230	0.773277
GO:0005635	nuclear envelope	cellular_component	6	ciRNA919(ENSBTAG00000005870)	1	152	89	9230	0.773499
GO:0006915	apoptotic process	biological_process	6	circRNA18818(CAAP1);circRNA5260(ENSBTAG00000031171)	2	152	172	9230	0.779781
GO:0016311	dephosphorylation	biological_process	7	circRNA10382(ENSBTAG00000003825)	1	152	93	9230	0.788196
GO:0050821	protein stabilization	biological_process	6	circRNA27814(STXBP4)	1	152	98	9230	0.80524
GO:0015630	microtubule cytoskeleton	cellular_component	7	circRNA1589(WDR11)	1	152	98	9230	0.80524
GO:0016310	phosphorylation	biological_process	7	circRNA2364(TOLLIP);circRNA6642(AKT3);circRNA8074(MARK3);circRNA8911(CERK)	4	152	335	9230	0.807731
GO:0030496	midbody	cellular_component	4	circRNA5260(ENSBTAG00000031171)	1	152	101	9230	0.814805
GO:0007507	heart development	biological_process	6	circRNA2078(NIPBL)	1	152	102	9230	0.817889
GO:0007275	multicellular organism development	biological_process	4	circRNA5135(ENSBTAG00000012450)	1	152	102	9230	0.817889
GO:0005911	cell-cell junction	cellular_component	4	circRNA5135(ENSBTAG00000012450)	1	152	104	9230	0.823904
GO:0030335	positive regulation of cell migration	biological_process	8	circRNA20460(ATP8A1)	1	152	105	9230	0.826837
GO:0005622	intracellular	cellular_component	4	circRNA14032(ENSBTAG00000010718);circRNA27332(ENSBTAG00000010718);circRNA5135(ENSBTAG00000012450)	2	152	192	9230	0.829165
GO:0006897	endocytosis	biological_process	7	circRNA8181(PICALM)	1	152	106	9230	0.829721
GO:0016740	transferase activity	molecular_function	4	circRNA12470(NEDD4);circRNA2191(PAPOLA);circRNA2588(HERC6);circRNA4932(ENSBTAG00000013793);circRNA6220(TENT2);circRNA6642(AKT3);circRNA8074(MARK3);circRNA9149(ASH1L);circRNA9826(RNF13);ciRNA310(ENSBTAG00000007784)	10	152	783	9230	0.840932
GO:0031410	cytoplasmic vesicle	cellular_component	6	circRNA1589(WDR11);circRNA5260(ENSBTAG00000031171)	2	152	203	9230	0.851889
GO:0005102	signaling receptor binding	molecular_function	5	circRNA10814(ENSBTAG00000020312)	1	152	115	9230	0.853625
GO:0019899	enzyme binding	molecular_function	5	ciRNA1282(ENSBTAG00000020935);ciRNA3301(ENSBTAG00000015894)	2	152	206	9230	0.857593
GO:0001701	in utero embryonic development	biological_process	8	circRNA11774(ENSBTAG00000006396)	1	152	121	9230	0.867677
GO:0046777	protein autophosphorylation	biological_process	10	circRNA2013(STK10)	1	152	124	9230	0.874192
GO:0005925	focal adhesion	cellular_component	7	circRNA10523(ENSBTAG00000019781)	1	152	124	9230	0.874192
GO:0016477	cell migration	biological_process	6	circRNA5556(ENSBTAG00000011578)	1	152	124	9230	0.874192
GO:0016787	hydrolase activity	molecular_function	4	circRNA10382(ENSBTAG00000003825);circRNA13151(C29H11orf54);circRNA16839(ERI3);circRNA2535(PDE5A);circRNA26716(YTHDC2);circRNA4900(ENSBTAG00000010001);ciRNA288(ENSBTAG00000019944)	7	152	603	9230	0.875947
GO:0015031	protein transport	biological_process	9	circRNA14024(ENSBTAG00000007614);circRNA684(AP4E1)	2	152	220	9230	0.881662
GO:0005576	extracellular region	cellular_component	3	circRNA11774(ENSBTAG00000006396)	1	152	129	9230	0.884349
GO:0005815	microtubule organizing center	cellular_component	6	circRNA14024(ENSBTAG00000007614)	1	152	130	9230	0.886281
GO:0000977	RNA polymerase II regulatory region sequence-specific DNA binding	molecular_function	9	circRNA7842(RREB1)	1	152	133	9230	0.891885
GO:0044212	transcription regulatory region DNA binding	molecular_function	7	ciRNA292(ENSBTAG00000004104)	1	152	140	9230	0.903918
GO:0005874	microtubule	cellular_component	7	circRNA5495(ENSBTAG00000000939)	1	152	143	9230	0.908658
GO:0004674	protein serine/threonine kinase activity	molecular_function	8	circRNA2013(STK10);circRNA6642(AKT3);circRNA8074(MARK3)	3	152	333	9230	0.91632
GO:0016301	kinase activity	molecular_function	6	circRNA6642(AKT3);circRNA8074(MARK3);circRNA8911(CERK)	3	152	334	9230	0.917321
GO:0005654	nucleoplasm	cellular_component	6	circRNA10814(ENSBTAG00000020312);circRNA11103(ENSBTAG00000001887);circRNA13151(C29H11orf54);circRNA15598(ENSBTAG00000000115);circRNA1615(GTF2E2);circRNA2191(PAPOLA);circRNA2467(NR3C1);circRNA27346(ENSBTAG00000009665);circRNA27437(ENSBTAG00000008595);circRNA4205(ENSBTAG00000019472);circRNA4463(ENSBTAG00000017354);circRNA4894(ENSBTAG00000007833);circRNA626(BAHD1);circRNA628(KNL1);circRNA9149(ASH1L)…	19	152	1497	9230	0.917735
GO:0031965	nuclear membrane	cellular_component	5	circRNA9035(ZC3HC1)	1	152	155	9230	0.925406
GO:0008233	peptidase activity	molecular_function	5	ciRNA288(ENSBTAG00000019944)	1	152	161	9230	0.932597
GO:0005739	mitochondrion	cellular_component	6	circRNA1153(AMBRA1);circRNA4900(ENSBTAG00000010001);circRNA4902(ENSBTAG00000021174);circRNA5260(ENSBTAG00000031171);ciRNA315(ENSBTAG00000001257);ciRNA3301(ENSBTAG00000015894);ciRNA826(ENSBTAG00000015036)	7	152	707	9230	0.95211
GO:0005730	nucleolus	cellular_component	6	circRNA18735(BRWD1);circRNA3383(ORC4);circRNA5253(ENSBTAG00000014588);ciRNA315(ENSBTAG00000001257)	4	152	469	9230	0.954313
GO:0004672	protein kinase activity	molecular_function	7	circRNA14522(ENSBTAG00000006601);circRNA2013(STK10);circRNA6642(AKT3);circRNA8074(MARK3)	4	152	471	9230	0.955365
GO:0008284	positive regulation of cell population proliferation	biological_process	7	ciRNA292(ENSBTAG00000004104)	1	152	187	9230	0.956593
GO:0005615	extracellular space	cellular_component	4	circRNA11774(ENSBTAG00000006396)	1	152	187	9230	0.956593
GO:0003824	catalytic activity	molecular_function	3	circRNA2535(PDE5A);circRNA4902(ENSBTAG00000021174)	2	152	295	9230	0.95799
GO:0016491	oxidoreductase activity	molecular_function	4	circRNA27512(ENSBTAG00000026283)	1	152	213	9230	0.972082
GO:0006468	protein phosphorylation	biological_process	9	circRNA14522(ENSBTAG00000006601);circRNA2013(STK10);circRNA6642(AKT3);circRNA8074(MARK3)	4	152	532	9230	0.978529
GO:0042803	protein homodimerization activity	molecular_function	6	circRNA15254(TBC1D22A);circRNA2013(STK10)	2	152	409	9230	0.992148
GO:0055114	oxidation-reduction process	biological_process	4	circRNA27512(ENSBTAG00000026283)	1	152	297	9230	0.993351
GO:0042802	identical protein binding	molecular_function	5	circRNA2013(STK10)	1	152	578	9230	0.999951
