# Supplementary material for: Analysis of CircRNA Expression in Peripheral Blood of Holstein Cows in Response to Heat Stress
Source: Int J Mol Sci. 2023 Jun 15;24(12):10150. doi: 10.3390/ijms241210150 (PMC10299673; doi:10.3390/ijms241210150)
Supplement: Supplementary file 1 [file ijms-24-10150-s001.zip › Table S8 Sum1VSSpr2_KEGG_enrichment_Gene.xlsx]

## Sheet: Sheet1
pathway_id	pathway_name	Genes	S gene number	TS gene number	B gene number	TB gene number	pvalue
ko05231	Choline metabolism in cancer	circRNA11087(ENSBTAG00000008293);circRNA13493(RHEB);circRNA5677(GPCPD1);circRNA6642(AKT3);ciRNA1282(ENSBTAG00000020935)	5	62	76	3916	0.00659138
ko04140	Autophagy - animal	circRNA1153(AMBRA1);circRNA11953(ENSBTAG00000001030);circRNA13493(RHEB);circRNA5260(ENSBTAG00000031171);circRNA6642(AKT3);ciRNA1282(ENSBTAG00000020935)	6	62	115	3916	0.00906403
ko05202	Transcriptional misregulation in cancer	circRNA2200(BCL11B);circRNA2238(JMJD1C);circRNA4255(ENSBTAG00000018019);circRNA8214(FLI1);ciRNA2073(ENSBTAG00000018488);ciRNA292(ENSBTAG00000004104)	6	62	117	3916	0.00983154
ko04080	Neuroactive ligand-receptor interaction	circRNA2467(NR3C1);circRNA4205(ENSBTAG00000019472);circRNA4987(ENSBTAG00000010812)	3	62	30	3916	0.0113203
ko04919	Thyroid hormone signaling pathway	circRNA10009(SLC16A10);circRNA10814(ENSBTAG00000020312);circRNA13493(RHEB);circRNA6642(AKT3);ciRNA1282(ENSBTAG00000020935)	5	62	107	3916	0.026129
ko04914	Progesterone-mediated oocyte maturation	circRNA10869(ENSBTAG00000015450);circRNA12861(CPEB3);circRNA2013(STK10);circRNA6642(AKT3);circRNA7349(CPEB3)	4	62	78	3916	0.0339995
ko05169	Epstein-Barr virus infection	circRNA10638(ENSBTAG00000007103);circRNA12470(NEDD4);circRNA4932(ENSBTAG00000013793);circRNA5556(ENSBTAG00000011578);circRNA6642(AKT3);circRNA9621(IFNAR2)	6	62	160	3916	0.0394395
ko04630	Jak-STAT signaling pathway	circRNA11103(ENSBTAG00000001887);circRNA4894(ENSBTAG00000007833);circRNA6642(AKT3);circRNA9621(IFNAR2)	4	62	85	3916	0.0444975
ko04137	Mitophagy - animal	circRNA1153(AMBRA1);circRNA4900(ENSBTAG00000010001);ciRNA1282(ENSBTAG00000020935)	3	62	55	3916	0.0554235
ko04620	Toll-like receptor signaling pathway	circRNA2364(TOLLIP);circRNA6642(AKT3);circRNA9621(IFNAR2)	3	62	65	3916	0.0826955
ko04120	Ubiquitin mediated proteolysis	circRNA10043(UBE2J1);circRNA12470(NEDD4);circRNA4894(ENSBTAG00000007833);circRNA4932(ENSBTAG00000013793);ciRNA919(ENSBTAG00000005870)	5	62	151	3916	0.0891147
ko05230	Central carbon metabolism in cancer	circRNA6642(AKT3);ciRNA1282(ENSBTAG00000020935)	2	62	36	3916	0.110325
ko04144	Endocytosis	circRNA11103(ENSBTAG00000001887);circRNA12470(NEDD4);circRNA14489(ENSBTAG00000002329);circRNA27501(ENSBTAG00000021577);circRNA4932(ENSBTAG00000013793);circRNA5260(ENSBTAG00000031171)	6	62	209	3916	0.110868
ko03022	Basal transcription factors	circRNA1615(GTF2E2);circRNA3881(TBPL1)	2	62	37	3916	0.115484
ko04614	Renin-angiotensin system	circRNA15158(LNPEP)	1	62	8	3916	0.11996
ko03460	Fanconi anemia pathway	ciRNA826(ENSBTAG00000015036);ciRNA919(ENSBTAG00000005870)	2	62	46	3916	0.164315
ko04625	C-type lectin receptor signaling pathway	circRNA10754(ENSBTAG00000021343);circRNA14522(ENSBTAG00000006601);circRNA6642(AKT3)	3	62	89	3916	0.165829
ko00030	Pentose phosphate pathway	circRNA11774(ENSBTAG00000006396)	1	62	12	3916	0.174513
ko05205	Proteoglycans in cancer	circRNA10754(ENSBTAG00000021343);circRNA5556(ENSBTAG00000011578);circRNA6642(AKT3);ciRNA1282(ENSBTAG00000020935)	4	62	142	3916	0.186104
ko03450	Non-homologous end-joining	circRNA4386(ENSBTAG00000031041)	1	62	14	3916	0.200527
ko04530	Tight junction	circRNA12470(NEDD4);circRNA4932(ENSBTAG00000013793);circRNA5135(ENSBTAG00000012450)	3	62	104	3916	0.226666
ko04640	Hematopoietic cell lineage	circRNA1501(CD22);circRNA5556(ENSBTAG00000011578)	2	62	57	3916	0.227806
ko04350	TGF-beta signaling pathway	circRNA27501(ENSBTAG00000021577);circRNA5952(LTBP1)	2	62	59	3916	0.239582
ko04973	Carbohydrate digestion and absorption	circRNA6642(AKT3)	1	62	18	3916	0.25016
ko05211	Renal cell carcinoma	circRNA6642(AKT3);ciRNA1282(ENSBTAG00000020935)	2	62	62	3916	0.257306
ko04974	Protein digestion and absorption	circRNA10009(SLC16A10)	1	62	19	3916	0.262086
ko05150	Staphylococcus aureus infection	circRNA10638(ENSBTAG00000007103)	1	62	19	3916	0.262086
ko05152	Tuberculosis	circRNA10754(ENSBTAG00000021343);circRNA14522(ENSBTAG00000006601);circRNA6642(AKT3)	3	62	113	3916	0.265074
ko00564	Glycerophospholipid metabolism	circRNA11087(ENSBTAG00000008293);circRNA5677(GPCPD1)	2	62	65	3916	0.27506
ko04514	Cell adhesion molecules (CAMs)	circRNA10638(ENSBTAG00000007103);circRNA1501(CD22)	2	62	65	3916	0.27506
ko04915	Estrogen signaling pathway	circRNA10814(ENSBTAG00000020312);circRNA6642(AKT3)	2	62	67	3916	0.286893
ko04066	HIF-1 signaling pathway	circRNA6642(AKT3);ciRNA1282(ENSBTAG00000020935)	2	62	69	3916	0.29871
ko04150	mTOR signaling pathway	circRNA13493(RHEB);circRNA2418(FNIP1);circRNA6642(AKT3)	3	62	122	3916	0.304264
ko03015	mRNA surveillance pathway	circRNA18784(HBS1L);circRNA2191(PAPOLA)	2	62	71	3916	0.310501
ko00500	Starch and sucrose metabolism	circRNA11774(ENSBTAG00000006396)	1	62	24	3916	0.318976
ko04211	Longevity regulating pathway	circRNA13493(RHEB);circRNA6642(AKT3)	2	62	74	3916	0.328116
ko00010	Glycolysis / Gluconeogenesis	circRNA11774(ENSBTAG00000006396)	1	62	25	3916	0.329825
ko04650	Natural killer cell mediated cytotoxicity	circRNA10638(ENSBTAG00000007103);circRNA9621(IFNAR2)	2	62	76	3916	0.339799
ko04662	B cell receptor signaling pathway	circRNA1501(CD22);circRNA6642(AKT3)	2	62	76	3916	0.339799
ko04015	Rap1 signaling pathway	circRNA10638(ENSBTAG00000007103);circRNA5135(ENSBTAG00000012450);circRNA6642(AKT3)	3	62	131	3916	0.343762
ko05144	Malaria	circRNA10638(ENSBTAG00000007103)	1	62	27	3916	0.351015
ko04979	Cholesterol metabolism	circRNA4180(ENSBTAG00000017279)	1	62	28	3916	0.361361
ko04666	Fc gamma R-mediated phagocytosis	circRNA14489(ENSBTAG00000002329);circRNA6642(AKT3)	2	62	80	3916	0.362981
ko05167	Kaposi sarcoma-associated herpesvirus infection	circRNA6642(AKT3);circRNA9621(IFNAR2);ciRNA1282(ENSBTAG00000020935)	3	62	138	3916	0.374425
ko04923	Regulation of lipolysis in adipocytes	circRNA6642(AKT3)	1	62	30	3916	0.38157
ko05134	Legionellosis	circRNA18784(HBS1L)	1	62	33	3916	0.410708
ko00520	Amino sugar and nucleotide sugar metabolism	circRNA11774(ENSBTAG00000006396)	1	62	34	3916	0.420117
ko05165	Human papillomavirus infection	circRNA13493(RHEB);circRNA3881(TBPL1);circRNA6642(AKT3);circRNA9621(IFNAR2)	4	62	210	3916	0.427576
ko04020	Calcium signaling pathway	circRNA16638(STIM2);circRNA4987(ENSBTAG00000010812)	2	62	92	3916	0.430569
ko04152	AMPK signaling pathway	circRNA13493(RHEB);circRNA6642(AKT3)	2	62	93	3916	0.436042
ko05218	Melanoma	circRNA6642(AKT3)	1	62	36	3916	0.438494
ko00600	Sphingolipid metabolism	circRNA8911(CERK)	1	62	36	3916	0.438494
ko05416	Viral myocarditis	circRNA10638(ENSBTAG00000007103)	1	62	36	3916	0.438494
ko04072	Phospholipase D signaling pathway	circRNA13493(RHEB);circRNA6642(AKT3)	2	62	95	3916	0.446905
ko04910	Insulin signaling pathway	circRNA13493(RHEB);circRNA6642(AKT3)	2	62	95	3916	0.446905
ko04210	Apoptosis	circRNA18527(SPTA1);circRNA6642(AKT3)	2	62	95	3916	0.446905
ko05016	Huntington disease	circRNA3881(TBPL1);circRNA7726(ENSBTAG00000020802)	2	62	96	3916	0.452295
ko05323	Rheumatoid arthritis	circRNA10638(ENSBTAG00000007103)	1	62	39	3916	0.464991
ko05168	Herpes simplex virus 1 infection	circRNA13493(RHEB);circRNA6642(AKT3);circRNA9621(IFNAR2)	3	62	161	3916	0.472675
ko04114	Oocyte meiosis	circRNA10869(ENSBTAG00000015450);circRNA12861(CPEB3);circRNA7349(CPEB3)	2	62	100	3916	0.47356
ko05163	Human cytomegalovirus infection	circRNA10754(ENSBTAG00000021343);circRNA13493(RHEB);circRNA6642(AKT3)	3	62	162	3916	0.476811
ko05162	Measles	circRNA6642(AKT3);circRNA9621(IFNAR2)	2	62	102	3916	0.484011
ko04970	Salivary secretion	circRNA8286(SLC12A2)	1	62	42	3916	0.490256
ko04810	Regulation of actin cytoskeleton	circRNA10638(ENSBTAG00000007103);circRNA10754(ENSBTAG00000021343);circRNA21830(DIAPH3)	3	62	166	3916	0.49321
ko05160	Hepatitis C	circRNA6642(AKT3);circRNA9621(IFNAR2)	2	62	104	3916	0.494338
ko04611	Platelet activation	circRNA10754(ENSBTAG00000021343);circRNA6642(AKT3)	2	62	104	3916	0.494338
ko03440	Homologous recombination	ciRNA826(ENSBTAG00000015036)	1	62	43	3916	0.498414
ko04380	Osteoclast differentiation	circRNA6642(AKT3);circRNA9621(IFNAR2)	2	62	105	3916	0.499454
ko04022	cGMP-PKG signaling pathway	circRNA2535(PDE5A);circRNA6642(AKT3)	2	62	106	3916	0.504537
ko04370	VEGF signaling pathway	circRNA6642(AKT3)	1	62	44	3916	0.506444
ko04213	Longevity regulating pathway - multiple species	circRNA6642(AKT3)	1	62	44	3916	0.506444
ko04512	ECM-receptor interaction	circRNA5556(ENSBTAG00000011578)	1	62	44	3916	0.506444
ko04920	Adipocytokine signaling pathway	circRNA6642(AKT3)	1	62	48	3916	0.537316
ko05166	Human T-cell leukemia virus 1 infection	circRNA10638(ENSBTAG00000007103);circRNA3881(TBPL1);circRNA6642(AKT3)	3	62	179	3916	0.544748
ko01524	Platinum drug resistance	circRNA6642(AKT3)	1	62	50	3916	0.552032
ko05221	Acute myeloid leukemia	circRNA6642(AKT3)	1	62	50	3916	0.552032
ko05213	Endometrial cancer	circRNA6642(AKT3)	1	62	50	3916	0.552032
ko04917	Prolactin signaling pathway	circRNA6642(AKT3)	1	62	50	3916	0.552032
ko04115	p53 signaling pathway	circRNA2927(GTSE1)	1	62	51	3916	0.559216
ko05012	Parkinson disease	circRNA10043(UBE2J1)	1	62	51	3916	0.559216
ko05214	Glioma	circRNA6642(AKT3)	1	62	52	3916	0.566287
ko05164	Influenza A	circRNA6642(AKT3);circRNA9621(IFNAR2)	2	62	119	3916	0.567595
ko04714	Thermogenesis	circRNA13493(RHEB);ciRNA1785(ENSBTAG00000012968)	2	62	120	3916	0.572206
ko05223	Non-small cell lung cancer	circRNA6642(AKT3)	1	62	53	3916	0.573246
ko04972	Pancreatic secretion	circRNA8286(SLC12A2)	1	62	55	3916	0.586836
ko04664	Fc epsilon RI signaling pathway	circRNA6642(AKT3)	1	62	57	3916	0.600001
ko05222	Small cell lung cancer	circRNA6642(AKT3)	1	62	57	3916	0.600001
ko04014	Ras signaling pathway	circRNA14522(ENSBTAG00000006601);circRNA6642(AKT3)	2	62	129	3916	0.61214
ko01521	EGFR tyrosine kinase inhibitor resistance	circRNA6642(AKT3)	1	62	59	3916	0.612752
ko04151	PI3K-Akt signaling pathway	circRNA13493(RHEB);circRNA6642(AKT3);circRNA9621(IFNAR2)	3	62	201	3916	0.624891
ko00310	Lysine degradation	circRNA9149(ASH1L)	1	62	62	3916	0.631133
ko05220	Chronic myeloid leukemia	circRNA6642(AKT3)	1	62	62	3916	0.631133
ko01522	Endocrine resistance	circRNA6642(AKT3)	1	62	64	3916	0.642907
ko04218	Cellular senescence	circRNA13493(RHEB);circRNA6642(AKT3)	2	62	139	3916	0.653188
ko04725	Cholinergic synapse	circRNA6642(AKT3)	1	62	66	3916	0.654311
ko04928	Parathyroid hormone synthesis, secretion and action	ciRNA292(ENSBTAG00000004104)	1	62	66	3916	0.654311
ko04012	ErbB signaling pathway	circRNA6642(AKT3)	1	62	67	3916	0.659878
ko04922	Glucagon signaling pathway	circRNA6642(AKT3)	1	62	67	3916	0.659878
ko05212	Pancreatic cancer	circRNA6642(AKT3)	1	62	67	3916	0.659878
ko04933	AGE-RAGE signaling pathway in diabetic complications	circRNA6642(AKT3)	1	62	69	3916	0.670749
ko05203	Viral carcinogenesis	circRNA1615(GTF2E2);circRNA3881(TBPL1)	2	62	144	3916	0.672413
ko05215	Prostate cancer	circRNA6642(AKT3)	1	62	71	3916	0.681277
ko05224	Breast cancer	circRNA6642(AKT3)	1	62	71	3916	0.681277
ko00230	Purine metabolism	circRNA2535(PDE5A)	1	62	73	3916	0.691474
ko00562	Inositol phosphate metabolism	circRNA11953(ENSBTAG00000001030)	1	62	73	3916	0.691474
ko04060	Cytokine-cytokine receptor interaction	circRNA9621(IFNAR2)	1	62	73	3916	0.691474
ko05142	Chagas disease (American trypanosomiasis)	circRNA6642(AKT3)	1	62	74	3916	0.696452
ko05210	Colorectal cancer	circRNA6642(AKT3)	1	62	74	3916	0.696452
ko04270	Vascular smooth muscle contraction	circRNA10754(ENSBTAG00000021343)	1	62	75	3916	0.70135
ko05145	Toxoplasmosis	circRNA6642(AKT3)	1	62	75	3916	0.70135
ko04261	Adrenergic signaling in cardiomyocytes	circRNA6642(AKT3)	1	62	75	3916	0.70135
ko04926	Relaxin signaling pathway	circRNA6642(AKT3)	1	62	76	3916	0.706171
ko04550	Signaling pathways regulating pluripotency of stem cells	circRNA6642(AKT3)	1	62	79	3916	0.720178
ko04670	Leukocyte transendothelial migration	circRNA10638(ENSBTAG00000007103)	1	62	80	3916	0.7247
ko05226	Gastric cancer	circRNA6642(AKT3)	1	62	80	3916	0.7247
ko04931	Insulin resistance	circRNA6642(AKT3)	1	62	81	3916	0.72915
ko04932	Non-alcoholic fatty liver disease (NAFLD)	circRNA6642(AKT3)	1	62	83	3916	0.737837
ko04668	TNF signaling pathway	circRNA6642(AKT3)	1	62	85	3916	0.746251
ko05200	Pathways in cancer	circRNA10754(ENSBTAG00000021343);circRNA6642(AKT3);circRNA9621(IFNAR2);ciRNA1282(ENSBTAG00000020935)	4	62	315	3916	0.747099
ko04371	Apelin signaling pathway	circRNA6642(AKT3)	1	62	87	3916	0.754399
ko04728	Dopaminergic synapse	circRNA6642(AKT3)	1	62	87	3916	0.754399
ko05418	Fluid shear stress and atherosclerosis	circRNA6642(AKT3)	1	62	89	3916	0.762289
ko04070	Phosphatidylinositol signaling system	circRNA11953(ENSBTAG00000001030)	1	62	94	3916	0.78094
ko04142	Lysosome	circRNA684(AP4E1)	1	62	94	3916	0.78094
ko04660	T cell receptor signaling pathway	circRNA6642(AKT3)	1	62	95	3916	0.784494
ko04071	Sphingolipid signaling pathway	circRNA6642(AKT3)	1	62	97	3916	0.791432
ko04217	Necroptosis	circRNA9621(IFNAR2)	1	62	98	3916	0.794818
ko04068	FoxO signaling pathway	circRNA6642(AKT3)	1	62	103	3916	0.810953
ko04722	Neurotrophin signaling pathway	circRNA6642(AKT3)	1	62	103	3916	0.810953
ko04659	Th17 cell differentiation	ciRNA1282(ENSBTAG00000020935)	1	62	103	3916	0.810953
ko04010	MAPK signaling pathway	circRNA5135(ENSBTAG00000012450);circRNA6642(AKT3)	2	62	198	3916	0.829855
ko05225	Hepatocellular carcinoma	circRNA6642(AKT3)	1	62	110	3916	0.831464
ko04360	Axon guidance	circRNA10754(ENSBTAG00000021343)	1	62	111	3916	0.83421
ko04024	cAMP signaling pathway	circRNA6642(AKT3)	1	62	111	3916	0.83421
ko05206	MicroRNAs in cancer	circRNA5556(ENSBTAG00000011578)	1	62	122	3916	0.861652
ko04110	Cell cycle	circRNA3383(ORC4)	1	62	125	3916	0.868326
ko04062	Chemokine signaling pathway	circRNA6642(AKT3)	1	62	127	3916	0.872599
ko04621	NOD-like receptor signaling pathway	circRNA9621(IFNAR2)	1	62	130	3916	0.878753
ko05161	Hepatitis B	circRNA6642(AKT3)	1	62	134	3916	0.886505
ko04510	Focal adhesion	circRNA6642(AKT3)	1	62	144	3916	0.903815
ko04141	Protein processing in endoplasmic reticulum	circRNA10043(UBE2J1)	1	62	145	3916	0.905396
ko05170	Human immunodeficiency virus 1 infection	circRNA6642(AKT3)	1	62	159	3916	0.925022
