# Supplementary material for: Analysis of CircRNA Expression in Peripheral Blood of Holstein Cows in Response to Heat Stress
Source: Int J Mol Sci. 2023 Jun 15;24(12):10150. doi: 10.3390/ijms241210150 (PMC10299673; doi:10.3390/ijms241210150)
Supplement: Supplementary file 1 [file ijms-24-10150-s001.zip › Table S9.xlsx]

## Sheet: Feuil1
circRNA	chr	start	end	strand	exon Count	circType	isoformName	geneName	hosting gene type	flankIntron	gene Discription	GO	KEGG	EC	miRNA	Site Type	TargetScan_score	TargetScan_score_percentile	miranda_score	miranda_Energy
ciRNA1384	chr4	119468215	119486021	-	1	ciRNA	ENSBTAT00000077212	ENSBTAG00000005483	mRNA	chr4:119468214-119486021	extended synaptotagmin 2 [Source:VGNC Symbol;Acc:VGNC:28614]	GO:0005509(calcium ion binding);GO:0005544(calcium-dependent phospholipid binding);GO:0006869(lipid transport);GO:0008289(lipid binding);GO:0008429(phosphatidylethanolamine binding);GO:0016020(membrane);GO:0016021(integral component of membrane);GO:0031210(phosphatidylcholine binding);GO:0031227(intrinsic component of endoplasmic reticulum membrane);GO:0031234(extrinsic component of cytoplasmic s…	NA	NA	bta-miR-105a	m8	-0.177	81	153	-22.51
ciRNA1384	chr4	119468215	119486021	-	1	ciRNA	ENSBTAT00000077212	ENSBTAG00000005483	mRNA	chr4:119468214-119486021	extended synaptotagmin 2 [Source:VGNC Symbol;Acc:VGNC:28614]	GO:0005509(calcium ion binding);GO:0005544(calcium-dependent phospholipid binding);GO:0006869(lipid transport);GO:0008289(lipid binding);GO:0008429(phosphatidylethanolamine binding);GO:0016020(membrane);GO:0016021(integral component of membrane);GO:0031210(phosphatidylcholine binding);GO:0031227(intrinsic component of endoplasmic reticulum membrane);GO:0031234(extrinsic component of cytoplasmic s…	NA	NA	bta-miR-10a	8mer	-0.16325	84	159	-20.12
ciRNA1384	chr4	119468215	119486021	-	1	ciRNA	ENSBTAT00000077212	ENSBTAG00000005483	mRNA	chr4:119468214-119486021	extended synaptotagmin 2 [Source:VGNC Symbol;Acc:VGNC:28614]	GO:0005509(calcium ion binding);GO:0005544(calcium-dependent phospholipid binding);GO:0006869(lipid transport);GO:0008289(lipid binding);GO:0008429(phosphatidylethanolamine binding);GO:0016020(membrane);GO:0016021(integral component of membrane);GO:0031210(phosphatidylcholine binding);GO:0031227(intrinsic component of endoplasmic reticulum membrane);GO:0031234(extrinsic component of cytoplasmic s…	NA	NA	bta-miR-10b	8mer	-0.16325	84	167	-24.21
ciRNA1384	chr4	119468215	119486021	-	1	ciRNA	ENSBTAT00000077212	ENSBTAG00000005483	mRNA	chr4:119468214-119486021	extended synaptotagmin 2 [Source:VGNC Symbol;Acc:VGNC:28614]	GO:0005509(calcium ion binding);GO:0005544(calcium-dependent phospholipid binding);GO:0006869(lipid transport);GO:0008289(lipid binding);GO:0008429(phosphatidylethanolamine binding);GO:0016020(membrane);GO:0016021(integral component of membrane);GO:0031210(phosphatidylcholine binding);GO:0031227(intrinsic component of endoplasmic reticulum membrane);GO:0031234(extrinsic component of cytoplasmic s…	NA	NA	bta-miR-125a	8mer	-0.2603	95	157	-32.3
ciRNA1384	chr4	119468215	119486021	-	1	ciRNA	ENSBTAT00000077212	ENSBTAG00000005483	mRNA	chr4:119468214-119486021	extended synaptotagmin 2 [Source:VGNC Symbol;Acc:VGNC:28614]	GO:0005509(calcium ion binding);GO:0005544(calcium-dependent phospholipid binding);GO:0006869(lipid transport);GO:0008289(lipid binding);GO:0008429(phosphatidylethanolamine binding);GO:0016020(membrane);GO:0016021(integral component of membrane);GO:0031210(phosphatidylcholine binding);GO:0031227(intrinsic component of endoplasmic reticulum membrane);GO:0031234(extrinsic component of cytoplasmic s…	NA	NA	bta-miR-125b	8mer	-0.25825	95	163	-30.2
ciRNA1384	chr4	119468215	119486021	-	1	ciRNA	ENSBTAT00000077212	ENSBTAG00000005483	mRNA	chr4:119468214-119486021	extended synaptotagmin 2 [Source:VGNC Symbol;Acc:VGNC:28614]	GO:0005509(calcium ion binding);GO:0005544(calcium-dependent phospholipid binding);GO:0006869(lipid transport);GO:0008289(lipid binding);GO:0008429(phosphatidylethanolamine binding);GO:0016020(membrane);GO:0016021(integral component of membrane);GO:0031210(phosphatidylcholine binding);GO:0031227(intrinsic component of endoplasmic reticulum membrane);GO:0031234(extrinsic component of cytoplasmic s…	NA	NA	bta-miR-134	8mer	-0.1462	80	152	-21.61
ciRNA1384	chr4	119468215	119486021	-	1	ciRNA	ENSBTAT00000077212	ENSBTAG00000005483	mRNA	chr4:119468214-119486021	extended synaptotagmin 2 [Source:VGNC Symbol;Acc:VGNC:28614]	GO:0005509(calcium ion binding);GO:0005544(calcium-dependent phospholipid binding);GO:0006869(lipid transport);GO:0008289(lipid binding);GO:0008429(phosphatidylethanolamine binding);GO:0016020(membrane);GO:0016021(integral component of membrane);GO:0031210(phosphatidylcholine binding);GO:0031227(intrinsic component of endoplasmic reticulum membrane);GO:0031234(extrinsic component of cytoplasmic s…	NA	NA	bta-miR-139	1a	-0.05885	51	156	-23.02
ciRNA1384	chr4	119468215	119486021	-	1	ciRNA	ENSBTAT00000077212	ENSBTAG00000005483	mRNA	chr4:119468214-119486021	extended synaptotagmin 2 [Source:VGNC Symbol;Acc:VGNC:28614]	GO:0005509(calcium ion binding);GO:0005544(calcium-dependent phospholipid binding);GO:0006869(lipid transport);GO:0008289(lipid binding);GO:0008429(phosphatidylethanolamine binding);GO:0016020(membrane);GO:0016021(integral component of membrane);GO:0031210(phosphatidylcholine binding);GO:0031227(intrinsic component of endoplasmic reticulum membrane);GO:0031234(extrinsic component of cytoplasmic s…	NA	NA	bta-miR-140	m8	-0.169	84	166	-27
ciRNA1384	chr4	119468215	119486021	-	1	ciRNA	ENSBTAT00000077212	ENSBTAG00000005483	mRNA	chr4:119468214-119486021	extended synaptotagmin 2 [Source:VGNC Symbol;Acc:VGNC:28614]	GO:0005509(calcium ion binding);GO:0005544(calcium-dependent phospholipid binding);GO:0006869(lipid transport);GO:0008289(lipid binding);GO:0008429(phosphatidylethanolamine binding);GO:0016020(membrane);GO:0016021(integral component of membrane);GO:0031210(phosphatidylcholine binding);GO:0031227(intrinsic component of endoplasmic reticulum membrane);GO:0031234(extrinsic component of cytoplasmic s…	NA	NA	bta-miR-150	8mer	-0.1282	74	156	-22.22
ciRNA1384	chr4	119468215	119486021	-	1	ciRNA	ENSBTAT00000077212	ENSBTAG00000005483	mRNA	chr4:119468214-119486021	extended synaptotagmin 2 [Source:VGNC Symbol;Acc:VGNC:28614]	GO:0005509(calcium ion binding);GO:0005544(calcium-dependent phospholipid binding);GO:0006869(lipid transport);GO:0008289(lipid binding);GO:0008429(phosphatidylethanolamine binding);GO:0016020(membrane);GO:0016021(integral component of membrane);GO:0031210(phosphatidylcholine binding);GO:0031227(intrinsic component of endoplasmic reticulum membrane);GO:0031234(extrinsic component of cytoplasmic s…	NA	NA	bta-miR-152	1a	-0.1133	64	163	-21.99
ciRNA1384	chr4	119468215	119486021	-	1	ciRNA	ENSBTAT00000077212	ENSBTAG00000005483	mRNA	chr4:119468214-119486021	extended synaptotagmin 2 [Source:VGNC Symbol;Acc:VGNC:28614]	GO:0005509(calcium ion binding);GO:0005544(calcium-dependent phospholipid binding);GO:0006869(lipid transport);GO:0008289(lipid binding);GO:0008429(phosphatidylethanolamine binding);GO:0016020(membrane);GO:0016021(integral component of membrane);GO:0031210(phosphatidylcholine binding);GO:0031227(intrinsic component of endoplasmic reticulum membrane);GO:0031234(extrinsic component of cytoplasmic s…	NA	NA	bta-miR-17-3p	m8	-0.052	50	145	-21.5
ciRNA1384	chr4	119468215	119486021	-	1	ciRNA	ENSBTAT00000077212	ENSBTAG00000005483	mRNA	chr4:119468214-119486021	extended synaptotagmin 2 [Source:VGNC Symbol;Acc:VGNC:28614]	GO:0005509(calcium ion binding);GO:0005544(calcium-dependent phospholipid binding);GO:0006869(lipid transport);GO:0008289(lipid binding);GO:0008429(phosphatidylethanolamine binding);GO:0016020(membrane);GO:0016021(integral component of membrane);GO:0031210(phosphatidylcholine binding);GO:0031227(intrinsic component of endoplasmic reticulum membrane);GO:0031234(extrinsic component of cytoplasmic s…	NA	NA	bta-miR-181a	m8	-0.139	68	166	-20.99
ciRNA1384	chr4	119468215	119486021	-	1	ciRNA	ENSBTAT00000077212	ENSBTAG00000005483	mRNA	chr4:119468214-119486021	extended synaptotagmin 2 [Source:VGNC Symbol;Acc:VGNC:28614]	GO:0005509(calcium ion binding);GO:0005544(calcium-dependent phospholipid binding);GO:0006869(lipid transport);GO:0008289(lipid binding);GO:0008429(phosphatidylethanolamine binding);GO:0016020(membrane);GO:0016021(integral component of membrane);GO:0031210(phosphatidylcholine binding);GO:0031227(intrinsic component of endoplasmic reticulum membrane);GO:0031234(extrinsic component of cytoplasmic s…	NA	NA	bta-miR-181d	m8	-0.1235	63	159	-21.27
ciRNA1384	chr4	119468215	119486021	-	1	ciRNA	ENSBTAT00000077212	ENSBTAG00000005483	mRNA	chr4:119468214-119486021	extended synaptotagmin 2 [Source:VGNC Symbol;Acc:VGNC:28614]	GO:0005509(calcium ion binding);GO:0005544(calcium-dependent phospholipid binding);GO:0006869(lipid transport);GO:0008289(lipid binding);GO:0008429(phosphatidylethanolamine binding);GO:0016020(membrane);GO:0016021(integral component of membrane);GO:0031210(phosphatidylcholine binding);GO:0031227(intrinsic component of endoplasmic reticulum membrane);GO:0031234(extrinsic component of cytoplasmic s…	NA	NA	bta-miR-182	1a	-0.15975	73	150	-27.13
ciRNA1384	chr4	119468215	119486021	-	1	ciRNA	ENSBTAT00000077212	ENSBTAG00000005483	mRNA	chr4:119468214-119486021	extended synaptotagmin 2 [Source:VGNC Symbol;Acc:VGNC:28614]	GO:0005509(calcium ion binding);GO:0005544(calcium-dependent phospholipid binding);GO:0006869(lipid transport);GO:0008289(lipid binding);GO:0008429(phosphatidylethanolamine binding);GO:0016020(membrane);GO:0016021(integral component of membrane);GO:0031210(phosphatidylcholine binding);GO:0031227(intrinsic component of endoplasmic reticulum membrane);GO:0031234(extrinsic component of cytoplasmic s…	NA	NA	bta-miR-184	m8	-0.1385	87	148	-21.76
ciRNA1384	chr4	119468215	119486021	-	1	ciRNA	ENSBTAT00000077212	ENSBTAG00000005483	mRNA	chr4:119468214-119486021	extended synaptotagmin 2 [Source:VGNC Symbol;Acc:VGNC:28614]	GO:0005509(calcium ion binding);GO:0005544(calcium-dependent phospholipid binding);GO:0006869(lipid transport);GO:0008289(lipid binding);GO:0008429(phosphatidylethanolamine binding);GO:0016020(membrane);GO:0016021(integral component of membrane);GO:0031210(phosphatidylcholine binding);GO:0031227(intrinsic component of endoplasmic reticulum membrane);GO:0031234(extrinsic component of cytoplasmic s…	NA	NA	bta-miR-185	m8	-0.091	58	146	-21.61
ciRNA1384	chr4	119468215	119486021	-	1	ciRNA	ENSBTAT00000077212	ENSBTAG00000005483	mRNA	chr4:119468214-119486021	extended synaptotagmin 2 [Source:VGNC Symbol;Acc:VGNC:28614]	GO:0005509(calcium ion binding);GO:0005544(calcium-dependent phospholipid binding);GO:0006869(lipid transport);GO:0008289(lipid binding);GO:0008429(phosphatidylethanolamine binding);GO:0016020(membrane);GO:0016021(integral component of membrane);GO:0031210(phosphatidylcholine binding);GO:0031227(intrinsic component of endoplasmic reticulum membrane);GO:0031234(extrinsic component of cytoplasmic s…	NA	NA	bta-miR-193a-3p	m8	-0.18	84	157	-21.96
ciRNA1384	chr4	119468215	119486021	-	1	ciRNA	ENSBTAT00000077212	ENSBTAG00000005483	mRNA	chr4:119468214-119486021	extended synaptotagmin 2 [Source:VGNC Symbol;Acc:VGNC:28614]	GO:0005509(calcium ion binding);GO:0005544(calcium-dependent phospholipid binding);GO:0006869(lipid transport);GO:0008289(lipid binding);GO:0008429(phosphatidylethanolamine binding);GO:0016020(membrane);GO:0016021(integral component of membrane);GO:0031210(phosphatidylcholine binding);GO:0031227(intrinsic component of endoplasmic reticulum membrane);GO:0031234(extrinsic component of cytoplasmic s…	NA	NA	bta-miR-193b	m8	-0.18	84	157	-20.26
ciRNA1384	chr4	119468215	119486021	-	1	ciRNA	ENSBTAT00000077212	ENSBTAG00000005483	mRNA	chr4:119468214-119486021	extended synaptotagmin 2 [Source:VGNC Symbol;Acc:VGNC:28614]	GO:0005509(calcium ion binding);GO:0005544(calcium-dependent phospholipid binding);GO:0006869(lipid transport);GO:0008289(lipid binding);GO:0008429(phosphatidylethanolamine binding);GO:0016020(membrane);GO:0016021(integral component of membrane);GO:0031210(phosphatidylcholine binding);GO:0031227(intrinsic component of endoplasmic reticulum membrane);GO:0031234(extrinsic component of cytoplasmic s…	NA	NA	bta-miR-195	8mer	-0.13635	76	156	-20.58
ciRNA1384	chr4	119468215	119486021	-	1	ciRNA	ENSBTAT00000077212	ENSBTAG00000005483	mRNA	chr4:119468214-119486021	extended synaptotagmin 2 [Source:VGNC Symbol;Acc:VGNC:28614]	GO:0005509(calcium ion binding);GO:0005544(calcium-dependent phospholipid binding);GO:0006869(lipid transport);GO:0008289(lipid binding);GO:0008429(phosphatidylethanolamine binding);GO:0016020(membrane);GO:0016021(integral component of membrane);GO:0031210(phosphatidylcholine binding);GO:0031227(intrinsic component of endoplasmic reticulum membrane);GO:0031234(extrinsic component of cytoplasmic s…	NA	NA	bta-miR-199a-5p	1a	-0.07575	50	155	-22.17
ciRNA1384	chr4	119468215	119486021	-	1	ciRNA	ENSBTAT00000077212	ENSBTAG00000005483	mRNA	chr4:119468214-119486021	extended synaptotagmin 2 [Source:VGNC Symbol;Acc:VGNC:28614]	GO:0005509(calcium ion binding);GO:0005544(calcium-dependent phospholipid binding);GO:0006869(lipid transport);GO:0008289(lipid binding);GO:0008429(phosphatidylethanolamine binding);GO:0016020(membrane);GO:0016021(integral component of membrane);GO:0031210(phosphatidylcholine binding);GO:0031227(intrinsic component of endoplasmic reticulum membrane);GO:0031234(extrinsic component of cytoplasmic s…	NA	NA	bta-miR-19b	8mer	-0.20225	81	167	-21.35
ciRNA1384	chr4	119468215	119486021	-	1	ciRNA	ENSBTAT00000077212	ENSBTAG00000005483	mRNA	chr4:119468214-119486021	extended synaptotagmin 2 [Source:VGNC Symbol;Acc:VGNC:28614]	GO:0005509(calcium ion binding);GO:0005544(calcium-dependent phospholipid binding);GO:0006869(lipid transport);GO:0008289(lipid binding);GO:0008429(phosphatidylethanolamine binding);GO:0016020(membrane);GO:0016021(integral component of membrane);GO:0031210(phosphatidylcholine binding);GO:0031227(intrinsic component of endoplasmic reticulum membrane);GO:0031234(extrinsic component of cytoplasmic s…	NA	NA	bta-miR-204	8mer	-0.1192	65	151	-28.24
ciRNA1384	chr4	119468215	119486021	-	1	ciRNA	ENSBTAT00000077212	ENSBTAG00000005483	mRNA	chr4:119468214-119486021	extended synaptotagmin 2 [Source:VGNC Symbol;Acc:VGNC:28614]	GO:0005509(calcium ion binding);GO:0005544(calcium-dependent phospholipid binding);GO:0006869(lipid transport);GO:0008289(lipid binding);GO:0008429(phosphatidylethanolamine binding);GO:0016020(membrane);GO:0016021(integral component of membrane);GO:0031210(phosphatidylcholine binding);GO:0031227(intrinsic component of endoplasmic reticulum membrane);GO:0031234(extrinsic component of cytoplasmic s…	NA	NA	bta-miR-21-3p	1a	-0.15665	81	153	-26.74
ciRNA1384	chr4	119468215	119486021	-	1	ciRNA	ENSBTAT00000077212	ENSBTAG00000005483	mRNA	chr4:119468214-119486021	extended synaptotagmin 2 [Source:VGNC Symbol;Acc:VGNC:28614]	GO:0005509(calcium ion binding);GO:0005544(calcium-dependent phospholipid binding);GO:0006869(lipid transport);GO:0008289(lipid binding);GO:0008429(phosphatidylethanolamine binding);GO:0016020(membrane);GO:0016021(integral component of membrane);GO:0031210(phosphatidylcholine binding);GO:0031227(intrinsic component of endoplasmic reticulum membrane);GO:0031234(extrinsic component of cytoplasmic s…	NA	NA	bta-miR-210	8mer	-0.0612	57	151	-24.05
ciRNA1384	chr4	119468215	119486021	-	1	ciRNA	ENSBTAT00000077212	ENSBTAG00000005483	mRNA	chr4:119468214-119486021	extended synaptotagmin 2 [Source:VGNC Symbol;Acc:VGNC:28614]	GO:0005509(calcium ion binding);GO:0005544(calcium-dependent phospholipid binding);GO:0006869(lipid transport);GO:0008289(lipid binding);GO:0008429(phosphatidylethanolamine binding);GO:0016020(membrane);GO:0016021(integral component of membrane);GO:0031210(phosphatidylcholine binding);GO:0031227(intrinsic component of endoplasmic reticulum membrane);GO:0031234(extrinsic component of cytoplasmic s…	NA	NA	bta-miR-211	8mer	-0.12125	65	151	-23.79
ciRNA1384	chr4	119468215	119486021	-	1	ciRNA	ENSBTAT00000077212	ENSBTAG00000005483	mRNA	chr4:119468214-119486021	extended synaptotagmin 2 [Source:VGNC Symbol;Acc:VGNC:28614]	GO:0005509(calcium ion binding);GO:0005544(calcium-dependent phospholipid binding);GO:0006869(lipid transport);GO:0008289(lipid binding);GO:0008429(phosphatidylethanolamine binding);GO:0016020(membrane);GO:0016021(integral component of membrane);GO:0031210(phosphatidylcholine binding);GO:0031227(intrinsic component of endoplasmic reticulum membrane);GO:0031234(extrinsic component of cytoplasmic s…	NA	NA	bta-miR-216b	m8	-0.131	58	159	-22.57
ciRNA1384	chr4	119468215	119486021	-	1	ciRNA	ENSBTAT00000077212	ENSBTAG00000005483	mRNA	chr4:119468214-119486021	extended synaptotagmin 2 [Source:VGNC Symbol;Acc:VGNC:28614]	GO:0005509(calcium ion binding);GO:0005544(calcium-dependent phospholipid binding);GO:0006869(lipid transport);GO:0008289(lipid binding);GO:0008429(phosphatidylethanolamine binding);GO:0016020(membrane);GO:0016021(integral component of membrane);GO:0031210(phosphatidylcholine binding);GO:0031227(intrinsic component of endoplasmic reticulum membrane);GO:0031234(extrinsic component of cytoplasmic s…	NA	NA	bta-miR-217	8mer	-0.23135	90	145	-23.32
ciRNA1384	chr4	119468215	119486021	-	1	ciRNA	ENSBTAT00000077212	ENSBTAG00000005483	mRNA	chr4:119468214-119486021	extended synaptotagmin 2 [Source:VGNC Symbol;Acc:VGNC:28614]	GO:0005509(calcium ion binding);GO:0005544(calcium-dependent phospholipid binding);GO:0006869(lipid transport);GO:0008289(lipid binding);GO:0008429(phosphatidylethanolamine binding);GO:0016020(membrane);GO:0016021(integral component of membrane);GO:0031210(phosphatidylcholine binding);GO:0031227(intrinsic component of endoplasmic reticulum membrane);GO:0031234(extrinsic component of cytoplasmic s…	NA	NA	bta-miR-23a	1a	-0.09465	51	153	-21.41
ciRNA1384	chr4	119468215	119486021	-	1	ciRNA	ENSBTAT00000077212	ENSBTAG00000005483	mRNA	chr4:119468214-119486021	extended synaptotagmin 2 [Source:VGNC Symbol;Acc:VGNC:28614]	GO:0005509(calcium ion binding);GO:0005544(calcium-dependent phospholipid binding);GO:0006869(lipid transport);GO:0008289(lipid binding);GO:0008429(phosphatidylethanolamine binding);GO:0016020(membrane);GO:0016021(integral component of membrane);GO:0031210(phosphatidylcholine binding);GO:0031227(intrinsic component of endoplasmic reticulum membrane);GO:0031234(extrinsic component of cytoplasmic s…	NA	NA	bta-miR-23b-3p	1a	-0.09465	52	153	-21.41
ciRNA1384	chr4	119468215	119486021	-	1	ciRNA	ENSBTAT00000077212	ENSBTAG00000005483	mRNA	chr4:119468214-119486021	extended synaptotagmin 2 [Source:VGNC Symbol;Acc:VGNC:28614]	GO:0005509(calcium ion binding);GO:0005544(calcium-dependent phospholipid binding);GO:0006869(lipid transport);GO:0008289(lipid binding);GO:0008429(phosphatidylethanolamine binding);GO:0016020(membrane);GO:0016021(integral component of membrane);GO:0031210(phosphatidylcholine binding);GO:0031227(intrinsic component of endoplasmic reticulum membrane);GO:0031234(extrinsic component of cytoplasmic s…	NA	NA	bta-miR-23b-5p	1a	-0.10065	62	148	-24.71
ciRNA1384	chr4	119468215	119486021	-	1	ciRNA	ENSBTAT00000077212	ENSBTAG00000005483	mRNA	chr4:119468214-119486021	extended synaptotagmin 2 [Source:VGNC Symbol;Acc:VGNC:28614]	GO:0005509(calcium ion binding);GO:0005544(calcium-dependent phospholipid binding);GO:0006869(lipid transport);GO:0008289(lipid binding);GO:0008429(phosphatidylethanolamine binding);GO:0016020(membrane);GO:0016021(integral component of membrane);GO:0031210(phosphatidylcholine binding);GO:0031227(intrinsic component of endoplasmic reticulum membrane);GO:0031234(extrinsic component of cytoplasmic s…	NA	NA	bta-miR-24-3p	8mer	-0.1042	56	160	-23.85
ciRNA1384	chr4	119468215	119486021	-	1	ciRNA	ENSBTAT00000077212	ENSBTAG00000005483	mRNA	chr4:119468214-119486021	extended synaptotagmin 2 [Source:VGNC Symbol;Acc:VGNC:28614]	GO:0005509(calcium ion binding);GO:0005544(calcium-dependent phospholipid binding);GO:0006869(lipid transport);GO:0008289(lipid binding);GO:0008429(phosphatidylethanolamine binding);GO:0016020(membrane);GO:0016021(integral component of membrane);GO:0031210(phosphatidylcholine binding);GO:0031227(intrinsic component of endoplasmic reticulum membrane);GO:0031234(extrinsic component of cytoplasmic s…	NA	NA	bta-miR-25	m8	-0.1385	70	152	-21.83
ciRNA1384	chr4	119468215	119486021	-	1	ciRNA	ENSBTAT00000077212	ENSBTAG00000005483	mRNA	chr4:119468214-119486021	extended synaptotagmin 2 [Source:VGNC Symbol;Acc:VGNC:28614]	GO:0005509(calcium ion binding);GO:0005544(calcium-dependent phospholipid binding);GO:0006869(lipid transport);GO:0008289(lipid binding);GO:0008429(phosphatidylethanolamine binding);GO:0016020(membrane);GO:0016021(integral component of membrane);GO:0031210(phosphatidylcholine binding);GO:0031227(intrinsic component of endoplasmic reticulum membrane);GO:0031234(extrinsic component of cytoplasmic s…	NA	NA	bta-miR-27a-3p	m8	-0.1365	72	148	-22.9
ciRNA1384	chr4	119468215	119486021	-	1	ciRNA	ENSBTAT00000077212	ENSBTAG00000005483	mRNA	chr4:119468214-119486021	extended synaptotagmin 2 [Source:VGNC Symbol;Acc:VGNC:28614]	GO:0005509(calcium ion binding);GO:0005544(calcium-dependent phospholipid binding);GO:0006869(lipid transport);GO:0008289(lipid binding);GO:0008429(phosphatidylethanolamine binding);GO:0016020(membrane);GO:0016021(integral component of membrane);GO:0031210(phosphatidylcholine binding);GO:0031227(intrinsic component of endoplasmic reticulum membrane);GO:0031234(extrinsic component of cytoplasmic s…	NA	NA	bta-miR-27b	m8	-0.121	66	148	-21.92
ciRNA1384	chr4	119468215	119486021	-	1	ciRNA	ENSBTAT00000077212	ENSBTAG00000005483	mRNA	chr4:119468214-119486021	extended synaptotagmin 2 [Source:VGNC Symbol;Acc:VGNC:28614]	GO:0005509(calcium ion binding);GO:0005544(calcium-dependent phospholipid binding);GO:0006869(lipid transport);GO:0008289(lipid binding);GO:0008429(phosphatidylethanolamine binding);GO:0016020(membrane);GO:0016021(integral component of membrane);GO:0031210(phosphatidylcholine binding);GO:0031227(intrinsic component of endoplasmic reticulum membrane);GO:0031234(extrinsic component of cytoplasmic s…	NA	NA	bta-miR-30b-3p	1a	-0.04865	50	148	-23.3
ciRNA1384	chr4	119468215	119486021	-	1	ciRNA	ENSBTAT00000077212	ENSBTAG00000005483	mRNA	chr4:119468214-119486021	extended synaptotagmin 2 [Source:VGNC Symbol;Acc:VGNC:28614]	GO:0005509(calcium ion binding);GO:0005544(calcium-dependent phospholipid binding);GO:0006869(lipid transport);GO:0008289(lipid binding);GO:0008429(phosphatidylethanolamine binding);GO:0016020(membrane);GO:0016021(integral component of membrane);GO:0031210(phosphatidylcholine binding);GO:0031227(intrinsic component of endoplasmic reticulum membrane);GO:0031234(extrinsic component of cytoplasmic s…	NA	NA	bta-miR-320a	m8	-0.196	87	147	-21.76
ciRNA1384	chr4	119468215	119486021	-	1	ciRNA	ENSBTAT00000077212	ENSBTAG00000005483	mRNA	chr4:119468214-119486021	extended synaptotagmin 2 [Source:VGNC Symbol;Acc:VGNC:28614]	GO:0005509(calcium ion binding);GO:0005544(calcium-dependent phospholipid binding);GO:0006869(lipid transport);GO:0008289(lipid binding);GO:0008429(phosphatidylethanolamine binding);GO:0016020(membrane);GO:0016021(integral component of membrane);GO:0031210(phosphatidylcholine binding);GO:0031227(intrinsic component of endoplasmic reticulum membrane);GO:0031234(extrinsic component of cytoplasmic s…	NA	NA	bta-miR-342	1a	-0.2323	95	152	-25.38
ciRNA1384	chr4	119468215	119486021	-	1	ciRNA	ENSBTAT00000077212	ENSBTAG00000005483	mRNA	chr4:119468214-119486021	extended synaptotagmin 2 [Source:VGNC Symbol;Acc:VGNC:28614]	GO:0005509(calcium ion binding);GO:0005544(calcium-dependent phospholipid binding);GO:0006869(lipid transport);GO:0008289(lipid binding);GO:0008429(phosphatidylethanolamine binding);GO:0016020(membrane);GO:0016021(integral component of membrane);GO:0031210(phosphatidylcholine binding);GO:0031227(intrinsic component of endoplasmic reticulum membrane);GO:0031234(extrinsic component of cytoplasmic s…	NA	NA	bta-miR-345-3p	m8	-0.137	76	174	-36.21
ciRNA1384	chr4	119468215	119486021	-	1	ciRNA	ENSBTAT00000077212	ENSBTAG00000005483	mRNA	chr4:119468214-119486021	extended synaptotagmin 2 [Source:VGNC Symbol;Acc:VGNC:28614]	GO:0005509(calcium ion binding);GO:0005544(calcium-dependent phospholipid binding);GO:0006869(lipid transport);GO:0008289(lipid binding);GO:0008429(phosphatidylethanolamine binding);GO:0016020(membrane);GO:0016021(integral component of membrane);GO:0031210(phosphatidylcholine binding);GO:0031227(intrinsic component of endoplasmic reticulum membrane);GO:0031234(extrinsic component of cytoplasmic s…	NA	NA	bta-miR-345-5p	m8	-0.252	95	149	-23.29
ciRNA1384	chr4	119468215	119486021	-	1	ciRNA	ENSBTAT00000077212	ENSBTAG00000005483	mRNA	chr4:119468214-119486021	extended synaptotagmin 2 [Source:VGNC Symbol;Acc:VGNC:28614]	GO:0005509(calcium ion binding);GO:0005544(calcium-dependent phospholipid binding);GO:0006869(lipid transport);GO:0008289(lipid binding);GO:0008429(phosphatidylethanolamine binding);GO:0016020(membrane);GO:0016021(integral component of membrane);GO:0031210(phosphatidylcholine binding);GO:0031227(intrinsic component of endoplasmic reticulum membrane);GO:0031234(extrinsic component of cytoplasmic s…	NA	NA	bta-miR-34a	m8	-0.1335	73	159	-24.65
ciRNA1384	chr4	119468215	119486021	-	1	ciRNA	ENSBTAT00000077212	ENSBTAG00000005483	mRNA	chr4:119468214-119486021	extended synaptotagmin 2 [Source:VGNC Symbol;Acc:VGNC:28614]	GO:0005509(calcium ion binding);GO:0005544(calcium-dependent phospholipid binding);GO:0006869(lipid transport);GO:0008289(lipid binding);GO:0008429(phosphatidylethanolamine binding);GO:0016020(membrane);GO:0016021(integral component of membrane);GO:0031210(phosphatidylcholine binding);GO:0031227(intrinsic component of endoplasmic reticulum membrane);GO:0031234(extrinsic component of cytoplasmic s…	NA	NA	bta-miR-34b	m8	-0.149	77	152	-21.5
ciRNA1384	chr4	119468215	119486021	-	1	ciRNA	ENSBTAT00000077212	ENSBTAG00000005483	mRNA	chr4:119468214-119486021	extended synaptotagmin 2 [Source:VGNC Symbol;Acc:VGNC:28614]	GO:0005509(calcium ion binding);GO:0005544(calcium-dependent phospholipid binding);GO:0006869(lipid transport);GO:0008289(lipid binding);GO:0008429(phosphatidylethanolamine binding);GO:0016020(membrane);GO:0016021(integral component of membrane);GO:0031210(phosphatidylcholine binding);GO:0031227(intrinsic component of endoplasmic reticulum membrane);GO:0031234(extrinsic component of cytoplasmic s…	NA	NA	bta-miR-34c	m8	-0.1645	80	153	-20.43
ciRNA1384	chr4	119468215	119486021	-	1	ciRNA	ENSBTAT00000077212	ENSBTAG00000005483	mRNA	chr4:119468214-119486021	extended synaptotagmin 2 [Source:VGNC Symbol;Acc:VGNC:28614]	GO:0005509(calcium ion binding);GO:0005544(calcium-dependent phospholipid binding);GO:0006869(lipid transport);GO:0008289(lipid binding);GO:0008429(phosphatidylethanolamine binding);GO:0016020(membrane);GO:0016021(integral component of membrane);GO:0031210(phosphatidylcholine binding);GO:0031227(intrinsic component of endoplasmic reticulum membrane);GO:0031234(extrinsic component of cytoplasmic s…	NA	NA	bta-miR-363	8mer	-0.21425	95	154	-24.19
ciRNA1384	chr4	119468215	119486021	-	1	ciRNA	ENSBTAT00000077212	ENSBTAG00000005483	mRNA	chr4:119468214-119486021	extended synaptotagmin 2 [Source:VGNC Symbol;Acc:VGNC:28614]	GO:0005509(calcium ion binding);GO:0005544(calcium-dependent phospholipid binding);GO:0006869(lipid transport);GO:0008289(lipid binding);GO:0008429(phosphatidylethanolamine binding);GO:0016020(membrane);GO:0016021(integral component of membrane);GO:0031210(phosphatidylcholine binding);GO:0031227(intrinsic component of endoplasmic reticulum membrane);GO:0031234(extrinsic component of cytoplasmic s…	NA	NA	bta-miR-423-5p	8mer	-0.19315	93	163	-28.32
ciRNA1384	chr4	119468215	119486021	-	1	ciRNA	ENSBTAT00000077212	ENSBTAG00000005483	mRNA	chr4:119468214-119486021	extended synaptotagmin 2 [Source:VGNC Symbol;Acc:VGNC:28614]	GO:0005509(calcium ion binding);GO:0005544(calcium-dependent phospholipid binding);GO:0006869(lipid transport);GO:0008289(lipid binding);GO:0008429(phosphatidylethanolamine binding);GO:0016020(membrane);GO:0016021(integral component of membrane);GO:0031210(phosphatidylcholine binding);GO:0031227(intrinsic component of endoplasmic reticulum membrane);GO:0031234(extrinsic component of cytoplasmic s…	NA	NA	bta-miR-455-3p	m8	-0.0755	68	160	-25.84
ciRNA1384	chr4	119468215	119486021	-	1	ciRNA	ENSBTAT00000077212	ENSBTAG00000005483	mRNA	chr4:119468214-119486021	extended synaptotagmin 2 [Source:VGNC Symbol;Acc:VGNC:28614]	GO:0005509(calcium ion binding);GO:0005544(calcium-dependent phospholipid binding);GO:0006869(lipid transport);GO:0008289(lipid binding);GO:0008429(phosphatidylethanolamine binding);GO:0016020(membrane);GO:0016021(integral component of membrane);GO:0031210(phosphatidylcholine binding);GO:0031227(intrinsic component of endoplasmic reticulum membrane);GO:0031234(extrinsic component of cytoplasmic s…	NA	NA	bta-miR-455-5p	m8	-0.114	60	166	-21.25
ciRNA1384	chr4	119468215	119486021	-	1	ciRNA	ENSBTAT00000077212	ENSBTAG00000005483	mRNA	chr4:119468214-119486021	extended synaptotagmin 2 [Source:VGNC Symbol;Acc:VGNC:28614]	GO:0005509(calcium ion binding);GO:0005544(calcium-dependent phospholipid binding);GO:0006869(lipid transport);GO:0008289(lipid binding);GO:0008429(phosphatidylethanolamine binding);GO:0016020(membrane);GO:0016021(integral component of membrane);GO:0031210(phosphatidylcholine binding);GO:0031227(intrinsic component of endoplasmic reticulum membrane);GO:0031234(extrinsic component of cytoplasmic s…	NA	NA	bta-miR-484	m8	-0.0445	58	164	-36.06
ciRNA1384	chr4	119468215	119486021	-	1	ciRNA	ENSBTAT00000077212	ENSBTAG00000005483	mRNA	chr4:119468214-119486021	extended synaptotagmin 2 [Source:VGNC Symbol;Acc:VGNC:28614]	GO:0005509(calcium ion binding);GO:0005544(calcium-dependent phospholipid binding);GO:0006869(lipid transport);GO:0008289(lipid binding);GO:0008429(phosphatidylethanolamine binding);GO:0016020(membrane);GO:0016021(integral component of membrane);GO:0031210(phosphatidylcholine binding);GO:0031227(intrinsic component of endoplasmic reticulum membrane);GO:0031234(extrinsic component of cytoplasmic s…	NA	NA	bta-miR-497	8mer	-0.1261	76	147	-21.15
ciRNA1390	chr8	5640895	5661615	+	1	ciRNA	ENSBTAT00000081514	ENSBTAG00000016845	mRNA	chr8:5640894-5661615	polypeptide N-acetylgalactosaminyltransferase 7 [Source:VGNC Symbol;Acc:VGNC:29235]	GO:0000139(Golgi membrane);GO:0004653(polypeptide N-acetylgalactosaminyltransferase activity);GO:0005794(Golgi apparatus);GO:0006486(protein glycosylation);GO:0006493(protein O-linked glycosylation);GO:0016020(membrane);GO:0016021(integral component of membrane);GO:0016740(transferase activity);GO:0016757(transferase activity, transferring glycosyl groups);GO:0030246(carbohydrate binding)	00512(Mucin type O-glycan biosynthesis)	EC:2.4.1.41	bta-let-7a-5p	1a	-0.0922	52	150	-20.25
ciRNA1390	chr8	5640895	5661615	+	1	ciRNA	ENSBTAT00000081514	ENSBTAG00000016845	mRNA	chr8:5640894-5661615	polypeptide N-acetylgalactosaminyltransferase 7 [Source:VGNC Symbol;Acc:VGNC:29235]	GO:0000139(Golgi membrane);GO:0004653(polypeptide N-acetylgalactosaminyltransferase activity);GO:0005794(Golgi apparatus);GO:0006486(protein glycosylation);GO:0006493(protein O-linked glycosylation);GO:0016020(membrane);GO:0016021(integral component of membrane);GO:0016740(transferase activity);GO:0016757(transferase activity, transferring glycosyl groups);GO:0030246(carbohydrate binding)	00512(Mucin type O-glycan biosynthesis)	EC:2.4.1.41	bta-let-7b	1a	-0.0922	53	156	-25.68
ciRNA1390	chr8	5640895	5661615	+	1	ciRNA	ENSBTAT00000081514	ENSBTAG00000016845	mRNA	chr8:5640894-5661615	polypeptide N-acetylgalactosaminyltransferase 7 [Source:VGNC Symbol;Acc:VGNC:29235]	GO:0000139(Golgi membrane);GO:0004653(polypeptide N-acetylgalactosaminyltransferase activity);GO:0005794(Golgi apparatus);GO:0006486(protein glycosylation);GO:0006493(protein O-linked glycosylation);GO:0016020(membrane);GO:0016021(integral component of membrane);GO:0016740(transferase activity);GO:0016757(transferase activity, transferring glycosyl groups);GO:0030246(carbohydrate binding)	00512(Mucin type O-glycan biosynthesis)	EC:2.4.1.41	bta-let-7c	1a	-0.0922	52	156	-23.94
ciRNA1390	chr8	5640895	5661615	+	1	ciRNA	ENSBTAT00000081514	ENSBTAG00000016845	mRNA	chr8:5640894-5661615	polypeptide N-acetylgalactosaminyltransferase 7 [Source:VGNC Symbol;Acc:VGNC:29235]	GO:0000139(Golgi membrane);GO:0004653(polypeptide N-acetylgalactosaminyltransferase activity);GO:0005794(Golgi apparatus);GO:0006486(protein glycosylation);GO:0006493(protein O-linked glycosylation);GO:0016020(membrane);GO:0016021(integral component of membrane);GO:0016740(transferase activity);GO:0016757(transferase activity, transferring glycosyl groups);GO:0030246(carbohydrate binding)	00512(Mucin type O-glycan biosynthesis)	EC:2.4.1.41	bta-let-7d	1a	-0.0922	52	147	-21.25
ciRNA1390	chr8	5640895	5661615	+	1	ciRNA	ENSBTAT00000081514	ENSBTAG00000016845	mRNA	chr8:5640894-5661615	polypeptide N-acetylgalactosaminyltransferase 7 [Source:VGNC Symbol;Acc:VGNC:29235]	GO:0000139(Golgi membrane);GO:0004653(polypeptide N-acetylgalactosaminyltransferase activity);GO:0005794(Golgi apparatus);GO:0006486(protein glycosylation);GO:0006493(protein O-linked glycosylation);GO:0016020(membrane);GO:0016021(integral component of membrane);GO:0016740(transferase activity);GO:0016757(transferase activity, transferring glycosyl groups);GO:0030246(carbohydrate binding)	00512(Mucin type O-glycan biosynthesis)	EC:2.4.1.41	bta-let-7e	1a	-0.0922	52	157	-27
ciRNA1390	chr8	5640895	5661615	+	1	ciRNA	ENSBTAT00000081514	ENSBTAG00000016845	mRNA	chr8:5640894-5661615	polypeptide N-acetylgalactosaminyltransferase 7 [Source:VGNC Symbol;Acc:VGNC:29235]	GO:0000139(Golgi membrane);GO:0004653(polypeptide N-acetylgalactosaminyltransferase activity);GO:0005794(Golgi apparatus);GO:0006486(protein glycosylation);GO:0006493(protein O-linked glycosylation);GO:0016020(membrane);GO:0016021(integral component of membrane);GO:0016740(transferase activity);GO:0016757(transferase activity, transferring glycosyl groups);GO:0030246(carbohydrate binding)	00512(Mucin type O-glycan biosynthesis)	EC:2.4.1.41	bta-let-7f	1a	-0.10275	56	154	-20.42
ciRNA1390	chr8	5640895	5661615	+	1	ciRNA	ENSBTAT00000081514	ENSBTAG00000016845	mRNA	chr8:5640894-5661615	polypeptide N-acetylgalactosaminyltransferase 7 [Source:VGNC Symbol;Acc:VGNC:29235]	GO:0000139(Golgi membrane);GO:0004653(polypeptide N-acetylgalactosaminyltransferase activity);GO:0005794(Golgi apparatus);GO:0006486(protein glycosylation);GO:0006493(protein O-linked glycosylation);GO:0016020(membrane);GO:0016021(integral component of membrane);GO:0016740(transferase activity);GO:0016757(transferase activity, transferring glycosyl groups);GO:0030246(carbohydrate binding)	00512(Mucin type O-glycan biosynthesis)	EC:2.4.1.41	bta-let-7i	1a	-0.0922	53	156	-23.85
ciRNA1390	chr8	5640895	5661615	+	1	ciRNA	ENSBTAT00000081514	ENSBTAG00000016845	mRNA	chr8:5640894-5661615	polypeptide N-acetylgalactosaminyltransferase 7 [Source:VGNC Symbol;Acc:VGNC:29235]	GO:0000139(Golgi membrane);GO:0004653(polypeptide N-acetylgalactosaminyltransferase activity);GO:0005794(Golgi apparatus);GO:0006486(protein glycosylation);GO:0006493(protein O-linked glycosylation);GO:0016020(membrane);GO:0016021(integral component of membrane);GO:0016740(transferase activity);GO:0016757(transferase activity, transferring glycosyl groups);GO:0030246(carbohydrate binding)	00512(Mucin type O-glycan biosynthesis)	EC:2.4.1.41	bta-miR-124a	m8	-0.1035	54	155	-23.32
ciRNA1390	chr8	5640895	5661615	+	1	ciRNA	ENSBTAT00000081514	ENSBTAG00000016845	mRNA	chr8:5640894-5661615	polypeptide N-acetylgalactosaminyltransferase 7 [Source:VGNC Symbol;Acc:VGNC:29235]	GO:0000139(Golgi membrane);GO:0004653(polypeptide N-acetylgalactosaminyltransferase activity);GO:0005794(Golgi apparatus);GO:0006486(protein glycosylation);GO:0006493(protein O-linked glycosylation);GO:0016020(membrane);GO:0016021(integral component of membrane);GO:0016740(transferase activity);GO:0016757(transferase activity, transferring glycosyl groups);GO:0030246(carbohydrate binding)	00512(Mucin type O-glycan biosynthesis)	EC:2.4.1.41	bta-miR-124b	m8	-0.1035	54	155	-23.32
ciRNA1390	chr8	5640895	5661615	+	1	ciRNA	ENSBTAT00000081514	ENSBTAG00000016845	mRNA	chr8:5640894-5661615	polypeptide N-acetylgalactosaminyltransferase 7 [Source:VGNC Symbol;Acc:VGNC:29235]	GO:0000139(Golgi membrane);GO:0004653(polypeptide N-acetylgalactosaminyltransferase activity);GO:0005794(Golgi apparatus);GO:0006486(protein glycosylation);GO:0006493(protein O-linked glycosylation);GO:0016020(membrane);GO:0016021(integral component of membrane);GO:0016740(transferase activity);GO:0016757(transferase activity, transferring glycosyl groups);GO:0030246(carbohydrate binding)	00512(Mucin type O-glycan biosynthesis)	EC:2.4.1.41	bta-miR-128	m8	-0.096	61	162	-24.19
ciRNA1390	chr8	5640895	5661615	+	1	ciRNA	ENSBTAT00000081514	ENSBTAG00000016845	mRNA	chr8:5640894-5661615	polypeptide N-acetylgalactosaminyltransferase 7 [Source:VGNC Symbol;Acc:VGNC:29235]	GO:0000139(Golgi membrane);GO:0004653(polypeptide N-acetylgalactosaminyltransferase activity);GO:0005794(Golgi apparatus);GO:0006486(protein glycosylation);GO:0006493(protein O-linked glycosylation);GO:0016020(membrane);GO:0016021(integral component of membrane);GO:0016740(transferase activity);GO:0016757(transferase activity, transferring glycosyl groups);GO:0030246(carbohydrate binding)	00512(Mucin type O-glycan biosynthesis)	EC:2.4.1.41	bta-miR-129	1a	-0.14075	71	147	-26.07
ciRNA1390	chr8	5640895	5661615	+	1	ciRNA	ENSBTAT00000081514	ENSBTAG00000016845	mRNA	chr8:5640894-5661615	polypeptide N-acetylgalactosaminyltransferase 7 [Source:VGNC Symbol;Acc:VGNC:29235]	GO:0000139(Golgi membrane);GO:0004653(polypeptide N-acetylgalactosaminyltransferase activity);GO:0005794(Golgi apparatus);GO:0006486(protein glycosylation);GO:0006493(protein O-linked glycosylation);GO:0016020(membrane);GO:0016021(integral component of membrane);GO:0016740(transferase activity);GO:0016757(transferase activity, transferring glycosyl groups);GO:0030246(carbohydrate binding)	00512(Mucin type O-glycan biosynthesis)	EC:2.4.1.41	bta-miR-129-3p	m8	-0.1775	86	152	-25.61
ciRNA1390	chr8	5640895	5661615	+	1	ciRNA	ENSBTAT00000081514	ENSBTAG00000016845	mRNA	chr8:5640894-5661615	polypeptide N-acetylgalactosaminyltransferase 7 [Source:VGNC Symbol;Acc:VGNC:29235]	GO:0000139(Golgi membrane);GO:0004653(polypeptide N-acetylgalactosaminyltransferase activity);GO:0005794(Golgi apparatus);GO:0006486(protein glycosylation);GO:0006493(protein O-linked glycosylation);GO:0016020(membrane);GO:0016021(integral component of membrane);GO:0016740(transferase activity);GO:0016757(transferase activity, transferring glycosyl groups);GO:0030246(carbohydrate binding)	00512(Mucin type O-glycan biosynthesis)	EC:2.4.1.41	bta-miR-129-5p	1a	-0.14075	71	147	-26.07
ciRNA1390	chr8	5640895	5661615	+	1	ciRNA	ENSBTAT00000081514	ENSBTAG00000016845	mRNA	chr8:5640894-5661615	polypeptide N-acetylgalactosaminyltransferase 7 [Source:VGNC Symbol;Acc:VGNC:29235]	GO:0000139(Golgi membrane);GO:0004653(polypeptide N-acetylgalactosaminyltransferase activity);GO:0005794(Golgi apparatus);GO:0006486(protein glycosylation);GO:0006493(protein O-linked glycosylation);GO:0016020(membrane);GO:0016021(integral component of membrane);GO:0016740(transferase activity);GO:0016757(transferase activity, transferring glycosyl groups);GO:0030246(carbohydrate binding)	00512(Mucin type O-glycan biosynthesis)	EC:2.4.1.41	bta-miR-133a	8mer	-0.2742	93	147	-22.52
ciRNA1390	chr8	5640895	5661615	+	1	ciRNA	ENSBTAT00000081514	ENSBTAG00000016845	mRNA	chr8:5640894-5661615	polypeptide N-acetylgalactosaminyltransferase 7 [Source:VGNC Symbol;Acc:VGNC:29235]	GO:0000139(Golgi membrane);GO:0004653(polypeptide N-acetylgalactosaminyltransferase activity);GO:0005794(Golgi apparatus);GO:0006486(protein glycosylation);GO:0006493(protein O-linked glycosylation);GO:0016020(membrane);GO:0016021(integral component of membrane);GO:0016740(transferase activity);GO:0016757(transferase activity, transferring glycosyl groups);GO:0030246(carbohydrate binding)	00512(Mucin type O-glycan biosynthesis)	EC:2.4.1.41	bta-miR-133b	8mer	-0.2742	93	147	-21.9
ciRNA1390	chr8	5640895	5661615	+	1	ciRNA	ENSBTAT00000081514	ENSBTAG00000016845	mRNA	chr8:5640894-5661615	polypeptide N-acetylgalactosaminyltransferase 7 [Source:VGNC Symbol;Acc:VGNC:29235]	GO:0000139(Golgi membrane);GO:0004653(polypeptide N-acetylgalactosaminyltransferase activity);GO:0005794(Golgi apparatus);GO:0006486(protein glycosylation);GO:0006493(protein O-linked glycosylation);GO:0016020(membrane);GO:0016021(integral component of membrane);GO:0016740(transferase activity);GO:0016757(transferase activity, transferring glycosyl groups);GO:0030246(carbohydrate binding)	00512(Mucin type O-glycan biosynthesis)	EC:2.4.1.41	bta-miR-134	1a	-0.1233	71	155	-25.14
ciRNA1390	chr8	5640895	5661615	+	1	ciRNA	ENSBTAT00000081514	ENSBTAG00000016845	mRNA	chr8:5640894-5661615	polypeptide N-acetylgalactosaminyltransferase 7 [Source:VGNC Symbol;Acc:VGNC:29235]	GO:0000139(Golgi membrane);GO:0004653(polypeptide N-acetylgalactosaminyltransferase activity);GO:0005794(Golgi apparatus);GO:0006486(protein glycosylation);GO:0006493(protein O-linked glycosylation);GO:0016020(membrane);GO:0016021(integral component of membrane);GO:0016740(transferase activity);GO:0016757(transferase activity, transferring glycosyl groups);GO:0030246(carbohydrate binding)	00512(Mucin type O-glycan biosynthesis)	EC:2.4.1.41	bta-miR-138	8mer	-0.1762	82	155	-28.36
ciRNA1390	chr8	5640895	5661615	+	1	ciRNA	ENSBTAT00000081514	ENSBTAG00000016845	mRNA	chr8:5640894-5661615	polypeptide N-acetylgalactosaminyltransferase 7 [Source:VGNC Symbol;Acc:VGNC:29235]	GO:0000139(Golgi membrane);GO:0004653(polypeptide N-acetylgalactosaminyltransferase activity);GO:0005794(Golgi apparatus);GO:0006486(protein glycosylation);GO:0006493(protein O-linked glycosylation);GO:0016020(membrane);GO:0016021(integral component of membrane);GO:0016740(transferase activity);GO:0016757(transferase activity, transferring glycosyl groups);GO:0030246(carbohydrate binding)	00512(Mucin type O-glycan biosynthesis)	EC:2.4.1.41	bta-miR-140	m8	-0.196	90	167	-23.07
ciRNA1390	chr8	5640895	5661615	+	1	ciRNA	ENSBTAT00000081514	ENSBTAG00000016845	mRNA	chr8:5640894-5661615	polypeptide N-acetylgalactosaminyltransferase 7 [Source:VGNC Symbol;Acc:VGNC:29235]	GO:0000139(Golgi membrane);GO:0004653(polypeptide N-acetylgalactosaminyltransferase activity);GO:0005794(Golgi apparatus);GO:0006486(protein glycosylation);GO:0006493(protein O-linked glycosylation);GO:0016020(membrane);GO:0016021(integral component of membrane);GO:0016740(transferase activity);GO:0016757(transferase activity, transferring glycosyl groups);GO:0030246(carbohydrate binding)	00512(Mucin type O-glycan biosynthesis)	EC:2.4.1.41	bta-miR-141	8mer	-0.1072	57	163	-24.4
ciRNA1390	chr8	5640895	5661615	+	1	ciRNA	ENSBTAT00000081514	ENSBTAG00000016845	mRNA	chr8:5640894-5661615	polypeptide N-acetylgalactosaminyltransferase 7 [Source:VGNC Symbol;Acc:VGNC:29235]	GO:0000139(Golgi membrane);GO:0004653(polypeptide N-acetylgalactosaminyltransferase activity);GO:0005794(Golgi apparatus);GO:0006486(protein glycosylation);GO:0006493(protein O-linked glycosylation);GO:0016020(membrane);GO:0016021(integral component of membrane);GO:0016740(transferase activity);GO:0016757(transferase activity, transferring glycosyl groups);GO:0030246(carbohydrate binding)	00512(Mucin type O-glycan biosynthesis)	EC:2.4.1.41	bta-miR-146a	m8	-0.0925	54	168	-20.88
ciRNA1390	chr8	5640895	5661615	+	1	ciRNA	ENSBTAT00000081514	ENSBTAG00000016845	mRNA	chr8:5640894-5661615	polypeptide N-acetylgalactosaminyltransferase 7 [Source:VGNC Symbol;Acc:VGNC:29235]	GO:0000139(Golgi membrane);GO:0004653(polypeptide N-acetylgalactosaminyltransferase activity);GO:0005794(Golgi apparatus);GO:0006486(protein glycosylation);GO:0006493(protein O-linked glycosylation);GO:0016020(membrane);GO:0016021(integral component of membrane);GO:0016740(transferase activity);GO:0016757(transferase activity, transferring glycosyl groups);GO:0030246(carbohydrate binding)	00512(Mucin type O-glycan biosynthesis)	EC:2.4.1.41	bta-miR-146b	m8	-0.0925	54	168	-21.15
ciRNA1390	chr8	5640895	5661615	+	1	ciRNA	ENSBTAT00000081514	ENSBTAG00000016845	mRNA	chr8:5640894-5661615	polypeptide N-acetylgalactosaminyltransferase 7 [Source:VGNC Symbol;Acc:VGNC:29235]	GO:0000139(Golgi membrane);GO:0004653(polypeptide N-acetylgalactosaminyltransferase activity);GO:0005794(Golgi apparatus);GO:0006486(protein glycosylation);GO:0006493(protein O-linked glycosylation);GO:0016020(membrane);GO:0016021(integral component of membrane);GO:0016740(transferase activity);GO:0016757(transferase activity, transferring glycosyl groups);GO:0030246(carbohydrate binding)	00512(Mucin type O-glycan biosynthesis)	EC:2.4.1.41	bta-miR-150	1a	-0.0962	63	154	-27.55
ciRNA1390	chr8	5640895	5661615	+	1	ciRNA	ENSBTAT00000081514	ENSBTAG00000016845	mRNA	chr8:5640894-5661615	polypeptide N-acetylgalactosaminyltransferase 7 [Source:VGNC Symbol;Acc:VGNC:29235]	GO:0000139(Golgi membrane);GO:0004653(polypeptide N-acetylgalactosaminyltransferase activity);GO:0005794(Golgi apparatus);GO:0006486(protein glycosylation);GO:0006493(protein O-linked glycosylation);GO:0016020(membrane);GO:0016021(integral component of membrane);GO:0016740(transferase activity);GO:0016757(transferase activity, transferring glycosyl groups);GO:0030246(carbohydrate binding)	00512(Mucin type O-glycan biosynthesis)	EC:2.4.1.41	bta-miR-151-3p	m8	-0.095	51	170	-24.51
ciRNA1390	chr8	5640895	5661615	+	1	ciRNA	ENSBTAT00000081514	ENSBTAG00000016845	mRNA	chr8:5640894-5661615	polypeptide N-acetylgalactosaminyltransferase 7 [Source:VGNC Symbol;Acc:VGNC:29235]	GO:0000139(Golgi membrane);GO:0004653(polypeptide N-acetylgalactosaminyltransferase activity);GO:0005794(Golgi apparatus);GO:0006486(protein glycosylation);GO:0006493(protein O-linked glycosylation);GO:0016020(membrane);GO:0016021(integral component of membrane);GO:0016740(transferase activity);GO:0016757(transferase activity, transferring glycosyl groups);GO:0030246(carbohydrate binding)	00512(Mucin type O-glycan biosynthesis)	EC:2.4.1.41	bta-miR-181b	m8	-0.12	60	147	-21.27
ciRNA1390	chr8	5640895	5661615	+	1	ciRNA	ENSBTAT00000081514	ENSBTAG00000016845	mRNA	chr8:5640894-5661615	polypeptide N-acetylgalactosaminyltransferase 7 [Source:VGNC Symbol;Acc:VGNC:29235]	GO:0000139(Golgi membrane);GO:0004653(polypeptide N-acetylgalactosaminyltransferase activity);GO:0005794(Golgi apparatus);GO:0006486(protein glycosylation);GO:0006493(protein O-linked glycosylation);GO:0016020(membrane);GO:0016021(integral component of membrane);GO:0016740(transferase activity);GO:0016757(transferase activity, transferring glycosyl groups);GO:0030246(carbohydrate binding)	00512(Mucin type O-glycan biosynthesis)	EC:2.4.1.41	bta-miR-185	8mer	-0.17625	85	167	-27.85
ciRNA1390	chr8	5640895	5661615	+	1	ciRNA	ENSBTAT00000081514	ENSBTAG00000016845	mRNA	chr8:5640894-5661615	polypeptide N-acetylgalactosaminyltransferase 7 [Source:VGNC Symbol;Acc:VGNC:29235]	GO:0000139(Golgi membrane);GO:0004653(polypeptide N-acetylgalactosaminyltransferase activity);GO:0005794(Golgi apparatus);GO:0006486(protein glycosylation);GO:0006493(protein O-linked glycosylation);GO:0016020(membrane);GO:0016021(integral component of membrane);GO:0016740(transferase activity);GO:0016757(transferase activity, transferring glycosyl groups);GO:0030246(carbohydrate binding)	00512(Mucin type O-glycan biosynthesis)	EC:2.4.1.41	bta-miR-187	m8	-0.065	71	148	-23.73
ciRNA1390	chr8	5640895	5661615	+	1	ciRNA	ENSBTAT00000081514	ENSBTAG00000016845	mRNA	chr8:5640894-5661615	polypeptide N-acetylgalactosaminyltransferase 7 [Source:VGNC Symbol;Acc:VGNC:29235]	GO:0000139(Golgi membrane);GO:0004653(polypeptide N-acetylgalactosaminyltransferase activity);GO:0005794(Golgi apparatus);GO:0006486(protein glycosylation);GO:0006493(protein O-linked glycosylation);GO:0016020(membrane);GO:0016021(integral component of membrane);GO:0016740(transferase activity);GO:0016757(transferase activity, transferring glycosyl groups);GO:0030246(carbohydrate binding)	00512(Mucin type O-glycan biosynthesis)	EC:2.4.1.41	bta-miR-192	m8	-0.086	53	147	-24.94
ciRNA1390	chr8	5640895	5661615	+	1	ciRNA	ENSBTAT00000081514	ENSBTAG00000016845	mRNA	chr8:5640894-5661615	polypeptide N-acetylgalactosaminyltransferase 7 [Source:VGNC Symbol;Acc:VGNC:29235]	GO:0000139(Golgi membrane);GO:0004653(polypeptide N-acetylgalactosaminyltransferase activity);GO:0005794(Golgi apparatus);GO:0006486(protein glycosylation);GO:0006493(protein O-linked glycosylation);GO:0016020(membrane);GO:0016021(integral component of membrane);GO:0016740(transferase activity);GO:0016757(transferase activity, transferring glycosyl groups);GO:0030246(carbohydrate binding)	00512(Mucin type O-glycan biosynthesis)	EC:2.4.1.41	bta-miR-193a-5p	1a	-0.10775	69	147	-22.92
ciRNA1390	chr8	5640895	5661615	+	1	ciRNA	ENSBTAT00000081514	ENSBTAG00000016845	mRNA	chr8:5640894-5661615	polypeptide N-acetylgalactosaminyltransferase 7 [Source:VGNC Symbol;Acc:VGNC:29235]	GO:0000139(Golgi membrane);GO:0004653(polypeptide N-acetylgalactosaminyltransferase activity);GO:0005794(Golgi apparatus);GO:0006486(protein glycosylation);GO:0006493(protein O-linked glycosylation);GO:0016020(membrane);GO:0016021(integral component of membrane);GO:0016740(transferase activity);GO:0016757(transferase activity, transferring glycosyl groups);GO:0030246(carbohydrate binding)	00512(Mucin type O-glycan biosynthesis)	EC:2.4.1.41	bta-miR-200a	8mer	-0.10925	58	156	-25.71
ciRNA1390	chr8	5640895	5661615	+	1	ciRNA	ENSBTAT00000081514	ENSBTAG00000016845	mRNA	chr8:5640894-5661615	polypeptide N-acetylgalactosaminyltransferase 7 [Source:VGNC Symbol;Acc:VGNC:29235]	GO:0000139(Golgi membrane);GO:0004653(polypeptide N-acetylgalactosaminyltransferase activity);GO:0005794(Golgi apparatus);GO:0006486(protein glycosylation);GO:0006493(protein O-linked glycosylation);GO:0016020(membrane);GO:0016021(integral component of membrane);GO:0016740(transferase activity);GO:0016757(transferase activity, transferring glycosyl groups);GO:0030246(carbohydrate binding)	00512(Mucin type O-glycan biosynthesis)	EC:2.4.1.41	bta-miR-204	8mer	-0.1221	66	154	-24.73
ciRNA1390	chr8	5640895	5661615	+	1	ciRNA	ENSBTAT00000081514	ENSBTAG00000016845	mRNA	chr8:5640894-5661615	polypeptide N-acetylgalactosaminyltransferase 7 [Source:VGNC Symbol;Acc:VGNC:29235]	GO:0000139(Golgi membrane);GO:0004653(polypeptide N-acetylgalactosaminyltransferase activity);GO:0005794(Golgi apparatus);GO:0006486(protein glycosylation);GO:0006493(protein O-linked glycosylation);GO:0016020(membrane);GO:0016021(integral component of membrane);GO:0016740(transferase activity);GO:0016757(transferase activity, transferring glycosyl groups);GO:0030246(carbohydrate binding)	00512(Mucin type O-glycan biosynthesis)	EC:2.4.1.41	bta-miR-205	8mer	-0.1052	62	146	-25.09
ciRNA1390	chr8	5640895	5661615	+	1	ciRNA	ENSBTAT00000081514	ENSBTAG00000016845	mRNA	chr8:5640894-5661615	polypeptide N-acetylgalactosaminyltransferase 7 [Source:VGNC Symbol;Acc:VGNC:29235]	GO:0000139(Golgi membrane);GO:0004653(polypeptide N-acetylgalactosaminyltransferase activity);GO:0005794(Golgi apparatus);GO:0006486(protein glycosylation);GO:0006493(protein O-linked glycosylation);GO:0016020(membrane);GO:0016021(integral component of membrane);GO:0016740(transferase activity);GO:0016757(transferase activity, transferring glycosyl groups);GO:0030246(carbohydrate binding)	00512(Mucin type O-glycan biosynthesis)	EC:2.4.1.41	bta-miR-211	8mer	-0.12415	66	158	-23.91
ciRNA1390	chr8	5640895	5661615	+	1	ciRNA	ENSBTAT00000081514	ENSBTAG00000016845	mRNA	chr8:5640894-5661615	polypeptide N-acetylgalactosaminyltransferase 7 [Source:VGNC Symbol;Acc:VGNC:29235]	GO:0000139(Golgi membrane);GO:0004653(polypeptide N-acetylgalactosaminyltransferase activity);GO:0005794(Golgi apparatus);GO:0006486(protein glycosylation);GO:0006493(protein O-linked glycosylation);GO:0016020(membrane);GO:0016021(integral component of membrane);GO:0016740(transferase activity);GO:0016757(transferase activity, transferring glycosyl groups);GO:0030246(carbohydrate binding)	00512(Mucin type O-glycan biosynthesis)	EC:2.4.1.41	bta-miR-212	m8	-0.132	76	148	-21.5
ciRNA1390	chr8	5640895	5661615	+	1	ciRNA	ENSBTAT00000081514	ENSBTAG00000016845	mRNA	chr8:5640894-5661615	polypeptide N-acetylgalactosaminyltransferase 7 [Source:VGNC Symbol;Acc:VGNC:29235]	GO:0000139(Golgi membrane);GO:0004653(polypeptide N-acetylgalactosaminyltransferase activity);GO:0005794(Golgi apparatus);GO:0006486(protein glycosylation);GO:0006493(protein O-linked glycosylation);GO:0016020(membrane);GO:0016021(integral component of membrane);GO:0016740(transferase activity);GO:0016757(transferase activity, transferring glycosyl groups);GO:0030246(carbohydrate binding)	00512(Mucin type O-glycan biosynthesis)	EC:2.4.1.41	bta-miR-214	m8	-0.107	67	155	-28.7
ciRNA1390	chr8	5640895	5661615	+	1	ciRNA	ENSBTAT00000081514	ENSBTAG00000016845	mRNA	chr8:5640894-5661615	polypeptide N-acetylgalactosaminyltransferase 7 [Source:VGNC Symbol;Acc:VGNC:29235]	GO:0000139(Golgi membrane);GO:0004653(polypeptide N-acetylgalactosaminyltransferase activity);GO:0005794(Golgi apparatus);GO:0006486(protein glycosylation);GO:0006493(protein O-linked glycosylation);GO:0016020(membrane);GO:0016021(integral component of membrane);GO:0016740(transferase activity);GO:0016757(transferase activity, transferring glycosyl groups);GO:0030246(carbohydrate binding)	00512(Mucin type O-glycan biosynthesis)	EC:2.4.1.41	bta-miR-217	1a	-0.16005	72	148	-21.84
ciRNA1390	chr8	5640895	5661615	+	1	ciRNA	ENSBTAT00000081514	ENSBTAG00000016845	mRNA	chr8:5640894-5661615	polypeptide N-acetylgalactosaminyltransferase 7 [Source:VGNC Symbol;Acc:VGNC:29235]	GO:0000139(Golgi membrane);GO:0004653(polypeptide N-acetylgalactosaminyltransferase activity);GO:0005794(Golgi apparatus);GO:0006486(protein glycosylation);GO:0006493(protein O-linked glycosylation);GO:0016020(membrane);GO:0016021(integral component of membrane);GO:0016740(transferase activity);GO:0016757(transferase activity, transferring glycosyl groups);GO:0030246(carbohydrate binding)	00512(Mucin type O-glycan biosynthesis)	EC:2.4.1.41	bta-miR-224	m8	-0.135	71	161	-22.88
ciRNA1390	chr8	5640895	5661615	+	1	ciRNA	ENSBTAT00000081514	ENSBTAG00000016845	mRNA	chr8:5640894-5661615	polypeptide N-acetylgalactosaminyltransferase 7 [Source:VGNC Symbol;Acc:VGNC:29235]	GO:0000139(Golgi membrane);GO:0004653(polypeptide N-acetylgalactosaminyltransferase activity);GO:0005794(Golgi apparatus);GO:0006486(protein glycosylation);GO:0006493(protein O-linked glycosylation);GO:0016020(membrane);GO:0016021(integral component of membrane);GO:0016740(transferase activity);GO:0016757(transferase activity, transferring glycosyl groups);GO:0030246(carbohydrate binding)	00512(Mucin type O-glycan biosynthesis)	EC:2.4.1.41	bta-miR-24-3p	8mer	-0.2062	91	155	-24.31
ciRNA1390	chr8	5640895	5661615	+	1	ciRNA	ENSBTAT00000081514	ENSBTAG00000016845	mRNA	chr8:5640894-5661615	polypeptide N-acetylgalactosaminyltransferase 7 [Source:VGNC Symbol;Acc:VGNC:29235]	GO:0000139(Golgi membrane);GO:0004653(polypeptide N-acetylgalactosaminyltransferase activity);GO:0005794(Golgi apparatus);GO:0006486(protein glycosylation);GO:0006493(protein O-linked glycosylation);GO:0016020(membrane);GO:0016021(integral component of membrane);GO:0016740(transferase activity);GO:0016757(transferase activity, transferring glycosyl groups);GO:0030246(carbohydrate binding)	00512(Mucin type O-glycan biosynthesis)	EC:2.4.1.41	bta-miR-27a-3p	m8	-0.1665	80	155	-21.22
ciRNA1390	chr8	5640895	5661615	+	1	ciRNA	ENSBTAT00000081514	ENSBTAG00000016845	mRNA	chr8:5640894-5661615	polypeptide N-acetylgalactosaminyltransferase 7 [Source:VGNC Symbol;Acc:VGNC:29235]	GO:0000139(Golgi membrane);GO:0004653(polypeptide N-acetylgalactosaminyltransferase activity);GO:0005794(Golgi apparatus);GO:0006486(protein glycosylation);GO:0006493(protein O-linked glycosylation);GO:0016020(membrane);GO:0016021(integral component of membrane);GO:0016740(transferase activity);GO:0016757(transferase activity, transferring glycosyl groups);GO:0030246(carbohydrate binding)	00512(Mucin type O-glycan biosynthesis)	EC:2.4.1.41	bta-miR-302a	m8	-0.1175	55	174	-23.25
ciRNA1390	chr8	5640895	5661615	+	1	ciRNA	ENSBTAT00000081514	ENSBTAG00000016845	mRNA	chr8:5640894-5661615	polypeptide N-acetylgalactosaminyltransferase 7 [Source:VGNC Symbol;Acc:VGNC:29235]	GO:0000139(Golgi membrane);GO:0004653(polypeptide N-acetylgalactosaminyltransferase activity);GO:0005794(Golgi apparatus);GO:0006486(protein glycosylation);GO:0006493(protein O-linked glycosylation);GO:0016020(membrane);GO:0016021(integral component of membrane);GO:0016740(transferase activity);GO:0016757(transferase activity, transferring glycosyl groups);GO:0030246(carbohydrate binding)	00512(Mucin type O-glycan biosynthesis)	EC:2.4.1.41	bta-miR-30b-3p	1a	-0.0583	55	156	-29.24
ciRNA1390	chr8	5640895	5661615	+	1	ciRNA	ENSBTAT00000081514	ENSBTAG00000016845	mRNA	chr8:5640894-5661615	polypeptide N-acetylgalactosaminyltransferase 7 [Source:VGNC Symbol;Acc:VGNC:29235]	GO:0000139(Golgi membrane);GO:0004653(polypeptide N-acetylgalactosaminyltransferase activity);GO:0005794(Golgi apparatus);GO:0006486(protein glycosylation);GO:0006493(protein O-linked glycosylation);GO:0016020(membrane);GO:0016021(integral component of membrane);GO:0016740(transferase activity);GO:0016757(transferase activity, transferring glycosyl groups);GO:0030246(carbohydrate binding)	00512(Mucin type O-glycan biosynthesis)	EC:2.4.1.41	bta-miR-31	m8	-0.118	67	170	-24.5
ciRNA1390	chr8	5640895	5661615	+	1	ciRNA	ENSBTAT00000081514	ENSBTAG00000016845	mRNA	chr8:5640894-5661615	polypeptide N-acetylgalactosaminyltransferase 7 [Source:VGNC Symbol;Acc:VGNC:29235]	GO:0000139(Golgi membrane);GO:0004653(polypeptide N-acetylgalactosaminyltransferase activity);GO:0005794(Golgi apparatus);GO:0006486(protein glycosylation);GO:0006493(protein O-linked glycosylation);GO:0016020(membrane);GO:0016021(integral component of membrane);GO:0016740(transferase activity);GO:0016757(transferase activity, transferring glycosyl groups);GO:0030246(carbohydrate binding)	00512(Mucin type O-glycan biosynthesis)	EC:2.4.1.41	bta-miR-320a	m8	-0.174	82	167	-23.62
ciRNA1390	chr8	5640895	5661615	+	1	ciRNA	ENSBTAT00000081514	ENSBTAG00000016845	mRNA	chr8:5640894-5661615	polypeptide N-acetylgalactosaminyltransferase 7 [Source:VGNC Symbol;Acc:VGNC:29235]	GO:0000139(Golgi membrane);GO:0004653(polypeptide N-acetylgalactosaminyltransferase activity);GO:0005794(Golgi apparatus);GO:0006486(protein glycosylation);GO:0006493(protein O-linked glycosylation);GO:0016020(membrane);GO:0016021(integral component of membrane);GO:0016740(transferase activity);GO:0016757(transferase activity, transferring glycosyl groups);GO:0030246(carbohydrate binding)	00512(Mucin type O-glycan biosynthesis)	EC:2.4.1.41	bta-miR-345-5p	1a	-0.1002	52	162	-27.67
ciRNA1390	chr8	5640895	5661615	+	1	ciRNA	ENSBTAT00000081514	ENSBTAG00000016845	mRNA	chr8:5640894-5661615	polypeptide N-acetylgalactosaminyltransferase 7 [Source:VGNC Symbol;Acc:VGNC:29235]	GO:0000139(Golgi membrane);GO:0004653(polypeptide N-acetylgalactosaminyltransferase activity);GO:0005794(Golgi apparatus);GO:0006486(protein glycosylation);GO:0006493(protein O-linked glycosylation);GO:0016020(membrane);GO:0016021(integral component of membrane);GO:0016740(transferase activity);GO:0016757(transferase activity, transferring glycosyl groups);GO:0030246(carbohydrate binding)	00512(Mucin type O-glycan biosynthesis)	EC:2.4.1.41	bta-miR-34a	8mer	-0.1303	72	157	-28.83
ciRNA1390	chr8	5640895	5661615	+	1	ciRNA	ENSBTAT00000081514	ENSBTAG00000016845	mRNA	chr8:5640894-5661615	polypeptide N-acetylgalactosaminyltransferase 7 [Source:VGNC Symbol;Acc:VGNC:29235]	GO:0000139(Golgi membrane);GO:0004653(polypeptide N-acetylgalactosaminyltransferase activity);GO:0005794(Golgi apparatus);GO:0006486(protein glycosylation);GO:0006493(protein O-linked glycosylation);GO:0016020(membrane);GO:0016021(integral component of membrane);GO:0016740(transferase activity);GO:0016757(transferase activity, transferring glycosyl groups);GO:0030246(carbohydrate binding)	00512(Mucin type O-glycan biosynthesis)	EC:2.4.1.41	bta-miR-365-5p	m8	-0.055	51	161	-23.22
ciRNA1390	chr8	5640895	5661615	+	1	ciRNA	ENSBTAT00000081514	ENSBTAG00000016845	mRNA	chr8:5640894-5661615	polypeptide N-acetylgalactosaminyltransferase 7 [Source:VGNC Symbol;Acc:VGNC:29235]	GO:0000139(Golgi membrane);GO:0004653(polypeptide N-acetylgalactosaminyltransferase activity);GO:0005794(Golgi apparatus);GO:0006486(protein glycosylation);GO:0006493(protein O-linked glycosylation);GO:0016020(membrane);GO:0016021(integral component of membrane);GO:0016740(transferase activity);GO:0016757(transferase activity, transferring glycosyl groups);GO:0030246(carbohydrate binding)	00512(Mucin type O-glycan biosynthesis)	EC:2.4.1.41	bta-miR-423-5p	m8	-0.1205	80	156	-26.65
ciRNA1390	chr8	5640895	5661615	+	1	ciRNA	ENSBTAT00000081514	ENSBTAG00000016845	mRNA	chr8:5640894-5661615	polypeptide N-acetylgalactosaminyltransferase 7 [Source:VGNC Symbol;Acc:VGNC:29235]	GO:0000139(Golgi membrane);GO:0004653(polypeptide N-acetylgalactosaminyltransferase activity);GO:0005794(Golgi apparatus);GO:0006486(protein glycosylation);GO:0006493(protein O-linked glycosylation);GO:0016020(membrane);GO:0016021(integral component of membrane);GO:0016740(transferase activity);GO:0016757(transferase activity, transferring glycosyl groups);GO:0030246(carbohydrate binding)	00512(Mucin type O-glycan biosynthesis)	EC:2.4.1.41	bta-miR-455-3p	1a	-0.06375	62	168	-25.34
ciRNA1390	chr8	5640895	5661615	+	1	ciRNA	ENSBTAT00000081514	ENSBTAG00000016845	mRNA	chr8:5640894-5661615	polypeptide N-acetylgalactosaminyltransferase 7 [Source:VGNC Symbol;Acc:VGNC:29235]	GO:0000139(Golgi membrane);GO:0004653(polypeptide N-acetylgalactosaminyltransferase activity);GO:0005794(Golgi apparatus);GO:0006486(protein glycosylation);GO:0006493(protein O-linked glycosylation);GO:0016020(membrane);GO:0016021(integral component of membrane);GO:0016740(transferase activity);GO:0016757(transferase activity, transferring glycosyl groups);GO:0030246(carbohydrate binding)	00512(Mucin type O-glycan biosynthesis)	EC:2.4.1.41	bta-miR-484	8mer	-0.30625	98	157	-25.32
ciRNA1390	chr8	5640895	5661615	+	1	ciRNA	ENSBTAT00000081514	ENSBTAG00000016845	mRNA	chr8:5640894-5661615	polypeptide N-acetylgalactosaminyltransferase 7 [Source:VGNC Symbol;Acc:VGNC:29235]	GO:0000139(Golgi membrane);GO:0004653(polypeptide N-acetylgalactosaminyltransferase activity);GO:0005794(Golgi apparatus);GO:0006486(protein glycosylation);GO:0006493(protein O-linked glycosylation);GO:0016020(membrane);GO:0016021(integral component of membrane);GO:0016740(transferase activity);GO:0016757(transferase activity, transferring glycosyl groups);GO:0030246(carbohydrate binding)	00512(Mucin type O-glycan biosynthesis)	EC:2.4.1.41	bta-miR-497	m8	-0.062	54	160	-22.33
ciRNA1390	chr8	5640895	5661615	+	1	ciRNA	ENSBTAT00000081514	ENSBTAG00000016845	mRNA	chr8:5640894-5661615	polypeptide N-acetylgalactosaminyltransferase 7 [Source:VGNC Symbol;Acc:VGNC:29235]	GO:0000139(Golgi membrane);GO:0004653(polypeptide N-acetylgalactosaminyltransferase activity);GO:0005794(Golgi apparatus);GO:0006486(protein glycosylation);GO:0006493(protein O-linked glycosylation);GO:0016020(membrane);GO:0016021(integral component of membrane);GO:0016740(transferase activity);GO:0016757(transferase activity, transferring glycosyl groups);GO:0030246(carbohydrate binding)	00512(Mucin type O-glycan biosynthesis)	EC:2.4.1.41	bta-miR-7	m8	-0.0655	50	165	-23.02
ciRNA1390	chr8	5640895	5661615	+	1	ciRNA	ENSBTAT00000081514	ENSBTAG00000016845	mRNA	chr8:5640894-5661615	polypeptide N-acetylgalactosaminyltransferase 7 [Source:VGNC Symbol;Acc:VGNC:29235]	GO:0000139(Golgi membrane);GO:0004653(polypeptide N-acetylgalactosaminyltransferase activity);GO:0005794(Golgi apparatus);GO:0006486(protein glycosylation);GO:0006493(protein O-linked glycosylation);GO:0016020(membrane);GO:0016021(integral component of membrane);GO:0016740(transferase activity);GO:0016757(transferase activity, transferring glycosyl groups);GO:0030246(carbohydrate binding)	00512(Mucin type O-glycan biosynthesis)	EC:2.4.1.41	bta-miR-93	m8	-0.145	73	162	-21.12
ciRNA1390	chr8	5640895	5661615	+	1	ciRNA	ENSBTAT00000081514	ENSBTAG00000016845	mRNA	chr8:5640894-5661615	polypeptide N-acetylgalactosaminyltransferase 7 [Source:VGNC Symbol;Acc:VGNC:29235]	GO:0000139(Golgi membrane);GO:0004653(polypeptide N-acetylgalactosaminyltransferase activity);GO:0005794(Golgi apparatus);GO:0006486(protein glycosylation);GO:0006493(protein O-linked glycosylation);GO:0016020(membrane);GO:0016021(integral component of membrane);GO:0016740(transferase activity);GO:0016757(transferase activity, transferring glycosyl groups);GO:0030246(carbohydrate binding)	00512(Mucin type O-glycan biosynthesis)	EC:2.4.1.41	bta-miR-98	1a	-0.0922	51	153	-21.87
ciRNA1419	chr21	61404907	61407685	+	1	ciRNA	ENSBTAT00000005300	ENSBTAG00000004054	mRNA	chr21:61404906-61407685	poly(A) polymerase alpha [Source:NCBI gene;Acc:338051]	GO:0000166(nucleotide binding);GO:0000287(magnesium ion binding);GO:0003723(RNA binding);GO:0004652(polynucleotide adenylyltransferase activity);GO:0005524(ATP binding);GO:0005634(nucleus);GO:0005654(nucleoplasm);GO:0005737(cytoplasm);GO:0006378(mRNA polyadenylation);GO:0006397(mRNA processing);GO:0016740(transferase activity);GO:0016779(nucleotidyltransferase activity);GO:0030145(manganese ion b…	03015(mRNA surveillance pathway)	EC:2.7.7.19	bta-miR-132	m8	-0.172	82	146	-20.03
ciRNA1419	chr21	61404907	61407685	+	1	ciRNA	ENSBTAT00000005300	ENSBTAG00000004054	mRNA	chr21:61404906-61407685	poly(A) polymerase alpha [Source:NCBI gene;Acc:338051]	GO:0000166(nucleotide binding);GO:0000287(magnesium ion binding);GO:0003723(RNA binding);GO:0004652(polynucleotide adenylyltransferase activity);GO:0005524(ATP binding);GO:0005634(nucleus);GO:0005654(nucleoplasm);GO:0005737(cytoplasm);GO:0006378(mRNA polyadenylation);GO:0006397(mRNA processing);GO:0016740(transferase activity);GO:0016779(nucleotidyltransferase activity);GO:0030145(manganese ion b…	03015(mRNA surveillance pathway)	EC:2.7.7.19	bta-miR-140	m8	-0.2635	97	147	-21.71
ciRNA1419	chr21	61404907	61407685	+	1	ciRNA	ENSBTAT00000005300	ENSBTAG00000004054	mRNA	chr21:61404906-61407685	poly(A) polymerase alpha [Source:NCBI gene;Acc:338051]	GO:0000166(nucleotide binding);GO:0000287(magnesium ion binding);GO:0003723(RNA binding);GO:0004652(polynucleotide adenylyltransferase activity);GO:0005524(ATP binding);GO:0005634(nucleus);GO:0005654(nucleoplasm);GO:0005737(cytoplasm);GO:0006378(mRNA polyadenylation);GO:0006397(mRNA processing);GO:0016740(transferase activity);GO:0016779(nucleotidyltransferase activity);GO:0030145(manganese ion b…	03015(mRNA surveillance pathway)	EC:2.7.7.19	bta-miR-148a	m8	-0.202	87	155	-20.2
ciRNA1419	chr21	61404907	61407685	+	1	ciRNA	ENSBTAT00000005300	ENSBTAG00000004054	mRNA	chr21:61404906-61407685	poly(A) polymerase alpha [Source:NCBI gene;Acc:338051]	GO:0000166(nucleotide binding);GO:0000287(magnesium ion binding);GO:0003723(RNA binding);GO:0004652(polynucleotide adenylyltransferase activity);GO:0005524(ATP binding);GO:0005634(nucleus);GO:0005654(nucleoplasm);GO:0005737(cytoplasm);GO:0006378(mRNA polyadenylation);GO:0006397(mRNA processing);GO:0016740(transferase activity);GO:0016779(nucleotidyltransferase activity);GO:0030145(manganese ion b…	03015(mRNA surveillance pathway)	EC:2.7.7.19	bta-miR-204	1a	-0.0942	55	148	-22.32
ciRNA1785	chr4	77394667	77419226	+	1	ciRNA	ENSBTAT00000069965	ENSBTAG00000012968	mRNA	chr4:77394666-77419226	cytochrome c oxidase assembly factor 1 homolog [Source:VGNC Symbol;Acc:VGNC:27542]	GO:0016020(membrane);GO:0016021(integral component of membrane)	04714(Thermogenesis)	NA	bta-miR-1	8mer	-0.0992	59	156	-20.63
ciRNA1785	chr4	77394667	77419226	+	1	ciRNA	ENSBTAT00000069965	ENSBTAG00000012968	mRNA	chr4:77394666-77419226	cytochrome c oxidase assembly factor 1 homolog [Source:VGNC Symbol;Acc:VGNC:27542]	GO:0016020(membrane);GO:0016021(integral component of membrane)	04714(Thermogenesis)	NA	bta-miR-103	1a	-0.07285	52	148	-24.03
ciRNA1785	chr4	77394667	77419226	+	1	ciRNA	ENSBTAT00000069965	ENSBTAG00000012968	mRNA	chr4:77394666-77419226	cytochrome c oxidase assembly factor 1 homolog [Source:VGNC Symbol;Acc:VGNC:27542]	GO:0016020(membrane);GO:0016021(integral component of membrane)	04714(Thermogenesis)	NA	bta-miR-106b	m8	-0.095	51	165	-20.32
ciRNA1785	chr4	77394667	77419226	+	1	ciRNA	ENSBTAT00000069965	ENSBTAG00000012968	mRNA	chr4:77394666-77419226	cytochrome c oxidase assembly factor 1 homolog [Source:VGNC Symbol;Acc:VGNC:27542]	GO:0016020(membrane);GO:0016021(integral component of membrane)	04714(Thermogenesis)	NA	bta-miR-129	m8	-0.139	70	155	-25.09
ciRNA1785	chr4	77394667	77419226	+	1	ciRNA	ENSBTAT00000069965	ENSBTAG00000012968	mRNA	chr4:77394666-77419226	cytochrome c oxidase assembly factor 1 homolog [Source:VGNC Symbol;Acc:VGNC:27542]	GO:0016020(membrane);GO:0016021(integral component of membrane)	04714(Thermogenesis)	NA	bta-miR-129-5p	m8	-0.139	70	155	-25.09
ciRNA1785	chr4	77394667	77419226	+	1	ciRNA	ENSBTAT00000069965	ENSBTAG00000012968	mRNA	chr4:77394666-77419226	cytochrome c oxidase assembly factor 1 homolog [Source:VGNC Symbol;Acc:VGNC:27542]	GO:0016020(membrane);GO:0016021(integral component of membrane)	04714(Thermogenesis)	NA	bta-miR-133a	1a	-0.1013	55	153	-22.02
ciRNA1785	chr4	77394667	77419226	+	1	ciRNA	ENSBTAT00000069965	ENSBTAG00000012968	mRNA	chr4:77394666-77419226	cytochrome c oxidase assembly factor 1 homolog [Source:VGNC Symbol;Acc:VGNC:27542]	GO:0016020(membrane);GO:0016021(integral component of membrane)	04714(Thermogenesis)	NA	bta-miR-133b	1a	-0.1013	55	153	-22.02
ciRNA1785	chr4	77394667	77419226	+	1	ciRNA	ENSBTAT00000069965	ENSBTAG00000012968	mRNA	chr4:77394666-77419226	cytochrome c oxidase assembly factor 1 homolog [Source:VGNC Symbol;Acc:VGNC:27542]	GO:0016020(membrane);GO:0016021(integral component of membrane)	04714(Thermogenesis)	NA	bta-miR-136	1a	-0.17505	78	157	-22.49
ciRNA1785	chr4	77394667	77419226	+	1	ciRNA	ENSBTAT00000069965	ENSBTAG00000012968	mRNA	chr4:77394666-77419226	cytochrome c oxidase assembly factor 1 homolog [Source:VGNC Symbol;Acc:VGNC:27542]	GO:0016020(membrane);GO:0016021(integral component of membrane)	04714(Thermogenesis)	NA	bta-miR-140	m8	-0.104	53	168	-26.79
ciRNA1785	chr4	77394667	77419226	+	1	ciRNA	ENSBTAT00000069965	ENSBTAG00000012968	mRNA	chr4:77394666-77419226	cytochrome c oxidase assembly factor 1 homolog [Source:VGNC Symbol;Acc:VGNC:27542]	GO:0016020(membrane);GO:0016021(integral component of membrane)	04714(Thermogenesis)	NA	bta-miR-141	m8	-0.1305	65	168	-23.18
ciRNA1785	chr4	77394667	77419226	+	1	ciRNA	ENSBTAT00000069965	ENSBTAG00000012968	mRNA	chr4:77394666-77419226	cytochrome c oxidase assembly factor 1 homolog [Source:VGNC Symbol;Acc:VGNC:27542]	GO:0016020(membrane);GO:0016021(integral component of membrane)	04714(Thermogenesis)	NA	bta-miR-145	8mer	-0.1503	75	167	-26.9
ciRNA1785	chr4	77394667	77419226	+	1	ciRNA	ENSBTAT00000069965	ENSBTAG00000012968	mRNA	chr4:77394666-77419226	cytochrome c oxidase assembly factor 1 homolog [Source:VGNC Symbol;Acc:VGNC:27542]	GO:0016020(membrane);GO:0016021(integral component of membrane)	04714(Thermogenesis)	NA	bta-miR-146a	m8	-0.11	61	152	-21.77
ciRNA1785	chr4	77394667	77419226	+	1	ciRNA	ENSBTAT00000069965	ENSBTAG00000012968	mRNA	chr4:77394666-77419226	cytochrome c oxidase assembly factor 1 homolog [Source:VGNC Symbol;Acc:VGNC:27542]	GO:0016020(membrane);GO:0016021(integral component of membrane)	04714(Thermogenesis)	NA	bta-miR-146b	m8	-0.11	61	153	-22.31
ciRNA1785	chr4	77394667	77419226	+	1	ciRNA	ENSBTAT00000069965	ENSBTAG00000012968	mRNA	chr4:77394666-77419226	cytochrome c oxidase assembly factor 1 homolog [Source:VGNC Symbol;Acc:VGNC:27542]	GO:0016020(membrane);GO:0016021(integral component of membrane)	04714(Thermogenesis)	NA	bta-miR-151-5p	1a	-0.14285	77	146	-23.71
ciRNA1785	chr4	77394667	77419226	+	1	ciRNA	ENSBTAT00000069965	ENSBTAG00000012968	mRNA	chr4:77394666-77419226	cytochrome c oxidase assembly factor 1 homolog [Source:VGNC Symbol;Acc:VGNC:27542]	GO:0016020(membrane);GO:0016021(integral component of membrane)	04714(Thermogenesis)	NA	bta-miR-152	m8	-0.08	51	157	-25.4
ciRNA1785	chr4	77394667	77419226	+	1	ciRNA	ENSBTAT00000069965	ENSBTAG00000012968	mRNA	chr4:77394666-77419226	cytochrome c oxidase assembly factor 1 homolog [Source:VGNC Symbol;Acc:VGNC:27542]	GO:0016020(membrane);GO:0016021(integral component of membrane)	04714(Thermogenesis)	NA	bta-miR-155	8mer	-0.1541	71	160	-20.44
ciRNA1785	chr4	77394667	77419226	+	1	ciRNA	ENSBTAT00000069965	ENSBTAG00000012968	mRNA	chr4:77394666-77419226	cytochrome c oxidase assembly factor 1 homolog [Source:VGNC Symbol;Acc:VGNC:27542]	GO:0016020(membrane);GO:0016021(integral component of membrane)	04714(Thermogenesis)	NA	bta-miR-17-3p	8mer	-0.1211	75	150	-20
ciRNA1785	chr4	77394667	77419226	+	1	ciRNA	ENSBTAT00000069965	ENSBTAG00000012968	mRNA	chr4:77394666-77419226	cytochrome c oxidase assembly factor 1 homolog [Source:VGNC Symbol;Acc:VGNC:27542]	GO:0016020(membrane);GO:0016021(integral component of membrane)	04714(Thermogenesis)	NA	bta-miR-17-5p	m8	-0.1105	57	171	-23.35
ciRNA1785	chr4	77394667	77419226	+	1	ciRNA	ENSBTAT00000069965	ENSBTAG00000012968	mRNA	chr4:77394666-77419226	cytochrome c oxidase assembly factor 1 homolog [Source:VGNC Symbol;Acc:VGNC:27542]	GO:0016020(membrane);GO:0016021(integral component of membrane)	04714(Thermogenesis)	NA	bta-miR-181b	m8	-0.1185	60	159	-25.82
ciRNA1785	chr4	77394667	77419226	+	1	ciRNA	ENSBTAT00000069965	ENSBTAG00000012968	mRNA	chr4:77394666-77419226	cytochrome c oxidase assembly factor 1 homolog [Source:VGNC Symbol;Acc:VGNC:27542]	GO:0016020(membrane);GO:0016021(integral component of membrane)	04714(Thermogenesis)	NA	bta-miR-181c	m8	-0.1185	61	158	-20.5
ciRNA1785	chr4	77394667	77419226	+	1	ciRNA	ENSBTAT00000069965	ENSBTAG00000012968	mRNA	chr4:77394666-77419226	cytochrome c oxidase assembly factor 1 homolog [Source:VGNC Symbol;Acc:VGNC:27542]	GO:0016020(membrane);GO:0016021(integral component of membrane)	04714(Thermogenesis)	NA	bta-miR-181d	m8	-0.1185	61	159	-26.33
ciRNA1785	chr4	77394667	77419226	+	1	ciRNA	ENSBTAT00000069965	ENSBTAG00000012968	mRNA	chr4:77394666-77419226	cytochrome c oxidase assembly factor 1 homolog [Source:VGNC Symbol;Acc:VGNC:27542]	GO:0016020(membrane);GO:0016021(integral component of membrane)	04714(Thermogenesis)	NA	bta-miR-185	8mer	-0.2472	94	152	-20.27
ciRNA1785	chr4	77394667	77419226	+	1	ciRNA	ENSBTAT00000069965	ENSBTAG00000012968	mRNA	chr4:77394666-77419226	cytochrome c oxidase assembly factor 1 homolog [Source:VGNC Symbol;Acc:VGNC:27542]	GO:0016020(membrane);GO:0016021(integral component of membrane)	04714(Thermogenesis)	NA	bta-miR-186	m8	-0.0865	52	167	-22.7
ciRNA1785	chr4	77394667	77419226	+	1	ciRNA	ENSBTAT00000069965	ENSBTAG00000012968	mRNA	chr4:77394666-77419226	cytochrome c oxidase assembly factor 1 homolog [Source:VGNC Symbol;Acc:VGNC:27542]	GO:0016020(membrane);GO:0016021(integral component of membrane)	04714(Thermogenesis)	NA	bta-miR-187	1a	-0.03675	51	160	-22.82
ciRNA1785	chr4	77394667	77419226	+	1	ciRNA	ENSBTAT00000069965	ENSBTAG00000012968	mRNA	chr4:77394666-77419226	cytochrome c oxidase assembly factor 1 homolog [Source:VGNC Symbol;Acc:VGNC:27542]	GO:0016020(membrane);GO:0016021(integral component of membrane)	04714(Thermogenesis)	NA	bta-miR-193a-5p	m8	-0.12	75	162	-20.33
ciRNA1785	chr4	77394667	77419226	+	1	ciRNA	ENSBTAT00000069965	ENSBTAG00000012968	mRNA	chr4:77394666-77419226	cytochrome c oxidase assembly factor 1 homolog [Source:VGNC Symbol;Acc:VGNC:27542]	GO:0016020(membrane);GO:0016021(integral component of membrane)	04714(Thermogenesis)	NA	bta-miR-195	8mer	-0.06015	51	158	-20.75
ciRNA1785	chr4	77394667	77419226	+	1	ciRNA	ENSBTAT00000069965	ENSBTAG00000012968	mRNA	chr4:77394666-77419226	cytochrome c oxidase assembly factor 1 homolog [Source:VGNC Symbol;Acc:VGNC:27542]	GO:0016020(membrane);GO:0016021(integral component of membrane)	04714(Thermogenesis)	NA	bta-miR-199a-5p	8mer	-0.0992	65	152	-21.22
ciRNA1785	chr4	77394667	77419226	+	1	ciRNA	ENSBTAT00000069965	ENSBTAG00000012968	mRNA	chr4:77394666-77419226	cytochrome c oxidase assembly factor 1 homolog [Source:VGNC Symbol;Acc:VGNC:27542]	GO:0016020(membrane);GO:0016021(integral component of membrane)	04714(Thermogenesis)	NA	bta-miR-199b	8mer	-0.0992	65	150	-25.08
ciRNA1785	chr4	77394667	77419226	+	1	ciRNA	ENSBTAT00000069965	ENSBTAG00000012968	mRNA	chr4:77394666-77419226	cytochrome c oxidase assembly factor 1 homolog [Source:VGNC Symbol;Acc:VGNC:27542]	GO:0016020(membrane);GO:0016021(integral component of membrane)	04714(Thermogenesis)	NA	bta-miR-200a	m8	-0.115	60	161	-21.86
ciRNA1785	chr4	77394667	77419226	+	1	ciRNA	ENSBTAT00000069965	ENSBTAG00000012968	mRNA	chr4:77394666-77419226	cytochrome c oxidase assembly factor 1 homolog [Source:VGNC Symbol;Acc:VGNC:27542]	GO:0016020(membrane);GO:0016021(integral component of membrane)	04714(Thermogenesis)	NA	bta-miR-200b	1a	-0.1233	64	161	-21.25
ciRNA1785	chr4	77394667	77419226	+	1	ciRNA	ENSBTAT00000069965	ENSBTAG00000012968	mRNA	chr4:77394666-77419226	cytochrome c oxidase assembly factor 1 homolog [Source:VGNC Symbol;Acc:VGNC:27542]	GO:0016020(membrane);GO:0016021(integral component of membrane)	04714(Thermogenesis)	NA	bta-miR-205	m8	-0.099	59	160	-26.27
ciRNA1785	chr4	77394667	77419226	+	1	ciRNA	ENSBTAT00000069965	ENSBTAG00000012968	mRNA	chr4:77394666-77419226	cytochrome c oxidase assembly factor 1 homolog [Source:VGNC Symbol;Acc:VGNC:27542]	GO:0016020(membrane);GO:0016021(integral component of membrane)	04714(Thermogenesis)	NA	bta-miR-20a	m8	-0.143	71	162	-22.72
ciRNA1785	chr4	77394667	77419226	+	1	ciRNA	ENSBTAT00000069965	ENSBTAG00000012968	mRNA	chr4:77394666-77419226	cytochrome c oxidase assembly factor 1 homolog [Source:VGNC Symbol;Acc:VGNC:27542]	GO:0016020(membrane);GO:0016021(integral component of membrane)	04714(Thermogenesis)	NA	bta-miR-20b	m8	-0.095	51	165	-22.43
ciRNA1785	chr4	77394667	77419226	+	1	ciRNA	ENSBTAT00000069965	ENSBTAG00000012968	mRNA	chr4:77394666-77419226	cytochrome c oxidase assembly factor 1 homolog [Source:VGNC Symbol;Acc:VGNC:27542]	GO:0016020(membrane);GO:0016021(integral component of membrane)	04714(Thermogenesis)	NA	bta-miR-214	8mer	-0.0752	54	162	-28.01
ciRNA1785	chr4	77394667	77419226	+	1	ciRNA	ENSBTAT00000069965	ENSBTAG00000012968	mRNA	chr4:77394666-77419226	cytochrome c oxidase assembly factor 1 homolog [Source:VGNC Symbol;Acc:VGNC:27542]	GO:0016020(membrane);GO:0016021(integral component of membrane)	04714(Thermogenesis)	NA	bta-miR-217	m8	-0.118	57	153	-24.62
ciRNA1785	chr4	77394667	77419226	+	1	ciRNA	ENSBTAT00000069965	ENSBTAG00000012968	mRNA	chr4:77394666-77419226	cytochrome c oxidase assembly factor 1 homolog [Source:VGNC Symbol;Acc:VGNC:27542]	GO:0016020(membrane);GO:0016021(integral component of membrane)	04714(Thermogenesis)	NA	bta-miR-22-5p	8mer	-0.12825	65	154	-24.65
ciRNA1785	chr4	77394667	77419226	+	1	ciRNA	ENSBTAT00000069965	ENSBTAG00000012968	mRNA	chr4:77394666-77419226	cytochrome c oxidase assembly factor 1 homolog [Source:VGNC Symbol;Acc:VGNC:27542]	GO:0016020(membrane);GO:0016021(integral component of membrane)	04714(Thermogenesis)	NA	bta-miR-23b-3p	8mer	-0.24415	90	161	-24.38
ciRNA1785	chr4	77394667	77419226	+	1	ciRNA	ENSBTAT00000069965	ENSBTAG00000012968	mRNA	chr4:77394666-77419226	cytochrome c oxidase assembly factor 1 homolog [Source:VGNC Symbol;Acc:VGNC:27542]	GO:0016020(membrane);GO:0016021(integral component of membrane)	04714(Thermogenesis)	NA	bta-miR-24	m8	-0.125	73	160	-20.62
ciRNA1785	chr4	77394667	77419226	+	1	ciRNA	ENSBTAT00000069965	ENSBTAG00000012968	mRNA	chr4:77394666-77419226	cytochrome c oxidase assembly factor 1 homolog [Source:VGNC Symbol;Acc:VGNC:27542]	GO:0016020(membrane);GO:0016021(integral component of membrane)	04714(Thermogenesis)	NA	bta-miR-24-3p	8mer	-0.1763	86	159	-24.68
ciRNA1785	chr4	77394667	77419226	+	1	ciRNA	ENSBTAT00000069965	ENSBTAG00000012968	mRNA	chr4:77394666-77419226	cytochrome c oxidase assembly factor 1 homolog [Source:VGNC Symbol;Acc:VGNC:27542]	GO:0016020(membrane);GO:0016021(integral component of membrane)	04714(Thermogenesis)	NA	bta-miR-27a-3p	m8	-0.191	85	157	-23.32
ciRNA1785	chr4	77394667	77419226	+	1	ciRNA	ENSBTAT00000069965	ENSBTAG00000012968	mRNA	chr4:77394666-77419226	cytochrome c oxidase assembly factor 1 homolog [Source:VGNC Symbol;Acc:VGNC:27542]	GO:0016020(membrane);GO:0016021(integral component of membrane)	04714(Thermogenesis)	NA	bta-miR-27b	m8	-0.191	85	157	-23.63
ciRNA1785	chr4	77394667	77419226	+	1	ciRNA	ENSBTAT00000069965	ENSBTAG00000012968	mRNA	chr4:77394666-77419226	cytochrome c oxidase assembly factor 1 homolog [Source:VGNC Symbol;Acc:VGNC:27542]	GO:0016020(membrane);GO:0016021(integral component of membrane)	04714(Thermogenesis)	NA	bta-miR-29b	8mer	-0.1892	83	168	-20.71
ciRNA1785	chr4	77394667	77419226	+	1	ciRNA	ENSBTAT00000069965	ENSBTAG00000012968	mRNA	chr4:77394666-77419226	cytochrome c oxidase assembly factor 1 homolog [Source:VGNC Symbol;Acc:VGNC:27542]	GO:0016020(membrane);GO:0016021(integral component of membrane)	04714(Thermogenesis)	NA	bta-miR-30b-3p	m8	-0.167	88	157	-29.24
ciRNA1785	chr4	77394667	77419226	+	1	ciRNA	ENSBTAT00000069965	ENSBTAG00000012968	mRNA	chr4:77394666-77419226	cytochrome c oxidase assembly factor 1 homolog [Source:VGNC Symbol;Acc:VGNC:27542]	GO:0016020(membrane);GO:0016021(integral component of membrane)	04714(Thermogenesis)	NA	bta-miR-31	8mer	-0.1182	67	158	-22.57
ciRNA1785	chr4	77394667	77419226	+	1	ciRNA	ENSBTAT00000069965	ENSBTAG00000012968	mRNA	chr4:77394666-77419226	cytochrome c oxidase assembly factor 1 homolog [Source:VGNC Symbol;Acc:VGNC:27542]	GO:0016020(membrane);GO:0016021(integral component of membrane)	04714(Thermogenesis)	NA	bta-miR-320a	m8	-0.233	92	164	-23.11
ciRNA1785	chr4	77394667	77419226	+	1	ciRNA	ENSBTAT00000069965	ENSBTAG00000012968	mRNA	chr4:77394666-77419226	cytochrome c oxidase assembly factor 1 homolog [Source:VGNC Symbol;Acc:VGNC:27542]	GO:0016020(membrane);GO:0016021(integral component of membrane)	04714(Thermogenesis)	NA	bta-miR-342	1a	-0.1113	72	169	-29.56
ciRNA1785	chr4	77394667	77419226	+	1	ciRNA	ENSBTAT00000069965	ENSBTAG00000012968	mRNA	chr4:77394666-77419226	cytochrome c oxidase assembly factor 1 homolog [Source:VGNC Symbol;Acc:VGNC:27542]	GO:0016020(membrane);GO:0016021(integral component of membrane)	04714(Thermogenesis)	NA	bta-miR-361	8mer	-0.2595	92	170	-34.34
ciRNA1785	chr4	77394667	77419226	+	1	ciRNA	ENSBTAT00000069965	ENSBTAG00000012968	mRNA	chr4:77394666-77419226	cytochrome c oxidase assembly factor 1 homolog [Source:VGNC Symbol;Acc:VGNC:27542]	GO:0016020(membrane);GO:0016021(integral component of membrane)	04714(Thermogenesis)	NA	bta-miR-365-5p	m8	-0.146	83	151	-30.59
ciRNA1785	chr4	77394667	77419226	+	1	ciRNA	ENSBTAT00000069965	ENSBTAG00000012968	mRNA	chr4:77394666-77419226	cytochrome c oxidase assembly factor 1 homolog [Source:VGNC Symbol;Acc:VGNC:27542]	GO:0016020(membrane);GO:0016021(integral component of membrane)	04714(Thermogenesis)	NA	bta-miR-423-5p	8mer	-0.28725	97	166	-28.26
ciRNA1785	chr4	77394667	77419226	+	1	ciRNA	ENSBTAT00000069965	ENSBTAG00000012968	mRNA	chr4:77394666-77419226	cytochrome c oxidase assembly factor 1 homolog [Source:VGNC Symbol;Acc:VGNC:27542]	GO:0016020(membrane);GO:0016021(integral component of membrane)	04714(Thermogenesis)	NA	bta-miR-455-3p	1a	-0.1053	81	168	-27.77
ciRNA1785	chr4	77394667	77419226	+	1	ciRNA	ENSBTAT00000069965	ENSBTAG00000012968	mRNA	chr4:77394666-77419226	cytochrome c oxidase assembly factor 1 homolog [Source:VGNC Symbol;Acc:VGNC:27542]	GO:0016020(membrane);GO:0016021(integral component of membrane)	04714(Thermogenesis)	NA	bta-miR-484	m8	-0.0915	76	160	-30.89
ciRNA1785	chr4	77394667	77419226	+	1	ciRNA	ENSBTAT00000069965	ENSBTAG00000012968	mRNA	chr4:77394666-77419226	cytochrome c oxidase assembly factor 1 homolog [Source:VGNC Symbol;Acc:VGNC:27542]	GO:0016020(membrane);GO:0016021(integral component of membrane)	04714(Thermogenesis)	NA	bta-miR-497	8mer	-0.0622	55	157	-22.74
ciRNA1785	chr4	77394667	77419226	+	1	ciRNA	ENSBTAT00000069965	ENSBTAG00000012968	mRNA	chr4:77394666-77419226	cytochrome c oxidase assembly factor 1 homolog [Source:VGNC Symbol;Acc:VGNC:27542]	GO:0016020(membrane);GO:0016021(integral component of membrane)	04714(Thermogenesis)	NA	bta-miR-545-3p	m8	-0.185	78	156	-20.07
ciRNA1785	chr4	77394667	77419226	+	1	ciRNA	ENSBTAT00000069965	ENSBTAG00000012968	mRNA	chr4:77394666-77419226	cytochrome c oxidase assembly factor 1 homolog [Source:VGNC Symbol;Acc:VGNC:27542]	GO:0016020(membrane);GO:0016021(integral component of membrane)	04714(Thermogenesis)	NA	bta-miR-545-5p	1a	-0.2054	82	159	-20.91
ciRNA1785	chr4	77394667	77419226	+	1	ciRNA	ENSBTAT00000069965	ENSBTAG00000012968	mRNA	chr4:77394666-77419226	cytochrome c oxidase assembly factor 1 homolog [Source:VGNC Symbol;Acc:VGNC:27542]	GO:0016020(membrane);GO:0016021(integral component of membrane)	04714(Thermogenesis)	NA	bta-miR-7	1a	-0.14875	81	157	-20.38
ciRNA2012	chr12	70511441	70513124	+	1	ciRNA	ENSBTAT00000036965	ENSBTAG00000046041	mRNA	chr12:70511440-70513124	NA	GO:0000166(nucleotide binding);GO:0005524(ATP binding);GO:0005886(plasma membrane);GO:0016020(membrane);GO:0016021(integral component of membrane);GO:0016887(ATPase activity);GO:0042626(ATPase activity, coupled to transmembrane movement of substances);GO:0055085(transmembrane transport)	NA	NA	bta-miR-140	8mer	-0.3932	99	146	-20.98
ciRNA2012	chr12	70511441	70513124	+	1	ciRNA	ENSBTAT00000036965	ENSBTAG00000046041	mRNA	chr12:70511440-70513124	NA	GO:0000166(nucleotide binding);GO:0005524(ATP binding);GO:0005886(plasma membrane);GO:0016020(membrane);GO:0016021(integral component of membrane);GO:0016887(ATPase activity);GO:0042626(ATPase activity, coupled to transmembrane movement of substances);GO:0055085(transmembrane transport)	NA	NA	bta-miR-146a	8mer	-0.24335	92	157	-22.59
ciRNA2012	chr12	70511441	70513124	+	1	ciRNA	ENSBTAT00000036965	ENSBTAG00000046041	mRNA	chr12:70511440-70513124	NA	GO:0000166(nucleotide binding);GO:0005524(ATP binding);GO:0005886(plasma membrane);GO:0016020(membrane);GO:0016021(integral component of membrane);GO:0016887(ATPase activity);GO:0042626(ATPase activity, coupled to transmembrane movement of substances);GO:0055085(transmembrane transport)	NA	NA	bta-miR-146b	8mer	-0.24335	92	161	-24.47
ciRNA2012	chr12	70511441	70513124	+	1	ciRNA	ENSBTAT00000036965	ENSBTAG00000046041	mRNA	chr12:70511440-70513124	NA	GO:0000166(nucleotide binding);GO:0005524(ATP binding);GO:0005886(plasma membrane);GO:0016020(membrane);GO:0016021(integral component of membrane);GO:0016887(ATPase activity);GO:0042626(ATPase activity, coupled to transmembrane movement of substances);GO:0055085(transmembrane transport)	NA	NA	bta-miR-30d	8mer	-0.1382	62	163	-20.69
ciRNA203	chr3	105046694	105053529	+	1	ciRNA	ENSBTAT00000066775	ENSBTAG00000001629	mRNA	chr3:105046693-105053529	Scm polycomb group protein homolog 1 [Source:VGNC Symbol;Acc:VGNC:34340]	GO:0005515(protein binding);GO:0005634(nucleus);GO:0006338(chromatin remodeling);GO:0006355(regulation of transcription, DNA-templated);GO:0007283(spermatogenesis);GO:0009952(anterior/posterior pattern specification);GO:0010369(chromocenter)	NA	NA	bta-miR-103	m8	-0.305	97	155	-21.17
ciRNA203	chr3	105046694	105053529	+	1	ciRNA	ENSBTAT00000066775	ENSBTAG00000001629	mRNA	chr3:105046693-105053529	Scm polycomb group protein homolog 1 [Source:VGNC Symbol;Acc:VGNC:34340]	GO:0005515(protein binding);GO:0005634(nucleus);GO:0006338(chromatin remodeling);GO:0006355(regulation of transcription, DNA-templated);GO:0007283(spermatogenesis);GO:0009952(anterior/posterior pattern specification);GO:0010369(chromocenter)	NA	NA	bta-miR-107	m8	-0.305	97	155	-21.17
ciRNA203	chr3	105046694	105053529	+	1	ciRNA	ENSBTAT00000066775	ENSBTAG00000001629	mRNA	chr3:105046693-105053529	Scm polycomb group protein homolog 1 [Source:VGNC Symbol;Acc:VGNC:34340]	GO:0005515(protein binding);GO:0005634(nucleus);GO:0006338(chromatin remodeling);GO:0006355(regulation of transcription, DNA-templated);GO:0007283(spermatogenesis);GO:0009952(anterior/posterior pattern specification);GO:0010369(chromocenter)	NA	NA	bta-miR-122	8mer	-0.0262	63	155	-25.28
ciRNA203	chr3	105046694	105053529	+	1	ciRNA	ENSBTAT00000066775	ENSBTAG00000001629	mRNA	chr3:105046693-105053529	Scm polycomb group protein homolog 1 [Source:VGNC Symbol;Acc:VGNC:34340]	GO:0005515(protein binding);GO:0005634(nucleus);GO:0006338(chromatin remodeling);GO:0006355(regulation of transcription, DNA-templated);GO:0007283(spermatogenesis);GO:0009952(anterior/posterior pattern specification);GO:0010369(chromocenter)	NA	NA	bta-miR-129	1a	-0.10665	56	160	-20.79
ciRNA203	chr3	105046694	105053529	+	1	ciRNA	ENSBTAT00000066775	ENSBTAG00000001629	mRNA	chr3:105046693-105053529	Scm polycomb group protein homolog 1 [Source:VGNC Symbol;Acc:VGNC:34340]	GO:0005515(protein binding);GO:0005634(nucleus);GO:0006338(chromatin remodeling);GO:0006355(regulation of transcription, DNA-templated);GO:0007283(spermatogenesis);GO:0009952(anterior/posterior pattern specification);GO:0010369(chromocenter)	NA	NA	bta-miR-129-5p	1a	-0.10665	56	160	-20.79
ciRNA203	chr3	105046694	105053529	+	1	ciRNA	ENSBTAT00000066775	ENSBTAG00000001629	mRNA	chr3:105046693-105053529	Scm polycomb group protein homolog 1 [Source:VGNC Symbol;Acc:VGNC:34340]	GO:0005515(protein binding);GO:0005634(nucleus);GO:0006338(chromatin remodeling);GO:0006355(regulation of transcription, DNA-templated);GO:0007283(spermatogenesis);GO:0009952(anterior/posterior pattern specification);GO:0010369(chromocenter)	NA	NA	bta-miR-135b	8mer	-0.1842	79	163	-20.12
ciRNA203	chr3	105046694	105053529	+	1	ciRNA	ENSBTAT00000066775	ENSBTAG00000001629	mRNA	chr3:105046693-105053529	Scm polycomb group protein homolog 1 [Source:VGNC Symbol;Acc:VGNC:34340]	GO:0005515(protein binding);GO:0005634(nucleus);GO:0006338(chromatin remodeling);GO:0006355(regulation of transcription, DNA-templated);GO:0007283(spermatogenesis);GO:0009952(anterior/posterior pattern specification);GO:0010369(chromocenter)	NA	NA	bta-miR-150	1a	-0.12875	74	146	-28.65
ciRNA203	chr3	105046694	105053529	+	1	ciRNA	ENSBTAT00000066775	ENSBTAG00000001629	mRNA	chr3:105046693-105053529	Scm polycomb group protein homolog 1 [Source:VGNC Symbol;Acc:VGNC:34340]	GO:0005515(protein binding);GO:0005634(nucleus);GO:0006338(chromatin remodeling);GO:0006355(regulation of transcription, DNA-templated);GO:0007283(spermatogenesis);GO:0009952(anterior/posterior pattern specification);GO:0010369(chromocenter)	NA	NA	bta-miR-15b	8mer	-0.4312	99	154	-21.24
ciRNA203	chr3	105046694	105053529	+	1	ciRNA	ENSBTAT00000066775	ENSBTAG00000001629	mRNA	chr3:105046693-105053529	Scm polycomb group protein homolog 1 [Source:VGNC Symbol;Acc:VGNC:34340]	GO:0005515(protein binding);GO:0005634(nucleus);GO:0006338(chromatin remodeling);GO:0006355(regulation of transcription, DNA-templated);GO:0007283(spermatogenesis);GO:0009952(anterior/posterior pattern specification);GO:0010369(chromocenter)	NA	NA	bta-miR-181b	m8	-0.1495	72	160	-24.71
ciRNA203	chr3	105046694	105053529	+	1	ciRNA	ENSBTAT00000066775	ENSBTAG00000001629	mRNA	chr3:105046693-105053529	Scm polycomb group protein homolog 1 [Source:VGNC Symbol;Acc:VGNC:34340]	GO:0005515(protein binding);GO:0005634(nucleus);GO:0006338(chromatin remodeling);GO:0006355(regulation of transcription, DNA-templated);GO:0007283(spermatogenesis);GO:0009952(anterior/posterior pattern specification);GO:0010369(chromocenter)	NA	NA	bta-miR-181d	m8	-0.103	53	151	-21.46
ciRNA203	chr3	105046694	105053529	+	1	ciRNA	ENSBTAT00000066775	ENSBTAG00000001629	mRNA	chr3:105046693-105053529	Scm polycomb group protein homolog 1 [Source:VGNC Symbol;Acc:VGNC:34340]	GO:0005515(protein binding);GO:0005634(nucleus);GO:0006338(chromatin remodeling);GO:0006355(regulation of transcription, DNA-templated);GO:0007283(spermatogenesis);GO:0009952(anterior/posterior pattern specification);GO:0010369(chromocenter)	NA	NA	bta-miR-185	m8	-0.1535	79	148	-20.15
ciRNA203	chr3	105046694	105053529	+	1	ciRNA	ENSBTAT00000066775	ENSBTAG00000001629	mRNA	chr3:105046693-105053529	Scm polycomb group protein homolog 1 [Source:VGNC Symbol;Acc:VGNC:34340]	GO:0005515(protein binding);GO:0005634(nucleus);GO:0006338(chromatin remodeling);GO:0006355(regulation of transcription, DNA-templated);GO:0007283(spermatogenesis);GO:0009952(anterior/posterior pattern specification);GO:0010369(chromocenter)	NA	NA	bta-miR-186	m8	-0.2245	92	167	-22.88
ciRNA203	chr3	105046694	105053529	+	1	ciRNA	ENSBTAT00000066775	ENSBTAG00000001629	mRNA	chr3:105046693-105053529	Scm polycomb group protein homolog 1 [Source:VGNC Symbol;Acc:VGNC:34340]	GO:0005515(protein binding);GO:0005634(nucleus);GO:0006338(chromatin remodeling);GO:0006355(regulation of transcription, DNA-templated);GO:0007283(spermatogenesis);GO:0009952(anterior/posterior pattern specification);GO:0010369(chromocenter)	NA	NA	bta-miR-199a-3p	1a	-0.1363	70	152	-25.25
ciRNA203	chr3	105046694	105053529	+	1	ciRNA	ENSBTAT00000066775	ENSBTAG00000001629	mRNA	chr3:105046693-105053529	Scm polycomb group protein homolog 1 [Source:VGNC Symbol;Acc:VGNC:34340]	GO:0005515(protein binding);GO:0005634(nucleus);GO:0006338(chromatin remodeling);GO:0006355(regulation of transcription, DNA-templated);GO:0007283(spermatogenesis);GO:0009952(anterior/posterior pattern specification);GO:0010369(chromocenter)	NA	NA	bta-miR-200a	8mer	-0.0902	50	156	-20.71
ciRNA203	chr3	105046694	105053529	+	1	ciRNA	ENSBTAT00000066775	ENSBTAG00000001629	mRNA	chr3:105046693-105053529	Scm polycomb group protein homolog 1 [Source:VGNC Symbol;Acc:VGNC:34340]	GO:0005515(protein binding);GO:0005634(nucleus);GO:0006338(chromatin remodeling);GO:0006355(regulation of transcription, DNA-templated);GO:0007283(spermatogenesis);GO:0009952(anterior/posterior pattern specification);GO:0010369(chromocenter)	NA	NA	bta-miR-200c	1a	-0.1643	77	147	-24.26
ciRNA203	chr3	105046694	105053529	+	1	ciRNA	ENSBTAT00000066775	ENSBTAG00000001629	mRNA	chr3:105046693-105053529	Scm polycomb group protein homolog 1 [Source:VGNC Symbol;Acc:VGNC:34340]	GO:0005515(protein binding);GO:0005634(nucleus);GO:0006338(chromatin remodeling);GO:0006355(regulation of transcription, DNA-templated);GO:0007283(spermatogenesis);GO:0009952(anterior/posterior pattern specification);GO:0010369(chromocenter)	NA	NA	bta-miR-212	1a	-0.0733	57	171	-26.82
ciRNA203	chr3	105046694	105053529	+	1	ciRNA	ENSBTAT00000066775	ENSBTAG00000001629	mRNA	chr3:105046693-105053529	Scm polycomb group protein homolog 1 [Source:VGNC Symbol;Acc:VGNC:34340]	GO:0005515(protein binding);GO:0005634(nucleus);GO:0006338(chromatin remodeling);GO:0006355(regulation of transcription, DNA-templated);GO:0007283(spermatogenesis);GO:0009952(anterior/posterior pattern specification);GO:0010369(chromocenter)	NA	NA	bta-miR-331-3p	m8	-0.297	97	155	-24.56
ciRNA203	chr3	105046694	105053529	+	1	ciRNA	ENSBTAT00000066775	ENSBTAG00000001629	mRNA	chr3:105046693-105053529	Scm polycomb group protein homolog 1 [Source:VGNC Symbol;Acc:VGNC:34340]	GO:0005515(protein binding);GO:0005634(nucleus);GO:0006338(chromatin remodeling);GO:0006355(regulation of transcription, DNA-templated);GO:0007283(spermatogenesis);GO:0009952(anterior/posterior pattern specification);GO:0010369(chromocenter)	NA	NA	bta-miR-345-3p	8mer	-0.3473	97	162	-21.23
ciRNA203	chr3	105046694	105053529	+	1	ciRNA	ENSBTAT00000066775	ENSBTAG00000001629	mRNA	chr3:105046693-105053529	Scm polycomb group protein homolog 1 [Source:VGNC Symbol;Acc:VGNC:34340]	GO:0005515(protein binding);GO:0005634(nucleus);GO:0006338(chromatin remodeling);GO:0006355(regulation of transcription, DNA-templated);GO:0007283(spermatogenesis);GO:0009952(anterior/posterior pattern specification);GO:0010369(chromocenter)	NA	NA	bta-miR-345-5p	m8	-0.122	64	152	-21.35
ciRNA203	chr3	105046694	105053529	+	1	ciRNA	ENSBTAT00000066775	ENSBTAG00000001629	mRNA	chr3:105046693-105053529	Scm polycomb group protein homolog 1 [Source:VGNC Symbol;Acc:VGNC:34340]	GO:0005515(protein binding);GO:0005634(nucleus);GO:0006338(chromatin remodeling);GO:0006355(regulation of transcription, DNA-templated);GO:0007283(spermatogenesis);GO:0009952(anterior/posterior pattern specification);GO:0010369(chromocenter)	NA	NA	bta-miR-484	8mer	-0.25315	96	146	-22.81
ciRNA2057	chr2	26668131	26672511	-	1	ciRNA	ENSBTAT00000040072	ENSBTAG00000027789	mRNA	chr2:26668130-26672511	peptidylprolyl isomerase G [Source:VGNC Symbol;Acc:VGNC:33199]	GO:0000413(protein peptidyl-prolyl isomerization);GO:0003755(peptidyl-prolyl cis-trans isomerase activity);GO:0005829(cytosol);GO:0006457(protein folding);GO:0016018(cyclosporin A binding);GO:0016607(nuclear speck);GO:0042026(protein refolding);GO:0051082(unfolded protein binding)	NA	EC:5.2.1.8	bta-miR-139	1a	-0.07065	56	145	-29.28
ciRNA2057	chr2	26668131	26672511	-	1	ciRNA	ENSBTAT00000040072	ENSBTAG00000027789	mRNA	chr2:26668130-26672511	peptidylprolyl isomerase G [Source:VGNC Symbol;Acc:VGNC:33199]	GO:0000413(protein peptidyl-prolyl isomerization);GO:0003755(peptidyl-prolyl cis-trans isomerase activity);GO:0005829(cytosol);GO:0006457(protein folding);GO:0016018(cyclosporin A binding);GO:0016607(nuclear speck);GO:0042026(protein refolding);GO:0051082(unfolded protein binding)	NA	EC:5.2.1.8	bta-miR-140	m8	-0.2425	95	164	-22.04
ciRNA2057	chr2	26668131	26672511	-	1	ciRNA	ENSBTAT00000040072	ENSBTAG00000027789	mRNA	chr2:26668130-26672511	peptidylprolyl isomerase G [Source:VGNC Symbol;Acc:VGNC:33199]	GO:0000413(protein peptidyl-prolyl isomerization);GO:0003755(peptidyl-prolyl cis-trans isomerase activity);GO:0005829(cytosol);GO:0006457(protein folding);GO:0016018(cyclosporin A binding);GO:0016607(nuclear speck);GO:0042026(protein refolding);GO:0051082(unfolded protein binding)	NA	EC:5.2.1.8	bta-miR-181b	m8	-0.2315	90	150	-25.34
ciRNA2057	chr2	26668131	26672511	-	1	ciRNA	ENSBTAT00000040072	ENSBTAG00000027789	mRNA	chr2:26668130-26672511	peptidylprolyl isomerase G [Source:VGNC Symbol;Acc:VGNC:33199]	GO:0000413(protein peptidyl-prolyl isomerization);GO:0003755(peptidyl-prolyl cis-trans isomerase activity);GO:0005829(cytosol);GO:0006457(protein folding);GO:0016018(cyclosporin A binding);GO:0016607(nuclear speck);GO:0042026(protein refolding);GO:0051082(unfolded protein binding)	NA	EC:5.2.1.8	bta-miR-181d	m8	-0.2315	90	146	-22.54
ciRNA2057	chr2	26668131	26672511	-	1	ciRNA	ENSBTAT00000040072	ENSBTAG00000027789	mRNA	chr2:26668130-26672511	peptidylprolyl isomerase G [Source:VGNC Symbol;Acc:VGNC:33199]	GO:0000413(protein peptidyl-prolyl isomerization);GO:0003755(peptidyl-prolyl cis-trans isomerase activity);GO:0005829(cytosol);GO:0006457(protein folding);GO:0016018(cyclosporin A binding);GO:0016607(nuclear speck);GO:0042026(protein refolding);GO:0051082(unfolded protein binding)	NA	EC:5.2.1.8	bta-miR-186	1a	-0.2322	93	157	-22.15
ciRNA2057	chr2	26668131	26672511	-	1	ciRNA	ENSBTAT00000040072	ENSBTAG00000027789	mRNA	chr2:26668130-26672511	peptidylprolyl isomerase G [Source:VGNC Symbol;Acc:VGNC:33199]	GO:0000413(protein peptidyl-prolyl isomerization);GO:0003755(peptidyl-prolyl cis-trans isomerase activity);GO:0005829(cytosol);GO:0006457(protein folding);GO:0016018(cyclosporin A binding);GO:0016607(nuclear speck);GO:0042026(protein refolding);GO:0051082(unfolded protein binding)	NA	EC:5.2.1.8	bta-miR-197	m8	-0.1	57	155	-20.68
ciRNA2057	chr2	26668131	26672511	-	1	ciRNA	ENSBTAT00000040072	ENSBTAG00000027789	mRNA	chr2:26668130-26672511	peptidylprolyl isomerase G [Source:VGNC Symbol;Acc:VGNC:33199]	GO:0000413(protein peptidyl-prolyl isomerization);GO:0003755(peptidyl-prolyl cis-trans isomerase activity);GO:0005829(cytosol);GO:0006457(protein folding);GO:0016018(cyclosporin A binding);GO:0016607(nuclear speck);GO:0042026(protein refolding);GO:0051082(unfolded protein binding)	NA	EC:5.2.1.8	bta-miR-23b-5p	m8	-0.2885	95	165	-25.64
ciRNA2057	chr2	26668131	26672511	-	1	ciRNA	ENSBTAT00000040072	ENSBTAG00000027789	mRNA	chr2:26668130-26672511	peptidylprolyl isomerase G [Source:VGNC Symbol;Acc:VGNC:33199]	GO:0000413(protein peptidyl-prolyl isomerization);GO:0003755(peptidyl-prolyl cis-trans isomerase activity);GO:0005829(cytosol);GO:0006457(protein folding);GO:0016018(cyclosporin A binding);GO:0016607(nuclear speck);GO:0042026(protein refolding);GO:0051082(unfolded protein binding)	NA	EC:5.2.1.8	bta-miR-31	m8	-0.108	60	158	-22.57
ciRNA2057	chr2	26668131	26672511	-	1	ciRNA	ENSBTAT00000040072	ENSBTAG00000027789	mRNA	chr2:26668130-26672511	peptidylprolyl isomerase G [Source:VGNC Symbol;Acc:VGNC:33199]	GO:0000413(protein peptidyl-prolyl isomerization);GO:0003755(peptidyl-prolyl cis-trans isomerase activity);GO:0005829(cytosol);GO:0006457(protein folding);GO:0016018(cyclosporin A binding);GO:0016607(nuclear speck);GO:0042026(protein refolding);GO:0051082(unfolded protein binding)	NA	EC:5.2.1.8	bta-miR-345-5p	m8	-0.179	87	152	-21.25
ciRNA3301	chr18	5310021	5310405	+	1	ciRNA	ENSBTAT00000086215	ENSBTAG00000015894	mRNA	chr18:5310020-5310405	WW domain containing oxidoreductase [Source:VGNC Symbol;Acc:VGNC:36977]	GO:0001649(osteoblast differentiation);GO:0003713(transcription coactivator activity);GO:0005515(protein binding);GO:0005634(nucleus);GO:0005737(cytoplasm);GO:0005739(mitochondrion);GO:0005794(Golgi apparatus);GO:0005829(cytosol);GO:0005886(plasma membrane);GO:0005902(microvillus);GO:0019899(enzyme binding);GO:0030178(negative regulation of Wnt signaling pathway);GO:0045944(positive regulation of…	NA	NA	bta-miR-423-3p	8mer	-0.2602	97	152	-27.98
ciRNA3301	chr18	5310021	5310405	+	1	ciRNA	ENSBTAT00000086215	ENSBTAG00000015894	mRNA	chr18:5310020-5310405	WW domain containing oxidoreductase [Source:VGNC Symbol;Acc:VGNC:36977]	GO:0001649(osteoblast differentiation);GO:0003713(transcription coactivator activity);GO:0005515(protein binding);GO:0005634(nucleus);GO:0005737(cytoplasm);GO:0005739(mitochondrion);GO:0005794(Golgi apparatus);GO:0005829(cytosol);GO:0005886(plasma membrane);GO:0005902(microvillus);GO:0019899(enzyme binding);GO:0030178(negative regulation of Wnt signaling pathway);GO:0045944(positive regulation of…	NA	NA	bta-miR-455-3p	m8	-0.094	76	149	-20.98
ciRNA351	chr10	10618645	10626139	+	1	ciRNA	ENSBTAT00000078411	ENSBTAG00000006751	mRNA	chr10:10618644-10626139	terminal nucleotidyltransferase 2 [Source:VGNC Symbol;Acc:VGNC:54564]	GO:0000166(nucleotide binding);GO:0002244(hematopoietic progenitor cell differentiation);GO:0004652(polynucleotide adenylyltransferase activity);GO:0005524(ATP binding);GO:0005634(nucleus);GO:0005737(cytoplasm);GO:0006397(mRNA processing);GO:0016740(transferase activity);GO:0034062(5'-3' RNA polymerase activity);GO:0043489(RNA stabilization);GO:0043631(RNA polyadenylation);GO:0046872(metal ion bi…	NA	EC:2.7.7.19	bta-miR-122	1a	-0.1322	89	151	-20.03
ciRNA351	chr10	10618645	10626139	+	1	ciRNA	ENSBTAT00000078411	ENSBTAG00000006751	mRNA	chr10:10618644-10626139	terminal nucleotidyltransferase 2 [Source:VGNC Symbol;Acc:VGNC:54564]	GO:0000166(nucleotide binding);GO:0002244(hematopoietic progenitor cell differentiation);GO:0004652(polynucleotide adenylyltransferase activity);GO:0005524(ATP binding);GO:0005634(nucleus);GO:0005737(cytoplasm);GO:0006397(mRNA processing);GO:0016740(transferase activity);GO:0034062(5'-3' RNA polymerase activity);GO:0043489(RNA stabilization);GO:0043631(RNA polyadenylation);GO:0046872(metal ion bi…	NA	EC:2.7.7.19	bta-miR-139	m8	-0.19	89	152	-21.83
ciRNA351	chr10	10618645	10626139	+	1	ciRNA	ENSBTAT00000078411	ENSBTAG00000006751	mRNA	chr10:10618644-10626139	terminal nucleotidyltransferase 2 [Source:VGNC Symbol;Acc:VGNC:54564]	GO:0000166(nucleotide binding);GO:0002244(hematopoietic progenitor cell differentiation);GO:0004652(polynucleotide adenylyltransferase activity);GO:0005524(ATP binding);GO:0005634(nucleus);GO:0005737(cytoplasm);GO:0006397(mRNA processing);GO:0016740(transferase activity);GO:0034062(5'-3' RNA polymerase activity);GO:0043489(RNA stabilization);GO:0043631(RNA polyadenylation);GO:0046872(metal ion bi…	NA	EC:2.7.7.19	bta-miR-141	1a	-0.1322	66	154	-23.26
ciRNA351	chr10	10618645	10626139	+	1	ciRNA	ENSBTAT00000078411	ENSBTAG00000006751	mRNA	chr10:10618644-10626139	terminal nucleotidyltransferase 2 [Source:VGNC Symbol;Acc:VGNC:54564]	GO:0000166(nucleotide binding);GO:0002244(hematopoietic progenitor cell differentiation);GO:0004652(polynucleotide adenylyltransferase activity);GO:0005524(ATP binding);GO:0005634(nucleus);GO:0005737(cytoplasm);GO:0006397(mRNA processing);GO:0016740(transferase activity);GO:0034062(5'-3' RNA polymerase activity);GO:0043489(RNA stabilization);GO:0043631(RNA polyadenylation);GO:0046872(metal ion bi…	NA	EC:2.7.7.19	bta-miR-148a	m8	-0.173	81	151	-21.18
ciRNA351	chr10	10618645	10626139	+	1	ciRNA	ENSBTAT00000078411	ENSBTAG00000006751	mRNA	chr10:10618644-10626139	terminal nucleotidyltransferase 2 [Source:VGNC Symbol;Acc:VGNC:54564]	GO:0000166(nucleotide binding);GO:0002244(hematopoietic progenitor cell differentiation);GO:0004652(polynucleotide adenylyltransferase activity);GO:0005524(ATP binding);GO:0005634(nucleus);GO:0005737(cytoplasm);GO:0006397(mRNA processing);GO:0016740(transferase activity);GO:0034062(5'-3' RNA polymerase activity);GO:0043489(RNA stabilization);GO:0043631(RNA polyadenylation);GO:0046872(metal ion bi…	NA	EC:2.7.7.19	bta-miR-154a	m8	-0.272	95	152	-20.31
ciRNA351	chr10	10618645	10626139	+	1	ciRNA	ENSBTAT00000078411	ENSBTAG00000006751	mRNA	chr10:10618644-10626139	terminal nucleotidyltransferase 2 [Source:VGNC Symbol;Acc:VGNC:54564]	GO:0000166(nucleotide binding);GO:0002244(hematopoietic progenitor cell differentiation);GO:0004652(polynucleotide adenylyltransferase activity);GO:0005524(ATP binding);GO:0005634(nucleus);GO:0005737(cytoplasm);GO:0006397(mRNA processing);GO:0016740(transferase activity);GO:0034062(5'-3' RNA polymerase activity);GO:0043489(RNA stabilization);GO:0043631(RNA polyadenylation);GO:0046872(metal ion bi…	NA	EC:2.7.7.19	bta-miR-200a	1a	-0.1322	67	151	-22.22
ciRNA351	chr10	10618645	10626139	+	1	ciRNA	ENSBTAT00000078411	ENSBTAG00000006751	mRNA	chr10:10618644-10626139	terminal nucleotidyltransferase 2 [Source:VGNC Symbol;Acc:VGNC:54564]	GO:0000166(nucleotide binding);GO:0002244(hematopoietic progenitor cell differentiation);GO:0004652(polynucleotide adenylyltransferase activity);GO:0005524(ATP binding);GO:0005634(nucleus);GO:0005737(cytoplasm);GO:0006397(mRNA processing);GO:0016740(transferase activity);GO:0034062(5'-3' RNA polymerase activity);GO:0043489(RNA stabilization);GO:0043631(RNA polyadenylation);GO:0046872(metal ion bi…	NA	EC:2.7.7.19	bta-miR-20b	m8	-0.1575	75	153	-20.08
ciRNA351	chr10	10618645	10626139	+	1	ciRNA	ENSBTAT00000078411	ENSBTAG00000006751	mRNA	chr10:10618644-10626139	terminal nucleotidyltransferase 2 [Source:VGNC Symbol;Acc:VGNC:54564]	GO:0000166(nucleotide binding);GO:0002244(hematopoietic progenitor cell differentiation);GO:0004652(polynucleotide adenylyltransferase activity);GO:0005524(ATP binding);GO:0005634(nucleus);GO:0005737(cytoplasm);GO:0006397(mRNA processing);GO:0016740(transferase activity);GO:0034062(5'-3' RNA polymerase activity);GO:0043489(RNA stabilization);GO:0043631(RNA polyadenylation);GO:0046872(metal ion bi…	NA	EC:2.7.7.19	bta-miR-21-3p	m8	-0.1995	89	152	-20.34
ciRNA351	chr10	10618645	10626139	+	1	ciRNA	ENSBTAT00000078411	ENSBTAG00000006751	mRNA	chr10:10618644-10626139	terminal nucleotidyltransferase 2 [Source:VGNC Symbol;Acc:VGNC:54564]	GO:0000166(nucleotide binding);GO:0002244(hematopoietic progenitor cell differentiation);GO:0004652(polynucleotide adenylyltransferase activity);GO:0005524(ATP binding);GO:0005634(nucleus);GO:0005737(cytoplasm);GO:0006397(mRNA processing);GO:0016740(transferase activity);GO:0034062(5'-3' RNA polymerase activity);GO:0043489(RNA stabilization);GO:0043631(RNA polyadenylation);GO:0046872(metal ion bi…	NA	EC:2.7.7.19	bta-miR-31	1a	-0.1242	70	154	-20.28
ciRNA351	chr10	10618645	10626139	+	1	ciRNA	ENSBTAT00000078411	ENSBTAG00000006751	mRNA	chr10:10618644-10626139	terminal nucleotidyltransferase 2 [Source:VGNC Symbol;Acc:VGNC:54564]	GO:0000166(nucleotide binding);GO:0002244(hematopoietic progenitor cell differentiation);GO:0004652(polynucleotide adenylyltransferase activity);GO:0005524(ATP binding);GO:0005634(nucleus);GO:0005737(cytoplasm);GO:0006397(mRNA processing);GO:0016740(transferase activity);GO:0034062(5'-3' RNA polymerase activity);GO:0043489(RNA stabilization);GO:0043631(RNA polyadenylation);GO:0046872(metal ion bi…	NA	EC:2.7.7.19	bta-miR-34a	m8	-0.121	68	154	-22.74
ciRNA351	chr10	10618645	10626139	+	1	ciRNA	ENSBTAT00000078411	ENSBTAG00000006751	mRNA	chr10:10618644-10626139	terminal nucleotidyltransferase 2 [Source:VGNC Symbol;Acc:VGNC:54564]	GO:0000166(nucleotide binding);GO:0002244(hematopoietic progenitor cell differentiation);GO:0004652(polynucleotide adenylyltransferase activity);GO:0005524(ATP binding);GO:0005634(nucleus);GO:0005737(cytoplasm);GO:0006397(mRNA processing);GO:0016740(transferase activity);GO:0034062(5'-3' RNA polymerase activity);GO:0043489(RNA stabilization);GO:0043631(RNA polyadenylation);GO:0046872(metal ion bi…	NA	EC:2.7.7.19	bta-miR-34c	m8	-0.1055	63	153	-21.16
ciRNA351	chr10	10618645	10626139	+	1	ciRNA	ENSBTAT00000078411	ENSBTAG00000006751	mRNA	chr10:10618644-10626139	terminal nucleotidyltransferase 2 [Source:VGNC Symbol;Acc:VGNC:54564]	GO:0000166(nucleotide binding);GO:0002244(hematopoietic progenitor cell differentiation);GO:0004652(polynucleotide adenylyltransferase activity);GO:0005524(ATP binding);GO:0005634(nucleus);GO:0005737(cytoplasm);GO:0006397(mRNA processing);GO:0016740(transferase activity);GO:0034062(5'-3' RNA polymerase activity);GO:0043489(RNA stabilization);GO:0043631(RNA polyadenylation);GO:0046872(metal ion bi…	NA	EC:2.7.7.19	bta-miR-455-3p	m8	-0.0525	56	172	-24.62
ciRNA3662	chr2	118237552	118255052	+	1	ciRNA	ENSBTAT00000079875	ENSBTAG00000009664	mRNA	chr2:118237551-118255052	NA	GO:0005634(nucleus)	NA	NA	bta-let-7b	m8	-0.107	59	159	-20.93
ciRNA3662	chr2	118237552	118255052	+	1	ciRNA	ENSBTAT00000079875	ENSBTAG00000009664	mRNA	chr2:118237551-118255052	NA	GO:0005634(nucleus)	NA	NA	bta-let-7d	m8	-0.107	58	149	-22.44
ciRNA3662	chr2	118237552	118255052	+	1	ciRNA	ENSBTAT00000079875	ENSBTAG00000009664	mRNA	chr2:118237551-118255052	NA	GO:0005634(nucleus)	NA	NA	bta-let-7e	m8	-0.107	58	151	-20.44
ciRNA3662	chr2	118237552	118255052	+	1	ciRNA	ENSBTAT00000079875	ENSBTAG00000009664	mRNA	chr2:118237551-118255052	NA	GO:0005634(nucleus)	NA	NA	bta-miR-10a	m8	-0.1515	81	151	-20.1
ciRNA3662	chr2	118237552	118255052	+	1	ciRNA	ENSBTAT00000079875	ENSBTAG00000009664	mRNA	chr2:118237551-118255052	NA	GO:0005634(nucleus)	NA	NA	bta-miR-122	8mer	-0.06615	76	150	-24.74
ciRNA3662	chr2	118237552	118255052	+	1	ciRNA	ENSBTAT00000079875	ENSBTAG00000009664	mRNA	chr2:118237551-118255052	NA	GO:0005634(nucleus)	NA	NA	bta-miR-136	1a	-0.1424	68	155	-21.41
ciRNA3662	chr2	118237552	118255052	+	1	ciRNA	ENSBTAT00000079875	ENSBTAG00000009664	mRNA	chr2:118237551-118255052	NA	GO:0005634(nucleus)	NA	NA	bta-miR-140	m8	-0.146	77	162	-23.38
ciRNA3662	chr2	118237552	118255052	+	1	ciRNA	ENSBTAT00000079875	ENSBTAG00000009664	mRNA	chr2:118237551-118255052	NA	GO:0005634(nucleus)	NA	NA	bta-miR-142-3p	m8	-0.1985	83	155	-23.71
ciRNA3662	chr2	118237552	118255052	+	1	ciRNA	ENSBTAT00000079875	ENSBTAG00000009664	mRNA	chr2:118237551-118255052	NA	GO:0005634(nucleus)	NA	NA	bta-miR-143	m8	-0.207	90	166	-27.32
ciRNA3662	chr2	118237552	118255052	+	1	ciRNA	ENSBTAT00000079875	ENSBTAG00000009664	mRNA	chr2:118237551-118255052	NA	GO:0005634(nucleus)	NA	NA	bta-miR-181b	1a	-0.1082	55	145	-23.5
ciRNA3662	chr2	118237552	118255052	+	1	ciRNA	ENSBTAT00000079875	ENSBTAG00000009664	mRNA	chr2:118237551-118255052	NA	GO:0005634(nucleus)	NA	NA	bta-miR-183	1a	-0.20075	91	157	-22.74
ciRNA3662	chr2	118237552	118255052	+	1	ciRNA	ENSBTAT00000079875	ENSBTAG00000009664	mRNA	chr2:118237551-118255052	NA	GO:0005634(nucleus)	NA	NA	bta-miR-185	m8	-0.1795	86	153	-21.1
ciRNA3662	chr2	118237552	118255052	+	1	ciRNA	ENSBTAT00000079875	ENSBTAG00000009664	mRNA	chr2:118237551-118255052	NA	GO:0005634(nucleus)	NA	NA	bta-miR-186	8mer	-0.172	82	167	-20.54
ciRNA3662	chr2	118237552	118255052	+	1	ciRNA	ENSBTAT00000079875	ENSBTAG00000009664	mRNA	chr2:118237551-118255052	NA	GO:0005634(nucleus)	NA	NA	bta-miR-187	8mer	-0.05645	65	159	-30.41
ciRNA3662	chr2	118237552	118255052	+	1	ciRNA	ENSBTAT00000079875	ENSBTAG00000009664	mRNA	chr2:118237551-118255052	NA	GO:0005634(nucleus)	NA	NA	bta-miR-193a-5p	m8	-0.073	51	162	-24.33
ciRNA3662	chr2	118237552	118255052	+	1	ciRNA	ENSBTAT00000079875	ENSBTAG00000009664	mRNA	chr2:118237551-118255052	NA	GO:0005634(nucleus)	NA	NA	bta-miR-196a	8mer	-0.1022	52	155	-21.94
ciRNA3662	chr2	118237552	118255052	+	1	ciRNA	ENSBTAT00000079875	ENSBTAG00000009664	mRNA	chr2:118237551-118255052	NA	GO:0005634(nucleus)	NA	NA	bta-miR-204	m8	-0.084	50	154	-23.1
ciRNA3662	chr2	118237552	118255052	+	1	ciRNA	ENSBTAT00000079875	ENSBTAG00000009664	mRNA	chr2:118237551-118255052	NA	GO:0005634(nucleus)	NA	NA	bta-miR-206	8mer	-0.1662	82	152	-20.96
ciRNA3662	chr2	118237552	118255052	+	1	ciRNA	ENSBTAT00000079875	ENSBTAG00000009664	mRNA	chr2:118237551-118255052	NA	GO:0005634(nucleus)	NA	NA	bta-miR-211	m8	-0.084	50	150	-22.53
ciRNA3662	chr2	118237552	118255052	+	1	ciRNA	ENSBTAT00000079875	ENSBTAG00000009664	mRNA	chr2:118237551-118255052	NA	GO:0005634(nucleus)	NA	NA	bta-miR-214	m8	-0.1185	72	150	-23.66
ciRNA3662	chr2	118237552	118255052	+	1	ciRNA	ENSBTAT00000079875	ENSBTAG00000009664	mRNA	chr2:118237551-118255052	NA	GO:0005634(nucleus)	NA	NA	bta-miR-22-3p	m8	-0.092	53	150	-20.71
ciRNA3662	chr2	118237552	118255052	+	1	ciRNA	ENSBTAT00000079875	ENSBTAG00000009664	mRNA	chr2:118237551-118255052	NA	GO:0005634(nucleus)	NA	NA	bta-miR-221	1a	-0.0822	50	149	-23.67
ciRNA3662	chr2	118237552	118255052	+	1	ciRNA	ENSBTAT00000079875	ENSBTAG00000009664	mRNA	chr2:118237551-118255052	NA	GO:0005634(nucleus)	NA	NA	bta-miR-24-3p	m8	-0.132	70	151	-28.12
ciRNA3662	chr2	118237552	118255052	+	1	ciRNA	ENSBTAT00000079875	ENSBTAG00000009664	mRNA	chr2:118237551-118255052	NA	GO:0005634(nucleus)	NA	NA	bta-miR-26a	m8	-0.13	63	152	-25.74
ciRNA3662	chr2	118237552	118255052	+	1	ciRNA	ENSBTAT00000079875	ENSBTAG00000009664	mRNA	chr2:118237551-118255052	NA	GO:0005634(nucleus)	NA	NA	bta-miR-26b	m8	-0.13	62	160	-25.14
ciRNA3662	chr2	118237552	118255052	+	1	ciRNA	ENSBTAT00000079875	ENSBTAG00000009664	mRNA	chr2:118237551-118255052	NA	GO:0005634(nucleus)	NA	NA	bta-miR-296-3p	m8	-0.0945	55	151	-24.55
ciRNA3662	chr2	118237552	118255052	+	1	ciRNA	ENSBTAT00000079875	ENSBTAG00000009664	mRNA	chr2:118237551-118255052	NA	GO:0005634(nucleus)	NA	NA	bta-miR-296-5p	m8	-0.151	84	152	-21.1
ciRNA3662	chr2	118237552	118255052	+	1	ciRNA	ENSBTAT00000079875	ENSBTAG00000009664	mRNA	chr2:118237551-118255052	NA	GO:0005634(nucleus)	NA	NA	bta-miR-29a	m8	-0.219	88	156	-20.01
ciRNA3662	chr2	118237552	118255052	+	1	ciRNA	ENSBTAT00000079875	ENSBTAG00000009664	mRNA	chr2:118237551-118255052	NA	GO:0005634(nucleus)	NA	NA	bta-miR-29b	m8	-0.125	62	156	-22.94
ciRNA3662	chr2	118237552	118255052	+	1	ciRNA	ENSBTAT00000079875	ENSBTAG00000009664	mRNA	chr2:118237551-118255052	NA	GO:0005634(nucleus)	NA	NA	bta-miR-29d-3p	m8	-0.125	62	155	-20.17
ciRNA3662	chr2	118237552	118255052	+	1	ciRNA	ENSBTAT00000079875	ENSBTAG00000009664	mRNA	chr2:118237551-118255052	NA	GO:0005634(nucleus)	NA	NA	bta-miR-30b-3p	8mer	-0.2262	95	149	-25.18
ciRNA3662	chr2	118237552	118255052	+	1	ciRNA	ENSBTAT00000079875	ENSBTAG00000009664	mRNA	chr2:118237551-118255052	NA	GO:0005634(nucleus)	NA	NA	bta-miR-31	m8	-0.117	66	166	-26.28
ciRNA3662	chr2	118237552	118255052	+	1	ciRNA	ENSBTAT00000079875	ENSBTAG00000009664	mRNA	chr2:118237551-118255052	NA	GO:0005634(nucleus)	NA	NA	bta-miR-320a	8mer	-0.2043	88	160	-24.12
ciRNA3662	chr2	118237552	118255052	+	1	ciRNA	ENSBTAT00000079875	ENSBTAG00000009664	mRNA	chr2:118237551-118255052	NA	GO:0005634(nucleus)	NA	NA	bta-miR-331-3p	1a	-0.0763	52	145	-23.07
ciRNA3662	chr2	118237552	118255052	+	1	ciRNA	ENSBTAT00000079875	ENSBTAG00000009664	mRNA	chr2:118237551-118255052	NA	GO:0005634(nucleus)	NA	NA	bta-miR-342	m8	-0.169	88	157	-30.93
ciRNA3662	chr2	118237552	118255052	+	1	ciRNA	ENSBTAT00000079875	ENSBTAG00000009664	mRNA	chr2:118237551-118255052	NA	GO:0005634(nucleus)	NA	NA	bta-miR-345-3p	m8	-0.151	80	160	-20.07
ciRNA3662	chr2	118237552	118255052	+	1	ciRNA	ENSBTAT00000079875	ENSBTAG00000009664	mRNA	chr2:118237551-118255052	NA	GO:0005634(nucleus)	NA	NA	bta-miR-345-5p	8mer	-0.1292	67	156	-24.89
ciRNA3662	chr2	118237552	118255052	+	1	ciRNA	ENSBTAT00000079875	ENSBTAG00000009664	mRNA	chr2:118237551-118255052	NA	GO:0005634(nucleus)	NA	NA	bta-miR-365-5p	m8	-0.077	61	158	-23.65
ciRNA3662	chr2	118237552	118255052	+	1	ciRNA	ENSBTAT00000079875	ENSBTAG00000009664	mRNA	chr2:118237551-118255052	NA	GO:0005634(nucleus)	NA	NA	bta-miR-380-5p	8mer	-0.4042	98	154	-23.41
ciRNA3662	chr2	118237552	118255052	+	1	ciRNA	ENSBTAT00000079875	ENSBTAG00000009664	mRNA	chr2:118237551-118255052	NA	GO:0005634(nucleus)	NA	NA	bta-miR-423-5p	m8	-0.191	92	145	-22.02
ciRNA3662	chr2	118237552	118255052	+	1	ciRNA	ENSBTAT00000079875	ENSBTAG00000009664	mRNA	chr2:118237551-118255052	NA	GO:0005634(nucleus)	NA	NA	bta-miR-455-3p	m8	-0.1055	81	168	-25.34
ciRNA3662	chr2	118237552	118255052	+	1	ciRNA	ENSBTAT00000079875	ENSBTAG00000009664	mRNA	chr2:118237551-118255052	NA	GO:0005634(nucleus)	NA	NA	bta-miR-497	m8	-0.075	60	167	-28.54
ciRNA3671	chr12	48954631	48956062	-	1	ciRNA	ENSBTAT00000078989	ENSBTAG00000054652	mRNA	chr12:48954630-48956062	NA	NA	NA	NA	bta-miR-132	m8	-0.3175	98	155	-21.83
ciRNA3671	chr12	48954631	48956062	-	1	ciRNA	ENSBTAT00000078989	ENSBTAG00000054652	mRNA	chr12:48954630-48956062	NA	NA	NA	NA	bta-miR-139	m8	-0.1285	77	161	-20.07
ciRNA3671	chr12	48954631	48956062	-	1	ciRNA	ENSBTAT00000078989	ENSBTAG00000054652	mRNA	chr12:48954630-48956062	NA	NA	NA	NA	bta-miR-455-3p	m8	-0.1185	84	168	-26.46
ciRNA3672	chr1	66839082	66841062	+	1	ciRNA	ENSBTAT00000014796	ENSBTAG00000011140	mRNA	chr1:66839081-66841062	family with sequence similarity 162 member A [Source:VGNC Symbol;Acc:VGNC:28744]	GO:0005739(mitochondrion);GO:0005829(cytosol);GO:0006915(apoptotic process);GO:0006919(activation of cysteine-type endopeptidase activity involved in apoptotic process);GO:0016020(membrane);GO:0016021(integral component of membrane);GO:0043065(positive regulation of apoptotic process);GO:0051402(neuron apoptotic process);GO:0071456(cellular response to hypoxia);GO:0090200(positive regulation of r…	NA	NA	bta-miR-186	m8	-0.1875	86	164	-20.42
ciRNA3672	chr1	66839082	66841062	+	1	ciRNA	ENSBTAT00000014796	ENSBTAG00000011140	mRNA	chr1:66839081-66841062	family with sequence similarity 162 member A [Source:VGNC Symbol;Acc:VGNC:28744]	GO:0005739(mitochondrion);GO:0005829(cytosol);GO:0006915(apoptotic process);GO:0006919(activation of cysteine-type endopeptidase activity involved in apoptotic process);GO:0016020(membrane);GO:0016021(integral component of membrane);GO:0043065(positive regulation of apoptotic process);GO:0051402(neuron apoptotic process);GO:0071456(cellular response to hypoxia);GO:0090200(positive regulation of r…	NA	NA	bta-miR-532	m8	-0.236	91	146	-22.41
ciRNA830	chr9	98859931	98867884	+	1	ciRNA	ENSBTAT00000054202	ENSBTAG00000011593	mRNA	chr9:98859930-98867884	QKI, KH domain containing RNA binding [Source:VGNC Symbol;Acc:VGNC:33597]	GO:0001570(vasculogenesis);GO:0003676(nucleic acid binding);GO:0003723(RNA binding);GO:0005634(nucleus);GO:0005737(cytoplasm);GO:0006397(mRNA processing);GO:0006417(regulation of translation);GO:0007275(multicellular organism development);GO:0007286(spermatid development);GO:0008366(axon ensheathment);GO:0008380(RNA splicing);GO:0010628(positive regulation of gene expression);GO:0017124(SH3 domai…	NA	NA	bta-miR-103	m8	-0.072	52	155	-21.17
ciRNA830	chr9	98859931	98867884	+	1	ciRNA	ENSBTAT00000054202	ENSBTAG00000011593	mRNA	chr9:98859930-98867884	QKI, KH domain containing RNA binding [Source:VGNC Symbol;Acc:VGNC:33597]	GO:0001570(vasculogenesis);GO:0003676(nucleic acid binding);GO:0003723(RNA binding);GO:0005634(nucleus);GO:0005737(cytoplasm);GO:0006397(mRNA processing);GO:0006417(regulation of translation);GO:0007275(multicellular organism development);GO:0007286(spermatid development);GO:0008366(axon ensheathment);GO:0008380(RNA splicing);GO:0010628(positive regulation of gene expression);GO:0017124(SH3 domai…	NA	NA	bta-miR-106b	m8	-0.104	55	163	-20.9
ciRNA830	chr9	98859931	98867884	+	1	ciRNA	ENSBTAT00000054202	ENSBTAG00000011593	mRNA	chr9:98859930-98867884	QKI, KH domain containing RNA binding [Source:VGNC Symbol;Acc:VGNC:33597]	GO:0001570(vasculogenesis);GO:0003676(nucleic acid binding);GO:0003723(RNA binding);GO:0005634(nucleus);GO:0005737(cytoplasm);GO:0006397(mRNA processing);GO:0006417(regulation of translation);GO:0007275(multicellular organism development);GO:0007286(spermatid development);GO:0008366(axon ensheathment);GO:0008380(RNA splicing);GO:0010628(positive regulation of gene expression);GO:0017124(SH3 domai…	NA	NA	bta-miR-107	m8	-0.072	52	155	-21.17
ciRNA830	chr9	98859931	98867884	+	1	ciRNA	ENSBTAT00000054202	ENSBTAG00000011593	mRNA	chr9:98859930-98867884	QKI, KH domain containing RNA binding [Source:VGNC Symbol;Acc:VGNC:33597]	GO:0001570(vasculogenesis);GO:0003676(nucleic acid binding);GO:0003723(RNA binding);GO:0005634(nucleus);GO:0005737(cytoplasm);GO:0006397(mRNA processing);GO:0006417(regulation of translation);GO:0007275(multicellular organism development);GO:0007286(spermatid development);GO:0008366(axon ensheathment);GO:0008380(RNA splicing);GO:0010628(positive regulation of gene expression);GO:0017124(SH3 domai…	NA	NA	bta-miR-10a	m8	-0.198	91	156	-20.1
ciRNA830	chr9	98859931	98867884	+	1	ciRNA	ENSBTAT00000054202	ENSBTAG00000011593	mRNA	chr9:98859930-98867884	QKI, KH domain containing RNA binding [Source:VGNC Symbol;Acc:VGNC:33597]	GO:0001570(vasculogenesis);GO:0003676(nucleic acid binding);GO:0003723(RNA binding);GO:0005634(nucleus);GO:0005737(cytoplasm);GO:0006397(mRNA processing);GO:0006417(regulation of translation);GO:0007275(multicellular organism development);GO:0007286(spermatid development);GO:0008366(axon ensheathment);GO:0008380(RNA splicing);GO:0010628(positive regulation of gene expression);GO:0017124(SH3 domai…	NA	NA	bta-miR-10b	m8	-0.2135	93	159	-20.43
ciRNA830	chr9	98859931	98867884	+	1	ciRNA	ENSBTAT00000054202	ENSBTAG00000011593	mRNA	chr9:98859930-98867884	QKI, KH domain containing RNA binding [Source:VGNC Symbol;Acc:VGNC:33597]	GO:0001570(vasculogenesis);GO:0003676(nucleic acid binding);GO:0003723(RNA binding);GO:0005634(nucleus);GO:0005737(cytoplasm);GO:0006397(mRNA processing);GO:0006417(regulation of translation);GO:0007275(multicellular organism development);GO:0007286(spermatid development);GO:0008366(axon ensheathment);GO:0008380(RNA splicing);GO:0010628(positive regulation of gene expression);GO:0017124(SH3 domai…	NA	NA	bta-miR-122	1a	-0.0182	59	167	-20.73
ciRNA830	chr9	98859931	98867884	+	1	ciRNA	ENSBTAT00000054202	ENSBTAG00000011593	mRNA	chr9:98859930-98867884	QKI, KH domain containing RNA binding [Source:VGNC Symbol;Acc:VGNC:33597]	GO:0001570(vasculogenesis);GO:0003676(nucleic acid binding);GO:0003723(RNA binding);GO:0005634(nucleus);GO:0005737(cytoplasm);GO:0006397(mRNA processing);GO:0006417(regulation of translation);GO:0007275(multicellular organism development);GO:0007286(spermatid development);GO:0008366(axon ensheathment);GO:0008380(RNA splicing);GO:0010628(positive regulation of gene expression);GO:0017124(SH3 domai…	NA	NA	bta-miR-134	m8	-0.162	84	145	-20.44
ciRNA830	chr9	98859931	98867884	+	1	ciRNA	ENSBTAT00000054202	ENSBTAG00000011593	mRNA	chr9:98859930-98867884	QKI, KH domain containing RNA binding [Source:VGNC Symbol;Acc:VGNC:33597]	GO:0001570(vasculogenesis);GO:0003676(nucleic acid binding);GO:0003723(RNA binding);GO:0005634(nucleus);GO:0005737(cytoplasm);GO:0006397(mRNA processing);GO:0006417(regulation of translation);GO:0007275(multicellular organism development);GO:0007286(spermatid development);GO:0008366(axon ensheathment);GO:0008380(RNA splicing);GO:0010628(positive regulation of gene expression);GO:0017124(SH3 domai…	NA	NA	bta-miR-139	m8	-0.234	94	166	-22.15
ciRNA830	chr9	98859931	98867884	+	1	ciRNA	ENSBTAT00000054202	ENSBTAG00000011593	mRNA	chr9:98859930-98867884	QKI, KH domain containing RNA binding [Source:VGNC Symbol;Acc:VGNC:33597]	GO:0001570(vasculogenesis);GO:0003676(nucleic acid binding);GO:0003723(RNA binding);GO:0005634(nucleus);GO:0005737(cytoplasm);GO:0006397(mRNA processing);GO:0006417(regulation of translation);GO:0007275(multicellular organism development);GO:0007286(spermatid development);GO:0008366(axon ensheathment);GO:0008380(RNA splicing);GO:0010628(positive regulation of gene expression);GO:0017124(SH3 domai…	NA	NA	bta-miR-140	1a	-0.10865	59	146	-20.72
ciRNA830	chr9	98859931	98867884	+	1	ciRNA	ENSBTAT00000054202	ENSBTAG00000011593	mRNA	chr9:98859930-98867884	QKI, KH domain containing RNA binding [Source:VGNC Symbol;Acc:VGNC:33597]	GO:0001570(vasculogenesis);GO:0003676(nucleic acid binding);GO:0003723(RNA binding);GO:0005634(nucleus);GO:0005737(cytoplasm);GO:0006397(mRNA processing);GO:0006417(regulation of translation);GO:0007275(multicellular organism development);GO:0007286(spermatid development);GO:0008366(axon ensheathment);GO:0008380(RNA splicing);GO:0010628(positive regulation of gene expression);GO:0017124(SH3 domai…	NA	NA	bta-miR-146a	m8	-0.245	92	159	-23.3
ciRNA830	chr9	98859931	98867884	+	1	ciRNA	ENSBTAT00000054202	ENSBTAG00000011593	mRNA	chr9:98859930-98867884	QKI, KH domain containing RNA binding [Source:VGNC Symbol;Acc:VGNC:33597]	GO:0001570(vasculogenesis);GO:0003676(nucleic acid binding);GO:0003723(RNA binding);GO:0005634(nucleus);GO:0005737(cytoplasm);GO:0006397(mRNA processing);GO:0006417(regulation of translation);GO:0007275(multicellular organism development);GO:0007286(spermatid development);GO:0008366(axon ensheathment);GO:0008380(RNA splicing);GO:0010628(positive regulation of gene expression);GO:0017124(SH3 domai…	NA	NA	bta-miR-146b	m8	-0.245	92	159	-24.26
ciRNA830	chr9	98859931	98867884	+	1	ciRNA	ENSBTAT00000054202	ENSBTAG00000011593	mRNA	chr9:98859930-98867884	QKI, KH domain containing RNA binding [Source:VGNC Symbol;Acc:VGNC:33597]	GO:0001570(vasculogenesis);GO:0003676(nucleic acid binding);GO:0003723(RNA binding);GO:0005634(nucleus);GO:0005737(cytoplasm);GO:0006397(mRNA processing);GO:0006417(regulation of translation);GO:0007275(multicellular organism development);GO:0007286(spermatid development);GO:0008366(axon ensheathment);GO:0008380(RNA splicing);GO:0010628(positive regulation of gene expression);GO:0017124(SH3 domai…	NA	NA	bta-miR-17-3p	m8	-0.069	57	149	-20.52
ciRNA830	chr9	98859931	98867884	+	1	ciRNA	ENSBTAT00000054202	ENSBTAG00000011593	mRNA	chr9:98859930-98867884	QKI, KH domain containing RNA binding [Source:VGNC Symbol;Acc:VGNC:33597]	GO:0001570(vasculogenesis);GO:0003676(nucleic acid binding);GO:0003723(RNA binding);GO:0005634(nucleus);GO:0005737(cytoplasm);GO:0006397(mRNA processing);GO:0006417(regulation of translation);GO:0007275(multicellular organism development);GO:0007286(spermatid development);GO:0008366(axon ensheathment);GO:0008380(RNA splicing);GO:0010628(positive regulation of gene expression);GO:0017124(SH3 domai…	NA	NA	bta-miR-193a-3p	m8	-0.1425	73	150	-21.12
ciRNA830	chr9	98859931	98867884	+	1	ciRNA	ENSBTAT00000054202	ENSBTAG00000011593	mRNA	chr9:98859930-98867884	QKI, KH domain containing RNA binding [Source:VGNC Symbol;Acc:VGNC:33597]	GO:0001570(vasculogenesis);GO:0003676(nucleic acid binding);GO:0003723(RNA binding);GO:0005634(nucleus);GO:0005737(cytoplasm);GO:0006397(mRNA processing);GO:0006417(regulation of translation);GO:0007275(multicellular organism development);GO:0007286(spermatid development);GO:0008366(axon ensheathment);GO:0008380(RNA splicing);GO:0010628(positive regulation of gene expression);GO:0017124(SH3 domai…	NA	NA	bta-miR-199a-3p	m8	-0.2365	92	170	-23.68
ciRNA830	chr9	98859931	98867884	+	1	ciRNA	ENSBTAT00000054202	ENSBTAG00000011593	mRNA	chr9:98859930-98867884	QKI, KH domain containing RNA binding [Source:VGNC Symbol;Acc:VGNC:33597]	GO:0001570(vasculogenesis);GO:0003676(nucleic acid binding);GO:0003723(RNA binding);GO:0005634(nucleus);GO:0005737(cytoplasm);GO:0006397(mRNA processing);GO:0006417(regulation of translation);GO:0007275(multicellular organism development);GO:0007286(spermatid development);GO:0008366(axon ensheathment);GO:0008380(RNA splicing);GO:0010628(positive regulation of gene expression);GO:0017124(SH3 domai…	NA	NA	bta-miR-214	m8	-0.186	89	155	-21.9
ciRNA830	chr9	98859931	98867884	+	1	ciRNA	ENSBTAT00000054202	ENSBTAG00000011593	mRNA	chr9:98859930-98867884	QKI, KH domain containing RNA binding [Source:VGNC Symbol;Acc:VGNC:33597]	GO:0001570(vasculogenesis);GO:0003676(nucleic acid binding);GO:0003723(RNA binding);GO:0005634(nucleus);GO:0005737(cytoplasm);GO:0006397(mRNA processing);GO:0006417(regulation of translation);GO:0007275(multicellular organism development);GO:0007286(spermatid development);GO:0008366(axon ensheathment);GO:0008380(RNA splicing);GO:0010628(positive regulation of gene expression);GO:0017124(SH3 domai…	NA	NA	bta-miR-30b-3p	8mer	-0.29315	97	163	-23.16
ciRNA830	chr9	98859931	98867884	+	1	ciRNA	ENSBTAT00000054202	ENSBTAG00000011593	mRNA	chr9:98859930-98867884	QKI, KH domain containing RNA binding [Source:VGNC Symbol;Acc:VGNC:33597]	GO:0001570(vasculogenesis);GO:0003676(nucleic acid binding);GO:0003723(RNA binding);GO:0005634(nucleus);GO:0005737(cytoplasm);GO:0006397(mRNA processing);GO:0006417(regulation of translation);GO:0007275(multicellular organism development);GO:0007286(spermatid development);GO:0008366(axon ensheathment);GO:0008380(RNA splicing);GO:0010628(positive regulation of gene expression);GO:0017124(SH3 domai…	NA	NA	bta-miR-320a	m8	-0.145	70	164	-28.68
ciRNA830	chr9	98859931	98867884	+	1	ciRNA	ENSBTAT00000054202	ENSBTAG00000011593	mRNA	chr9:98859930-98867884	QKI, KH domain containing RNA binding [Source:VGNC Symbol;Acc:VGNC:33597]	GO:0001570(vasculogenesis);GO:0003676(nucleic acid binding);GO:0003723(RNA binding);GO:0005634(nucleus);GO:0005737(cytoplasm);GO:0006397(mRNA processing);GO:0006417(regulation of translation);GO:0007275(multicellular organism development);GO:0007286(spermatid development);GO:0008366(axon ensheathment);GO:0008380(RNA splicing);GO:0010628(positive regulation of gene expression);GO:0017124(SH3 domai…	NA	NA	bta-miR-455-3p	m8	-0.0675	64	160	-25.85
ciRNA830	chr9	98859931	98867884	+	1	ciRNA	ENSBTAT00000054202	ENSBTAG00000011593	mRNA	chr9:98859930-98867884	QKI, KH domain containing RNA binding [Source:VGNC Symbol;Acc:VGNC:33597]	GO:0001570(vasculogenesis);GO:0003676(nucleic acid binding);GO:0003723(RNA binding);GO:0005634(nucleus);GO:0005737(cytoplasm);GO:0006397(mRNA processing);GO:0006417(regulation of translation);GO:0007275(multicellular organism development);GO:0007286(spermatid development);GO:0008366(axon ensheathment);GO:0008380(RNA splicing);GO:0010628(positive regulation of gene expression);GO:0017124(SH3 domai…	NA	NA	bta-miR-545-5p	m8	-0.141	62	158	-20.94
ciRNA830	chr9	98859931	98867884	+	1	ciRNA	ENSBTAT00000054202	ENSBTAG00000011593	mRNA	chr9:98859930-98867884	QKI, KH domain containing RNA binding [Source:VGNC Symbol;Acc:VGNC:33597]	GO:0001570(vasculogenesis);GO:0003676(nucleic acid binding);GO:0003723(RNA binding);GO:0005634(nucleus);GO:0005737(cytoplasm);GO:0006397(mRNA processing);GO:0006417(regulation of translation);GO:0007275(multicellular organism development);GO:0007286(spermatid development);GO:0008366(axon ensheathment);GO:0008380(RNA splicing);GO:0010628(positive regulation of gene expression);GO:0017124(SH3 domai…	NA	NA	bta-miR-92a	m8	-0.1965	89	158	-23.54
ciRNA830	chr9	98859931	98867884	+	1	ciRNA	ENSBTAT00000054202	ENSBTAG00000011593	mRNA	chr9:98859930-98867884	QKI, KH domain containing RNA binding [Source:VGNC Symbol;Acc:VGNC:33597]	GO:0001570(vasculogenesis);GO:0003676(nucleic acid binding);GO:0003723(RNA binding);GO:0005634(nucleus);GO:0005737(cytoplasm);GO:0006397(mRNA processing);GO:0006417(regulation of translation);GO:0007275(multicellular organism development);GO:0007286(spermatid development);GO:0008366(axon ensheathment);GO:0008380(RNA splicing);GO:0010628(positive regulation of gene expression);GO:0017124(SH3 domai…	NA	NA	bta-miR-93	m8	-0.104	58	164	-21.71
circRNA10009	chr9	39203797	39209354	-	2	circRNA	ENSBTAT00000012176	SLC16A10	mRNA	3,2	solute carrier family 16 member 10 [Source:VGNC Symbol;Acc:VGNC:34684]	GO:0005887(integral component of plasma membrane);GO:0015173(aromatic amino acid transmembrane transporter activity);GO:0015349(thyroid hormone transmembrane transporter activity);GO:0015801(aromatic amino acid transport);GO:0016020(membrane);GO:0016021(integral component of membrane);GO:0055085(transmembrane transport);GO:0070327(thyroid hormone transport)	04919(Thyroid hormone signaling pathway);04974(Protein digestion and absorption)	NA	bta-miR-106a	m8	-0.2695	94	151	-22.34
circRNA10009	chr9	39203797	39209354	-	2	circRNA	ENSBTAT00000012176	SLC16A10	mRNA	3,2	solute carrier family 16 member 10 [Source:VGNC Symbol;Acc:VGNC:34684]	GO:0005887(integral component of plasma membrane);GO:0015173(aromatic amino acid transmembrane transporter activity);GO:0015349(thyroid hormone transmembrane transporter activity);GO:0015801(aromatic amino acid transport);GO:0016020(membrane);GO:0016021(integral component of membrane);GO:0055085(transmembrane transport);GO:0070327(thyroid hormone transport)	04919(Thyroid hormone signaling pathway);04974(Protein digestion and absorption)	NA	bta-miR-124a	8mer	-0.47615	99	150	-23.13
circRNA10009	chr9	39203797	39209354	-	2	circRNA	ENSBTAT00000012176	SLC16A10	mRNA	3,2	solute carrier family 16 member 10 [Source:VGNC Symbol;Acc:VGNC:34684]	GO:0005887(integral component of plasma membrane);GO:0015173(aromatic amino acid transmembrane transporter activity);GO:0015349(thyroid hormone transmembrane transporter activity);GO:0015801(aromatic amino acid transport);GO:0016020(membrane);GO:0016021(integral component of membrane);GO:0055085(transmembrane transport);GO:0070327(thyroid hormone transport)	04919(Thyroid hormone signaling pathway);04974(Protein digestion and absorption)	NA	bta-miR-124b	8mer	-0.47615	99	150	-23.13
circRNA10009	chr9	39203797	39209354	-	2	circRNA	ENSBTAT00000012176	SLC16A10	mRNA	3,2	solute carrier family 16 member 10 [Source:VGNC Symbol;Acc:VGNC:34684]	GO:0005887(integral component of plasma membrane);GO:0015173(aromatic amino acid transmembrane transporter activity);GO:0015349(thyroid hormone transmembrane transporter activity);GO:0015801(aromatic amino acid transport);GO:0016020(membrane);GO:0016021(integral component of membrane);GO:0055085(transmembrane transport);GO:0070327(thyroid hormone transport)	04919(Thyroid hormone signaling pathway);04974(Protein digestion and absorption)	NA	bta-miR-17-5p	m8	-0.2695	94	156	-26.58
circRNA10009	chr9	39203797	39209354	-	2	circRNA	ENSBTAT00000012176	SLC16A10	mRNA	3,2	solute carrier family 16 member 10 [Source:VGNC Symbol;Acc:VGNC:34684]	GO:0005887(integral component of plasma membrane);GO:0015173(aromatic amino acid transmembrane transporter activity);GO:0015349(thyroid hormone transmembrane transporter activity);GO:0015801(aromatic amino acid transport);GO:0016020(membrane);GO:0016021(integral component of membrane);GO:0055085(transmembrane transport);GO:0070327(thyroid hormone transport)	04919(Thyroid hormone signaling pathway);04974(Protein digestion and absorption)	NA	bta-miR-20a	m8	-0.2695	94	156	-25.85
circRNA10009	chr9	39203797	39209354	-	2	circRNA	ENSBTAT00000012176	SLC16A10	mRNA	3,2	solute carrier family 16 member 10 [Source:VGNC Symbol;Acc:VGNC:34684]	GO:0005887(integral component of plasma membrane);GO:0015173(aromatic amino acid transmembrane transporter activity);GO:0015349(thyroid hormone transmembrane transporter activity);GO:0015801(aromatic amino acid transport);GO:0016020(membrane);GO:0016021(integral component of membrane);GO:0055085(transmembrane transport);GO:0070327(thyroid hormone transport)	04919(Thyroid hormone signaling pathway);04974(Protein digestion and absorption)	NA	bta-miR-20b	m8	-0.2695	94	155	-28.95
circRNA10009	chr9	39203797	39209354	-	2	circRNA	ENSBTAT00000012176	SLC16A10	mRNA	3,2	solute carrier family 16 member 10 [Source:VGNC Symbol;Acc:VGNC:34684]	GO:0005887(integral component of plasma membrane);GO:0015173(aromatic amino acid transmembrane transporter activity);GO:0015349(thyroid hormone transmembrane transporter activity);GO:0015801(aromatic amino acid transport);GO:0016020(membrane);GO:0016021(integral component of membrane);GO:0055085(transmembrane transport);GO:0070327(thyroid hormone transport)	04919(Thyroid hormone signaling pathway);04974(Protein digestion and absorption)	NA	bta-miR-21-3p	m8	-0.0975	61	154	-23.79
circRNA10028	chr9	49225305	49240439	+	3	circRNA	ENSBTAT00000065100	ASCC3	mRNA	11,12,13	activating signal cointegrator 1 complex subunit 3 [Source:VGNC Symbol;Acc:VGNC:26205]	GO:0000166(nucleotide binding);GO:0003676(nucleic acid binding);GO:0004386(helicase activity);GO:0005524(ATP binding);GO:0005634(nucleus);GO:0005829(cytosol);GO:0006281(DNA repair);GO:0006307(DNA dealkylation involved in DNA repair);GO:0006974(cellular response to DNA damage stimulus);GO:0008026(ATP-dependent helicase activity);GO:0008283(cell population proliferation);GO:0016607(nuclear speck);G…	NA	EC:3.6.4.12	bta-let-7a-5p	m8	-0.2165	88	155	-21.64
circRNA10028	chr9	49225305	49240439	+	3	circRNA	ENSBTAT00000065100	ASCC3	mRNA	11,12,13	activating signal cointegrator 1 complex subunit 3 [Source:VGNC Symbol;Acc:VGNC:26205]	GO:0000166(nucleotide binding);GO:0003676(nucleic acid binding);GO:0004386(helicase activity);GO:0005524(ATP binding);GO:0005634(nucleus);GO:0005829(cytosol);GO:0006281(DNA repair);GO:0006307(DNA dealkylation involved in DNA repair);GO:0006974(cellular response to DNA damage stimulus);GO:0008026(ATP-dependent helicase activity);GO:0008283(cell population proliferation);GO:0016607(nuclear speck);G…	NA	EC:3.6.4.12	bta-let-7b	m8	-0.201	86	159	-23.08
circRNA10028	chr9	49225305	49240439	+	3	circRNA	ENSBTAT00000065100	ASCC3	mRNA	11,12,13	activating signal cointegrator 1 complex subunit 3 [Source:VGNC Symbol;Acc:VGNC:26205]	GO:0000166(nucleotide binding);GO:0003676(nucleic acid binding);GO:0004386(helicase activity);GO:0005524(ATP binding);GO:0005634(nucleus);GO:0005829(cytosol);GO:0006281(DNA repair);GO:0006307(DNA dealkylation involved in DNA repair);GO:0006974(cellular response to DNA damage stimulus);GO:0008026(ATP-dependent helicase activity);GO:0008283(cell population proliferation);GO:0016607(nuclear speck);G…	NA	EC:3.6.4.12	bta-let-7c	m8	-0.2165	88	161	-22.68
circRNA10028	chr9	49225305	49240439	+	3	circRNA	ENSBTAT00000065100	ASCC3	mRNA	11,12,13	activating signal cointegrator 1 complex subunit 3 [Source:VGNC Symbol;Acc:VGNC:26205]	GO:0000166(nucleotide binding);GO:0003676(nucleic acid binding);GO:0004386(helicase activity);GO:0005524(ATP binding);GO:0005634(nucleus);GO:0005829(cytosol);GO:0006281(DNA repair);GO:0006307(DNA dealkylation involved in DNA repair);GO:0006974(cellular response to DNA damage stimulus);GO:0008026(ATP-dependent helicase activity);GO:0008283(cell population proliferation);GO:0016607(nuclear speck);G…	NA	EC:3.6.4.12	bta-let-7f	m8	-0.2165	88	148	-21.53
circRNA10028	chr9	49225305	49240439	+	3	circRNA	ENSBTAT00000065100	ASCC3	mRNA	11,12,13	activating signal cointegrator 1 complex subunit 3 [Source:VGNC Symbol;Acc:VGNC:26205]	GO:0000166(nucleotide binding);GO:0003676(nucleic acid binding);GO:0004386(helicase activity);GO:0005524(ATP binding);GO:0005634(nucleus);GO:0005829(cytosol);GO:0006281(DNA repair);GO:0006307(DNA dealkylation involved in DNA repair);GO:0006974(cellular response to DNA damage stimulus);GO:0008026(ATP-dependent helicase activity);GO:0008283(cell population proliferation);GO:0016607(nuclear speck);G…	NA	EC:3.6.4.12	bta-let-7g	m8	-0.2165	88	150	-20.05
circRNA10366	chr8	101522255	101579615	-	9	circRNA	ENSBTAT00000043830	SUSD1	mRNA	10,9,8,7,6,5,4,3,2	sushi domain containing 1 [Source:VGNC Symbol;Acc:VGNC:35486]	GO:0005509(calcium ion binding);GO:0005515(protein binding);GO:0016020(membrane);GO:0016021(integral component of membrane)	NA	NA	bta-miR-181b	m8	-0.109	55	159	-22.28
circRNA10366	chr8	101522255	101579615	-	9	circRNA	ENSBTAT00000043830	SUSD1	mRNA	10,9,8,7,6,5,4,3,2	sushi domain containing 1 [Source:VGNC Symbol;Acc:VGNC:35486]	GO:0005509(calcium ion binding);GO:0005515(protein binding);GO:0016020(membrane);GO:0016021(integral component of membrane)	NA	NA	bta-miR-181d	m8	-0.109	56	164	-21.83
circRNA10366	chr8	101522255	101579615	-	9	circRNA	ENSBTAT00000043830	SUSD1	mRNA	10,9,8,7,6,5,4,3,2	sushi domain containing 1 [Source:VGNC Symbol;Acc:VGNC:35486]	GO:0005509(calcium ion binding);GO:0005515(protein binding);GO:0016020(membrane);GO:0016021(integral component of membrane)	NA	NA	bta-miR-342	m8	-0.1505	84	150	-21.47
circRNA10450	chr4	114745508	114756092	-	4	circRNA	ENSBTAT00000069482	ENSBTAG00000024199	mRNA	chr4:114714131-114745507|chr4:114756092-114775693	lysine methyltransferase 2C [Source:VGNC Symbol;Acc:VGNC:30692]	GO:0003713(transcription coactivator activity);GO:0005515(protein binding);GO:0005634(nucleus);GO:0006355(regulation of transcription, DNA-templated);GO:0008168(methyltransferase activity);GO:0016740(transferase activity);GO:0018024(histone-lysine N-methyltransferase activity);GO:0032259(methylation);GO:0034968(histone lysine methylation);GO:0035097(histone methyltransferase complex);GO:0042393(h…	00310(Lysine degradation)	EC:2.1.1.43	bta-miR-125a	8mer	-0.3872	98	150	-24.4
circRNA10450	chr4	114745508	114756092	-	4	circRNA	ENSBTAT00000069482	ENSBTAG00000024199	mRNA	chr4:114714131-114745507|chr4:114756092-114775693	lysine methyltransferase 2C [Source:VGNC Symbol;Acc:VGNC:30692]	GO:0003713(transcription coactivator activity);GO:0005515(protein binding);GO:0005634(nucleus);GO:0006355(regulation of transcription, DNA-templated);GO:0008168(methyltransferase activity);GO:0016740(transferase activity);GO:0018024(histone-lysine N-methyltransferase activity);GO:0032259(methylation);GO:0034968(histone lysine methylation);GO:0035097(histone methyltransferase complex);GO:0042393(h…	00310(Lysine degradation)	EC:2.1.1.43	bta-miR-125b	8mer	-0.38925	98	163	-24.65
circRNA10755	chr23	10924697	10928808	+	6	circRNA	ENSBTAT00000081202	ENSBTAG00000014172	mRNA	chr23:10922305-10924696|chr23:10928808-10936005	FYVE, RhoGEF and PH domain containing 2 [Source:VGNC Symbol;Acc:VGNC:28965]	GO:0001726(ruffle);GO:0005089(Rho guanyl-nucleotide exchange factor activity);GO:0005634(nucleus);GO:0005737(cytoplasm);GO:0005769(early endosome);GO:0035023(regulation of Rho protein signal transduction);GO:0043507(positive regulation of JUN kinase activity);GO:0046872(metal ion binding);GO:1901981(phosphatidylinositol phosphate binding)	NA	NA	bta-miR-30b-3p	m8	-0.193	91	150	-21.23
circRNA10811	chr12	18056747	18061713	+	5	circRNA	ENSBTAT00000004044	ENSBTAG00000003109	mRNA	chr12:18037055-18056747	integral membrane protein 2B [Source:VGNC Symbol;Acc:VGNC:30340]	GO:0001540(amyloid-beta binding);GO:0005524(ATP binding);GO:0005615(extracellular space);GO:0005794(Golgi apparatus);GO:0005886(plasma membrane);GO:0016020(membrane);GO:0016021(integral component of membrane);GO:0030660(Golgi-associated vesicle membrane);GO:0031301(integral component of organelle membrane);GO:0042985(negative regulation of amyloid precursor protein biosynthetic process);GO:004323…	NA	NA	bta-miR-143	8mer	-0.5352	99	154	-21.47
circRNA10811	chr12	18056747	18061713	+	5	circRNA	ENSBTAT00000004044	ENSBTAG00000003109	mRNA	chr12:18037055-18056747	integral membrane protein 2B [Source:VGNC Symbol;Acc:VGNC:30340]	GO:0001540(amyloid-beta binding);GO:0005524(ATP binding);GO:0005615(extracellular space);GO:0005794(Golgi apparatus);GO:0005886(plasma membrane);GO:0016020(membrane);GO:0016021(integral component of membrane);GO:0030660(Golgi-associated vesicle membrane);GO:0031301(integral component of organelle membrane);GO:0042985(negative regulation of amyloid precursor protein biosynthetic process);GO:004323…	NA	NA	bta-miR-455-3p	m8	-0.207	95	166	-25.55
circRNA11056	chr22	43682802	43695130	+	5	circRNA	ENSBTAT00000083037	ENSBTAG00000020802	mRNA	chr22:43681411-43682801|chr22:43695130-43695684	dynein axonemal heavy chain 12 [Source:NCBI gene;Acc:100847355]	GO:0003777(microtubule motor activity);GO:0005524(ATP binding);GO:0007018(microtubule-based movement);GO:0008569(ATP-dependent microtubule motor activity, minus-end-directed);GO:0030286(dynein complex);GO:0045503(dynein light chain binding);GO:0045505(dynein intermediate chain binding);GO:0051959(dynein light intermediate chain binding)	05016(Huntington disease)	NA	bta-miR-21-3p	m8	-0.1705	84	154	-25.62
circRNA11136	chr1	137148527	137163971	-	11	circRNA	ENSBTAT00000003865	ENSBTAG00000002966	mRNA	chr1:137142306-137148527|chr1:137163971-137186758	DnaJ heat shock protein family (Hsp40) member C13 [Source:VGNC Symbol;Acc:VGNC:53532]	GO:0005829(cytosol);GO:0006898(receptor-mediated endocytosis);GO:0007032(endosome organization);GO:0010008(endosome membrane);GO:0031901(early endosome membrane);GO:0043231(intracellular membrane-bounded organelle);GO:0071203(WASH complex);GO:1902954(regulation of early endosome to recycling endosome transport);GO:2000641(regulation of early endosome to late endosome transport)	NA	NA	bta-miR-143	8mer	-0.2962	96	167	-24.69
circRNA11136	chr1	137148527	137163971	-	11	circRNA	ENSBTAT00000003865	ENSBTAG00000002966	mRNA	chr1:137142306-137148527|chr1:137163971-137186758	DnaJ heat shock protein family (Hsp40) member C13 [Source:VGNC Symbol;Acc:VGNC:53532]	GO:0005829(cytosol);GO:0006898(receptor-mediated endocytosis);GO:0007032(endosome organization);GO:0010008(endosome membrane);GO:0031901(early endosome membrane);GO:0043231(intracellular membrane-bounded organelle);GO:0071203(WASH complex);GO:1902954(regulation of early endosome to recycling endosome transport);GO:2000641(regulation of early endosome to late endosome transport)	NA	NA	bta-miR-152	1a	-0.10365	60	145	-25.26
circRNA11136	chr1	137148527	137163971	-	11	circRNA	ENSBTAT00000003865	ENSBTAG00000002966	mRNA	chr1:137142306-137148527|chr1:137163971-137186758	DnaJ heat shock protein family (Hsp40) member C13 [Source:VGNC Symbol;Acc:VGNC:53532]	GO:0005829(cytosol);GO:0006898(receptor-mediated endocytosis);GO:0007032(endosome organization);GO:0010008(endosome membrane);GO:0031901(early endosome membrane);GO:0043231(intracellular membrane-bounded organelle);GO:0071203(WASH complex);GO:1902954(regulation of early endosome to recycling endosome transport);GO:2000641(regulation of early endosome to late endosome transport)	NA	NA	bta-miR-217	m8	-0.1805	79	160	-20.86
circRNA11242	NKLS02002208.1	7999213	8004152	-	1	intergenic	intergenic_circRNA	intergenic_circRNA	mRNA	NKLS02002208.1:7999212-8004152	NA	NA	NA	NA	bta-miR-105a	m8	-0.103	52	145	-21.26
circRNA11242	NKLS02002208.1	7999213	8004152	-	1	intergenic	intergenic_circRNA	intergenic_circRNA	mRNA	NKLS02002208.1:7999212-8004152	NA	NA	NA	NA	bta-miR-146a	m8	-0.115	63	170	-24.05
circRNA11242	NKLS02002208.1	7999213	8004152	-	1	intergenic	intergenic_circRNA	intergenic_circRNA	mRNA	NKLS02002208.1:7999212-8004152	NA	NA	NA	NA	bta-miR-146b	m8	-0.115	63	172	-26.48
circRNA11242	NKLS02002208.1	7999213	8004152	-	1	intergenic	intergenic_circRNA	intergenic_circRNA	mRNA	NKLS02002208.1:7999212-8004152	NA	NA	NA	NA	bta-miR-184	8mer	-0.2022	94	154	-20.15
circRNA11242	NKLS02002208.1	7999213	8004152	-	1	intergenic	intergenic_circRNA	intergenic_circRNA	mRNA	NKLS02002208.1:7999212-8004152	NA	NA	NA	NA	bta-miR-185	m8	-0.1525	79	147	-21.17
circRNA11242	NKLS02002208.1	7999213	8004152	-	1	intergenic	intergenic_circRNA	intergenic_circRNA	mRNA	NKLS02002208.1:7999212-8004152	NA	NA	NA	NA	bta-miR-193a-5p	m8	-0.135	80	158	-24.58
circRNA11242	NKLS02002208.1	7999213	8004152	-	1	intergenic	intergenic_circRNA	intergenic_circRNA	mRNA	NKLS02002208.1:7999212-8004152	NA	NA	NA	NA	bta-miR-365-5p	m8	-0.055	51	152	-25.59
circRNA11242	NKLS02002208.1	7999213	8004152	-	1	intergenic	intergenic_circRNA	intergenic_circRNA	mRNA	NKLS02002208.1:7999212-8004152	NA	NA	NA	NA	bta-miR-455-3p	m8	-0.101	79	166	-22.06
circRNA1153	chr15	76481201	76481836	-	2	circRNA	ENSBTAT00000066367	AMBRA1	mRNA	12,11	autophagy and beclin 1 regulator 1 [Source:VGNC Symbol;Acc:VGNC:25858]	GO:0000045(autophagosome assembly);GO:0000422(autophagy of mitochondrion);GO:0000423(mitophagy);GO:0005515(protein binding);GO:0005737(cytoplasm);GO:0005739(mitochondrion);GO:0005829(cytosol);GO:0005930(axoneme);GO:0006914(autophagy);GO:0008285(negative regulation of cell population proliferation);GO:0021915(neural tube development);GO:0031625(ubiquitin protein ligase binding);GO:0043524(negative…	04137(Mitophagy - animal);04140(Autophagy - animal)	NA	bta-miR-151-5p	m8	-0.1	62	162	-24.78
circRNA11538	chr2	130344347	130347446	-	1	intergenic	intergenic_circRNA	intergenic_circRNA	mRNA	chr2:130344346-130347446	NA	NA	NA	NA	bta-miR-140	m8	-0.2065	91	155	-25.46
circRNA11538	chr2	130344347	130347446	-	1	intergenic	intergenic_circRNA	intergenic_circRNA	mRNA	chr2:130344346-130347446	NA	NA	NA	NA	bta-miR-210	8mer	-0.1522	91	151	-24.05
circRNA11538	chr2	130344347	130347446	-	1	intergenic	intergenic_circRNA	intergenic_circRNA	mRNA	chr2:130344346-130347446	NA	NA	NA	NA	bta-miR-217	m8	-0.296	95	173	-24.66
circRNA11538	chr2	130344347	130347446	-	1	intergenic	intergenic_circRNA	intergenic_circRNA	mRNA	chr2:130344346-130347446	NA	NA	NA	NA	bta-miR-23b-5p	m8	-0.0795	50	146	-20.29
circRNA11538	chr2	130344347	130347446	-	1	intergenic	intergenic_circRNA	intergenic_circRNA	mRNA	chr2:130344346-130347446	NA	NA	NA	NA	bta-miR-26a	8mer	-0.3513	96	161	-20.24
circRNA11670	chr5	23029310	23035182	-	1	intergenic	intergenic_circRNA	intergenic_circRNA	mRNA	chr5:23029309-23035182	NA	NA	NA	NA	bta-miR-106b	m8	-0.172	79	151	-20.09
circRNA11670	chr5	23029310	23035182	-	1	intergenic	intergenic_circRNA	intergenic_circRNA	mRNA	chr5:23029309-23035182	NA	NA	NA	NA	bta-miR-125a	8mer	-0.10025	67	162	-27.01
circRNA11670	chr5	23029310	23035182	-	1	intergenic	intergenic_circRNA	intergenic_circRNA	mRNA	chr5:23029309-23035182	NA	NA	NA	NA	bta-miR-125b	8mer	-0.10025	67	159	-27.31
circRNA11670	chr5	23029310	23035182	-	1	intergenic	intergenic_circRNA	intergenic_circRNA	mRNA	chr5:23029309-23035182	NA	NA	NA	NA	bta-miR-135b	m8	-0.158	70	150	-20.9
circRNA11670	chr5	23029310	23035182	-	1	intergenic	intergenic_circRNA	intergenic_circRNA	mRNA	chr5:23029309-23035182	NA	NA	NA	NA	bta-miR-146a	8mer	-0.22645	90	166	-23.26
circRNA11670	chr5	23029310	23035182	-	1	intergenic	intergenic_circRNA	intergenic_circRNA	mRNA	chr5:23029309-23035182	NA	NA	NA	NA	bta-miR-146b	8mer	-0.22645	90	170	-25.42
circRNA11670	chr5	23029310	23035182	-	1	intergenic	intergenic_circRNA	intergenic_circRNA	mRNA	chr5:23029309-23035182	NA	NA	NA	NA	bta-miR-152	8mer	-0.1323	71	153	-22.43
circRNA11670	chr5	23029310	23035182	-	1	intergenic	intergenic_circRNA	intergenic_circRNA	mRNA	chr5:23029309-23035182	NA	NA	NA	NA	bta-miR-181b	m8	-0.139	68	153	-21.5
circRNA11670	chr5	23029310	23035182	-	1	intergenic	intergenic_circRNA	intergenic_circRNA	mRNA	chr5:23029309-23035182	NA	NA	NA	NA	bta-miR-193a-3p	m8	-0.085	50	158	-21.16
circRNA11670	chr5	23029310	23035182	-	1	intergenic	intergenic_circRNA	intergenic_circRNA	mRNA	chr5:23029309-23035182	NA	NA	NA	NA	bta-miR-199a-5p	1a	-0.1552	84	151	-25.19
circRNA11670	chr5	23029310	23035182	-	1	intergenic	intergenic_circRNA	intergenic_circRNA	mRNA	chr5:23029309-23035182	NA	NA	NA	NA	bta-miR-199b	1a	-0.1552	83	147	-22.48
circRNA11670	chr5	23029310	23035182	-	1	intergenic	intergenic_circRNA	intergenic_circRNA	mRNA	chr5:23029309-23035182	NA	NA	NA	NA	bta-miR-217	m8	-0.128	61	154	-21.93
circRNA11670	chr5	23029310	23035182	-	1	intergenic	intergenic_circRNA	intergenic_circRNA	mRNA	chr5:23029309-23035182	NA	NA	NA	NA	bta-miR-221	8mer	-0.1332	71	149	-23.35
circRNA11670	chr5	23029310	23035182	-	1	intergenic	intergenic_circRNA	intergenic_circRNA	mRNA	chr5:23029309-23035182	NA	NA	NA	NA	bta-miR-301b	m8	-0.165	76	166	-21.49
circRNA11670	chr5	23029310	23035182	-	1	intergenic	intergenic_circRNA	intergenic_circRNA	mRNA	chr5:23029309-23035182	NA	NA	NA	NA	bta-miR-345-5p	m8	-0.2515	95	154	-21.31
circRNA11670	chr5	23029310	23035182	-	1	intergenic	intergenic_circRNA	intergenic_circRNA	mRNA	chr5:23029309-23035182	NA	NA	NA	NA	bta-miR-455-3p	1a	-0.1452	89	164	-21.69
circRNA11670	chr5	23029310	23035182	-	1	intergenic	intergenic_circRNA	intergenic_circRNA	mRNA	chr5:23029309-23035182	NA	NA	NA	NA	bta-miR-484	m8	-0.089	75	152	-24.98
circRNA11670	chr5	23029310	23035182	-	1	intergenic	intergenic_circRNA	intergenic_circRNA	mRNA	chr5:23029309-23035182	NA	NA	NA	NA	bta-miR-660	m8	-0.0945	50	166	-22.9
circRNA11723	chr8	10002613	10019640	-	1	intergenic	intergenic_circRNA	intergenic_circRNA	mRNA	chr8:10002612-10019640	NA	NA	NA	NA	bta-miR-101	8mer	-0.15825	77	157	-20.15
circRNA11723	chr8	10002613	10019640	-	1	intergenic	intergenic_circRNA	intergenic_circRNA	mRNA	chr8:10002612-10019640	NA	NA	NA	NA	bta-miR-103	1a	-0.0844	58	148	-23.74
circRNA11723	chr8	10002613	10019640	-	1	intergenic	intergenic_circRNA	intergenic_circRNA	mRNA	chr8:10002612-10019640	NA	NA	NA	NA	bta-miR-105a	1a	-0.2673	94	154	-22.83
circRNA11723	chr8	10002613	10019640	-	1	intergenic	intergenic_circRNA	intergenic_circRNA	mRNA	chr8:10002612-10019640	NA	NA	NA	NA	bta-miR-107	1a	-0.0844	58	148	-21.77
circRNA11723	chr8	10002613	10019640	-	1	intergenic	intergenic_circRNA	intergenic_circRNA	mRNA	chr8:10002612-10019640	NA	NA	NA	NA	bta-miR-129-3p	m8	-0.114	68	147	-22.67
circRNA11723	chr8	10002613	10019640	-	1	intergenic	intergenic_circRNA	intergenic_circRNA	mRNA	chr8:10002612-10019640	NA	NA	NA	NA	bta-miR-139	m8	-0.066	54	156	-25.24
circRNA11723	chr8	10002613	10019640	-	1	intergenic	intergenic_circRNA	intergenic_circRNA	mRNA	chr8:10002612-10019640	NA	NA	NA	NA	bta-miR-140	m8	-0.102	52	147	-22.19
circRNA11723	chr8	10002613	10019640	-	1	intergenic	intergenic_circRNA	intergenic_circRNA	mRNA	chr8:10002612-10019640	NA	NA	NA	NA	bta-miR-143	m8	-0.1085	66	163	-22.31
circRNA11723	chr8	10002613	10019640	-	1	intergenic	intergenic_circRNA	intergenic_circRNA	mRNA	chr8:10002612-10019640	NA	NA	NA	NA	bta-miR-144	m8	-0.1125	53	152	-21.53
circRNA11723	chr8	10002613	10019640	-	1	intergenic	intergenic_circRNA	intergenic_circRNA	mRNA	chr8:10002612-10019640	NA	NA	NA	NA	bta-miR-146a	m8	-0.13	68	175	-25.62
circRNA11723	chr8	10002613	10019640	-	1	intergenic	intergenic_circRNA	intergenic_circRNA	mRNA	chr8:10002612-10019640	NA	NA	NA	NA	bta-miR-146b	m8	-0.13	68	179	-27.13
circRNA11723	chr8	10002613	10019640	-	1	intergenic	intergenic_circRNA	intergenic_circRNA	mRNA	chr8:10002612-10019640	NA	NA	NA	NA	bta-miR-150	m8	-0.1315	75	153	-30.12
circRNA11723	chr8	10002613	10019640	-	1	intergenic	intergenic_circRNA	intergenic_circRNA	mRNA	chr8:10002612-10019640	NA	NA	NA	NA	bta-miR-155	1a	-0.1302	62	161	-29.03
circRNA11723	chr8	10002613	10019640	-	1	intergenic	intergenic_circRNA	intergenic_circRNA	mRNA	chr8:10002612-10019640	NA	NA	NA	NA	bta-miR-15a	8mer	-0.17215	85	157	-22.68
circRNA11723	chr8	10002613	10019640	-	1	intergenic	intergenic_circRNA	intergenic_circRNA	mRNA	chr8:10002612-10019640	NA	NA	NA	NA	bta-miR-15b	8mer	-0.17215	85	157	-23.18
circRNA11723	chr8	10002613	10019640	-	1	intergenic	intergenic_circRNA	intergenic_circRNA	mRNA	chr8:10002612-10019640	NA	NA	NA	NA	bta-miR-181c	m8	-0.12	62	168	-26.34
circRNA11723	chr8	10002613	10019640	-	1	intergenic	intergenic_circRNA	intergenic_circRNA	mRNA	chr8:10002612-10019640	NA	NA	NA	NA	bta-miR-184	8mer	-0.25825	96	154	-24.83
circRNA11723	chr8	10002613	10019640	-	1	intergenic	intergenic_circRNA	intergenic_circRNA	mRNA	chr8:10002612-10019640	NA	NA	NA	NA	bta-miR-185	m8	-0.177	85	157	-22.76
circRNA11723	chr8	10002613	10019640	-	1	intergenic	intergenic_circRNA	intergenic_circRNA	mRNA	chr8:10002612-10019640	NA	NA	NA	NA	bta-miR-186	m8	-0.112	62	163	-20.68
circRNA11723	chr8	10002613	10019640	-	1	intergenic	intergenic_circRNA	intergenic_circRNA	mRNA	chr8:10002612-10019640	NA	NA	NA	NA	bta-miR-195	8mer	-0.1742	84	159	-21.65
circRNA11723	chr8	10002613	10019640	-	1	intergenic	intergenic_circRNA	intergenic_circRNA	mRNA	chr8:10002612-10019640	NA	NA	NA	NA	bta-miR-197	8mer	-0.0943	54	152	-26.93
circRNA11723	chr8	10002613	10019640	-	1	intergenic	intergenic_circRNA	intergenic_circRNA	mRNA	chr8:10002612-10019640	NA	NA	NA	NA	bta-miR-204	8mer	-0.1091	61	149	-23.8
circRNA11723	chr8	10002613	10019640	-	1	intergenic	intergenic_circRNA	intergenic_circRNA	mRNA	chr8:10002612-10019640	NA	NA	NA	NA	bta-miR-21-3p	1a	-0.0742	50	157	-20.77
circRNA11723	chr8	10002613	10019640	-	1	intergenic	intergenic_circRNA	intergenic_circRNA	mRNA	chr8:10002612-10019640	NA	NA	NA	NA	bta-miR-211	8mer	-0.11115	61	148	-24.05
circRNA11723	chr8	10002613	10019640	-	1	intergenic	intergenic_circRNA	intergenic_circRNA	mRNA	chr8:10002612-10019640	NA	NA	NA	NA	bta-miR-214	8mer	-0.1182	72	151	-26.84
circRNA11723	chr8	10002613	10019640	-	1	intergenic	intergenic_circRNA	intergenic_circRNA	mRNA	chr8:10002612-10019640	NA	NA	NA	NA	bta-miR-217	m8	-0.269	93	156	-20.81
circRNA11723	chr8	10002613	10019640	-	1	intergenic	intergenic_circRNA	intergenic_circRNA	mRNA	chr8:10002612-10019640	NA	NA	NA	NA	bta-miR-22-3p	8mer	-0.13435	69	153	-23.89
circRNA11723	chr8	10002613	10019640	-	1	intergenic	intergenic_circRNA	intergenic_circRNA	mRNA	chr8:10002612-10019640	NA	NA	NA	NA	bta-miR-23a	8mer	-0.1502	73	168	-24.45
circRNA11723	chr8	10002613	10019640	-	1	intergenic	intergenic_circRNA	intergenic_circRNA	mRNA	chr8:10002612-10019640	NA	NA	NA	NA	bta-miR-24-3p	8mer	-0.1681	83	163	-24.57
circRNA11723	chr8	10002613	10019640	-	1	intergenic	intergenic_circRNA	intergenic_circRNA	mRNA	chr8:10002612-10019640	NA	NA	NA	NA	bta-miR-331-3p	8mer	-0.2721	96	158	-28.26
circRNA11723	chr8	10002613	10019640	-	1	intergenic	intergenic_circRNA	intergenic_circRNA	mRNA	chr8:10002612-10019640	NA	NA	NA	NA	bta-miR-345-3p	m8	-0.0895	57	147	-21.05
circRNA11723	chr8	10002613	10019640	-	1	intergenic	intergenic_circRNA	intergenic_circRNA	mRNA	chr8:10002612-10019640	NA	NA	NA	NA	bta-miR-345-5p	m8	-0.225	93	149	-26.24
circRNA11723	chr8	10002613	10019640	-	1	intergenic	intergenic_circRNA	intergenic_circRNA	mRNA	chr8:10002612-10019640	NA	NA	NA	NA	bta-miR-365-5p	m8	-0.1105	74	153	-26.29
circRNA11723	chr8	10002613	10019640	-	1	intergenic	intergenic_circRNA	intergenic_circRNA	mRNA	chr8:10002612-10019640	NA	NA	NA	NA	bta-miR-455-3p	m8	-0.165	92	168	-27.49
circRNA11723	chr8	10002613	10019640	-	1	intergenic	intergenic_circRNA	intergenic_circRNA	mRNA	chr8:10002612-10019640	NA	NA	NA	NA	bta-miR-484	m8	-0.0555	63	168	-30.63
circRNA11723	chr8	10002613	10019640	-	1	intergenic	intergenic_circRNA	intergenic_circRNA	mRNA	chr8:10002612-10019640	NA	NA	NA	NA	bta-miR-497	8mer	-0.17215	86	151	-20.95
circRNA11792	chr11	27973555	28024417	-	9	circRNA	ENSBTAT00000066115	ENSBTAG00000007508	mRNA	chr11:27905289-27973554|chr11:28024417-28028616	S1 RNA binding domain 1 [Source:VGNC Symbol;Acc:VGNC:35268]	GO:0003676(nucleic acid binding);GO:0003729(mRNA binding);GO:0003735(structural constituent of ribosome);GO:0006139(nucleobase-containing compound metabolic process);GO:0006412(translation)	NA	NA	bta-miR-331-3p	8mer	-0.2853	96	151	-26.09
circRNA11839	chr3	4218462	4239908	-	5	circRNA	ENSBTAT00000085614	ENSBTAG00000013801	mRNA	chr3:4188334-4218461|chr3:4239908-4246255	PBX homeobox 1 [Source:VGNC Symbol;Acc:VGNC:32607]	GO:0000977(RNA polymerase II regulatory region sequence-specific DNA binding);GO:0000978(RNA polymerase II proximal promoter sequence-specific DNA binding);GO:0001228(DNA-binding transcription activator activity, RNA polymerase II-specific);GO:0001655(urogenital system development);GO:0001658(branching involved in ureteric bud morphogenesis);GO:0003677(DNA binding);GO:0003700(DNA-binding transcri…	04927(Cortisol synthesis and secretion);04934(Cushing syndrome);05202(Transcriptional misregulation in cancer)	NA	bta-miR-25	m8	-0.149	77	162	-21.82
circRNA11839	chr3	4218462	4239908	-	5	circRNA	ENSBTAT00000085614	ENSBTAG00000013801	mRNA	chr3:4188334-4218461|chr3:4239908-4246255	PBX homeobox 1 [Source:VGNC Symbol;Acc:VGNC:32607]	GO:0000977(RNA polymerase II regulatory region sequence-specific DNA binding);GO:0000978(RNA polymerase II proximal promoter sequence-specific DNA binding);GO:0001228(DNA-binding transcription activator activity, RNA polymerase II-specific);GO:0001655(urogenital system development);GO:0001658(branching involved in ureteric bud morphogenesis);GO:0003677(DNA binding);GO:0003700(DNA-binding transcri…	04927(Cortisol synthesis and secretion);04934(Cushing syndrome);05202(Transcriptional misregulation in cancer)	NA	bta-miR-363	m8	-0.2275	96	153	-23.16
circRNA11839	chr3	4218462	4239908	-	5	circRNA	ENSBTAT00000085614	ENSBTAG00000013801	mRNA	chr3:4188334-4218461|chr3:4239908-4246255	PBX homeobox 1 [Source:VGNC Symbol;Acc:VGNC:32607]	GO:0000977(RNA polymerase II regulatory region sequence-specific DNA binding);GO:0000978(RNA polymerase II proximal promoter sequence-specific DNA binding);GO:0001228(DNA-binding transcription activator activity, RNA polymerase II-specific);GO:0001655(urogenital system development);GO:0001658(branching involved in ureteric bud morphogenesis);GO:0003677(DNA binding);GO:0003700(DNA-binding transcri…	04927(Cortisol synthesis and secretion);04934(Cushing syndrome);05202(Transcriptional misregulation in cancer)	NA	bta-miR-92a	m8	-0.118	69	166	-25.93
circRNA1200	chr14	30834389	30837786	-	3	circRNA	ENSBTAT00000015897	MYBL1	mRNA	12,11,10	MYB proto-oncogene like 1 [Source:VGNC Symbol;Acc:VGNC:31778]	GO:0000278(mitotic cell cycle);GO:0000978(RNA polymerase II proximal promoter sequence-specific DNA binding);GO:0001228(DNA-binding transcription activator activity, RNA polymerase II-specific);GO:0003677(DNA binding);GO:0006355(regulation of transcription, DNA-templated);GO:0045893(positive regulation of transcription, DNA-templated);GO:0045944(positive regulation of transcription by RNA polymer…	NA	NA	bta-miR-195	m8	-0.201	89	175	-24.84
circRNA12236	chr13	76893448	76894832	-	3	circRNA	ENSBTAT00000043215	PREX1	mRNA	10,9,8	phosphatidylinositol-3,4,5-trisphosphate dependent Rac exchange factor 1 [Source:VGNC Symbol;Acc:VGNC:57017]	GO:0005085(guanyl-nucleotide exchange factor activity);GO:0005089(Rho guanyl-nucleotide exchange factor activity);GO:0005515(protein binding);GO:0005543(phospholipid binding);GO:0005829(cytosol);GO:0005886(plasma membrane);GO:0007186(G protein-coupled receptor signaling pathway);GO:0030217(T cell differentiation);GO:0030593(neutrophil chemotaxis);GO:0030676(Rac guanyl-nucleotide exchange factor a…	04062(Chemokine signaling pathway);05167(Kaposi sarcoma-associated herpesvirus infection)	NA	bta-miR-484	8mer	-0.2604	97	155	-28.34
circRNA12249	chr12	18056747	18059546	+	3	circRNA	ENSBTAT00000004044	ITM2B	mRNA	2,3,4	integral membrane protein 2B [Source:VGNC Symbol;Acc:VGNC:30340]	GO:0001540(amyloid-beta binding);GO:0005524(ATP binding);GO:0005615(extracellular space);GO:0005794(Golgi apparatus);GO:0005886(plasma membrane);GO:0016020(membrane);GO:0016021(integral component of membrane);GO:0030660(Golgi-associated vesicle membrane);GO:0031301(integral component of organelle membrane);GO:0042985(negative regulation of amyloid precursor protein biosynthetic process);GO:004323…	NA	NA	bta-miR-455-3p	m8	-0.207	95	166	-25.55
circRNA1248	chr14	64889071	65033390	-	6	circRNA	ENSBTAT00000083035	VPS13B	mRNA	21,20,19,18,17,16	vacuolar protein sorting 13 homolog B [Source:NCBI gene;Acc:512656]	NA	NA	NA	bta-miR-17-3p	m8	-0.2015	92	161	-21.01
circRNA1248	chr14	64889071	65033390	-	6	circRNA	ENSBTAT00000083035	VPS13B	mRNA	21,20,19,18,17,16	vacuolar protein sorting 13 homolog B [Source:NCBI gene;Acc:512656]	NA	NA	NA	bta-miR-199a-3p	m8	-0.115	62	170	-24.59
circRNA12629	chr16	72013102	72014107	-	2	circRNA	ENSBTAT00000015940	TRAF5	mRNA	3,2	TNF receptor associated factor 5 [Source:VGNC Symbol;Acc:VGNC:36277]	GO:0005164(tumor necrosis factor receptor binding);GO:0005515(protein binding);GO:0005813(centrosome);GO:0005829(cytosol);GO:0007165(signal transduction);GO:0008270(zinc ion binding);GO:0009898(cytoplasmic side of plasma membrane);GO:0031625(ubiquitin protein ligase binding);GO:0031996(thioesterase binding);GO:0032991(protein-containing complex);GO:0035631(CD40 receptor complex);GO:0042802(identi…	04064(NF-kappa B signaling pathway);04217(Necroptosis);04621(NOD-like receptor signaling pathway);04657(IL-17 signaling pathway);04668(TNF signaling pathway);05163(Human cytomegalovirus infection);05168(Herpes simplex virus 1 infection);05169(Epstein-Barr virus infection);05170(Human immunodeficiency virus 1 infection);05200(Pathways in cancer);05203(Viral carcinogenesis);05222(Small cell lung ca…	NA	bta-miR-140	m8	-0.1015	52	156	-23.3
circRNA12860	chr26	13609385	13693351	-	7	circRNA	ENSBTAT00000084453	CPEB3	mRNA	9,8,7,6,5,4,3	cytoplasmic polyadenylation element binding protein 3 [Source:VGNC Symbol;Acc:VGNC:27649]	GO:0000122(negative regulation of transcription by RNA polymerase II);GO:0000900(translation repressor activity, mRNA regulatory element binding);GO:0003676(nucleic acid binding);GO:0003723(RNA binding);GO:0003730(mRNA 3'-UTR binding);GO:0005634(nucleus);GO:0005737(cytoplasm);GO:0006412(translation);GO:0006417(regulation of translation);GO:0008135(translation factor activity, RNA binding);GO:0017…	04114(Oocyte meiosis);04914(Progesterone-mediated oocyte maturation)	NA	bta-miR-134	m8	-0.1735	87	159	-23.62
circRNA12860	chr26	13609385	13693351	-	7	circRNA	ENSBTAT00000084453	CPEB3	mRNA	9,8,7,6,5,4,3	cytoplasmic polyadenylation element binding protein 3 [Source:VGNC Symbol;Acc:VGNC:27649]	GO:0000122(negative regulation of transcription by RNA polymerase II);GO:0000900(translation repressor activity, mRNA regulatory element binding);GO:0003676(nucleic acid binding);GO:0003723(RNA binding);GO:0003730(mRNA 3'-UTR binding);GO:0005634(nucleus);GO:0005737(cytoplasm);GO:0006412(translation);GO:0006417(regulation of translation);GO:0008135(translation factor activity, RNA binding);GO:0017…	04114(Oocyte meiosis);04914(Progesterone-mediated oocyte maturation)	NA	bta-miR-224	m8	-0.2515	95	158	-23.21
circRNA12860	chr26	13609385	13693351	-	7	circRNA	ENSBTAT00000084453	CPEB3	mRNA	9,8,7,6,5,4,3	cytoplasmic polyadenylation element binding protein 3 [Source:VGNC Symbol;Acc:VGNC:27649]	GO:0000122(negative regulation of transcription by RNA polymerase II);GO:0000900(translation repressor activity, mRNA regulatory element binding);GO:0003676(nucleic acid binding);GO:0003723(RNA binding);GO:0003730(mRNA 3'-UTR binding);GO:0005634(nucleus);GO:0005737(cytoplasm);GO:0006412(translation);GO:0006417(regulation of translation);GO:0008135(translation factor activity, RNA binding);GO:0017…	04114(Oocyte meiosis);04914(Progesterone-mediated oocyte maturation)	NA	bta-miR-34a	8mer	-0.3582	98	159	-23.1
circRNA12860	chr26	13609385	13693351	-	7	circRNA	ENSBTAT00000084453	CPEB3	mRNA	9,8,7,6,5,4,3	cytoplasmic polyadenylation element binding protein 3 [Source:VGNC Symbol;Acc:VGNC:27649]	GO:0000122(negative regulation of transcription by RNA polymerase II);GO:0000900(translation repressor activity, mRNA regulatory element binding);GO:0003676(nucleic acid binding);GO:0003723(RNA binding);GO:0003730(mRNA 3'-UTR binding);GO:0005634(nucleus);GO:0005737(cytoplasm);GO:0006412(translation);GO:0006417(regulation of translation);GO:0008135(translation factor activity, RNA binding);GO:0017…	04114(Oocyte meiosis);04914(Progesterone-mediated oocyte maturation)	NA	bta-miR-423-3p	m8	-0.119	68	147	-21.65
circRNA12861	chr26	13609385	13686097	-	6	circRNA	ENSBTAT00000084453	CPEB3	mRNA	9,8,7,6,5,4	cytoplasmic polyadenylation element binding protein 3 [Source:VGNC Symbol;Acc:VGNC:27649]	GO:0000122(negative regulation of transcription by RNA polymerase II);GO:0000900(translation repressor activity, mRNA regulatory element binding);GO:0003676(nucleic acid binding);GO:0003723(RNA binding);GO:0003730(mRNA 3'-UTR binding);GO:0005634(nucleus);GO:0005737(cytoplasm);GO:0006412(translation);GO:0006417(regulation of translation);GO:0008135(translation factor activity, RNA binding);GO:0017…	04114(Oocyte meiosis);04914(Progesterone-mediated oocyte maturation)	NA	bta-miR-134	m8	-0.1815	88	159	-23.62
circRNA12861	chr26	13609385	13686097	-	6	circRNA	ENSBTAT00000084453	CPEB3	mRNA	9,8,7,6,5,4	cytoplasmic polyadenylation element binding protein 3 [Source:VGNC Symbol;Acc:VGNC:27649]	GO:0000122(negative regulation of transcription by RNA polymerase II);GO:0000900(translation repressor activity, mRNA regulatory element binding);GO:0003676(nucleic acid binding);GO:0003723(RNA binding);GO:0003730(mRNA 3'-UTR binding);GO:0005634(nucleus);GO:0005737(cytoplasm);GO:0006412(translation);GO:0006417(regulation of translation);GO:0008135(translation factor activity, RNA binding);GO:0017…	04114(Oocyte meiosis);04914(Progesterone-mediated oocyte maturation)	NA	bta-miR-224	m8	-0.2515	95	158	-23.21
circRNA12861	chr26	13609385	13686097	-	6	circRNA	ENSBTAT00000084453	CPEB3	mRNA	9,8,7,6,5,4	cytoplasmic polyadenylation element binding protein 3 [Source:VGNC Symbol;Acc:VGNC:27649]	GO:0000122(negative regulation of transcription by RNA polymerase II);GO:0000900(translation repressor activity, mRNA regulatory element binding);GO:0003676(nucleic acid binding);GO:0003723(RNA binding);GO:0003730(mRNA 3'-UTR binding);GO:0005634(nucleus);GO:0005737(cytoplasm);GO:0006412(translation);GO:0006417(regulation of translation);GO:0008135(translation factor activity, RNA binding);GO:0017…	04114(Oocyte meiosis);04914(Progesterone-mediated oocyte maturation)	NA	bta-miR-34a	8mer	-0.3742	98	159	-23.1
circRNA12861	chr26	13609385	13686097	-	6	circRNA	ENSBTAT00000084453	CPEB3	mRNA	9,8,7,6,5,4	cytoplasmic polyadenylation element binding protein 3 [Source:VGNC Symbol;Acc:VGNC:27649]	GO:0000122(negative regulation of transcription by RNA polymerase II);GO:0000900(translation repressor activity, mRNA regulatory element binding);GO:0003676(nucleic acid binding);GO:0003723(RNA binding);GO:0003730(mRNA 3'-UTR binding);GO:0005634(nucleus);GO:0005737(cytoplasm);GO:0006412(translation);GO:0006417(regulation of translation);GO:0008135(translation factor activity, RNA binding);GO:0017…	04114(Oocyte meiosis);04914(Progesterone-mediated oocyte maturation)	NA	bta-miR-423-3p	m8	-0.119	68	147	-21.65
circRNA1288	chr19	5036384	5039770	+	4	circRNA	ENSBTAT00000070342	TOM1L1	mRNA	4,5,6,7	target of myb1 like 1 membrane trafficking protein [Source:VGNC Symbol;Acc:VGNC:36218]	GO:0005622(intracellular);GO:0005623(cell);GO:0005737(cytoplasm);GO:0005768(endosome);GO:0005829(cytosol);GO:0006886(intracellular protein transport);GO:0007165(signal transduction);GO:0015031(protein transport);GO:0019901(protein kinase binding);GO:0030276(clathrin binding);GO:0030295(protein kinase activator activity);GO:0031954(positive regulation of protein autophosphorylation);GO:0032147(act…	NA	NA	bta-miR-138	m8	-0.188	84	156	-23.52
circRNA12936	chr24	50428172	50437184	+	7	circRNA	ENSBTAT00000021641	ME2	mRNA	6,7,8,9,10,11,12	malic enzyme 2 [Source:VGNC Symbol;Acc:VGNC:31340]	GO:0004470(malic enzyme activity);GO:0004471(malate dehydrogenase (decarboxylating) (NAD+) activity);GO:0004473(malate dehydrogenase (decarboxylating) (NADP+) activity);GO:0005739(mitochondrion);GO:0006090(pyruvate metabolic process);GO:0006108(malate metabolic process);GO:0016491(oxidoreductase activity);GO:0046872(metal ion binding);GO:0051287(NAD binding);GO:0055114(oxidation-reduction process…	00620(Pyruvate metabolism)	EC:1.1.1.38	bta-miR-361	m8	-0.221	88	150	-20.75
circRNA12977	chr22	6095568	6095855	+	1	circRNA	ENSBTAT00000009782	STT3B	mRNA	3	STT3B, catalytic subunit of the oligosaccharyltransferase complex [Source:VGNC Symbol;Acc:VGNC:35428]	GO:0004576(oligosaccharyl transferase activity);GO:0004579(dolichyl-diphosphooligosaccharide-protein glycotransferase activity);GO:0005783(endoplasmic reticulum);GO:0006486(protein glycosylation);GO:0006516(glycoprotein catabolic process);GO:0006986(response to unfolded protein);GO:0008250(oligosaccharyltransferase complex);GO:0016020(membrane);GO:0016021(integral component of membrane);GO:001827…	00510(N-Glycan biosynthesis);04141(Protein processing in endoplasmic reticulum)	EC:2.4.99.18	bta-miR-532	m8	-0.2245	89	163	-20.78
circRNA13311	chr6	102070207	102093416	-	8	circRNA	ENSBTAT00000068634	KLHL8	mRNA	9,8,7,6,5,4,3,2	kelch like family member 8 [Source:VGNC Symbol;Acc:VGNC:30670]	GO:0005515(protein binding);GO:0005654(nucleoplasm);GO:0006511(ubiquitin-dependent protein catabolic process);GO:0016567(protein ubiquitination);GO:0031463(Cul3-RING ubiquitin ligase complex)	NA	NA	bta-miR-331-3p	m8	-0.087	56	145	-20.4
circRNA13311	chr6	102070207	102093416	-	8	circRNA	ENSBTAT00000068634	KLHL8	mRNA	9,8,7,6,5,4,3,2	kelch like family member 8 [Source:VGNC Symbol;Acc:VGNC:30670]	GO:0005515(protein binding);GO:0005654(nucleoplasm);GO:0006511(ubiquitin-dependent protein catabolic process);GO:0016567(protein ubiquitination);GO:0031463(Cul3-RING ubiquitin ligase complex)	NA	NA	bta-miR-455-3p	m8	-0.236	97	158	-20.69
circRNA13585	chr3	94560923	94565159	-	3	circRNA	ENSBTAT00000028214	OSBPL9	mRNA	12,11,10	oxysterol binding protein like 9 [Source:VGNC Symbol;Acc:VGNC:32467]	GO:0005794(Golgi apparatus);GO:0005829(cytosol);GO:0006869(lipid transport);GO:0008289(lipid binding);GO:0015248(sterol transporter activity);GO:0015918(sterol transport);GO:0016020(membrane);GO:0016021(integral component of membrane);GO:0032934(sterol binding);GO:0043231(intracellular membrane-bounded organelle)	NA	NA	bta-miR-140	m8	-0.169	84	151	-20
circRNA13599	chr3	115233846	115271850	+	5	circRNA	ENSBTAT00000061206	AGAP1	mRNA	2,3,4,5,6	ArfGAP with GTPase domain, ankyrin repeat and PH domain 1 [Source:NCBI gene;Acc:522241]	GO:0003924(GTPase activity);GO:0005096(GTPase activator activity);GO:0005515(protein binding);GO:0005525(GTP binding);GO:0005543(phospholipid binding);GO:0005634(nucleus);GO:0043547(positive regulation of GTPase activity);GO:0046872(metal ion binding)	04144(Endocytosis)	NA	bta-miR-423-3p	m8	-0.117	67	145	-21.25
circRNA14024	chr10	19494075	19521585	+	7	circRNA	ENSBTAT00000069146	ENSBTAG00000007614	mRNA	chr10:19521585-19523734	Bardet-Biedl syndrome 4 [Source:NCBI gene;Acc:532120]	GO:0000226(microtubule cytoskeleton organization);GO:0000242(pericentriolar material);GO:0000281(mitotic cytokinesis);GO:0001103(RNA polymerase II repressing transcription factor binding);GO:0001750(photoreceptor outer segment);GO:0001764(neuron migration);GO:0001843(neural tube closure);GO:0001895(retina homeostasis);GO:0001917(photoreceptor inner segment);GO:0003085(negative regulation of syste…	NA	NA	bta-miR-214	1a	-0.1453	80	153	-26.37
circRNA14099	chr23	40810712	40812793	+	1	circRNA	ENSBTAT00000044692	ENSBTAG00000019675	mRNA	chr23:40688424-40810711|chr23:40812793-40827705	ataxin 1 [Source:VGNC Symbol;Acc:VGNC:26337]	GO:0000122(negative regulation of transcription by RNA polymerase II);GO:0003723(RNA binding);GO:0005515(protein binding);GO:0005634(nucleus);GO:0005654(nucleoplasm);GO:0005730(nucleolus);GO:0005737(cytoplasm);GO:0005829(cytosol);GO:0007420(brain development);GO:0007612(learning);GO:0007613(memory);GO:0008022(protein C-terminus binding);GO:0008266(poly(U) RNA binding);GO:0016363(nuclear matrix);G…	NA	NA	bta-miR-212	8mer	-0.0893	63	153	-20.68
circRNA14099	chr23	40810712	40812793	+	1	circRNA	ENSBTAT00000044692	ENSBTAG00000019675	mRNA	chr23:40688424-40810711|chr23:40812793-40827705	ataxin 1 [Source:VGNC Symbol;Acc:VGNC:26337]	GO:0000122(negative regulation of transcription by RNA polymerase II);GO:0003723(RNA binding);GO:0005515(protein binding);GO:0005634(nucleus);GO:0005654(nucleoplasm);GO:0005730(nucleolus);GO:0005737(cytoplasm);GO:0005829(cytosol);GO:0007420(brain development);GO:0007612(learning);GO:0007613(memory);GO:0008022(protein C-terminus binding);GO:0008266(poly(U) RNA binding);GO:0016363(nuclear matrix);G…	NA	NA	bta-miR-296-5p	8mer	-0.22605	95	145	-21.69
circRNA14099	chr23	40810712	40812793	+	1	circRNA	ENSBTAT00000044692	ENSBTAG00000019675	mRNA	chr23:40688424-40810711|chr23:40812793-40827705	ataxin 1 [Source:VGNC Symbol;Acc:VGNC:26337]	GO:0000122(negative regulation of transcription by RNA polymerase II);GO:0003723(RNA binding);GO:0005515(protein binding);GO:0005634(nucleus);GO:0005654(nucleoplasm);GO:0005730(nucleolus);GO:0005737(cytoplasm);GO:0005829(cytosol);GO:0007420(brain development);GO:0007612(learning);GO:0007613(memory);GO:0008022(protein C-terminus binding);GO:0008266(poly(U) RNA binding);GO:0016363(nuclear matrix);G…	NA	NA	bta-miR-30b-3p	8mer	-0.2242	94	157	-24.34
circRNA14177	NKLS02001928.1	611440	671568	+	1	intergenic	intergenic_circRNA	intergenic_circRNA	mRNA	NKLS02001928.1:611439-671568	NA	NA	NA	NA	bta-let-7b	8mer	-0.1502	75	151	-25.81
circRNA14177	NKLS02001928.1	611440	671568	+	1	intergenic	intergenic_circRNA	intergenic_circRNA	mRNA	NKLS02001928.1:611439-671568	NA	NA	NA	NA	bta-let-7c	8mer	-0.1502	75	151	-23.76
circRNA14177	NKLS02001928.1	611440	671568	+	1	intergenic	intergenic_circRNA	intergenic_circRNA	mRNA	NKLS02001928.1:611439-671568	NA	NA	NA	NA	bta-let-7e	8mer	-0.1502	75	153	-23.99
circRNA14177	NKLS02001928.1	611440	671568	+	1	intergenic	intergenic_circRNA	intergenic_circRNA	mRNA	NKLS02001928.1:611439-671568	NA	NA	NA	NA	bta-let-7g	8mer	-0.15225	75	154	-21.78
circRNA14177	NKLS02001928.1	611440	671568	+	1	intergenic	intergenic_circRNA	intergenic_circRNA	mRNA	NKLS02001928.1:611439-671568	NA	NA	NA	NA	bta-let-7i	8mer	-0.15225	76	154	-20.48
circRNA14177	NKLS02001928.1	611440	671568	+	1	intergenic	intergenic_circRNA	intergenic_circRNA	mRNA	NKLS02001928.1:611439-671568	NA	NA	NA	NA	bta-miR-103	8mer	-0.1432	78	172	-23.34
circRNA14177	NKLS02001928.1	611440	671568	+	1	intergenic	intergenic_circRNA	intergenic_circRNA	mRNA	NKLS02001928.1:611439-671568	NA	NA	NA	NA	bta-miR-105b	1a	-0.1432	70	161	-24.94
circRNA14177	NKLS02001928.1	611440	671568	+	1	intergenic	intergenic_circRNA	intergenic_circRNA	mRNA	NKLS02001928.1:611439-671568	NA	NA	NA	NA	bta-miR-106a	1a	-0.10085	53	161	-22.89
circRNA14177	NKLS02001928.1	611440	671568	+	1	intergenic	intergenic_circRNA	intergenic_circRNA	mRNA	NKLS02001928.1:611439-671568	NA	NA	NA	NA	bta-miR-107	8mer	-0.1432	78	167	-23.14
circRNA14177	NKLS02001928.1	611440	671568	+	1	intergenic	intergenic_circRNA	intergenic_circRNA	mRNA	NKLS02001928.1:611439-671568	NA	NA	NA	NA	bta-miR-10a	m8	-0.1305	74	155	-25.65
circRNA14177	NKLS02001928.1	611440	671568	+	1	intergenic	intergenic_circRNA	intergenic_circRNA	mRNA	NKLS02001928.1:611439-671568	NA	NA	NA	NA	bta-miR-10b	m8	-0.1305	74	148	-24.8
circRNA14177	NKLS02001928.1	611440	671568	+	1	intergenic	intergenic_circRNA	intergenic_circRNA	mRNA	NKLS02001928.1:611439-671568	NA	NA	NA	NA	bta-miR-122	m8	-0.1605	92	156	-23.7
circRNA14177	NKLS02001928.1	611440	671568	+	1	intergenic	intergenic_circRNA	intergenic_circRNA	mRNA	NKLS02001928.1:611439-671568	NA	NA	NA	NA	bta-miR-124a	1a	-0.12875	66	157	-20.13
circRNA14177	NKLS02001928.1	611440	671568	+	1	intergenic	intergenic_circRNA	intergenic_circRNA	mRNA	NKLS02001928.1:611439-671568	NA	NA	NA	NA	bta-miR-124b	1a	-0.12875	66	157	-20.13
circRNA14177	NKLS02001928.1	611440	671568	+	1	intergenic	intergenic_circRNA	intergenic_circRNA	mRNA	NKLS02001928.1:611439-671568	NA	NA	NA	NA	bta-miR-125a	8mer	-0.2653	95	152	-29.19
circRNA14177	NKLS02001928.1	611440	671568	+	1	intergenic	intergenic_circRNA	intergenic_circRNA	mRNA	NKLS02001928.1:611439-671568	NA	NA	NA	NA	bta-miR-125b	m8	-0.0625	51	157	-23.61
circRNA14177	NKLS02001928.1	611440	671568	+	1	intergenic	intergenic_circRNA	intergenic_circRNA	mRNA	NKLS02001928.1:611439-671568	NA	NA	NA	NA	bta-miR-128	1a	-0.09575	60	157	-22.01
circRNA14177	NKLS02001928.1	611440	671568	+	1	intergenic	intergenic_circRNA	intergenic_circRNA	mRNA	NKLS02001928.1:611439-671568	NA	NA	NA	NA	bta-miR-129	m8	-0.147	73	159	-26.7
circRNA14177	NKLS02001928.1	611440	671568	+	1	intergenic	intergenic_circRNA	intergenic_circRNA	mRNA	NKLS02001928.1:611439-671568	NA	NA	NA	NA	bta-miR-129-3p	m8	-0.114	68	145	-21.19
circRNA14177	NKLS02001928.1	611440	671568	+	1	intergenic	intergenic_circRNA	intergenic_circRNA	mRNA	NKLS02001928.1:611439-671568	NA	NA	NA	NA	bta-miR-129-5p	m8	-0.147	73	159	-26.7
circRNA14177	NKLS02001928.1	611440	671568	+	1	intergenic	intergenic_circRNA	intergenic_circRNA	mRNA	NKLS02001928.1:611439-671568	NA	NA	NA	NA	bta-miR-130b	m8	-0.144	69	160	-21.91
circRNA14177	NKLS02001928.1	611440	671568	+	1	intergenic	intergenic_circRNA	intergenic_circRNA	mRNA	NKLS02001928.1:611439-671568	NA	NA	NA	NA	bta-miR-132	1a	-0.14565	74	156	-20.13
circRNA14177	NKLS02001928.1	611440	671568	+	1	intergenic	intergenic_circRNA	intergenic_circRNA	mRNA	NKLS02001928.1:611439-671568	NA	NA	NA	NA	bta-miR-134	1a	-0.12375	72	155	-28.18
circRNA14177	NKLS02001928.1	611440	671568	+	1	intergenic	intergenic_circRNA	intergenic_circRNA	mRNA	NKLS02001928.1:611439-671568	NA	NA	NA	NA	bta-miR-135b	m8	-0.218	86	157	-22.83
circRNA14177	NKLS02001928.1	611440	671568	+	1	intergenic	intergenic_circRNA	intergenic_circRNA	mRNA	NKLS02001928.1:611439-671568	NA	NA	NA	NA	bta-miR-136	m8	-0.179	79	160	-23.59
circRNA14177	NKLS02001928.1	611440	671568	+	1	intergenic	intergenic_circRNA	intergenic_circRNA	mRNA	NKLS02001928.1:611439-671568	NA	NA	NA	NA	bta-miR-138	m8	-0.084	53	164	-23.71
circRNA14177	NKLS02001928.1	611440	671568	+	1	intergenic	intergenic_circRNA	intergenic_circRNA	mRNA	NKLS02001928.1:611439-671568	NA	NA	NA	NA	bta-miR-139	8mer	-0.22115	93	162	-26.72
circRNA14177	NKLS02001928.1	611440	671568	+	1	intergenic	intergenic_circRNA	intergenic_circRNA	mRNA	NKLS02001928.1:611439-671568	NA	NA	NA	NA	bta-miR-140	m8	-0.13	70	163	-30.45
circRNA14177	NKLS02001928.1	611440	671568	+	1	intergenic	intergenic_circRNA	intergenic_circRNA	mRNA	NKLS02001928.1:611439-671568	NA	NA	NA	NA	bta-miR-141	8mer	-0.2353	92	162	-20.45
circRNA14177	NKLS02001928.1	611440	671568	+	1	intergenic	intergenic_circRNA	intergenic_circRNA	mRNA	NKLS02001928.1:611439-671568	NA	NA	NA	NA	bta-miR-142-3p	m8	-0.12	59	151	-21.19
circRNA14177	NKLS02001928.1	611440	671568	+	1	intergenic	intergenic_circRNA	intergenic_circRNA	mRNA	NKLS02001928.1:611439-671568	NA	NA	NA	NA	bta-miR-145	m8	-0.099	58	159	-20.74
circRNA14177	NKLS02001928.1	611440	671568	+	1	intergenic	intergenic_circRNA	intergenic_circRNA	mRNA	NKLS02001928.1:611439-671568	NA	NA	NA	NA	bta-miR-146a	m8	-0.1315	69	168	-23.28
circRNA14177	NKLS02001928.1	611440	671568	+	1	intergenic	intergenic_circRNA	intergenic_circRNA	mRNA	NKLS02001928.1:611439-671568	NA	NA	NA	NA	bta-miR-146b	m8	-0.1315	69	163	-24.53
circRNA14177	NKLS02001928.1	611440	671568	+	1	intergenic	intergenic_circRNA	intergenic_circRNA	mRNA	NKLS02001928.1:611439-671568	NA	NA	NA	NA	bta-miR-148a	8mer	-0.2564	94	163	-21.39
circRNA14177	NKLS02001928.1	611440	671568	+	1	intergenic	intergenic_circRNA	intergenic_circRNA	mRNA	NKLS02001928.1:611439-671568	NA	NA	NA	NA	bta-miR-148b	8mer	-0.2564	94	157	-22.39
circRNA14177	NKLS02001928.1	611440	671568	+	1	intergenic	intergenic_circRNA	intergenic_circRNA	mRNA	NKLS02001928.1:611439-671568	NA	NA	NA	NA	bta-miR-150	1a	-0.1303	75	161	-29.26
circRNA14177	NKLS02001928.1	611440	671568	+	1	intergenic	intergenic_circRNA	intergenic_circRNA	mRNA	NKLS02001928.1:611439-671568	NA	NA	NA	NA	bta-miR-151-3p	m8	-0.107	57	154	-22.92
circRNA14177	NKLS02001928.1	611440	671568	+	1	intergenic	intergenic_circRNA	intergenic_circRNA	mRNA	NKLS02001928.1:611439-671568	NA	NA	NA	NA	bta-miR-151-5p	m8	-0.1555	81	157	-27.22
circRNA14177	NKLS02001928.1	611440	671568	+	1	intergenic	intergenic_circRNA	intergenic_circRNA	mRNA	NKLS02001928.1:611439-671568	NA	NA	NA	NA	bta-miR-152	8mer	-0.2564	94	170	-23.04
circRNA14177	NKLS02001928.1	611440	671568	+	1	intergenic	intergenic_circRNA	intergenic_circRNA	mRNA	NKLS02001928.1:611439-671568	NA	NA	NA	NA	bta-miR-154a	m8	-0.159	74	148	-20.44
circRNA14177	NKLS02001928.1	611440	671568	+	1	intergenic	intergenic_circRNA	intergenic_circRNA	mRNA	NKLS02001928.1:611439-671568	NA	NA	NA	NA	bta-miR-15a	m8	-0.085	62	163	-21.94
circRNA14177	NKLS02001928.1	611440	671568	+	1	intergenic	intergenic_circRNA	intergenic_circRNA	mRNA	NKLS02001928.1:611439-671568	NA	NA	NA	NA	bta-miR-15b	m8	-0.085	61	171	-26.24
circRNA14177	NKLS02001928.1	611440	671568	+	1	intergenic	intergenic_circRNA	intergenic_circRNA	mRNA	NKLS02001928.1:611439-671568	NA	NA	NA	NA	bta-miR-16a	m8	-0.116	71	158	-20.11
circRNA14177	NKLS02001928.1	611440	671568	+	1	intergenic	intergenic_circRNA	intergenic_circRNA	mRNA	NKLS02001928.1:611439-671568	NA	NA	NA	NA	bta-miR-16b	m8	-0.116	71	158	-20.08
circRNA14177	NKLS02001928.1	611440	671568	+	1	intergenic	intergenic_circRNA	intergenic_circRNA	mRNA	NKLS02001928.1:611439-671568	NA	NA	NA	NA	bta-miR-17-3p	m8	-0.1155	73	160	-23.96
circRNA14177	NKLS02001928.1	611440	671568	+	1	intergenic	intergenic_circRNA	intergenic_circRNA	mRNA	NKLS02001928.1:611439-671568	NA	NA	NA	NA	bta-miR-17-5p	1a	-0.10085	53	171	-23.7
circRNA14177	NKLS02001928.1	611440	671568	+	1	intergenic	intergenic_circRNA	intergenic_circRNA	mRNA	NKLS02001928.1:611439-671568	NA	NA	NA	NA	bta-miR-181b	m8	-0.1775	81	161	-20.62
circRNA14177	NKLS02001928.1	611440	671568	+	1	intergenic	intergenic_circRNA	intergenic_circRNA	mRNA	NKLS02001928.1:611439-671568	NA	NA	NA	NA	bta-miR-181d	m8	-0.1775	81	165	-22.86
circRNA14177	NKLS02001928.1	611440	671568	+	1	intergenic	intergenic_circRNA	intergenic_circRNA	mRNA	NKLS02001928.1:611439-671568	NA	NA	NA	NA	bta-miR-182	m8	-0.1205	60	157	-20.17
circRNA14177	NKLS02001928.1	611440	671568	+	1	intergenic	intergenic_circRNA	intergenic_circRNA	mRNA	NKLS02001928.1:611439-671568	NA	NA	NA	NA	bta-miR-183	m8	-0.217	93	156	-21.85
circRNA14177	NKLS02001928.1	611440	671568	+	1	intergenic	intergenic_circRNA	intergenic_circRNA	mRNA	NKLS02001928.1:611439-671568	NA	NA	NA	NA	bta-miR-184	8mer	-0.0873	75	147	-25.1
circRNA14177	NKLS02001928.1	611440	671568	+	1	intergenic	intergenic_circRNA	intergenic_circRNA	mRNA	NKLS02001928.1:611439-671568	NA	NA	NA	NA	bta-miR-185	m8	-0.122	70	167	-22.09
circRNA14177	NKLS02001928.1	611440	671568	+	1	intergenic	intergenic_circRNA	intergenic_circRNA	mRNA	NKLS02001928.1:611439-671568	NA	NA	NA	NA	bta-miR-186	8mer	-0.31925	98	166	-20.02
circRNA14177	NKLS02001928.1	611440	671568	+	1	intergenic	intergenic_circRNA	intergenic_circRNA	mRNA	NKLS02001928.1:611439-671568	NA	NA	NA	NA	bta-miR-187	8mer	-0.0563	65	155	-26.48
circRNA14177	NKLS02001928.1	611440	671568	+	1	intergenic	intergenic_circRNA	intergenic_circRNA	mRNA	NKLS02001928.1:611439-671568	NA	NA	NA	NA	bta-miR-188	m8	-0.172	84	152	-23.93
circRNA14177	NKLS02001928.1	611440	671568	+	1	intergenic	intergenic_circRNA	intergenic_circRNA	mRNA	NKLS02001928.1:611439-671568	NA	NA	NA	NA	bta-miR-192	m8	-0.088	54	156	-24.1
circRNA14177	NKLS02001928.1	611440	671568	+	1	intergenic	intergenic_circRNA	intergenic_circRNA	mRNA	NKLS02001928.1:611439-671568	NA	NA	NA	NA	bta-miR-193a-3p	1a	-0.1434	73	155	-23.32
circRNA14177	NKLS02001928.1	611440	671568	+	1	intergenic	intergenic_circRNA	intergenic_circRNA	mRNA	NKLS02001928.1:611439-671568	NA	NA	NA	NA	bta-miR-193a-5p	m8	-0.073	51	160	-29.84
circRNA14177	NKLS02001928.1	611440	671568	+	1	intergenic	intergenic_circRNA	intergenic_circRNA	mRNA	NKLS02001928.1:611439-671568	NA	NA	NA	NA	bta-miR-193b	1a	-0.1434	73	145	-21.28
circRNA14177	NKLS02001928.1	611440	671568	+	1	intergenic	intergenic_circRNA	intergenic_circRNA	mRNA	NKLS02001928.1:611439-671568	NA	NA	NA	NA	bta-miR-194	1a	-0.13575	66	164	-22.59
circRNA14177	NKLS02001928.1	611440	671568	+	1	intergenic	intergenic_circRNA	intergenic_circRNA	mRNA	NKLS02001928.1:611439-671568	NA	NA	NA	NA	bta-miR-195	m8	-0.116	71	163	-23.91
circRNA14177	NKLS02001928.1	611440	671568	+	1	intergenic	intergenic_circRNA	intergenic_circRNA	mRNA	NKLS02001928.1:611439-671568	NA	NA	NA	NA	bta-miR-196b	8mer	-0.15925	75	160	-21.81
circRNA14177	NKLS02001928.1	611440	671568	+	1	intergenic	intergenic_circRNA	intergenic_circRNA	mRNA	NKLS02001928.1:611439-671568	NA	NA	NA	NA	bta-miR-197	m8	-0.126	68	161	-24.38
circRNA14177	NKLS02001928.1	611440	671568	+	1	intergenic	intergenic_circRNA	intergenic_circRNA	mRNA	NKLS02001928.1:611439-671568	NA	NA	NA	NA	bta-miR-199a-3p	1a	-0.11975	64	164	-21.08
circRNA14177	NKLS02001928.1	611440	671568	+	1	intergenic	intergenic_circRNA	intergenic_circRNA	mRNA	NKLS02001928.1:611439-671568	NA	NA	NA	NA	bta-miR-199a-5p	1a	-0.0913	58	157	-26.66
circRNA14177	NKLS02001928.1	611440	671568	+	1	intergenic	intergenic_circRNA	intergenic_circRNA	mRNA	NKLS02001928.1:611439-671568	NA	NA	NA	NA	bta-miR-199b	1a	-0.0913	58	153	-25.97
circRNA14177	NKLS02001928.1	611440	671568	+	1	intergenic	intergenic_circRNA	intergenic_circRNA	mRNA	NKLS02001928.1:611439-671568	NA	NA	NA	NA	bta-miR-19b	m8	-0.134	61	158	-20.76
circRNA14177	NKLS02001928.1	611440	671568	+	1	intergenic	intergenic_circRNA	intergenic_circRNA	mRNA	NKLS02001928.1:611439-671568	NA	NA	NA	NA	bta-miR-200a	8mer	-0.2353	93	163	-21.01
circRNA14177	NKLS02001928.1	611440	671568	+	1	intergenic	intergenic_circRNA	intergenic_circRNA	mRNA	NKLS02001928.1:611439-671568	NA	NA	NA	NA	bta-miR-200b	1a	-0.0963	52	155	-20.31
circRNA14177	NKLS02001928.1	611440	671568	+	1	intergenic	intergenic_circRNA	intergenic_circRNA	mRNA	NKLS02001928.1:611439-671568	NA	NA	NA	NA	bta-miR-200c	1a	-0.0963	52	159	-20.45
circRNA14177	NKLS02001928.1	611440	671568	+	1	intergenic	intergenic_circRNA	intergenic_circRNA	mRNA	NKLS02001928.1:611439-671568	NA	NA	NA	NA	bta-miR-204	m8	-0.1345	70	156	-27.96
circRNA14177	NKLS02001928.1	611440	671568	+	1	intergenic	intergenic_circRNA	intergenic_circRNA	mRNA	NKLS02001928.1:611439-671568	NA	NA	NA	NA	bta-miR-205	m8	-0.1135	65	160	-31.82
circRNA14177	NKLS02001928.1	611440	671568	+	1	intergenic	intergenic_circRNA	intergenic_circRNA	mRNA	NKLS02001928.1:611439-671568	NA	NA	NA	NA	bta-miR-206	1a	-0.0834	51	167	-28.13
circRNA14177	NKLS02001928.1	611440	671568	+	1	intergenic	intergenic_circRNA	intergenic_circRNA	mRNA	NKLS02001928.1:611439-671568	NA	NA	NA	NA	bta-miR-20a	1a	-0.10275	54	166	-23.88
circRNA14177	NKLS02001928.1	611440	671568	+	1	intergenic	intergenic_circRNA	intergenic_circRNA	mRNA	NKLS02001928.1:611439-671568	NA	NA	NA	NA	bta-miR-21-3p	m8	-0.2155	91	161	-24.13
circRNA14177	NKLS02001928.1	611440	671568	+	1	intergenic	intergenic_circRNA	intergenic_circRNA	mRNA	NKLS02001928.1:611439-671568	NA	NA	NA	NA	bta-miR-210	1a	-0.1333	88	152	-22.72
circRNA14177	NKLS02001928.1	611440	671568	+	1	intergenic	intergenic_circRNA	intergenic_circRNA	mRNA	NKLS02001928.1:611439-671568	NA	NA	NA	NA	bta-miR-211	m8	-0.088	52	156	-27.32
circRNA14177	NKLS02001928.1	611440	671568	+	1	intergenic	intergenic_circRNA	intergenic_circRNA	mRNA	NKLS02001928.1:611439-671568	NA	NA	NA	NA	bta-miR-212	8mer	-0.18545	88	164	-21.45
circRNA14177	NKLS02001928.1	611440	671568	+	1	intergenic	intergenic_circRNA	intergenic_circRNA	mRNA	NKLS02001928.1:611439-671568	NA	NA	NA	NA	bta-miR-214	8mer	-0.25435	95	166	-28.45
circRNA14177	NKLS02001928.1	611440	671568	+	1	intergenic	intergenic_circRNA	intergenic_circRNA	mRNA	NKLS02001928.1:611439-671568	NA	NA	NA	NA	bta-miR-215	m8	-0.088	55	159	-21.16
circRNA14177	NKLS02001928.1	611440	671568	+	1	intergenic	intergenic_circRNA	intergenic_circRNA	mRNA	NKLS02001928.1:611439-671568	NA	NA	NA	NA	bta-miR-216a	8mer	-0.2903	95	156	-24.51
circRNA14177	NKLS02001928.1	611440	671568	+	1	intergenic	intergenic_circRNA	intergenic_circRNA	mRNA	NKLS02001928.1:611439-671568	NA	NA	NA	NA	bta-miR-216b	8mer	-0.1412	63	163	-20.71
circRNA14177	NKLS02001928.1	611440	671568	+	1	intergenic	intergenic_circRNA	intergenic_circRNA	mRNA	NKLS02001928.1:611439-671568	NA	NA	NA	NA	bta-miR-217	m8	-0.18	79	150	-27.56
circRNA14177	NKLS02001928.1	611440	671568	+	1	intergenic	intergenic_circRNA	intergenic_circRNA	mRNA	NKLS02001928.1:611439-671568	NA	NA	NA	NA	bta-miR-218	m8	-0.111	60	165	-22.13
circRNA14177	NKLS02001928.1	611440	671568	+	1	intergenic	intergenic_circRNA	intergenic_circRNA	mRNA	NKLS02001928.1:611439-671568	NA	NA	NA	NA	bta-miR-22-5p	8mer	-0.0971	51	164	-26.63
circRNA14177	NKLS02001928.1	611440	671568	+	1	intergenic	intergenic_circRNA	intergenic_circRNA	mRNA	NKLS02001928.1:611439-671568	NA	NA	NA	NA	bta-miR-222	m8	-0.097	55	146	-22.55
circRNA14177	NKLS02001928.1	611440	671568	+	1	intergenic	intergenic_circRNA	intergenic_circRNA	mRNA	NKLS02001928.1:611439-671568	NA	NA	NA	NA	bta-miR-224	m8	-0.1365	71	169	-23.33
circRNA14177	NKLS02001928.1	611440	671568	+	1	intergenic	intergenic_circRNA	intergenic_circRNA	mRNA	NKLS02001928.1:611439-671568	NA	NA	NA	NA	bta-miR-23a	m8	-0.147	72	156	-23.98
circRNA14177	NKLS02001928.1	611440	671568	+	1	intergenic	intergenic_circRNA	intergenic_circRNA	mRNA	NKLS02001928.1:611439-671568	NA	NA	NA	NA	bta-miR-23b-3p	m8	-0.147	72	159	-23.07
circRNA14177	NKLS02001928.1	611440	671568	+	1	intergenic	intergenic_circRNA	intergenic_circRNA	mRNA	NKLS02001928.1:611439-671568	NA	NA	NA	NA	bta-miR-23b-5p	8mer	-0.0842	52	163	-25.1
circRNA14177	NKLS02001928.1	611440	671568	+	1	intergenic	intergenic_circRNA	intergenic_circRNA	mRNA	NKLS02001928.1:611439-671568	NA	NA	NA	NA	bta-miR-24-3p	m8	-0.182	87	160	-25.41
circRNA14177	NKLS02001928.1	611440	671568	+	1	intergenic	intergenic_circRNA	intergenic_circRNA	mRNA	NKLS02001928.1:611439-671568	NA	NA	NA	NA	bta-miR-25	m8	-0.13	65	172	-25.82
circRNA14177	NKLS02001928.1	611440	671568	+	1	intergenic	intergenic_circRNA	intergenic_circRNA	mRNA	NKLS02001928.1:611439-671568	NA	NA	NA	NA	bta-miR-26a	8mer	-0.19315	83	160	-20.63
circRNA14177	NKLS02001928.1	611440	671568	+	1	intergenic	intergenic_circRNA	intergenic_circRNA	mRNA	NKLS02001928.1:611439-671568	NA	NA	NA	NA	bta-miR-27a-5p	8mer	-0.0832	67	169	-30.35
circRNA14177	NKLS02001928.1	611440	671568	+	1	intergenic	intergenic_circRNA	intergenic_circRNA	mRNA	NKLS02001928.1:611439-671568	NA	NA	NA	NA	bta-miR-27b	m8	-0.183	84	160	-21.43
circRNA14177	NKLS02001928.1	611440	671568	+	1	intergenic	intergenic_circRNA	intergenic_circRNA	mRNA	NKLS02001928.1:611439-671568	NA	NA	NA	NA	bta-miR-28	1a	-0.1935	89	154	-20.26
circRNA14177	NKLS02001928.1	611440	671568	+	1	intergenic	intergenic_circRNA	intergenic_circRNA	mRNA	NKLS02001928.1:611439-671568	NA	NA	NA	NA	bta-miR-296-3p	m8	-0.145	76	148	-27.5
circRNA14177	NKLS02001928.1	611440	671568	+	1	intergenic	intergenic_circRNA	intergenic_circRNA	mRNA	NKLS02001928.1:611439-671568	NA	NA	NA	NA	bta-miR-29a	8mer	-0.13315	66	150	-24.48
circRNA14177	NKLS02001928.1	611440	671568	+	1	intergenic	intergenic_circRNA	intergenic_circRNA	mRNA	NKLS02001928.1:611439-671568	NA	NA	NA	NA	bta-miR-301a	m8	-0.175	79	163	-20.75
circRNA14177	NKLS02001928.1	611440	671568	+	1	intergenic	intergenic_circRNA	intergenic_circRNA	mRNA	NKLS02001928.1:611439-671568	NA	NA	NA	NA	bta-miR-30a-5p	8mer	-0.21125	83	171	-23.62
circRNA14177	NKLS02001928.1	611440	671568	+	1	intergenic	intergenic_circRNA	intergenic_circRNA	mRNA	NKLS02001928.1:611439-671568	NA	NA	NA	NA	bta-miR-30b-3p	1a	-0.06395	57	154	-23.15
circRNA14177	NKLS02001928.1	611440	671568	+	1	intergenic	intergenic_circRNA	intergenic_circRNA	mRNA	NKLS02001928.1:611439-671568	NA	NA	NA	NA	bta-miR-30b-5p	8mer	-0.2051	81	163	-20.52
circRNA14177	NKLS02001928.1	611440	671568	+	1	intergenic	intergenic_circRNA	intergenic_circRNA	mRNA	NKLS02001928.1:611439-671568	NA	NA	NA	NA	bta-miR-30c	8mer	-0.2051	81	163	-20.91
circRNA14177	NKLS02001928.1	611440	671568	+	1	intergenic	intergenic_circRNA	intergenic_circRNA	mRNA	NKLS02001928.1:611439-671568	NA	NA	NA	NA	bta-miR-30e-5p	8mer	-0.21125	82	167	-21.71
circRNA14177	NKLS02001928.1	611440	671568	+	1	intergenic	intergenic_circRNA	intergenic_circRNA	mRNA	NKLS02001928.1:611439-671568	NA	NA	NA	NA	bta-miR-31	m8	-0.115	65	166	-27.82
circRNA14177	NKLS02001928.1	611440	671568	+	1	intergenic	intergenic_circRNA	intergenic_circRNA	mRNA	NKLS02001928.1:611439-671568	NA	NA	NA	NA	bta-miR-320a	m8	-0.196	87	166	-25.39
circRNA14177	NKLS02001928.1	611440	671568	+	1	intergenic	intergenic_circRNA	intergenic_circRNA	mRNA	NKLS02001928.1:611439-671568	NA	NA	NA	NA	bta-miR-331-3p	8mer	-0.1022	62	149	-21.66
circRNA14177	NKLS02001928.1	611440	671568	+	1	intergenic	intergenic_circRNA	intergenic_circRNA	mRNA	NKLS02001928.1:611439-671568	NA	NA	NA	NA	bta-miR-331-5p	m8	-0.1975	91	155	-22.17
circRNA14177	NKLS02001928.1	611440	671568	+	1	intergenic	intergenic_circRNA	intergenic_circRNA	mRNA	NKLS02001928.1:611439-671568	NA	NA	NA	NA	bta-miR-342	8mer	-0.23725	95	162	-25.52
circRNA14177	NKLS02001928.1	611440	671568	+	1	intergenic	intergenic_circRNA	intergenic_circRNA	mRNA	NKLS02001928.1:611439-671568	NA	NA	NA	NA	bta-miR-345-3p	m8	-0.1015	63	153	-27.94
circRNA14177	NKLS02001928.1	611440	671568	+	1	intergenic	intergenic_circRNA	intergenic_circRNA	mRNA	NKLS02001928.1:611439-671568	NA	NA	NA	NA	bta-miR-345-5p	8mer	-0.1404	72	169	-30.51
circRNA14177	NKLS02001928.1	611440	671568	+	1	intergenic	intergenic_circRNA	intergenic_circRNA	mRNA	NKLS02001928.1:611439-671568	NA	NA	NA	NA	bta-miR-361	m8	-0.1325	60	155	-25.47
circRNA14177	NKLS02001928.1	611440	671568	+	1	intergenic	intergenic_circRNA	intergenic_circRNA	mRNA	NKLS02001928.1:611439-671568	NA	NA	NA	NA	bta-miR-365-5p	m8	-0.095	68	162	-25.42
circRNA14177	NKLS02001928.1	611440	671568	+	1	intergenic	intergenic_circRNA	intergenic_circRNA	mRNA	NKLS02001928.1:611439-671568	NA	NA	NA	NA	bta-miR-380-5p	1a	-0.1014	57	151	-22.97
circRNA14177	NKLS02001928.1	611440	671568	+	1	intergenic	intergenic_circRNA	intergenic_circRNA	mRNA	NKLS02001928.1:611439-671568	NA	NA	NA	NA	bta-miR-423-5p	m8	-0.0845	69	158	-32.47
circRNA14177	NKLS02001928.1	611440	671568	+	1	intergenic	intergenic_circRNA	intergenic_circRNA	mRNA	NKLS02001928.1:611439-671568	NA	NA	NA	NA	bta-miR-425-5p	1a	-0.0831	62	145	-20.82
circRNA14177	NKLS02001928.1	611440	671568	+	1	intergenic	intergenic_circRNA	intergenic_circRNA	mRNA	NKLS02001928.1:611439-671568	NA	NA	NA	NA	bta-miR-455-3p	8mer	-0.30235	98	168	-28.57
circRNA14177	NKLS02001928.1	611440	671568	+	1	intergenic	intergenic_circRNA	intergenic_circRNA	mRNA	NKLS02001928.1:611439-671568	NA	NA	NA	NA	bta-miR-484	m8	-0.04	56	154	-25.46
circRNA14177	NKLS02001928.1	611440	671568	+	1	intergenic	intergenic_circRNA	intergenic_circRNA	mRNA	NKLS02001928.1:611439-671568	NA	NA	NA	NA	bta-miR-497	8mer	-0.0561	52	167	-27.87
circRNA14177	NKLS02001928.1	611440	671568	+	1	intergenic	intergenic_circRNA	intergenic_circRNA	mRNA	NKLS02001928.1:611439-671568	NA	NA	NA	NA	bta-miR-499	m8	-0.143	70	153	-23.19
circRNA14177	NKLS02001928.1	611440	671568	+	1	intergenic	intergenic_circRNA	intergenic_circRNA	mRNA	NKLS02001928.1:611439-671568	NA	NA	NA	NA	bta-miR-545-5p	8mer	-0.2192	85	161	-20.39
circRNA14177	NKLS02001928.1	611440	671568	+	1	intergenic	intergenic_circRNA	intergenic_circRNA	mRNA	NKLS02001928.1:611439-671568	NA	NA	NA	NA	bta-miR-660	8mer	-0.2601	93	159	-24.55
circRNA14177	NKLS02001928.1	611440	671568	+	1	intergenic	intergenic_circRNA	intergenic_circRNA	mRNA	NKLS02001928.1:611439-671568	NA	NA	NA	NA	bta-miR-7	1a	-0.06785	51	165	-20.36
circRNA14177	NKLS02001928.1	611440	671568	+	1	intergenic	intergenic_circRNA	intergenic_circRNA	mRNA	NKLS02001928.1:611439-671568	NA	NA	NA	NA	bta-miR-92a	m8	-0.105	63	164	-24.17
circRNA14177	NKLS02001928.1	611440	671568	+	1	intergenic	intergenic_circRNA	intergenic_circRNA	mRNA	NKLS02001928.1:611439-671568	NA	NA	NA	NA	bta-miR-93	8mer	-0.2013	87	159	-20.91
circRNA14177	NKLS02001928.1	611440	671568	+	1	intergenic	intergenic_circRNA	intergenic_circRNA	mRNA	NKLS02001928.1:611439-671568	NA	NA	NA	NA	bta-miR-99a-3p	1a	-0.1013	67	147	-26.53
circRNA14320	chr25	2493672	2524149	+	1	intergenic	intergenic_circRNA	intergenic_circRNA	mRNA	chr25:2493671-2524149	NA	NA	NA	NA	bta-miR-105a	8mer	-0.13135	65	164	-21.19
circRNA14320	chr25	2493672	2524149	+	1	intergenic	intergenic_circRNA	intergenic_circRNA	mRNA	chr25:2493671-2524149	NA	NA	NA	NA	bta-miR-105b	8mer	-0.1293	64	161	-21.13
circRNA14320	chr25	2493672	2524149	+	1	intergenic	intergenic_circRNA	intergenic_circRNA	mRNA	chr25:2493671-2524149	NA	NA	NA	NA	bta-miR-10a	1a	-0.09685	62	150	-25.94
circRNA14320	chr25	2493672	2524149	+	1	intergenic	intergenic_circRNA	intergenic_circRNA	mRNA	chr25:2493671-2524149	NA	NA	NA	NA	bta-miR-10b	1a	-0.0652	50	146	-24.73
circRNA14320	chr25	2493672	2524149	+	1	intergenic	intergenic_circRNA	intergenic_circRNA	mRNA	chr25:2493671-2524149	NA	NA	NA	NA	bta-miR-125a	m8	-0.0795	60	161	-30.7
circRNA14320	chr25	2493672	2524149	+	1	intergenic	intergenic_circRNA	intergenic_circRNA	mRNA	chr25:2493671-2524149	NA	NA	NA	NA	bta-miR-125b	m8	-0.064	52	172	-29.51
circRNA14320	chr25	2493672	2524149	+	1	intergenic	intergenic_circRNA	intergenic_circRNA	mRNA	chr25:2493671-2524149	NA	NA	NA	NA	bta-miR-127	8mer	-0.10025	56	147	-28.13
circRNA14320	chr25	2493672	2524149	+	1	intergenic	intergenic_circRNA	intergenic_circRNA	mRNA	chr25:2493671-2524149	NA	NA	NA	NA	bta-miR-128	8mer	-0.15115	81	157	-22.43
circRNA14320	chr25	2493672	2524149	+	1	intergenic	intergenic_circRNA	intergenic_circRNA	mRNA	chr25:2493671-2524149	NA	NA	NA	NA	bta-miR-133a	8mer	-0.0992	53	156	-22.22
circRNA14320	chr25	2493672	2524149	+	1	intergenic	intergenic_circRNA	intergenic_circRNA	mRNA	chr25:2493671-2524149	NA	NA	NA	NA	bta-miR-133b	8mer	-0.0992	53	156	-22.22
circRNA14320	chr25	2493672	2524149	+	1	intergenic	intergenic_circRNA	intergenic_circRNA	mRNA	chr25:2493671-2524149	NA	NA	NA	NA	bta-miR-140	m8	-0.104	53	168	-26.79
circRNA14320	chr25	2493672	2524149	+	1	intergenic	intergenic_circRNA	intergenic_circRNA	mRNA	chr25:2493671-2524149	NA	NA	NA	NA	bta-miR-143	1a	-0.0862	57	152	-21.56
circRNA14320	chr25	2493672	2524149	+	1	intergenic	intergenic_circRNA	intergenic_circRNA	mRNA	chr25:2493671-2524149	NA	NA	NA	NA	bta-miR-148a	1a	-0.10975	63	146	-22.41
circRNA14320	chr25	2493672	2524149	+	1	intergenic	intergenic_circRNA	intergenic_circRNA	mRNA	chr25:2493671-2524149	NA	NA	NA	NA	bta-miR-148b	1a	-0.10975	63	146	-23.75
circRNA14320	chr25	2493672	2524149	+	1	intergenic	intergenic_circRNA	intergenic_circRNA	mRNA	chr25:2493671-2524149	NA	NA	NA	NA	bta-miR-152	1a	-0.08865	55	153	-25.24
circRNA14320	chr25	2493672	2524149	+	1	intergenic	intergenic_circRNA	intergenic_circRNA	mRNA	chr25:2493671-2524149	NA	NA	NA	NA	bta-miR-17-3p	1a	-0.11275	72	161	-21.84
circRNA14320	chr25	2493672	2524149	+	1	intergenic	intergenic_circRNA	intergenic_circRNA	mRNA	chr25:2493671-2524149	NA	NA	NA	NA	bta-miR-199a-5p	8mer	-0.0892	57	152	-24.22
circRNA14320	chr25	2493672	2524149	+	1	intergenic	intergenic_circRNA	intergenic_circRNA	mRNA	chr25:2493671-2524149	NA	NA	NA	NA	bta-miR-199b	8mer	-0.0892	56	156	-24.49
circRNA14320	chr25	2493672	2524149	+	1	intergenic	intergenic_circRNA	intergenic_circRNA	mRNA	chr25:2493671-2524149	NA	NA	NA	NA	bta-miR-204	8mer	-0.16415	79	153	-25.45
circRNA14320	chr25	2493672	2524149	+	1	intergenic	intergenic_circRNA	intergenic_circRNA	mRNA	chr25:2493671-2524149	NA	NA	NA	NA	bta-miR-206	m8	-0.1215	68	171	-21.44
circRNA14320	chr25	2493672	2524149	+	1	intergenic	intergenic_circRNA	intergenic_circRNA	mRNA	chr25:2493671-2524149	NA	NA	NA	NA	bta-miR-210	8mer	-0.0732	66	163	-26.27
circRNA14320	chr25	2493672	2524149	+	1	intergenic	intergenic_circRNA	intergenic_circRNA	mRNA	chr25:2493671-2524149	NA	NA	NA	NA	bta-miR-211	8mer	-0.16415	78	151	-25.45
circRNA14320	chr25	2493672	2524149	+	1	intergenic	intergenic_circRNA	intergenic_circRNA	mRNA	chr25:2493671-2524149	NA	NA	NA	NA	bta-miR-212	1a	-0.0852	62	148	-26.71
circRNA14320	chr25	2493672	2524149	+	1	intergenic	intergenic_circRNA	intergenic_circRNA	mRNA	chr25:2493671-2524149	NA	NA	NA	NA	bta-miR-214	m8	-0.0715	52	175	-31.38
circRNA14320	chr25	2493672	2524149	+	1	intergenic	intergenic_circRNA	intergenic_circRNA	mRNA	chr25:2493671-2524149	NA	NA	NA	NA	bta-miR-22-3p	m8	-0.194	85	154	-21.22
circRNA14320	chr25	2493672	2524149	+	1	intergenic	intergenic_circRNA	intergenic_circRNA	mRNA	chr25:2493671-2524149	NA	NA	NA	NA	bta-miR-24-3p	m8	-0.1415	74	175	-28.38
circRNA14320	chr25	2493672	2524149	+	1	intergenic	intergenic_circRNA	intergenic_circRNA	mRNA	chr25:2493671-2524149	NA	NA	NA	NA	bta-miR-296-3p	8mer	-0.1053	61	156	-32.05
circRNA14320	chr25	2493672	2524149	+	1	intergenic	intergenic_circRNA	intergenic_circRNA	mRNA	chr25:2493671-2524149	NA	NA	NA	NA	bta-miR-296-5p	8mer	-0.1552	85	167	-33.15
circRNA14320	chr25	2493672	2524149	+	1	intergenic	intergenic_circRNA	intergenic_circRNA	mRNA	chr25:2493671-2524149	NA	NA	NA	NA	bta-miR-30b-3p	8mer	-0.09525	70	173	-29.26
circRNA14320	chr25	2493672	2524149	+	1	intergenic	intergenic_circRNA	intergenic_circRNA	mRNA	chr25:2493671-2524149	NA	NA	NA	NA	bta-miR-31	m8	-0.094	51	158	-22.57
circRNA14320	chr25	2493672	2524149	+	1	intergenic	intergenic_circRNA	intergenic_circRNA	mRNA	chr25:2493671-2524149	NA	NA	NA	NA	bta-miR-342	m8	-0.081	58	147	-22.87
circRNA14320	chr25	2493672	2524149	+	1	intergenic	intergenic_circRNA	intergenic_circRNA	mRNA	chr25:2493671-2524149	NA	NA	NA	NA	bta-miR-423-5p	8mer	-0.0602	57	174	-31.65
circRNA14320	chr25	2493672	2524149	+	1	intergenic	intergenic_circRNA	intergenic_circRNA	mRNA	chr25:2493671-2524149	NA	NA	NA	NA	bta-miR-425-3p	m8	-0.1155	74	162	-26.89
circRNA14320	chr25	2493672	2524149	+	1	intergenic	intergenic_circRNA	intergenic_circRNA	mRNA	chr25:2493671-2524149	NA	NA	NA	NA	bta-miR-425-5p	m8	-0.064	50	156	-21.95
circRNA14320	chr25	2493672	2524149	+	1	intergenic	intergenic_circRNA	intergenic_circRNA	mRNA	chr25:2493671-2524149	NA	NA	NA	NA	bta-miR-455-3p	m8	-0.0975	78	154	-23.33
circRNA14320	chr25	2493672	2524149	+	1	intergenic	intergenic_circRNA	intergenic_circRNA	mRNA	chr25:2493671-2524149	NA	NA	NA	NA	bta-miR-484	1a	-0.0983	78	160	-31.32
circRNA14320	chr25	2493672	2524149	+	1	intergenic	intergenic_circRNA	intergenic_circRNA	mRNA	chr25:2493671-2524149	NA	NA	NA	NA	bta-miR-487a	8mer	-0.2282	89	157	-23.07
circRNA14320	chr25	2493672	2524149	+	1	intergenic	intergenic_circRNA	intergenic_circRNA	mRNA	chr25:2493671-2524149	NA	NA	NA	NA	bta-miR-497	m8	-0.066	56	166	-23.83
circRNA14633	chr7	31003581	31017666	-	8	circRNA	ENSBTAT00000035582	ENSBTAG00000025358	mRNA	chr7:30997380-31003581|chr7:31017666-31018956	sorting nexin 2 [Source:VGNC Symbol;Acc:VGNC:35100]	GO:0005154(epidermal growth factor receptor binding);GO:0005158(insulin receptor binding);GO:0005737(cytoplasm);GO:0005764(lysosome);GO:0005768(endosome);GO:0005829(cytosol);GO:0006886(intracellular protein transport);GO:0006897(endocytosis);GO:0010008(endosome membrane);GO:0016020(membrane);GO:0030904(retromer complex);GO:0030905(retromer, tubulation complex);GO:0032991(protein-containing comple…	04144(Endocytosis)	NA	bta-miR-224	m8	-0.2865	97	161	-21.14
circRNA14658	chr22	60508014	60512986	+	3	circRNA	ENSBTAT00000013022	ENSBTAG00000009874	mRNA	chr22:60501195-60508013|chr22:60512996-60517095	ZXD family zinc finger C [Source:VGNC Symbol;Acc:VGNC:37392]	GO:0003676(nucleic acid binding);GO:0003700(DNA-binding transcription factor activity);GO:0030275(LRR domain binding);GO:0045893(positive regulation of transcription, DNA-templated);GO:0070742(C2H2 zinc finger domain binding)	NA	NA	bta-miR-212	8mer	-0.3023	96	159	-21.68
circRNA14658	chr22	60508014	60512986	+	3	circRNA	ENSBTAT00000013022	ENSBTAG00000009874	mRNA	chr22:60501195-60508013|chr22:60512996-60517095	ZXD family zinc finger C [Source:VGNC Symbol;Acc:VGNC:37392]	GO:0003676(nucleic acid binding);GO:0003700(DNA-binding transcription factor activity);GO:0030275(LRR domain binding);GO:0045893(positive regulation of transcription, DNA-templated);GO:0070742(C2H2 zinc finger domain binding)	NA	NA	bta-miR-22-5p	m8	-0.1575	74	161	-22.62
circRNA1467	chr18	18626342	18631620	+	4	circRNA	ENSBTAT00000010440	TENT4B	mRNA	2,3,4,5	terminal nucleotidyltransferase 4B [Source:VGNC Symbol;Acc:VGNC:54565]	GO:0003723(RNA binding);GO:0004652(polynucleotide adenylyltransferase activity);GO:0005730(nucleolus);GO:0005737(cytoplasm);GO:0006378(mRNA polyadenylation);GO:0010587(miRNA catabolic process);GO:0016779(nucleotidyltransferase activity);GO:0031499(TRAMP complex);GO:0032211(negative regulation of telomere maintenance via telomerase);GO:0033500(carbohydrate homeostasis);GO:0043629(ncRNA polyadenyla…	03018(RNA degradation)	EC:2.7.7.19	bta-miR-197	8mer	-0.37835	97	156	-21.56
circRNA14780	chr11	59969633	59980857	-	3	circRNA	ENSBTAT00000085412	USP34	mRNA	8,7,6	ubiquitin specific peptidase 34 [Source:VGNC Symbol;Acc:VGNC:36724]	GO:0004197(cysteine-type endopeptidase activity);GO:0004843(thiol-dependent ubiquitin-specific protease activity);GO:0005829(cytosol);GO:0006511(ubiquitin-dependent protein catabolic process);GO:0016579(protein deubiquitination);GO:0031647(regulation of protein stability);GO:0036459(thiol-dependent ubiquitinyl hydrolase activity);GO:0071108(protein K48-linked deubiquitination);GO:0090263(positive…	NA	EC:3.4.19.12	bta-miR-7	1a	-0.19775	90	149	-20.3
circRNA1501	chr18	46042436	46048208	+	9	circRNA	ENSBTAT00000015781	CD22	mRNA	5,6,7,8,9,10,11,12,13	CD22 molecule [Source:VGNC Symbol;Acc:VGNC:27012]	GO:0005769(early endosome);GO:0016020(membrane);GO:0016021(integral component of membrane);GO:0030100(regulation of endocytosis);GO:0042113(B cell activation);GO:0050859(negative regulation of B cell receptor signaling pathway);GO:0055037(recycling endosome)	04514(Cell adhesion molecules (CAMs));04640(Hematopoietic cell lineage);04662(B cell receptor signaling pathway)	NA	bta-miR-140	m8	-0.1435	76	153	-22.5
circRNA1501	chr18	46042436	46048208	+	9	circRNA	ENSBTAT00000015781	CD22	mRNA	5,6,7,8,9,10,11,12,13	CD22 molecule [Source:VGNC Symbol;Acc:VGNC:27012]	GO:0005769(early endosome);GO:0016020(membrane);GO:0016021(integral component of membrane);GO:0030100(regulation of endocytosis);GO:0042113(B cell activation);GO:0050859(negative regulation of B cell receptor signaling pathway);GO:0055037(recycling endosome)	04514(Cell adhesion molecules (CAMs));04640(Hematopoietic cell lineage);04662(B cell receptor signaling pathway)	NA	bta-miR-30b-3p	m8	-0.089	67	148	-21.12
circRNA1501	chr18	46042436	46048208	+	9	circRNA	ENSBTAT00000015781	CD22	mRNA	5,6,7,8,9,10,11,12,13	CD22 molecule [Source:VGNC Symbol;Acc:VGNC:27012]	GO:0005769(early endosome);GO:0016020(membrane);GO:0016021(integral component of membrane);GO:0030100(regulation of endocytosis);GO:0042113(B cell activation);GO:0050859(negative regulation of B cell receptor signaling pathway);GO:0055037(recycling endosome)	04514(Cell adhesion molecules (CAMs));04640(Hematopoietic cell lineage);04662(B cell receptor signaling pathway)	NA	bta-miR-484	m8	-0.1615	90	147	-20.19
circRNA15230	chr5	64086658	64115701	-	12	circRNA	ENSBTAT00000007936	UHRF1BP1L	mRNA	19,18,17,16,15,14,13,12,11,10,9,8	UHRF1 binding protein 1 like [Source:VGNC Symbol;Acc:VGNC:36656]	GO:0005769(early endosome);GO:0005829(cytosol);GO:0042803(protein homodimerization activity);GO:0062069(GARP complex binding)	NA	NA	bta-miR-153	8mer	-0.26135	93	164	-23.14
circRNA15230	chr5	64086658	64115701	-	12	circRNA	ENSBTAT00000007936	UHRF1BP1L	mRNA	19,18,17,16,15,14,13,12,11,10,9,8	UHRF1 binding protein 1 like [Source:VGNC Symbol;Acc:VGNC:36656]	GO:0005769(early endosome);GO:0005829(cytosol);GO:0042803(protein homodimerization activity);GO:0062069(GARP complex binding)	NA	NA	bta-miR-181d	m8	-0.14	69	148	-20.92
circRNA15230	chr5	64086658	64115701	-	12	circRNA	ENSBTAT00000007936	UHRF1BP1L	mRNA	19,18,17,16,15,14,13,12,11,10,9,8	UHRF1 binding protein 1 like [Source:VGNC Symbol;Acc:VGNC:36656]	GO:0005769(early endosome);GO:0005829(cytosol);GO:0042803(protein homodimerization activity);GO:0062069(GARP complex binding)	NA	NA	bta-miR-24	1a	-0.13785	78	153	-24.43
circRNA15230	chr5	64086658	64115701	-	12	circRNA	ENSBTAT00000007936	UHRF1BP1L	mRNA	19,18,17,16,15,14,13,12,11,10,9,8	UHRF1 binding protein 1 like [Source:VGNC Symbol;Acc:VGNC:36656]	GO:0005769(early endosome);GO:0005829(cytosol);GO:0042803(protein homodimerization activity);GO:0062069(GARP complex binding)	NA	NA	bta-miR-30b-3p	1a	-0.0742	62	151	-20.23
circRNA15620	chr8	65059945	65085050	-	3	circRNA	ENSBTAT00000012930	ENSBTAG00000009804	mRNA	chr8:65058135-65059944|chr8:65085050-65090099	endoplasmic reticulum protein 44 [Source:VGNC Symbol;Acc:VGNC:28597]	GO:0003756(protein disulfide isomerase activity);GO:0005783(endoplasmic reticulum);GO:0005788(endoplasmic reticulum lumen);GO:0005789(endoplasmic reticulum membrane);GO:0005793(endoplasmic reticulum-Golgi intermediate compartment);GO:0006457(protein folding);GO:0006986(response to unfolded protein);GO:0009100(glycoprotein metabolic process);GO:0009986(cell surface);GO:0034976(response to endoplas…	NA	NA	bta-miR-296-3p	m8	-0.1935	89	159	-25.99
circRNA15637	X	2592933	2598294	+	1	intergenic	intergenic_circRNA	intergenic_circRNA	mRNA	X:2592932-2598294	NA	NA	NA	NA	bta-miR-106b	m8	-0.246	92	164	-21.56
circRNA15637	X	2592933	2598294	+	1	intergenic	intergenic_circRNA	intergenic_circRNA	mRNA	X:2592932-2598294	NA	NA	NA	NA	bta-miR-122	1a	-0.0542	73	155	-21.95
circRNA15637	X	2592933	2598294	+	1	intergenic	intergenic_circRNA	intergenic_circRNA	mRNA	X:2592932-2598294	NA	NA	NA	NA	bta-miR-139	m8	-0.122	75	164	-22.76
circRNA15637	X	2592933	2598294	+	1	intergenic	intergenic_circRNA	intergenic_circRNA	mRNA	X:2592932-2598294	NA	NA	NA	NA	bta-miR-187	8mer	-0.2263	97	151	-25.21
circRNA15637	X	2592933	2598294	+	1	intergenic	intergenic_circRNA	intergenic_circRNA	mRNA	X:2592932-2598294	NA	NA	NA	NA	bta-miR-18a	m8	-0.164	79	165	-26.99
circRNA15637	X	2592933	2598294	+	1	intergenic	intergenic_circRNA	intergenic_circRNA	mRNA	X:2592932-2598294	NA	NA	NA	NA	bta-miR-18b	m8	-0.1795	83	170	-27.51
circRNA15637	X	2592933	2598294	+	1	intergenic	intergenic_circRNA	intergenic_circRNA	mRNA	X:2592932-2598294	NA	NA	NA	NA	bta-miR-200a	1a	-0.16775	79	156	-20.33
circRNA15637	X	2592933	2598294	+	1	intergenic	intergenic_circRNA	intergenic_circRNA	mRNA	X:2592932-2598294	NA	NA	NA	NA	bta-miR-210	1a	-0.1122	82	151	-24.05
circRNA15637	X	2592933	2598294	+	1	intergenic	intergenic_circRNA	intergenic_circRNA	mRNA	X:2592932-2598294	NA	NA	NA	NA	bta-miR-216a	m8	-0.2175	86	169	-21.98
circRNA15637	X	2592933	2598294	+	1	intergenic	intergenic_circRNA	intergenic_circRNA	mRNA	X:2592932-2598294	NA	NA	NA	NA	bta-miR-221	1a	-0.1201	66	149	-22.12
circRNA15637	X	2592933	2598294	+	1	intergenic	intergenic_circRNA	intergenic_circRNA	mRNA	X:2592932-2598294	NA	NA	NA	NA	bta-miR-24-3p	8mer	-0.2112	92	162	-20.09
circRNA15637	X	2592933	2598294	+	1	intergenic	intergenic_circRNA	intergenic_circRNA	mRNA	X:2592932-2598294	NA	NA	NA	NA	bta-miR-29a	m8	-0.199	84	164	-23.45
circRNA15637	X	2592933	2598294	+	1	intergenic	intergenic_circRNA	intergenic_circRNA	mRNA	X:2592932-2598294	NA	NA	NA	NA	bta-miR-29b	8mer	-0.2553	93	171	-23.63
circRNA15637	X	2592933	2598294	+	1	intergenic	intergenic_circRNA	intergenic_circRNA	mRNA	X:2592932-2598294	NA	NA	NA	NA	bta-miR-29c	8mer	-0.2553	93	167	-23.66
circRNA15637	X	2592933	2598294	+	1	intergenic	intergenic_circRNA	intergenic_circRNA	mRNA	X:2592932-2598294	NA	NA	NA	NA	bta-miR-30a-5p	8mer	-0.2492	89	145	-22.97
circRNA15637	X	2592933	2598294	+	1	intergenic	intergenic_circRNA	intergenic_circRNA	mRNA	X:2592932-2598294	NA	NA	NA	NA	bta-miR-331-3p	8mer	-0.2473	95	157	-25.45
circRNA15637	X	2592933	2598294	+	1	intergenic	intergenic_circRNA	intergenic_circRNA	mRNA	X:2592932-2598294	NA	NA	NA	NA	bta-miR-455-3p	m8	-0.1	79	159	-22.36
circRNA15637	X	2592933	2598294	+	1	intergenic	intergenic_circRNA	intergenic_circRNA	mRNA	X:2592932-2598294	NA	NA	NA	NA	bta-miR-484	m8	-0.05	61	152	-21.78
circRNA15637	X	2592933	2598294	+	1	intergenic	intergenic_circRNA	intergenic_circRNA	mRNA	X:2592932-2598294	NA	NA	NA	NA	bta-miR-92a	1a	-0.1272	72	149	-20.33
circRNA15679	chr23	28525687	28549881	-	1	intergenic	intergenic_circRNA	intergenic_circRNA	mRNA	chr23:28525686-28549881	NA	NA	NA	NA	bta-let-7e	1a	-0.1372	70	151	-21.01
circRNA15679	chr23	28525687	28549881	-	1	intergenic	intergenic_circRNA	intergenic_circRNA	mRNA	chr23:28525686-28549881	NA	NA	NA	NA	bta-let-7i	1a	-0.1372	71	149	-20.41
circRNA15679	chr23	28525687	28549881	-	1	intergenic	intergenic_circRNA	intergenic_circRNA	mRNA	chr23:28525686-28549881	NA	NA	NA	NA	bta-miR-103	m8	-0.1445	79	150	-20.86
circRNA15679	chr23	28525687	28549881	-	1	intergenic	intergenic_circRNA	intergenic_circRNA	mRNA	chr23:28525686-28549881	NA	NA	NA	NA	bta-miR-105a	m8	-0.11	55	157	-21.65
circRNA15679	chr23	28525687	28549881	-	1	intergenic	intergenic_circRNA	intergenic_circRNA	mRNA	chr23:28525686-28549881	NA	NA	NA	NA	bta-miR-106a	1a	-0.11475	59	155	-20.21
circRNA15679	chr23	28525687	28549881	-	1	intergenic	intergenic_circRNA	intergenic_circRNA	mRNA	chr23:28525686-28549881	NA	NA	NA	NA	bta-miR-107	m8	-0.1445	79	147	-21.92
circRNA15679	chr23	28525687	28549881	-	1	intergenic	intergenic_circRNA	intergenic_circRNA	mRNA	chr23:28525686-28549881	NA	NA	NA	NA	bta-miR-124a	m8	-0.181	82	151	-20.33
circRNA15679	chr23	28525687	28549881	-	1	intergenic	intergenic_circRNA	intergenic_circRNA	mRNA	chr23:28525686-28549881	NA	NA	NA	NA	bta-miR-124b	m8	-0.181	82	151	-20.33
circRNA15679	chr23	28525687	28549881	-	1	intergenic	intergenic_circRNA	intergenic_circRNA	mRNA	chr23:28525686-28549881	NA	NA	NA	NA	bta-miR-125a	1a	-0.0642	53	151	-29.13
circRNA15679	chr23	28525687	28549881	-	1	intergenic	intergenic_circRNA	intergenic_circRNA	mRNA	chr23:28525686-28549881	NA	NA	NA	NA	bta-miR-125b	1a	-0.09585	65	156	-23.62
circRNA15679	chr23	28525687	28549881	-	1	intergenic	intergenic_circRNA	intergenic_circRNA	mRNA	chr23:28525686-28549881	NA	NA	NA	NA	bta-miR-129	8mer	-0.2231	90	155	-25.09
circRNA15679	chr23	28525687	28549881	-	1	intergenic	intergenic_circRNA	intergenic_circRNA	mRNA	chr23:28525686-28549881	NA	NA	NA	NA	bta-miR-129-5p	8mer	-0.2231	90	155	-25.09
circRNA15679	chr23	28525687	28549881	-	1	intergenic	intergenic_circRNA	intergenic_circRNA	mRNA	chr23:28525686-28549881	NA	NA	NA	NA	bta-miR-134	m8	-0.132	75	166	-26.8
circRNA15679	chr23	28525687	28549881	-	1	intergenic	intergenic_circRNA	intergenic_circRNA	mRNA	chr23:28525686-28549881	NA	NA	NA	NA	bta-miR-136	8mer	-0.1822	79	155	-21.73
circRNA15679	chr23	28525687	28549881	-	1	intergenic	intergenic_circRNA	intergenic_circRNA	mRNA	chr23:28525686-28549881	NA	NA	NA	NA	bta-miR-139	m8	-0.125	76	149	-23.97
circRNA15679	chr23	28525687	28549881	-	1	intergenic	intergenic_circRNA	intergenic_circRNA	mRNA	chr23:28525686-28549881	NA	NA	NA	NA	bta-miR-140	m8	-0.1135	63	159	-24.72
circRNA15679	chr23	28525687	28549881	-	1	intergenic	intergenic_circRNA	intergenic_circRNA	mRNA	chr23:28525686-28549881	NA	NA	NA	NA	bta-miR-144	8mer	-0.23815	90	159	-20.91
circRNA15679	chr23	28525687	28549881	-	1	intergenic	intergenic_circRNA	intergenic_circRNA	mRNA	chr23:28525686-28549881	NA	NA	NA	NA	bta-miR-145	8mer	-0.11015	62	152	-22.71
circRNA15679	chr23	28525687	28549881	-	1	intergenic	intergenic_circRNA	intergenic_circRNA	mRNA	chr23:28525686-28549881	NA	NA	NA	NA	bta-miR-146a	m8	-0.174	82	156	-21.06
circRNA15679	chr23	28525687	28549881	-	1	intergenic	intergenic_circRNA	intergenic_circRNA	mRNA	chr23:28525686-28549881	NA	NA	NA	NA	bta-miR-146b	m8	-0.174	82	156	-20.91
circRNA15679	chr23	28525687	28549881	-	1	intergenic	intergenic_circRNA	intergenic_circRNA	mRNA	chr23:28525686-28549881	NA	NA	NA	NA	bta-miR-148b	8mer	-0.2304	91	151	-22.46
circRNA15679	chr23	28525687	28549881	-	1	intergenic	intergenic_circRNA	intergenic_circRNA	mRNA	chr23:28525686-28549881	NA	NA	NA	NA	bta-miR-150	8mer	-0.23925	94	161	-26.95
circRNA15679	chr23	28525687	28549881	-	1	intergenic	intergenic_circRNA	intergenic_circRNA	mRNA	chr23:28525686-28549881	NA	NA	NA	NA	bta-miR-151-5p	m8	-0.211	91	146	-21.09
circRNA15679	chr23	28525687	28549881	-	1	intergenic	intergenic_circRNA	intergenic_circRNA	mRNA	chr23:28525686-28549881	NA	NA	NA	NA	bta-miR-152	8mer	-0.2304	91	154	-22.17
circRNA15679	chr23	28525687	28549881	-	1	intergenic	intergenic_circRNA	intergenic_circRNA	mRNA	chr23:28525686-28549881	NA	NA	NA	NA	bta-miR-15b	m8	-0.244	94	160	-21.22
circRNA15679	chr23	28525687	28549881	-	1	intergenic	intergenic_circRNA	intergenic_circRNA	mRNA	chr23:28525686-28549881	NA	NA	NA	NA	bta-miR-16a	m8	-0.1665	83	154	-20.57
circRNA15679	chr23	28525687	28549881	-	1	intergenic	intergenic_circRNA	intergenic_circRNA	mRNA	chr23:28525686-28549881	NA	NA	NA	NA	bta-miR-16b	m8	-0.1665	83	149	-20.84
circRNA15679	chr23	28525687	28549881	-	1	intergenic	intergenic_circRNA	intergenic_circRNA	mRNA	chr23:28525686-28549881	NA	NA	NA	NA	bta-miR-17-5p	1a	-0.11475	59	155	-21.82
circRNA15679	chr23	28525687	28549881	-	1	intergenic	intergenic_circRNA	intergenic_circRNA	mRNA	chr23:28525686-28549881	NA	NA	NA	NA	bta-miR-181a	8mer	-0.1522	73	164	-20.1
circRNA15679	chr23	28525687	28549881	-	1	intergenic	intergenic_circRNA	intergenic_circRNA	mRNA	chr23:28525686-28549881	NA	NA	NA	NA	bta-miR-183	8mer	-0.0783	54	156	-20.12
circRNA15679	chr23	28525687	28549881	-	1	intergenic	intergenic_circRNA	intergenic_circRNA	mRNA	chr23:28525686-28549881	NA	NA	NA	NA	bta-miR-185	m8	-0.174	85	167	-22.95
circRNA15679	chr23	28525687	28549881	-	1	intergenic	intergenic_circRNA	intergenic_circRNA	mRNA	chr23:28525686-28549881	NA	NA	NA	NA	bta-miR-187	8mer	-0.05245	62	154	-25.83
circRNA15679	chr23	28525687	28549881	-	1	intergenic	intergenic_circRNA	intergenic_circRNA	mRNA	chr23:28525686-28549881	NA	NA	NA	NA	bta-miR-188	m8	-0.167	82	164	-24.26
circRNA15679	chr23	28525687	28549881	-	1	intergenic	intergenic_circRNA	intergenic_circRNA	mRNA	chr23:28525686-28549881	NA	NA	NA	NA	bta-miR-193a-3p	m8	-0.1635	79	156	-20.67
circRNA15679	chr23	28525687	28549881	-	1	intergenic	intergenic_circRNA	intergenic_circRNA	mRNA	chr23:28525686-28549881	NA	NA	NA	NA	bta-miR-193a-5p	m8	-0.0985	65	157	-23.26
circRNA15679	chr23	28525687	28549881	-	1	intergenic	intergenic_circRNA	intergenic_circRNA	mRNA	chr23:28525686-28549881	NA	NA	NA	NA	bta-miR-195	m8	-0.1665	83	159	-22.6
circRNA15679	chr23	28525687	28549881	-	1	intergenic	intergenic_circRNA	intergenic_circRNA	mRNA	chr23:28525686-28549881	NA	NA	NA	NA	bta-miR-196b	8mer	-0.09325	50	160	-23.49
circRNA15679	chr23	28525687	28549881	-	1	intergenic	intergenic_circRNA	intergenic_circRNA	mRNA	chr23:28525686-28549881	NA	NA	NA	NA	bta-miR-197	m8	-0.1105	61	157	-21.58
circRNA15679	chr23	28525687	28549881	-	1	intergenic	intergenic_circRNA	intergenic_circRNA	mRNA	chr23:28525686-28549881	NA	NA	NA	NA	bta-miR-199a-3p	m8	-0.108	58	146	-21.47
circRNA15679	chr23	28525687	28549881	-	1	intergenic	intergenic_circRNA	intergenic_circRNA	mRNA	chr23:28525686-28549881	NA	NA	NA	NA	bta-miR-199a-5p	8mer	-0.0982	63	159	-23.25
circRNA15679	chr23	28525687	28549881	-	1	intergenic	intergenic_circRNA	intergenic_circRNA	mRNA	chr23:28525686-28549881	NA	NA	NA	NA	bta-miR-199b	8mer	-0.0982	63	162	-24.67
circRNA15679	chr23	28525687	28549881	-	1	intergenic	intergenic_circRNA	intergenic_circRNA	mRNA	chr23:28525686-28549881	NA	NA	NA	NA	bta-miR-205	8mer	-0.1002	60	159	-33.66
circRNA15679	chr23	28525687	28549881	-	1	intergenic	intergenic_circRNA	intergenic_circRNA	mRNA	chr23:28525686-28549881	NA	NA	NA	NA	bta-miR-206	1a	-0.08175	50	151	-22.23
circRNA15679	chr23	28525687	28549881	-	1	intergenic	intergenic_circRNA	intergenic_circRNA	mRNA	chr23:28525686-28549881	NA	NA	NA	NA	bta-miR-21-3p	8mer	-0.2022	89	154	-24.58
circRNA15679	chr23	28525687	28549881	-	1	intergenic	intergenic_circRNA	intergenic_circRNA	mRNA	chr23:28525686-28549881	NA	NA	NA	NA	bta-miR-218	1a	-0.09465	53	165	-21.18
circRNA15679	chr23	28525687	28549881	-	1	intergenic	intergenic_circRNA	intergenic_circRNA	mRNA	chr23:28525686-28549881	NA	NA	NA	NA	bta-miR-222	m8	-0.097	55	161	-23.24
circRNA15679	chr23	28525687	28549881	-	1	intergenic	intergenic_circRNA	intergenic_circRNA	mRNA	chr23:28525686-28549881	NA	NA	NA	NA	bta-miR-224	m8	-0.109	58	148	-25.08
circRNA15679	chr23	28525687	28549881	-	1	intergenic	intergenic_circRNA	intergenic_circRNA	mRNA	chr23:28525686-28549881	NA	NA	NA	NA	bta-miR-23b-5p	8mer	-0.1132	67	161	-26.61
circRNA15679	chr23	28525687	28549881	-	1	intergenic	intergenic_circRNA	intergenic_circRNA	mRNA	chr23:28525686-28549881	NA	NA	NA	NA	bta-miR-24-3p	8mer	-0.16615	83	155	-24.6
circRNA15679	chr23	28525687	28549881	-	1	intergenic	intergenic_circRNA	intergenic_circRNA	mRNA	chr23:28525686-28549881	NA	NA	NA	NA	bta-miR-25	m8	-0.1295	64	168	-21.95
circRNA15679	chr23	28525687	28549881	-	1	intergenic	intergenic_circRNA	intergenic_circRNA	mRNA	chr23:28525686-28549881	NA	NA	NA	NA	bta-miR-27a-3p	m8	-0.087	51	146	-22.69
circRNA15679	chr23	28525687	28549881	-	1	intergenic	intergenic_circRNA	intergenic_circRNA	mRNA	chr23:28525686-28549881	NA	NA	NA	NA	bta-miR-27b	m8	-0.087	51	147	-20.28
circRNA15679	chr23	28525687	28549881	-	1	intergenic	intergenic_circRNA	intergenic_circRNA	mRNA	chr23:28525686-28549881	NA	NA	NA	NA	bta-miR-28	1a	-0.1122	69	154	-20.37
circRNA15679	chr23	28525687	28549881	-	1	intergenic	intergenic_circRNA	intergenic_circRNA	mRNA	chr23:28525686-28549881	NA	NA	NA	NA	bta-miR-296-3p	m8	-0.141	74	156	-25.37
circRNA15679	chr23	28525687	28549881	-	1	intergenic	intergenic_circRNA	intergenic_circRNA	mRNA	chr23:28525686-28549881	NA	NA	NA	NA	bta-miR-29b	m8	-0.105	54	155	-21.53
circRNA15679	chr23	28525687	28549881	-	1	intergenic	intergenic_circRNA	intergenic_circRNA	mRNA	chr23:28525686-28549881	NA	NA	NA	NA	bta-miR-302a	m8	-0.143	66	159	-20.07
circRNA15679	chr23	28525687	28549881	-	1	intergenic	intergenic_circRNA	intergenic_circRNA	mRNA	chr23:28525686-28549881	NA	NA	NA	NA	bta-miR-30b-3p	m8	-0.05	50	153	-20.86
circRNA15679	chr23	28525687	28549881	-	1	intergenic	intergenic_circRNA	intergenic_circRNA	mRNA	chr23:28525686-28549881	NA	NA	NA	NA	bta-miR-30d	m8	-0.122	54	152	-22.07
circRNA15679	chr23	28525687	28549881	-	1	intergenic	intergenic_circRNA	intergenic_circRNA	mRNA	chr23:28525686-28549881	NA	NA	NA	NA	bta-miR-31	8mer	-0.1892	88	159	-23.04
circRNA15679	chr23	28525687	28549881	-	1	intergenic	intergenic_circRNA	intergenic_circRNA	mRNA	chr23:28525686-28549881	NA	NA	NA	NA	bta-miR-320a	8mer	-0.2113	90	163	-21.94
circRNA15679	chr23	28525687	28549881	-	1	intergenic	intergenic_circRNA	intergenic_circRNA	mRNA	chr23:28525686-28549881	NA	NA	NA	NA	bta-miR-331-3p	8mer	-0.1993	92	149	-22.07
circRNA15679	chr23	28525687	28549881	-	1	intergenic	intergenic_circRNA	intergenic_circRNA	mRNA	chr23:28525686-28549881	NA	NA	NA	NA	bta-miR-342	8mer	-0.2071	93	151	-25
circRNA15679	chr23	28525687	28549881	-	1	intergenic	intergenic_circRNA	intergenic_circRNA	mRNA	chr23:28525686-28549881	NA	NA	NA	NA	bta-miR-345-5p	8mer	-0.1582	80	155	-20.82
circRNA15679	chr23	28525687	28549881	-	1	intergenic	intergenic_circRNA	intergenic_circRNA	mRNA	chr23:28525686-28549881	NA	NA	NA	NA	bta-miR-34a	8mer	-0.1133	65	156	-26.59
circRNA15679	chr23	28525687	28549881	-	1	intergenic	intergenic_circRNA	intergenic_circRNA	mRNA	chr23:28525686-28549881	NA	NA	NA	NA	bta-miR-34b	8mer	-0.11125	65	153	-22.95
circRNA15679	chr23	28525687	28549881	-	1	intergenic	intergenic_circRNA	intergenic_circRNA	mRNA	chr23:28525686-28549881	NA	NA	NA	NA	bta-miR-34c	8mer	-0.11125	65	156	-24.07
circRNA15679	chr23	28525687	28549881	-	1	intergenic	intergenic_circRNA	intergenic_circRNA	mRNA	chr23:28525686-28549881	NA	NA	NA	NA	bta-miR-423-5p	8mer	-0.3113	97	149	-30.42
circRNA15679	chr23	28525687	28549881	-	1	intergenic	intergenic_circRNA	intergenic_circRNA	mRNA	chr23:28525686-28549881	NA	NA	NA	NA	bta-miR-455-3p	m8	-0.099	78	168	-27.49
circRNA15679	chr23	28525687	28549881	-	1	intergenic	intergenic_circRNA	intergenic_circRNA	mRNA	chr23:28525686-28549881	NA	NA	NA	NA	bta-miR-455-5p	m8	-0.237	93	170	-23.65
circRNA15679	chr23	28525687	28549881	-	1	intergenic	intergenic_circRNA	intergenic_circRNA	mRNA	chr23:28525686-28549881	NA	NA	NA	NA	bta-miR-484	m8	-0.0605	65	154	-28.61
circRNA15679	chr23	28525687	28549881	-	1	intergenic	intergenic_circRNA	intergenic_circRNA	mRNA	chr23:28525686-28549881	NA	NA	NA	NA	bta-miR-497	m8	-0.2285	93	160	-22.91
circRNA15679	chr23	28525687	28549881	-	1	intergenic	intergenic_circRNA	intergenic_circRNA	mRNA	chr23:28525686-28549881	NA	NA	NA	NA	bta-miR-7	m8	-0.065	50	162	-21.05
circRNA15679	chr23	28525687	28549881	-	1	intergenic	intergenic_circRNA	intergenic_circRNA	mRNA	chr23:28525686-28549881	NA	NA	NA	NA	bta-miR-98	1a	-0.1372	70	155	-21.2
circRNA15733	chr21	31167079	31181507	+	3	circRNA	ENSBTAT00000005257	ENSBTAG00000004024	mRNA	chr21:31157019-31167078|chr21:31181507-31185417	ubiquitin conjugating enzyme E2 Q2 [Source:VGNC Symbol;Acc:VGNC:36593]	GO:0000166(nucleotide binding);GO:0004842(ubiquitin-protein transferase activity);GO:0005524(ATP binding);GO:0005737(cytoplasm);GO:0016567(protein ubiquitination);GO:0016740(transferase activity);GO:0061631(ubiquitin conjugating enzyme activity);GO:0070936(protein K48-linked ubiquitination)	04120(Ubiquitin mediated proteolysis)	EC:2.3.2.23	bta-miR-128	m8	-0.098	62	147	-20.28
circRNA15809	chr7	17511643	17513391	-	3	circRNA	ENSBTAT00000077337	ENSBTAG00000038981	mRNA	chr7:17508196-17511642|chr7:17513391-17515012	adhesion G protein-coupled receptor E4 [Source:NCBI gene;Acc:518134]	GO:0004888(transmembrane signaling receptor activity);GO:0004930(G protein-coupled receptor activity);GO:0005509(calcium ion binding);GO:0005887(integral component of plasma membrane);GO:0007166(cell surface receptor signaling pathway);GO:0007186(G protein-coupled receptor signaling pathway);GO:0007189(adenylate cyclase-activating G protein-coupled receptor signaling pathway);GO:0009986(cell surf…	NA	NA	bta-miR-193a-3p	8mer	-0.3223	97	159	-23.95
circRNA15809	chr7	17511643	17513391	-	3	circRNA	ENSBTAT00000077337	ENSBTAG00000038981	mRNA	chr7:17508196-17511642|chr7:17513391-17515012	adhesion G protein-coupled receptor E4 [Source:NCBI gene;Acc:518134]	GO:0004888(transmembrane signaling receptor activity);GO:0004930(G protein-coupled receptor activity);GO:0005509(calcium ion binding);GO:0005887(integral component of plasma membrane);GO:0007166(cell surface receptor signaling pathway);GO:0007186(G protein-coupled receptor signaling pathway);GO:0007189(adenylate cyclase-activating G protein-coupled receptor signaling pathway);GO:0009986(cell surf…	NA	NA	bta-miR-193b	8mer	-0.3223	97	160	-23.26
circRNA16962	chr1	135109176	135129520	+	5	circRNA	ENSBTAT00000022607	RYK	mRNA	2,3,4,5,6	receptor-like tyrosine kinase [Source:NCBI gene;Acc:781353]	GO:0004672(protein kinase activity);GO:0004888(transmembrane signaling receptor activity);GO:0005109(frizzled binding);GO:0005524(ATP binding);GO:0005634(nucleus);GO:0005737(cytoplasm);GO:0005886(plasma membrane);GO:0005887(integral component of plasma membrane);GO:0006468(protein phosphorylation);GO:0007169(transmembrane receptor protein tyrosine kinase signaling pathway);GO:0007399(nervous syst…	04310(Wnt signaling pathway);04360(Axon guidance)	EC:2.7.10.1	bta-miR-125a	m8	-0.1185	73	148	-21.9
circRNA17003	chr9	73502281	73511499	-	5	circRNA	ENSBTAT00000085719	AHI1	mRNA	11,10,9,8,7	Abelson helper integration site 1 [Source:VGNC Symbol;Acc:VGNC:53780]	GO:0001738(morphogenesis of a polarized epithelium);GO:0001947(heart looping);GO:0002092(positive regulation of receptor internalization);GO:0005515(protein binding);GO:0005813(centrosome);GO:0005814(centriole);GO:0005911(cell-cell junction);GO:0005912(adherens junction);GO:0005929(cilium);GO:0007169(transmembrane receptor protein tyrosine kinase signaling pathway);GO:0007417(central nervous syst…	NA	NA	bta-miR-484	m8	-0.2465	96	153	-21.03
circRNA17022	chr8	6602811	6610311	+	4	circRNA	ENSBTAT00000070025	CEP44	mRNA	2,3,4,5	centrosomal protein 44 [Source:VGNC Symbol;Acc:VGNC:27205]	GO:0000922(spindle pole);GO:0005813(centrosome)	NA	NA	bta-miR-204	m8	-0.2245	89	167	-24.74
circRNA17022	chr8	6602811	6610311	+	4	circRNA	ENSBTAT00000070025	CEP44	mRNA	2,3,4,5	centrosomal protein 44 [Source:VGNC Symbol;Acc:VGNC:27205]	GO:0000922(spindle pole);GO:0005813(centrosome)	NA	NA	bta-miR-211	m8	-0.209	87	157	-21.69
circRNA1718	chr24	57819976	57834941	+	5	circRNA	ENSBTAT00000046385	MALT1	mRNA	10,11,12,13,14	MALT1 paracaspase [Source:VGNC Symbol;Acc:VGNC:31156]	GO:0001650(fibrillar center);GO:0001923(B-1 B cell differentiation);GO:0002020(protease binding);GO:0002237(response to molecule of bacterial origin);GO:0002726(positive regulation of T cell cytokine production);GO:0004197(cysteine-type endopeptidase activity);GO:0004842(ubiquitin-protein transferase activity);GO:0005634(nucleus);GO:0005730(nucleolus);GO:0005737(cytoplasm);GO:0005829(cytosol);GO:…	04064(NF-kappa B signaling pathway);04625(C-type lectin receptor signaling pathway);04660(T cell receptor signaling pathway);04662(B cell receptor signaling pathway);05152(Tuberculosis)	NA	bta-miR-34a	8mer	-0.3422	97	155	-23.79
circRNA17218	X	4465386	4471176	+	1	intergenic	intergenic_circRNA	intergenic_circRNA	mRNA	X:4465385-4471176	NA	NA	NA	NA	bta-miR-124a	8mer	-0.11315	58	150	-20.89
circRNA17218	X	4465386	4471176	+	1	intergenic	intergenic_circRNA	intergenic_circRNA	mRNA	X:4465385-4471176	NA	NA	NA	NA	bta-miR-124b	8mer	-0.11315	58	150	-20.89
circRNA17218	X	4465386	4471176	+	1	intergenic	intergenic_circRNA	intergenic_circRNA	mRNA	X:4465385-4471176	NA	NA	NA	NA	bta-miR-125a	8mer	-0.3463	97	151	-22.26
circRNA17218	X	4465386	4471176	+	1	intergenic	intergenic_circRNA	intergenic_circRNA	mRNA	X:4465385-4471176	NA	NA	NA	NA	bta-miR-140	8mer	-0.1582	81	152	-22.15
circRNA17218	X	4465386	4471176	+	1	intergenic	intergenic_circRNA	intergenic_circRNA	mRNA	X:4465385-4471176	NA	NA	NA	NA	bta-miR-17-3p	m8	-0.069	57	160	-22.06
circRNA17218	X	4465386	4471176	+	1	intergenic	intergenic_circRNA	intergenic_circRNA	mRNA	X:4465385-4471176	NA	NA	NA	NA	bta-miR-186	m8	-0.232	93	174	-23.05
circRNA17218	X	4465386	4471176	+	1	intergenic	intergenic_circRNA	intergenic_circRNA	mRNA	X:4465385-4471176	NA	NA	NA	NA	bta-miR-194	8mer	-0.1413	69	148	-21.2
circRNA17218	X	4465386	4471176	+	1	intergenic	intergenic_circRNA	intergenic_circRNA	mRNA	X:4465385-4471176	NA	NA	NA	NA	bta-miR-197	8mer	-0.2691	94	147	-20.39
circRNA17218	X	4465386	4471176	+	1	intergenic	intergenic_circRNA	intergenic_circRNA	mRNA	X:4465385-4471176	NA	NA	NA	NA	bta-miR-212	m8	-0.088	63	151	-20.82
circRNA17218	X	4465386	4471176	+	1	intergenic	intergenic_circRNA	intergenic_circRNA	mRNA	X:4465385-4471176	NA	NA	NA	NA	bta-miR-214	m8	-0.089	60	158	-23.89
circRNA17218	X	4465386	4471176	+	1	intergenic	intergenic_circRNA	intergenic_circRNA	mRNA	X:4465385-4471176	NA	NA	NA	NA	bta-miR-216a	8mer	-0.22625	87	151	-20.02
circRNA17218	X	4465386	4471176	+	1	intergenic	intergenic_circRNA	intergenic_circRNA	mRNA	X:4465385-4471176	NA	NA	NA	NA	bta-miR-221	m8	-0.1575	78	162	-24.21
circRNA17218	X	4465386	4471176	+	1	intergenic	intergenic_circRNA	intergenic_circRNA	mRNA	X:4465385-4471176	NA	NA	NA	NA	bta-miR-222	m8	-0.142	73	155	-20.52
circRNA17218	X	4465386	4471176	+	1	intergenic	intergenic_circRNA	intergenic_circRNA	mRNA	X:4465385-4471176	NA	NA	NA	NA	bta-miR-296-5p	m8	-0.166	87	147	-21.37
circRNA17218	X	4465386	4471176	+	1	intergenic	intergenic_circRNA	intergenic_circRNA	mRNA	X:4465385-4471176	NA	NA	NA	NA	bta-miR-31	m8	-0.213	92	152	-20.49
circRNA17218	X	4465386	4471176	+	1	intergenic	intergenic_circRNA	intergenic_circRNA	mRNA	X:4465385-4471176	NA	NA	NA	NA	bta-miR-34a	8mer	-0.2712	94	145	-22.12
circRNA17218	X	4465386	4471176	+	1	intergenic	intergenic_circRNA	intergenic_circRNA	mRNA	X:4465385-4471176	NA	NA	NA	NA	bta-miR-365-5p	8mer	-0.38515	99	147	-21.72
circRNA17218	X	4465386	4471176	+	1	intergenic	intergenic_circRNA	intergenic_circRNA	mRNA	X:4465385-4471176	NA	NA	NA	NA	bta-miR-497	8mer	-0.1483	81	159	-23.39
circRNA17218	X	4465386	4471176	+	1	intergenic	intergenic_circRNA	intergenic_circRNA	mRNA	X:4465385-4471176	NA	NA	NA	NA	bta-miR-499	8mer	-0.3394	97	161	-20.58
circRNA17218	X	4465386	4471176	+	1	intergenic	intergenic_circRNA	intergenic_circRNA	mRNA	X:4465385-4471176	NA	NA	NA	NA	bta-miR-93	m8	-0.1525	75	158	-20.05
circRNA1731	chr24	61625768	61632754	-	4	circRNA	ENSBTAT00000010155	KDSR	mRNA	5,4,3,2	3-ketodihydrosphingosine reductase [Source:VGNC Symbol;Acc:VGNC:30536]	GO:0005783(endoplasmic reticulum);GO:0005789(endoplasmic reticulum membrane);GO:0006666(3-keto-sphinganine metabolic process);GO:0016491(oxidoreductase activity);GO:0030148(sphingolipid biosynthetic process);GO:0047560(3-dehydrosphinganine reductase activity);GO:0055114(oxidation-reduction process)	00600(Sphingolipid metabolism)	EC:1.1.1.102	bta-miR-29b	m8	-0.248	93	160	-20.78
circRNA1731	chr24	61625768	61632754	-	4	circRNA	ENSBTAT00000010155	KDSR	mRNA	5,4,3,2	3-ketodihydrosphingosine reductase [Source:VGNC Symbol;Acc:VGNC:30536]	GO:0005783(endoplasmic reticulum);GO:0005789(endoplasmic reticulum membrane);GO:0006666(3-keto-sphinganine metabolic process);GO:0016491(oxidoreductase activity);GO:0030148(sphingolipid biosynthetic process);GO:0047560(3-dehydrosphinganine reductase activity);GO:0055114(oxidation-reduction process)	00600(Sphingolipid metabolism)	EC:1.1.1.102	bta-miR-29c	m8	-0.2325	91	155	-21.14
circRNA1731	chr24	61625768	61632754	-	4	circRNA	ENSBTAT00000010155	KDSR	mRNA	5,4,3,2	3-ketodihydrosphingosine reductase [Source:VGNC Symbol;Acc:VGNC:30536]	GO:0005783(endoplasmic reticulum);GO:0005789(endoplasmic reticulum membrane);GO:0006666(3-keto-sphinganine metabolic process);GO:0016491(oxidoreductase activity);GO:0030148(sphingolipid biosynthetic process);GO:0047560(3-dehydrosphinganine reductase activity);GO:0055114(oxidation-reduction process)	00600(Sphingolipid metabolism)	EC:1.1.1.102	bta-miR-29d-3p	m8	-0.2325	91	155	-21.02
circRNA18454	chr5	99743289	99748146	-	3	circRNA	ENSBTAT00000042959	ENSBTAG00000030426	mRNA	7,6,5	killer cell lectin-like receptor subfamily E member 1 [Source:NCBI gene;Acc:100848575]	GO:0016020(membrane);GO:0016021(integral component of membrane);GO:0030246(carbohydrate binding)	NA	NA	bta-miR-143	m8	-0.218	91	158	-20.77
circRNA203	chr12	26164976	26167476	-	2	circRNA	ENSBTAT00000085729	NBEA	mRNA	23,22	neurobeachin [Source:VGNC Symbol;Acc:VGNC:31893]	GO:0005515(protein binding);GO:0005802(trans-Golgi network);GO:0005829(cytosol);GO:0005886(plasma membrane);GO:0008104(protein localization);GO:0012505(endomembrane system);GO:0019901(protein kinase binding)	NA	NA	bta-miR-34a	1a	-0.09875	59	146	-20.4
circRNA203	chr12	26164976	26167476	-	2	circRNA	ENSBTAT00000085729	NBEA	mRNA	23,22	neurobeachin [Source:VGNC Symbol;Acc:VGNC:31893]	GO:0005515(protein binding);GO:0005802(trans-Golgi network);GO:0005829(cytosol);GO:0005886(plasma membrane);GO:0008104(protein localization);GO:0012505(endomembrane system);GO:0019901(protein kinase binding)	NA	NA	bta-miR-497	m8	-0.136	78	148	-22.66
circRNA20450	chr6	44942537	44946640	+	4	circRNA	ENSBTAT00000078795	ANAPC4	mRNA	15,16,17,18	anaphase promoting complex subunit 4 [Source:VGNC Symbol;Acc:VGNC:25884]	GO:0005515(protein binding);GO:0005634(nucleus);GO:0005680(anaphase-promoting complex);GO:0019903(protein phosphatase binding);GO:0030071(regulation of mitotic metaphase/anaphase transition);GO:0031145(anaphase-promoting complex-dependent catabolic process);GO:0034399(nuclear periphery);GO:0045842(positive regulation of mitotic metaphase/anaphase transition);GO:0070979(protein K11-linked ubiquiti…	04110(Cell cycle);04114(Oocyte meiosis);04120(Ubiquitin mediated proteolysis);04914(Progesterone-mediated oocyte maturation);05166(Human T-cell leukemia virus 1 infection)	NA	bta-miR-425-3p	8mer	-0.35435	98	153	-20.99
circRNA2101	chr21	6887421	6947927	-	6	circRNA	ENSBTAT00000014074	MEF2A	mRNA	8,7,6,5,4,3	myocyte enhancer factor 2A [Source:VGNC Symbol;Acc:VGNC:31372]	GO:0000002(mitochondrial genome maintenance);GO:0000122(negative regulation of transcription by RNA polymerase II);GO:0000165(MAPK cascade);GO:0000790(nuclear chromatin);GO:0000977(RNA polymerase II regulatory region sequence-specific DNA binding);GO:0000978(RNA polymerase II proximal promoter sequence-specific DNA binding);GO:0000981(DNA-binding transcription factor activity, RNA polymerase II-s…	04022(cGMP-PKG signaling pathway);04371(Apelin signaling pathway);04928(Parathyroid hormone synthesis, secretion and action);05418(Fluid shear stress and atherosclerosis)	NA	bta-miR-136	m8	-0.1485	70	158	-21.87
circRNA2102	chr21	7286704	7306409	-	2	circRNA	ENSBTAT00000000700	LRRC28	mRNA	7,6	leucine rich repeat containing 28 [Source:VGNC Symbol;Acc:VGNC:31007]	GO:0005515(protein binding)	NA	NA	bta-miR-124a	m8	-0.273	96	168	-28.28
circRNA2102	chr21	7286704	7306409	-	2	circRNA	ENSBTAT00000000700	LRRC28	mRNA	7,6	leucine rich repeat containing 28 [Source:VGNC Symbol;Acc:VGNC:31007]	GO:0005515(protein binding)	NA	NA	bta-miR-124b	m8	-0.273	96	168	-28.28
circRNA21564	chr18	62454083	62475303	-	1	intergenic	intergenic_circRNA	intergenic_circRNA	mRNA	chr18:62454082-62475303	NA	NA	NA	NA	bta-miR-125a	8mer	-0.0812	60	164	-28.4
circRNA21564	chr18	62454083	62475303	-	1	intergenic	intergenic_circRNA	intergenic_circRNA	mRNA	chr18:62454082-62475303	NA	NA	NA	NA	bta-miR-125b	8mer	-0.0812	60	155	-25.14
circRNA21564	chr18	62454083	62475303	-	1	intergenic	intergenic_circRNA	intergenic_circRNA	mRNA	chr18:62454082-62475303	NA	NA	NA	NA	bta-miR-129	m8	-0.1635	78	157	-25.15
circRNA21564	chr18	62454083	62475303	-	1	intergenic	intergenic_circRNA	intergenic_circRNA	mRNA	chr18:62454082-62475303	NA	NA	NA	NA	bta-miR-129-5p	m8	-0.1635	78	157	-25.15
circRNA21564	chr18	62454083	62475303	-	1	intergenic	intergenic_circRNA	intergenic_circRNA	mRNA	chr18:62454082-62475303	NA	NA	NA	NA	bta-miR-136	1a	-0.16285	74	161	-22.88
circRNA21564	chr18	62454083	62475303	-	1	intergenic	intergenic_circRNA	intergenic_circRNA	mRNA	chr18:62454082-62475303	NA	NA	NA	NA	bta-miR-145	m8	-0.188	83	176	-28.71
circRNA21564	chr18	62454083	62475303	-	1	intergenic	intergenic_circRNA	intergenic_circRNA	mRNA	chr18:62454082-62475303	NA	NA	NA	NA	bta-miR-148a	m8	-0.087	54	151	-21.13
circRNA21564	chr18	62454083	62475303	-	1	intergenic	intergenic_circRNA	intergenic_circRNA	mRNA	chr18:62454082-62475303	NA	NA	NA	NA	bta-miR-151-5p	8mer	-0.0883	56	153	-21.28
circRNA21564	chr18	62454083	62475303	-	1	intergenic	intergenic_circRNA	intergenic_circRNA	mRNA	chr18:62454082-62475303	NA	NA	NA	NA	bta-miR-152	m8	-0.087	54	164	-22.73
circRNA21564	chr18	62454083	62475303	-	1	intergenic	intergenic_circRNA	intergenic_circRNA	mRNA	chr18:62454082-62475303	NA	NA	NA	NA	bta-miR-17-3p	m8	-0.1205	75	155	-21
circRNA21564	chr18	62454083	62475303	-	1	intergenic	intergenic_circRNA	intergenic_circRNA	mRNA	chr18:62454082-62475303	NA	NA	NA	NA	bta-miR-184	m8	-0.063	68	155	-28.76
circRNA21564	chr18	62454083	62475303	-	1	intergenic	intergenic_circRNA	intergenic_circRNA	mRNA	chr18:62454082-62475303	NA	NA	NA	NA	bta-miR-187	8mer	-0.0693	74	151	-22.82
circRNA21564	chr18	62454083	62475303	-	1	intergenic	intergenic_circRNA	intergenic_circRNA	mRNA	chr18:62454082-62475303	NA	NA	NA	NA	bta-miR-193a-5p	8mer	-0.2661	95	154	-25.25
circRNA21564	chr18	62454083	62475303	-	1	intergenic	intergenic_circRNA	intergenic_circRNA	mRNA	chr18:62454082-62475303	NA	NA	NA	NA	bta-miR-199a-5p	8mer	-0.2242	92	152	-20.37
circRNA21564	chr18	62454083	62475303	-	1	intergenic	intergenic_circRNA	intergenic_circRNA	mRNA	chr18:62454082-62475303	NA	NA	NA	NA	bta-miR-204	8mer	-0.1013	58	158	-26.58
circRNA21564	chr18	62454083	62475303	-	1	intergenic	intergenic_circRNA	intergenic_circRNA	mRNA	chr18:62454082-62475303	NA	NA	NA	NA	bta-miR-210	1a	-0.0552	52	150	-23.15
circRNA21564	chr18	62454083	62475303	-	1	intergenic	intergenic_circRNA	intergenic_circRNA	mRNA	chr18:62454082-62475303	NA	NA	NA	NA	bta-miR-211	8mer	-0.1013	57	157	-24.32
circRNA21564	chr18	62454083	62475303	-	1	intergenic	intergenic_circRNA	intergenic_circRNA	mRNA	chr18:62454082-62475303	NA	NA	NA	NA	bta-miR-214	m8	-0.081	56	151	-23.69
circRNA21564	chr18	62454083	62475303	-	1	intergenic	intergenic_circRNA	intergenic_circRNA	mRNA	chr18:62454082-62475303	NA	NA	NA	NA	bta-miR-216b	m8	-0.147	65	151	-23.43
circRNA21564	chr18	62454083	62475303	-	1	intergenic	intergenic_circRNA	intergenic_circRNA	mRNA	chr18:62454082-62475303	NA	NA	NA	NA	bta-miR-24-3p	8mer	-0.1132	60	154	-22.76
circRNA21564	chr18	62454083	62475303	-	1	intergenic	intergenic_circRNA	intergenic_circRNA	mRNA	chr18:62454082-62475303	NA	NA	NA	NA	bta-miR-27a-3p	8mer	-0.2591	94	154	-21.36
circRNA21564	chr18	62454083	62475303	-	1	intergenic	intergenic_circRNA	intergenic_circRNA	mRNA	chr18:62454082-62475303	NA	NA	NA	NA	bta-miR-27a-5p	8mer	-0.1502	86	161	-28.74
circRNA21564	chr18	62454083	62475303	-	1	intergenic	intergenic_circRNA	intergenic_circRNA	mRNA	chr18:62454082-62475303	NA	NA	NA	NA	bta-miR-27b	8mer	-0.2591	94	159	-23.13
circRNA21564	chr18	62454083	62475303	-	1	intergenic	intergenic_circRNA	intergenic_circRNA	mRNA	chr18:62454082-62475303	NA	NA	NA	NA	bta-miR-302a	m8	-0.1055	50	151	-20.81
circRNA21564	chr18	62454083	62475303	-	1	intergenic	intergenic_circRNA	intergenic_circRNA	mRNA	chr18:62454082-62475303	NA	NA	NA	NA	bta-miR-30b-3p	m8	-0.138	82	153	-23.08
circRNA21564	chr18	62454083	62475303	-	1	intergenic	intergenic_circRNA	intergenic_circRNA	mRNA	chr18:62454082-62475303	NA	NA	NA	NA	bta-miR-31	m8	-0.094	51	166	-24.26
circRNA21564	chr18	62454083	62475303	-	1	intergenic	intergenic_circRNA	intergenic_circRNA	mRNA	chr18:62454082-62475303	NA	NA	NA	NA	bta-miR-331-3p	8mer	-0.0862	56	156	-26.47
circRNA21564	chr18	62454083	62475303	-	1	intergenic	intergenic_circRNA	intergenic_circRNA	mRNA	chr18:62454082-62475303	NA	NA	NA	NA	bta-miR-342	m8	-0.0835	59	163	-28.12
circRNA21564	chr18	62454083	62475303	-	1	intergenic	intergenic_circRNA	intergenic_circRNA	mRNA	chr18:62454082-62475303	NA	NA	NA	NA	bta-miR-345-3p	m8	-0.0855	55	163	-25.17
circRNA21564	chr18	62454083	62475303	-	1	intergenic	intergenic_circRNA	intergenic_circRNA	mRNA	chr18:62454082-62475303	NA	NA	NA	NA	bta-miR-380-5p	1a	-0.17375	83	150	-20.65
circRNA21564	chr18	62454083	62475303	-	1	intergenic	intergenic_circRNA	intergenic_circRNA	mRNA	chr18:62454082-62475303	NA	NA	NA	NA	bta-miR-455-3p	m8	-0.0605	61	164	-25.84
circRNA21564	chr18	62454083	62475303	-	1	intergenic	intergenic_circRNA	intergenic_circRNA	mRNA	chr18:62454082-62475303	NA	NA	NA	NA	bta-miR-484	8mer	-0.10245	79	177	-38.63
circRNA21564	chr18	62454083	62475303	-	1	intergenic	intergenic_circRNA	intergenic_circRNA	mRNA	chr18:62454082-62475303	NA	NA	NA	NA	bta-miR-497	m8	-0.074	59	163	-24.55
circRNA21564	chr18	62454083	62475303	-	1	intergenic	intergenic_circRNA	intergenic_circRNA	mRNA	chr18:62454082-62475303	NA	NA	NA	NA	bta-miR-99a-3p	1a	-0.1032	68	149	-21.6
circRNA2222	chr28	8218858	8240316	-	4	circRNA	ENSBTAT00000049158	B3GALNT2	mRNA	5,4,3,2	beta-1,3-N-acetylgalactosaminyltransferase 2 [Source:VGNC Symbol;Acc:VGNC:26371]	GO:0000139(Golgi membrane);GO:0005783(endoplasmic reticulum);GO:0005794(Golgi apparatus);GO:0006486(protein glycosylation);GO:0006493(protein O-linked glycosylation);GO:0008375(acetylglucosaminyltransferase activity);GO:0008376(acetylgalactosaminyltransferase activity);GO:0008378(galactosyltransferase activity);GO:0016020(membrane);GO:0016021(integral component of membrane);GO:0016740(transferase…	00515(Mannose type O-glycan biosynthesis)	EC:2.4.1.313	bta-miR-140	8mer	-0.31525	98	152	-27.74
circRNA2222	chr28	8218858	8240316	-	4	circRNA	ENSBTAT00000049158	B3GALNT2	mRNA	5,4,3,2	beta-1,3-N-acetylgalactosaminyltransferase 2 [Source:VGNC Symbol;Acc:VGNC:26371]	GO:0000139(Golgi membrane);GO:0005783(endoplasmic reticulum);GO:0005794(Golgi apparatus);GO:0006486(protein glycosylation);GO:0006493(protein O-linked glycosylation);GO:0008375(acetylglucosaminyltransferase activity);GO:0008376(acetylgalactosaminyltransferase activity);GO:0008378(galactosyltransferase activity);GO:0016020(membrane);GO:0016021(integral component of membrane);GO:0016740(transferase…	00515(Mannose type O-glycan biosynthesis)	EC:2.4.1.313	bta-miR-423-3p	m8	-0.151	79	152	-26.9
circRNA2229	chr28	8872342	8879425	+	3	circRNA	ENSBTAT00000001096	GPR137B	mRNA	3,4,5	G protein-coupled receptor 137B [Source:VGNC Symbol;Acc:VGNC:29551]	GO:0016020(membrane);GO:0016021(integral component of membrane)	NA	NA	bta-miR-214	m8	-0.209	92	150	-20.52
circRNA22544	chr4	112045254	112057422	-	3	circRNA	ENSBTAT00000084115	EZH2	mRNA	4,3,2	enhancer of zeste 2 polycomb repressive complex 2 subunit [Source:VGNC Symbol;Acc:VGNC:28675]	GO:0000122(negative regulation of transcription by RNA polymerase II);GO:0000781(chromosome, telomeric region);GO:0000790(nuclear chromatin);GO:0000978(RNA polymerase II proximal promoter sequence-specific DNA binding);GO:0000979(RNA polymerase II core promoter sequence-specific DNA binding);GO:0001932(regulation of protein phosphorylation);GO:0003682(chromatin binding);GO:0003714(transcription c…	00310(Lysine degradation);05206(MicroRNAs in cancer)	EC:2.1.1.43	bta-miR-224	m8	-0.196	89	152	-24.39
circRNA23547	chr19	11236384	11293153	+	7	circRNA	ENSBTAT00000061499	BRIP1	mRNA	3,4,5,6,7,8,9	BRCA1 interacting protein C-terminal helicase 1 [Source:VGNC Symbol;Acc:VGNC:50067]	GO:0000166(nucleotide binding);GO:0003676(nucleic acid binding);GO:0003677(DNA binding);GO:0004003(ATP-dependent DNA helicase activity);GO:0004386(helicase activity);GO:0005524(ATP binding);GO:0005634(nucleus);GO:0005737(cytoplasm);GO:0006139(nucleobase-containing compound metabolic process);GO:0006289(nucleotide-excision repair);GO:0006357(regulation of transcription by RNA polymerase II);GO:000…	03440(Homologous recombination);03460(Fanconi anemia pathway)	EC:3.6.4.12	bta-miR-125a	m8	-0.134	78	156	-20.22
circRNA23547	chr19	11236384	11293153	+	7	circRNA	ENSBTAT00000061499	BRIP1	mRNA	3,4,5,6,7,8,9	BRCA1 interacting protein C-terminal helicase 1 [Source:VGNC Symbol;Acc:VGNC:50067]	GO:0000166(nucleotide binding);GO:0003676(nucleic acid binding);GO:0003677(DNA binding);GO:0004003(ATP-dependent DNA helicase activity);GO:0004386(helicase activity);GO:0005524(ATP binding);GO:0005634(nucleus);GO:0005737(cytoplasm);GO:0006139(nucleobase-containing compound metabolic process);GO:0006289(nucleotide-excision repair);GO:0006357(regulation of transcription by RNA polymerase II);GO:000…	03440(Homologous recombination);03460(Fanconi anemia pathway)	EC:3.6.4.12	bta-miR-188	m8	-0.089	54	155	-21.18
circRNA23547	chr19	11236384	11293153	+	7	circRNA	ENSBTAT00000061499	BRIP1	mRNA	3,4,5,6,7,8,9	BRCA1 interacting protein C-terminal helicase 1 [Source:VGNC Symbol;Acc:VGNC:50067]	GO:0000166(nucleotide binding);GO:0003676(nucleic acid binding);GO:0003677(DNA binding);GO:0004003(ATP-dependent DNA helicase activity);GO:0004386(helicase activity);GO:0005524(ATP binding);GO:0005634(nucleus);GO:0005737(cytoplasm);GO:0006139(nucleobase-containing compound metabolic process);GO:0006289(nucleotide-excision repair);GO:0006357(regulation of transcription by RNA polymerase II);GO:000…	03440(Homologous recombination);03460(Fanconi anemia pathway)	EC:3.6.4.12	bta-miR-93	m8	-0.173	81	163	-20.11
circRNA2364	chr29	50178016	50181536	+	4	circRNA	ENSBTAT00000010835	TOLLIP	mRNA	2,3,4,5	toll interacting protein [Source:VGNC Symbol;Acc:VGNC:36216]	GO:0002376(immune system process);GO:0005515(protein binding);GO:0005737(cytoplasm);GO:0006511(ubiquitin-dependent protein catabolic process);GO:0006914(autophagy);GO:0006954(inflammatory response);GO:0007165(signal transduction);GO:0016310(phosphorylation);GO:0019900(kinase binding);GO:0030855(epithelial cell differentiation);GO:0031624(ubiquitin conjugating enzyme binding);GO:0035325(Toll-like …	04620(Toll-like receptor signaling pathway)	NA	bta-miR-210	m8	-0.11	81	153	-26.58
circRNA2395	chr7	15558129	15567226	+	5	circRNA	ENSBTAT00000016342	LDLR	mRNA	3,4,5,6,7	low density lipoprotein receptor [Source:VGNC Symbol;Acc:VGNC:55214]	GO:0001540(amyloid-beta binding);GO:0002020(protease binding);GO:0005041(low-density lipoprotein particle receptor activity);GO:0005509(calcium ion binding);GO:0005515(protein binding);GO:0005623(cell);GO:0005764(lysosome);GO:0005768(endosome);GO:0005769(early endosome);GO:0005770(late endosome);GO:0005771(multivesicular body);GO:0005794(Golgi apparatus);GO:0005886(plasma membrane);GO:0005901(cav…	04144(Endocytosis);04913(Ovarian steroidogenesis);04925(Aldosterone synthesis and secretion);04927(Cortisol synthesis and secretion);04934(Cushing syndrome);04976(Bile secretion);04979(Cholesterol metabolism);05145(Toxoplasmosis);05160(Hepatitis C)	NA	bta-miR-425-5p	8mer	-0.1812	93	156	-22.57
circRNA2395	chr7	15558129	15567226	+	5	circRNA	ENSBTAT00000016342	LDLR	mRNA	3,4,5,6,7	low density lipoprotein receptor [Source:VGNC Symbol;Acc:VGNC:55214]	GO:0001540(amyloid-beta binding);GO:0002020(protease binding);GO:0005041(low-density lipoprotein particle receptor activity);GO:0005509(calcium ion binding);GO:0005515(protein binding);GO:0005623(cell);GO:0005764(lysosome);GO:0005768(endosome);GO:0005769(early endosome);GO:0005770(late endosome);GO:0005771(multivesicular body);GO:0005794(Golgi apparatus);GO:0005886(plasma membrane);GO:0005901(cav…	04144(Endocytosis);04913(Ovarian steroidogenesis);04925(Aldosterone synthesis and secretion);04927(Cortisol synthesis and secretion);04934(Cushing syndrome);04976(Bile secretion);04979(Cholesterol metabolism);05145(Toxoplasmosis);05160(Hepatitis C)	NA	bta-miR-455-3p	m8	-0.1	79	154	-22.77
circRNA2395	chr7	15558129	15567226	+	5	circRNA	ENSBTAT00000016342	LDLR	mRNA	3,4,5,6,7	low density lipoprotein receptor [Source:VGNC Symbol;Acc:VGNC:55214]	GO:0001540(amyloid-beta binding);GO:0002020(protease binding);GO:0005041(low-density lipoprotein particle receptor activity);GO:0005509(calcium ion binding);GO:0005515(protein binding);GO:0005623(cell);GO:0005764(lysosome);GO:0005768(endosome);GO:0005769(early endosome);GO:0005770(late endosome);GO:0005771(multivesicular body);GO:0005794(Golgi apparatus);GO:0005886(plasma membrane);GO:0005901(cav…	04144(Endocytosis);04913(Ovarian steroidogenesis);04925(Aldosterone synthesis and secretion);04927(Cortisol synthesis and secretion);04934(Cushing syndrome);04976(Bile secretion);04979(Cholesterol metabolism);05145(Toxoplasmosis);05160(Hepatitis C)	NA	bta-miR-484	8mer	-0.21215	95	154	-25.85
circRNA2402	chr7	16275215	16277434	+	3	circRNA	ENSBTAT00000014311	ENSBTAG00000040507	mRNA	4,5,6	Rho/Rac guanine nucleotide exchange factor 18 [Source:NCBI gene;Acc:522521]	GO:0003676(nucleic acid binding);GO:0005085(guanyl-nucleotide exchange factor activity);GO:0005089(Rho guanyl-nucleotide exchange factor activity);GO:0007264(small GTPase mediated signal transduction);GO:0035023(regulation of Rho protein signal transduction)	04530(Tight junction)	NA	bta-miR-296-5p	m8	-0.182	90	154	-27.56
circRNA24545	chr11	94286059	94324073	-	12	circRNA	ENSBTAT00000069271	ENSBTAG00000021921	mRNA	chr11:94283494-94286058|chr11:94324073-94331683	spermatid perinuclear RNA binding protein [Source:VGNC Symbol;Acc:VGNC:35421]	GO:0002177(manchette);GO:0003677(DNA binding);GO:0003723(RNA binding);GO:0003725(double-stranded RNA binding);GO:0003727(single-stranded RNA binding);GO:0005634(nucleus);GO:0005737(cytoplasm);GO:0007275(multicellular organism development);GO:0007283(spermatogenesis);GO:0007286(spermatid development);GO:0007638(mechanosensory behavior);GO:0008017(microtubule binding);GO:0015630(microtubule cytoske…	NA	NA	bta-miR-125a	m8	-0.193	89	148	-20.14
circRNA24624	chr13	7090800	7185792	-	4	circRNA	ENSBTAT00000039537	TASP1	mRNA	9,8,7,6	taspase 1 [Source:VGNC Symbol;Acc:VGNC:35615]	GO:0004298(threonine-type endopeptidase activity);GO:0005737(cytoplasm);GO:0006508(proteolysis);GO:0016787(hydrolase activity);GO:0042802(identical protein binding);GO:0045893(positive regulation of transcription, DNA-templated);GO:0051604(protein maturation)	NA	NA	bta-miR-125a	m8	-0.1515	82	153	-22.06
circRNA24624	chr13	7090800	7185792	-	4	circRNA	ENSBTAT00000039537	TASP1	mRNA	9,8,7,6	taspase 1 [Source:VGNC Symbol;Acc:VGNC:35615]	GO:0004298(threonine-type endopeptidase activity);GO:0005737(cytoplasm);GO:0006508(proteolysis);GO:0016787(hydrolase activity);GO:0042802(identical protein binding);GO:0045893(positive regulation of transcription, DNA-templated);GO:0051604(protein maturation)	NA	NA	bta-miR-125b	m8	-0.136	78	151	-20.9
circRNA24624	chr13	7090800	7185792	-	4	circRNA	ENSBTAT00000039537	TASP1	mRNA	9,8,7,6	taspase 1 [Source:VGNC Symbol;Acc:VGNC:35615]	GO:0004298(threonine-type endopeptidase activity);GO:0005737(cytoplasm);GO:0006508(proteolysis);GO:0016787(hydrolase activity);GO:0042802(identical protein binding);GO:0045893(positive regulation of transcription, DNA-templated);GO:0051604(protein maturation)	NA	NA	bta-miR-153	8mer	-0.4143	99	156	-20.25
circRNA2467	chr7	54459293	54460504	-	1	circRNA	ENSBTAT00000077017	NR3C1	mRNA	2	nuclear receptor subfamily 3 group C member 1 [Source:VGNC Symbol;Acc:VGNC:32243]	GO:0000122(negative regulation of transcription by RNA polymerase II);GO:0000978(RNA polymerase II proximal promoter sequence-specific DNA binding);GO:0001047(core promoter binding);GO:0001228(DNA-binding transcription activator activity, RNA polymerase II-specific);GO:0003677(DNA binding);GO:0003700(DNA-binding transcription factor activity);GO:0003707(steroid hormone receptor activity);GO:00048…	04080(Neuroactive ligand-receptor interaction)	NA	bta-miR-21-3p	m8	-0.181	86	162	-20.83
circRNA2467	chr7	54459293	54460504	-	1	circRNA	ENSBTAT00000077017	NR3C1	mRNA	2	nuclear receptor subfamily 3 group C member 1 [Source:VGNC Symbol;Acc:VGNC:32243]	GO:0000122(negative regulation of transcription by RNA polymerase II);GO:0000978(RNA polymerase II proximal promoter sequence-specific DNA binding);GO:0001047(core promoter binding);GO:0001228(DNA-binding transcription activator activity, RNA polymerase II-specific);GO:0003677(DNA binding);GO:0003700(DNA-binding transcription factor activity);GO:0003707(steroid hormone receptor activity);GO:00048…	04080(Neuroactive ligand-receptor interaction)	NA	bta-miR-23a	m8	-0.128	65	148	-25.89
circRNA2467	chr7	54459293	54460504	-	1	circRNA	ENSBTAT00000077017	NR3C1	mRNA	2	nuclear receptor subfamily 3 group C member 1 [Source:VGNC Symbol;Acc:VGNC:32243]	GO:0000122(negative regulation of transcription by RNA polymerase II);GO:0000978(RNA polymerase II proximal promoter sequence-specific DNA binding);GO:0001047(core promoter binding);GO:0001228(DNA-binding transcription activator activity, RNA polymerase II-specific);GO:0003677(DNA binding);GO:0003700(DNA-binding transcription factor activity);GO:0003707(steroid hormone receptor activity);GO:00048…	04080(Neuroactive ligand-receptor interaction)	NA	bta-miR-23b-3p	m8	-0.1435	71	147	-21.82
circRNA2467	chr7	54459293	54460504	-	1	circRNA	ENSBTAT00000077017	NR3C1	mRNA	2	nuclear receptor subfamily 3 group C member 1 [Source:VGNC Symbol;Acc:VGNC:32243]	GO:0000122(negative regulation of transcription by RNA polymerase II);GO:0000978(RNA polymerase II proximal promoter sequence-specific DNA binding);GO:0001047(core promoter binding);GO:0001228(DNA-binding transcription activator activity, RNA polymerase II-specific);GO:0003677(DNA binding);GO:0003700(DNA-binding transcription factor activity);GO:0003707(steroid hormone receptor activity);GO:00048…	04080(Neuroactive ligand-receptor interaction)	NA	bta-miR-27a-3p	8mer	-0.32015	96	156	-25.9
circRNA2467	chr7	54459293	54460504	-	1	circRNA	ENSBTAT00000077017	NR3C1	mRNA	2	nuclear receptor subfamily 3 group C member 1 [Source:VGNC Symbol;Acc:VGNC:32243]	GO:0000122(negative regulation of transcription by RNA polymerase II);GO:0000978(RNA polymerase II proximal promoter sequence-specific DNA binding);GO:0001047(core promoter binding);GO:0001228(DNA-binding transcription activator activity, RNA polymerase II-specific);GO:0003677(DNA binding);GO:0003700(DNA-binding transcription factor activity);GO:0003707(steroid hormone receptor activity);GO:00048…	04080(Neuroactive ligand-receptor interaction)	NA	bta-miR-27b	8mer	-0.32015	96	156	-23.88
circRNA2467	chr7	54459293	54460504	-	1	circRNA	ENSBTAT00000077017	NR3C1	mRNA	2	nuclear receptor subfamily 3 group C member 1 [Source:VGNC Symbol;Acc:VGNC:32243]	GO:0000122(negative regulation of transcription by RNA polymerase II);GO:0000978(RNA polymerase II proximal promoter sequence-specific DNA binding);GO:0001047(core promoter binding);GO:0001228(DNA-binding transcription activator activity, RNA polymerase II-specific);GO:0003677(DNA binding);GO:0003700(DNA-binding transcription factor activity);GO:0003707(steroid hormone receptor activity);GO:00048…	04080(Neuroactive ligand-receptor interaction)	NA	bta-miR-320a	m8	-0.1245	62	161	-21.28
circRNA2467	chr7	54459293	54460504	-	1	circRNA	ENSBTAT00000077017	NR3C1	mRNA	2	nuclear receptor subfamily 3 group C member 1 [Source:VGNC Symbol;Acc:VGNC:32243]	GO:0000122(negative regulation of transcription by RNA polymerase II);GO:0000978(RNA polymerase II proximal promoter sequence-specific DNA binding);GO:0001047(core promoter binding);GO:0001228(DNA-binding transcription activator activity, RNA polymerase II-specific);GO:0003677(DNA binding);GO:0003700(DNA-binding transcription factor activity);GO:0003707(steroid hormone receptor activity);GO:00048…	04080(Neuroactive ligand-receptor interaction)	NA	bta-miR-342	m8	-0.1185	75	158	-20.05
circRNA2467	chr7	54459293	54460504	-	1	circRNA	ENSBTAT00000077017	NR3C1	mRNA	2	nuclear receptor subfamily 3 group C member 1 [Source:VGNC Symbol;Acc:VGNC:32243]	GO:0000122(negative regulation of transcription by RNA polymerase II);GO:0000978(RNA polymerase II proximal promoter sequence-specific DNA binding);GO:0001047(core promoter binding);GO:0001228(DNA-binding transcription activator activity, RNA polymerase II-specific);GO:0003677(DNA binding);GO:0003700(DNA-binding transcription factor activity);GO:0003707(steroid hormone receptor activity);GO:00048…	04080(Neuroactive ligand-receptor interaction)	NA	bta-miR-380-5p	8mer	-0.2872	95	153	-21.27
circRNA24995	chr16	37168061	37173971	-	5	circRNA	ENSBTAT00000023573	F5	mRNA	23,22,21,20,19	coagulation factor V [Source:VGNC Symbol;Acc:VGNC:28688]	GO:0005507(copper ion binding);GO:0005615(extracellular space);GO:0007596(blood coagulation);GO:0008015(blood circulation);GO:0031091(platelet alpha granule);GO:0046872(metal ion binding)	04610(Complement and coagulation cascades)	NA	bta-miR-187	m8	-0.208	96	154	-25.94
circRNA24995	chr16	37168061	37173971	-	5	circRNA	ENSBTAT00000023573	F5	mRNA	23,22,21,20,19	coagulation factor V [Source:VGNC Symbol;Acc:VGNC:28688]	GO:0005507(copper ion binding);GO:0005615(extracellular space);GO:0007596(blood coagulation);GO:0008015(blood circulation);GO:0031091(platelet alpha granule);GO:0046872(metal ion binding)	04610(Complement and coagulation cascades)	NA	bta-miR-196b	m8	-0.106	55	148	-21.46
circRNA24995	chr16	37168061	37173971	-	5	circRNA	ENSBTAT00000023573	F5	mRNA	23,22,21,20,19	coagulation factor V [Source:VGNC Symbol;Acc:VGNC:28688]	GO:0005507(copper ion binding);GO:0005615(extracellular space);GO:0007596(blood coagulation);GO:0008015(blood circulation);GO:0031091(platelet alpha granule);GO:0046872(metal ion binding)	04610(Complement and coagulation cascades)	NA	bta-miR-204	8mer	-0.31915	96	149	-21.39
circRNA25354	chr22	28850697	28876796	+	5	circRNA	ENSBTAT00000007154	SHQ1	mRNA	5,6,7,8,9	SHQ1, H/ACA ribonucleoprotein assembly factor [Source:VGNC Symbol;Acc:VGNC:34607]	GO:0000493(box H/ACA snoRNP assembly);GO:0005634(nucleus);GO:0005654(nucleoplasm);GO:0005737(cytoplasm);GO:0005829(cytosol);GO:0022618(ribonucleoprotein complex assembly);GO:0043065(positive regulation of apoptotic process);GO:0051082(unfolded protein binding);GO:2000233(negative regulation of rRNA processing)	NA	NA	bta-miR-133a	m8	-0.2785	94	163	-23.26
circRNA25354	chr22	28850697	28876796	+	5	circRNA	ENSBTAT00000007154	SHQ1	mRNA	5,6,7,8,9	SHQ1, H/ACA ribonucleoprotein assembly factor [Source:VGNC Symbol;Acc:VGNC:34607]	GO:0000493(box H/ACA snoRNP assembly);GO:0005634(nucleus);GO:0005654(nucleoplasm);GO:0005737(cytoplasm);GO:0005829(cytosol);GO:0022618(ribonucleoprotein complex assembly);GO:0043065(positive regulation of apoptotic process);GO:0051082(unfolded protein binding);GO:2000233(negative regulation of rRNA processing)	NA	NA	bta-miR-133b	m8	-0.2785	94	163	-23.26
circRNA2616	chr6	61436864	61446143	-	4	circRNA	ENSBTAT00000014818	ATP8A1	mRNA	5,4,3,2	ATPase phospholipid transporting 8A1 [Source:VGNC Symbol;Acc:VGNC:26329]	GO:0000166(nucleotide binding);GO:0000287(magnesium ion binding);GO:0004012(phospholipid-translocating ATPase activity);GO:0005524(ATP binding);GO:0005783(endoplasmic reticulum);GO:0005794(Golgi apparatus);GO:0005802(trans-Golgi network);GO:0005886(plasma membrane);GO:0007612(learning);GO:0015914(phospholipid transport);GO:0016020(membrane);GO:0016021(integral component of membrane);GO:0030335(po…	NA	EC:7.6.2.1	bta-miR-130b	m8	-0.284	95	163	-21.65
circRNA2616	chr6	61436864	61446143	-	4	circRNA	ENSBTAT00000014818	ATP8A1	mRNA	5,4,3,2	ATPase phospholipid transporting 8A1 [Source:VGNC Symbol;Acc:VGNC:26329]	GO:0000166(nucleotide binding);GO:0000287(magnesium ion binding);GO:0004012(phospholipid-translocating ATPase activity);GO:0005524(ATP binding);GO:0005783(endoplasmic reticulum);GO:0005794(Golgi apparatus);GO:0005802(trans-Golgi network);GO:0005886(plasma membrane);GO:0007612(learning);GO:0015914(phospholipid transport);GO:0016020(membrane);GO:0016021(integral component of membrane);GO:0030335(po…	NA	EC:7.6.2.1	bta-miR-199a-5p	m8	-0.2855	96	158	-21.53
circRNA2616	chr6	61436864	61446143	-	4	circRNA	ENSBTAT00000014818	ATP8A1	mRNA	5,4,3,2	ATPase phospholipid transporting 8A1 [Source:VGNC Symbol;Acc:VGNC:26329]	GO:0000166(nucleotide binding);GO:0000287(magnesium ion binding);GO:0004012(phospholipid-translocating ATPase activity);GO:0005524(ATP binding);GO:0005783(endoplasmic reticulum);GO:0005794(Golgi apparatus);GO:0005802(trans-Golgi network);GO:0005886(plasma membrane);GO:0007612(learning);GO:0015914(phospholipid transport);GO:0016020(membrane);GO:0016021(integral component of membrane);GO:0030335(po…	NA	EC:7.6.2.1	bta-miR-199b	m8	-0.239	93	167	-21.22
circRNA26514	chr11	60021595	60038606	-	5	circRNA	ENSBTAT00000064054	ENSBTAG00000006027	mRNA	chr11:60011258-60021594|chr11:60038606-60045463	ubiquitin specific peptidase 34 [Source:VGNC Symbol;Acc:VGNC:36724]	GO:0004197(cysteine-type endopeptidase activity);GO:0004843(thiol-dependent ubiquitin-specific protease activity);GO:0005829(cytosol);GO:0006511(ubiquitin-dependent protein catabolic process);GO:0016579(protein deubiquitination);GO:0031647(regulation of protein stability);GO:0036459(thiol-dependent ubiquitinyl hydrolase activity);GO:0071108(protein K48-linked deubiquitination);GO:0090263(positive…	NA	EC:3.4.19.12	bta-miR-205	8mer	-0.4502	99	159	-22.32
circRNA26514	chr11	60021595	60038606	-	5	circRNA	ENSBTAT00000064054	ENSBTAG00000006027	mRNA	chr11:60011258-60021594|chr11:60038606-60045463	ubiquitin specific peptidase 34 [Source:VGNC Symbol;Acc:VGNC:36724]	GO:0004197(cysteine-type endopeptidase activity);GO:0004843(thiol-dependent ubiquitin-specific protease activity);GO:0005829(cytosol);GO:0006511(ubiquitin-dependent protein catabolic process);GO:0016579(protein deubiquitination);GO:0031647(regulation of protein stability);GO:0036459(thiol-dependent ubiquitinyl hydrolase activity);GO:0071108(protein K48-linked deubiquitination);GO:0090263(positive…	NA	EC:3.4.19.12	bta-miR-214	m8	-0.2035	91	160	-20.15
circRNA26716	chr10	2450623	2468512	+	11	circRNA	ENSBTAT00000075092	YTHDC2	mRNA	16,17,18,19,20,21,22,23,24,25,26	YTH domain containing 2 [Source:VGNC Symbol;Acc:VGNC:37040]	GO:0000166(nucleotide binding);GO:0003676(nucleic acid binding);GO:0003723(RNA binding);GO:0004386(helicase activity);GO:0005515(protein binding);GO:0005524(ATP binding);GO:0005634(nucleus);GO:0005737(cytoplasm);GO:0005783(endoplasmic reticulum);GO:0007286(spermatid development);GO:0008186(RNA-dependent ATPase activity);GO:0016787(hydrolase activity);GO:0034458(3'-5' RNA helicase activity);GO:003…	NA	EC:3.6.4.13	bta-miR-138	m8	-0.236	90	153	-22.53
circRNA26716	chr10	2450623	2468512	+	11	circRNA	ENSBTAT00000075092	YTHDC2	mRNA	16,17,18,19,20,21,22,23,24,25,26	YTH domain containing 2 [Source:VGNC Symbol;Acc:VGNC:37040]	GO:0000166(nucleotide binding);GO:0003676(nucleic acid binding);GO:0003723(RNA binding);GO:0004386(helicase activity);GO:0005515(protein binding);GO:0005524(ATP binding);GO:0005634(nucleus);GO:0005737(cytoplasm);GO:0005783(endoplasmic reticulum);GO:0007286(spermatid development);GO:0008186(RNA-dependent ATPase activity);GO:0016787(hydrolase activity);GO:0034458(3'-5' RNA helicase activity);GO:003…	NA	EC:3.6.4.13	bta-miR-148b	8mer	-0.4862	99	172	-20.26
circRNA26716	chr10	2450623	2468512	+	11	circRNA	ENSBTAT00000075092	YTHDC2	mRNA	16,17,18,19,20,21,22,23,24,25,26	YTH domain containing 2 [Source:VGNC Symbol;Acc:VGNC:37040]	GO:0000166(nucleotide binding);GO:0003676(nucleic acid binding);GO:0003723(RNA binding);GO:0004386(helicase activity);GO:0005515(protein binding);GO:0005524(ATP binding);GO:0005634(nucleus);GO:0005737(cytoplasm);GO:0005783(endoplasmic reticulum);GO:0007286(spermatid development);GO:0008186(RNA-dependent ATPase activity);GO:0016787(hydrolase activity);GO:0034458(3'-5' RNA helicase activity);GO:003…	NA	EC:3.6.4.13	bta-miR-197	m8	-0.1225	67	158	-20.18
circRNA26716	chr10	2450623	2468512	+	11	circRNA	ENSBTAT00000075092	YTHDC2	mRNA	16,17,18,19,20,21,22,23,24,25,26	YTH domain containing 2 [Source:VGNC Symbol;Acc:VGNC:37040]	GO:0000166(nucleotide binding);GO:0003676(nucleic acid binding);GO:0003723(RNA binding);GO:0004386(helicase activity);GO:0005515(protein binding);GO:0005524(ATP binding);GO:0005634(nucleus);GO:0005737(cytoplasm);GO:0005783(endoplasmic reticulum);GO:0007286(spermatid development);GO:0008186(RNA-dependent ATPase activity);GO:0016787(hydrolase activity);GO:0034458(3'-5' RNA helicase activity);GO:003…	NA	EC:3.6.4.13	bta-miR-34a	m8	-0.125	70	158	-22.51
circRNA26716	chr10	2450623	2468512	+	11	circRNA	ENSBTAT00000075092	YTHDC2	mRNA	16,17,18,19,20,21,22,23,24,25,26	YTH domain containing 2 [Source:VGNC Symbol;Acc:VGNC:37040]	GO:0000166(nucleotide binding);GO:0003676(nucleic acid binding);GO:0003723(RNA binding);GO:0004386(helicase activity);GO:0005515(protein binding);GO:0005524(ATP binding);GO:0005634(nucleus);GO:0005737(cytoplasm);GO:0005783(endoplasmic reticulum);GO:0007286(spermatid development);GO:0008186(RNA-dependent ATPase activity);GO:0016787(hydrolase activity);GO:0034458(3'-5' RNA helicase activity);GO:003…	NA	EC:3.6.4.13	bta-miR-34b	m8	-0.125	69	147	-20.27
circRNA26782	chr17	61743972	61751454	-	6	circRNA	ENSBTAT00000002653	PTPN11	mRNA	13,12,11,10,9,8	protein tyrosine phosphatase, non-receptor type 11 [Source:VGNC Symbol;Acc:VGNC:33530]	GO:0000077(DNA damage checkpoint);GO:0000187(activation of MAPK activity);GO:0001784(phosphotyrosine residue binding);GO:0004721(phosphoprotein phosphatase activity);GO:0004725(protein tyrosine phosphatase activity);GO:0004726(non-membrane spanning protein tyrosine phosphatase activity);GO:0005070(SH3/SH2 adaptor activity);GO:0005158(insulin receptor binding);GO:0005515(protein binding);GO:000563…	04014(Ras signaling pathway);04072(Phospholipase D signaling pathway);04360(Axon guidance);04625(C-type lectin receptor signaling pathway);04630(Jak-STAT signaling pathway);04650(Natural killer cell mediated cytotoxicity);04670(Leukocyte transendothelial migration);04722(Neurotrophin signaling pathway);04920(Adipocytokine signaling pathway);04931(Insulin resistance);05168(Herpes simplex virus 1 i…	EC:3.1.3.48	bta-miR-128	1a	-0.15185	81	152	-23.77
circRNA26782	chr17	61743972	61751454	-	6	circRNA	ENSBTAT00000002653	PTPN11	mRNA	13,12,11,10,9,8	protein tyrosine phosphatase, non-receptor type 11 [Source:VGNC Symbol;Acc:VGNC:33530]	GO:0000077(DNA damage checkpoint);GO:0000187(activation of MAPK activity);GO:0001784(phosphotyrosine residue binding);GO:0004721(phosphoprotein phosphatase activity);GO:0004725(protein tyrosine phosphatase activity);GO:0004726(non-membrane spanning protein tyrosine phosphatase activity);GO:0005070(SH3/SH2 adaptor activity);GO:0005158(insulin receptor binding);GO:0005515(protein binding);GO:000563…	04014(Ras signaling pathway);04072(Phospholipase D signaling pathway);04360(Axon guidance);04625(C-type lectin receptor signaling pathway);04630(Jak-STAT signaling pathway);04650(Natural killer cell mediated cytotoxicity);04670(Leukocyte transendothelial migration);04722(Neurotrophin signaling pathway);04920(Adipocytokine signaling pathway);04931(Insulin resistance);05168(Herpes simplex virus 1 i…	EC:3.1.3.48	bta-miR-17-3p	m8	-0.125	77	159	-21.89
circRNA26789	chr16	12216203	12222538	+	5	circRNA	ENSBTAT00000018104	UCHL5	mRNA	4,5,6,7,8	ubiquitin C-terminal hydrolase L5 [Source:VGNC Symbol;Acc:VGNC:36633]	GO:0000502(proteasome complex);GO:0004843(thiol-dependent ubiquitin-specific protease activity);GO:0005622(intracellular);GO:0005634(nucleus);GO:0005654(nucleoplasm);GO:0005737(cytoplasm);GO:0005739(mitochondrion);GO:0005829(cytosol);GO:0006281(DNA repair);GO:0006310(DNA recombination);GO:0006508(proteolysis);GO:0006511(ubiquitin-dependent protein catabolic process);GO:0006974(cellular response t…	NA	EC:3.4.19.12	bta-miR-193b	m8	-0.2065	89	146	-20.3
circRNA2690	chr6	102252039	102261411	-	3	circRNA	ENSBTAT00000008272	HSD17B11	mRNA	5,4,3	hydroxysteroid 17-beta dehydrogenase 11 [Source:VGNC Symbol;Acc:VGNC:29970]	GO:0005737(cytoplasm);GO:0005811(lipid droplet);GO:0006710(androgen catabolic process);GO:0016020(membrane);GO:0016021(integral component of membrane);GO:0016229(steroid dehydrogenase activity);GO:0055114(oxidation-reduction process)	NA	NA	bta-miR-193a-5p	m8	-0.2415	94	152	-25.81
circRNA2690	chr6	102252039	102261411	-	3	circRNA	ENSBTAT00000008272	HSD17B11	mRNA	5,4,3	hydroxysteroid 17-beta dehydrogenase 11 [Source:VGNC Symbol;Acc:VGNC:29970]	GO:0005737(cytoplasm);GO:0005811(lipid droplet);GO:0006710(androgen catabolic process);GO:0016020(membrane);GO:0016021(integral component of membrane);GO:0016229(steroid dehydrogenase activity);GO:0055114(oxidation-reduction process)	NA	NA	bta-miR-497	m8	-0.243	94	160	-23.79
circRNA2692	chr6	105180103	105212332	-	3	circRNA	ENSBTAT00000060963	SLC2A9	mRNA	4,3,2	solute carrier family 2 member 9 [Source:VGNC Symbol;Acc:VGNC:34804]	GO:0005215(transporter activity);GO:0005355(glucose transmembrane transporter activity);GO:0005886(plasma membrane);GO:0015143(urate transmembrane transporter activity);GO:0016020(membrane);GO:0016021(integral component of membrane);GO:0022857(transmembrane transporter activity);GO:0046415(urate metabolic process);GO:0055085(transmembrane transport);GO:1904659(glucose transmembrane transport)	NA	NA	bta-miR-150	m8	-0.1965	89	150	-25.51
circRNA27005	chr21	26911399	26911574	+	1	circRNA	ENSBTAT00000077238	CFAP161	mRNA	2	cilia and flagella associated protein 161 [Source:VGNC Symbol;Acc:VGNC:27239]	NA	NA	NA	bta-miR-132	m8	-0.1695	81	167	-20.07
circRNA27051	chr7	17563848	17567349	-	3	circRNA	ENSBTAT00000075720	ENSBTAG00000007901	mRNA	17,16,15	adhesion G protein-coupled receptor E1 [Source:NCBI gene;Acc:508459]	GO:0004888(transmembrane signaling receptor activity);GO:0004930(G protein-coupled receptor activity);GO:0005509(calcium ion binding);GO:0005887(integral component of plasma membrane);GO:0007166(cell surface receptor signaling pathway);GO:0007186(G protein-coupled receptor signaling pathway);GO:0007189(adenylate cyclase-activating G protein-coupled receptor signaling pathway);GO:0016020(membrane)…	NA	NA	bta-miR-193a-3p	m8	-0.149	75	159	-23.98
circRNA27051	chr7	17563848	17567349	-	3	circRNA	ENSBTAT00000075720	ENSBTAG00000007901	mRNA	17,16,15	adhesion G protein-coupled receptor E1 [Source:NCBI gene;Acc:508459]	GO:0004888(transmembrane signaling receptor activity);GO:0004930(G protein-coupled receptor activity);GO:0005509(calcium ion binding);GO:0005887(integral component of plasma membrane);GO:0007166(cell surface receptor signaling pathway);GO:0007186(G protein-coupled receptor signaling pathway);GO:0007189(adenylate cyclase-activating G protein-coupled receptor signaling pathway);GO:0016020(membrane)…	NA	NA	bta-miR-193b	m8	-0.149	75	160	-23.29
circRNA27051	chr7	17563848	17567349	-	3	circRNA	ENSBTAT00000075720	ENSBTAG00000007901	mRNA	17,16,15	adhesion G protein-coupled receptor E1 [Source:NCBI gene;Acc:508459]	GO:0004888(transmembrane signaling receptor activity);GO:0004930(G protein-coupled receptor activity);GO:0005509(calcium ion binding);GO:0005887(integral component of plasma membrane);GO:0007166(cell surface receptor signaling pathway);GO:0007186(G protein-coupled receptor signaling pathway);GO:0007189(adenylate cyclase-activating G protein-coupled receptor signaling pathway);GO:0016020(membrane)…	NA	NA	bta-miR-23b-5p	m8	-0.197	88	161	-22.44
circRNA27078	chr6	36057146	36057651	-	2	circRNA	ENSBTAT00000013357	HERC3	mRNA	25,24	HECT and RLD domain containing E3 ubiquitin protein ligase 3 [Source:VGNC Symbol;Acc:VGNC:50190]	GO:0004842(ubiquitin-protein transferase activity);GO:0016567(protein ubiquitination);GO:0016740(transferase activity)	04120(Ubiquitin mediated proteolysis)	EC:2.3.2.26	bta-miR-145	1a	-0.1322	70	146	-23.88
circRNA27155	chr4	114704708	114750061	-	6	circRNA	ENSBTAT00000028347	KMT2C	mRNA	9,8,7,6,5,4	lysine methyltransferase 2C [Source:VGNC Symbol;Acc:VGNC:30692]	GO:0003713(transcription coactivator activity);GO:0005515(protein binding);GO:0005634(nucleus);GO:0006355(regulation of transcription, DNA-templated);GO:0008168(methyltransferase activity);GO:0016740(transferase activity);GO:0018024(histone-lysine N-methyltransferase activity);GO:0032259(methylation);GO:0034968(histone lysine methylation);GO:0035097(histone methyltransferase complex);GO:0042393(h…	00310(Lysine degradation)	EC:2.1.1.43	bta-miR-125a	8mer	-0.3112	97	150	-24.4
circRNA27155	chr4	114704708	114750061	-	6	circRNA	ENSBTAT00000028347	KMT2C	mRNA	9,8,7,6,5,4	lysine methyltransferase 2C [Source:VGNC Symbol;Acc:VGNC:30692]	GO:0003713(transcription coactivator activity);GO:0005515(protein binding);GO:0005634(nucleus);GO:0006355(regulation of transcription, DNA-templated);GO:0008168(methyltransferase activity);GO:0016740(transferase activity);GO:0018024(histone-lysine N-methyltransferase activity);GO:0032259(methylation);GO:0034968(histone lysine methylation);GO:0035097(histone methyltransferase complex);GO:0042393(h…	00310(Lysine degradation)	EC:2.1.1.43	bta-miR-125b	8mer	-0.31325	97	163	-24.65
circRNA27155	chr4	114704708	114750061	-	6	circRNA	ENSBTAT00000028347	KMT2C	mRNA	9,8,7,6,5,4	lysine methyltransferase 2C [Source:VGNC Symbol;Acc:VGNC:30692]	GO:0003713(transcription coactivator activity);GO:0005515(protein binding);GO:0005634(nucleus);GO:0006355(regulation of transcription, DNA-templated);GO:0008168(methyltransferase activity);GO:0016740(transferase activity);GO:0018024(histone-lysine N-methyltransferase activity);GO:0032259(methylation);GO:0034968(histone lysine methylation);GO:0035097(histone methyltransferase complex);GO:0042393(h…	00310(Lysine degradation)	EC:2.1.1.43	bta-miR-15a	m8	-0.174	85	164	-23.95
circRNA27155	chr4	114704708	114750061	-	6	circRNA	ENSBTAT00000028347	KMT2C	mRNA	9,8,7,6,5,4	lysine methyltransferase 2C [Source:VGNC Symbol;Acc:VGNC:30692]	GO:0003713(transcription coactivator activity);GO:0005515(protein binding);GO:0005634(nucleus);GO:0006355(regulation of transcription, DNA-templated);GO:0008168(methyltransferase activity);GO:0016740(transferase activity);GO:0018024(histone-lysine N-methyltransferase activity);GO:0032259(methylation);GO:0034968(histone lysine methylation);GO:0035097(histone methyltransferase complex);GO:0042393(h…	00310(Lysine degradation)	EC:2.1.1.43	bta-miR-15b	m8	-0.1275	74	159	-22.32
circRNA27155	chr4	114704708	114750061	-	6	circRNA	ENSBTAT00000028347	KMT2C	mRNA	9,8,7,6,5,4	lysine methyltransferase 2C [Source:VGNC Symbol;Acc:VGNC:30692]	GO:0003713(transcription coactivator activity);GO:0005515(protein binding);GO:0005634(nucleus);GO:0006355(regulation of transcription, DNA-templated);GO:0008168(methyltransferase activity);GO:0016740(transferase activity);GO:0018024(histone-lysine N-methyltransferase activity);GO:0032259(methylation);GO:0034968(histone lysine methylation);GO:0035097(histone methyltransferase complex);GO:0042393(h…	00310(Lysine degradation)	EC:2.1.1.43	bta-miR-16a	m8	-0.112	70	164	-24.32
circRNA27155	chr4	114704708	114750061	-	6	circRNA	ENSBTAT00000028347	KMT2C	mRNA	9,8,7,6,5,4	lysine methyltransferase 2C [Source:VGNC Symbol;Acc:VGNC:30692]	GO:0003713(transcription coactivator activity);GO:0005515(protein binding);GO:0005634(nucleus);GO:0006355(regulation of transcription, DNA-templated);GO:0008168(methyltransferase activity);GO:0016740(transferase activity);GO:0018024(histone-lysine N-methyltransferase activity);GO:0032259(methylation);GO:0034968(histone lysine methylation);GO:0035097(histone methyltransferase complex);GO:0042393(h…	00310(Lysine degradation)	EC:2.1.1.43	bta-miR-16b	m8	-0.112	70	159	-23.11
circRNA27155	chr4	114704708	114750061	-	6	circRNA	ENSBTAT00000028347	KMT2C	mRNA	9,8,7,6,5,4	lysine methyltransferase 2C [Source:VGNC Symbol;Acc:VGNC:30692]	GO:0003713(transcription coactivator activity);GO:0005515(protein binding);GO:0005634(nucleus);GO:0006355(regulation of transcription, DNA-templated);GO:0008168(methyltransferase activity);GO:0016740(transferase activity);GO:0018024(histone-lysine N-methyltransferase activity);GO:0032259(methylation);GO:0034968(histone lysine methylation);GO:0035097(histone methyltransferase complex);GO:0042393(h…	00310(Lysine degradation)	EC:2.1.1.43	bta-miR-18a	m8	-0.213	89	155	-20.32
circRNA27155	chr4	114704708	114750061	-	6	circRNA	ENSBTAT00000028347	KMT2C	mRNA	9,8,7,6,5,4	lysine methyltransferase 2C [Source:VGNC Symbol;Acc:VGNC:30692]	GO:0003713(transcription coactivator activity);GO:0005515(protein binding);GO:0005634(nucleus);GO:0006355(regulation of transcription, DNA-templated);GO:0008168(methyltransferase activity);GO:0016740(transferase activity);GO:0018024(histone-lysine N-methyltransferase activity);GO:0032259(methylation);GO:0034968(histone lysine methylation);GO:0035097(histone methyltransferase complex);GO:0042393(h…	00310(Lysine degradation)	EC:2.1.1.43	bta-miR-195	m8	-0.112	69	172	-24.85
circRNA27155	chr4	114704708	114750061	-	6	circRNA	ENSBTAT00000028347	KMT2C	mRNA	9,8,7,6,5,4	lysine methyltransferase 2C [Source:VGNC Symbol;Acc:VGNC:30692]	GO:0003713(transcription coactivator activity);GO:0005515(protein binding);GO:0005634(nucleus);GO:0006355(regulation of transcription, DNA-templated);GO:0008168(methyltransferase activity);GO:0016740(transferase activity);GO:0018024(histone-lysine N-methyltransferase activity);GO:0032259(methylation);GO:0034968(histone lysine methylation);GO:0035097(histone methyltransferase complex);GO:0042393(h…	00310(Lysine degradation)	EC:2.1.1.43	bta-miR-497	m8	-0.0965	67	152	-23.21
circRNA27183	chr3	82964293	82984428	+	10	circRNA	ENSBTAT00000026487	DOCK7	mRNA	5,6,7,8,9,10,11,12,13,14	dedicator of cytokinesis 7 [Source:VGNC Symbol;Acc:VGNC:28161]	GO:0000226(microtubule cytoskeleton organization);GO:0005085(guanyl-nucleotide exchange factor activity);GO:0007264(small GTPase mediated signal transduction);GO:0007409(axonogenesis);GO:0008180(COP9 signalosome);GO:0031175(neuron projection development);GO:0033138(positive regulation of peptidyl-serine phosphorylation);GO:0045200(establishment of neuroblast polarity);GO:0048365(Rac GTPase bindin…	NA	NA	bta-miR-188	m8	-0.159	79	158	-25.12
circRNA27183	chr3	82964293	82984428	+	10	circRNA	ENSBTAT00000026487	DOCK7	mRNA	5,6,7,8,9,10,11,12,13,14	dedicator of cytokinesis 7 [Source:VGNC Symbol;Acc:VGNC:28161]	GO:0000226(microtubule cytoskeleton organization);GO:0005085(guanyl-nucleotide exchange factor activity);GO:0007264(small GTPase mediated signal transduction);GO:0007409(axonogenesis);GO:0008180(COP9 signalosome);GO:0031175(neuron projection development);GO:0033138(positive regulation of peptidyl-serine phosphorylation);GO:0045200(establishment of neuroblast polarity);GO:0048365(Rac GTPase bindin…	NA	NA	bta-miR-199a-5p	1a	-0.17195	87	146	-20.95
circRNA27183	chr3	82964293	82984428	+	10	circRNA	ENSBTAT00000026487	DOCK7	mRNA	5,6,7,8,9,10,11,12,13,14	dedicator of cytokinesis 7 [Source:VGNC Symbol;Acc:VGNC:28161]	GO:0000226(microtubule cytoskeleton organization);GO:0005085(guanyl-nucleotide exchange factor activity);GO:0007264(small GTPase mediated signal transduction);GO:0007409(axonogenesis);GO:0008180(COP9 signalosome);GO:0031175(neuron projection development);GO:0033138(positive regulation of peptidyl-serine phosphorylation);GO:0045200(establishment of neuroblast polarity);GO:0048365(Rac GTPase bindin…	NA	NA	bta-miR-199b	1a	-0.1403	80	152	-22.57
circRNA27183	chr3	82964293	82984428	+	10	circRNA	ENSBTAT00000026487	DOCK7	mRNA	5,6,7,8,9,10,11,12,13,14	dedicator of cytokinesis 7 [Source:VGNC Symbol;Acc:VGNC:28161]	GO:0000226(microtubule cytoskeleton organization);GO:0005085(guanyl-nucleotide exchange factor activity);GO:0007264(small GTPase mediated signal transduction);GO:0007409(axonogenesis);GO:0008180(COP9 signalosome);GO:0031175(neuron projection development);GO:0033138(positive regulation of peptidyl-serine phosphorylation);GO:0045200(establishment of neuroblast polarity);GO:0048365(Rac GTPase bindin…	NA	NA	bta-miR-455-3p	m8	-0.2115	96	145	-23.62
circRNA27245	chr1	21238439	21278155	-	6	circRNA	ENSBTAT00000025716	USP25	mRNA	10,9,8,7,6,5	ubiquitin specific peptidase 25 [Source:VGNC Symbol;Acc:VGNC:36718]	GO:0004197(cysteine-type endopeptidase activity);GO:0004843(thiol-dependent ubiquitin-specific protease activity);GO:0005515(protein binding);GO:0005783(endoplasmic reticulum);GO:0005829(cytosol);GO:0006511(ubiquitin-dependent protein catabolic process);GO:0016579(protein deubiquitination);GO:0031625(ubiquitin protein ligase binding);GO:0031647(regulation of protein stability);GO:0036459(thiol-de…	04657(IL-17 signaling pathway)	EC:3.4.19.12	bta-miR-145	1a	-0.13675	72	147	-28.27
circRNA2732	chr5	17958186	17963618	+	2	circRNA	ENSBTAT00000011881	TMTC3	mRNA	6,7	transmembrane and tetratricopeptide repeat containing 3 [Source:VGNC Symbol;Acc:VGNC:36147]	GO:0000030(mannosyltransferase activity);GO:0005515(protein binding);GO:0005783(endoplasmic reticulum);GO:0016020(membrane);GO:0016021(integral component of membrane);GO:0034976(response to endoplasmic reticulum stress);GO:0035269(protein O-linked mannosylation);GO:1901800(positive regulation of proteasomal protein catabolic process)	NA	NA	bta-miR-21-3p	8mer	-0.39435	99	152	-20.77
circRNA27340	chr10	59802442	59825831	-	12	circRNA	ENSBTAT00000033814	ENSBTAG00000011916	mRNA	chr10:59801250-59802441|chr10:59825831-59831736	ubiquitin specific peptidase 8 [Source:VGNC Symbol;Acc:VGNC:36739]	GO:0000281(mitotic cytokinesis);GO:0004843(thiol-dependent ubiquitin-specific protease activity);GO:0005737(cytoplasm);GO:0005769(early endosome);GO:0005829(cytosol);GO:0006511(ubiquitin-dependent protein catabolic process);GO:0007032(endosome organization);GO:0007265(Ras protein signal transduction);GO:0014069(postsynaptic density);GO:0016579(protein deubiquitination);GO:0019897(extrinsic compon…	04137(Mitophagy - animal);04144(Endocytosis);04934(Cushing syndrome)	EC:3.4.19.12	bta-miR-30b-3p	m8	-0.221	94	150	-23.25
circRNA27340	chr10	59802442	59825831	-	12	circRNA	ENSBTAT00000033814	ENSBTAG00000011916	mRNA	chr10:59801250-59802441|chr10:59825831-59831736	ubiquitin specific peptidase 8 [Source:VGNC Symbol;Acc:VGNC:36739]	GO:0000281(mitotic cytokinesis);GO:0004843(thiol-dependent ubiquitin-specific protease activity);GO:0005737(cytoplasm);GO:0005769(early endosome);GO:0005829(cytosol);GO:0006511(ubiquitin-dependent protein catabolic process);GO:0007032(endosome organization);GO:0007265(Ras protein signal transduction);GO:0014069(postsynaptic density);GO:0016579(protein deubiquitination);GO:0019897(extrinsic compon…	04137(Mitophagy - animal);04144(Endocytosis);04934(Cushing syndrome)	EC:3.4.19.12	bta-miR-345-3p	m8	-0.138	76	150	-21
circRNA27340	chr10	59802442	59825831	-	12	circRNA	ENSBTAT00000033814	ENSBTAG00000011916	mRNA	chr10:59801250-59802441|chr10:59825831-59831736	ubiquitin specific peptidase 8 [Source:VGNC Symbol;Acc:VGNC:36739]	GO:0000281(mitotic cytokinesis);GO:0004843(thiol-dependent ubiquitin-specific protease activity);GO:0005737(cytoplasm);GO:0005769(early endosome);GO:0005829(cytosol);GO:0006511(ubiquitin-dependent protein catabolic process);GO:0007032(endosome organization);GO:0007265(Ras protein signal transduction);GO:0014069(postsynaptic density);GO:0016579(protein deubiquitination);GO:0019897(extrinsic compon…	04137(Mitophagy - animal);04144(Endocytosis);04934(Cushing syndrome)	EC:3.4.19.12	bta-miR-497	m8	-0.2545	95	150	-27.28
circRNA27388	chr12	71574121	71575179	+	1	intergenic	intergenic_circRNA	intergenic_circRNA	mRNA	chr12:71574120-71575179	NA	NA	NA	NA	bta-miR-361	8mer	-0.4065	98	168	-23.77
circRNA27437	chr5	38253642	38271327	-	3	circRNA	ENSBTAT00000073746	ENSBTAG00000008595	mRNA	chr5:38239773-38253641|chr5:38271327-38279201	periphilin 1 [Source:VGNC Symbol;Acc:VGNC:33194]	GO:0005654(nucleoplasm);GO:0005794(Golgi apparatus);GO:0005829(cytosol);GO:0045814(negative regulation of gene expression, epigenetic);GO:0045892(negative regulation of transcription, DNA-templated);GO:0090309(positive regulation of methylation-dependent chromatin silencing);GO:0097355(protein localization to heterochromatin)	NA	NA	bta-miR-205	8mer	-0.3583	96	159	-22.47
circRNA27457	chr2	130734905	130740242	-	3	circRNA	ENSBTAT00000069072	ENSBTAG00000001700	mRNA	chr2:130740242-130751902	cell division cycle 42 [Source:NCBI gene;Acc:532712]	GO:0000166(nucleotide binding);GO:0000322(storage vacuole);GO:0003161(cardiac conduction system development);GO:0003924(GTPase activity);GO:0005525(GTP binding);GO:0005622(intracellular);GO:0005737(cytoplasm);GO:0005815(microtubule organizing center);GO:0005819(spindle);GO:0005829(cytosol);GO:0005856(cytoskeleton);GO:0005886(plasma membrane);GO:0005911(cell-cell junction);GO:0005938(cell cortex);…	04010(MAPK signaling pathway);04014(Ras signaling pathway);04015(Rap1 signaling pathway);04062(Chemokine signaling pathway);04144(Endocytosis);04360(Axon guidance);04370(VEGF signaling pathway);04510(Focal adhesion);04520(Adherens junction);04530(Tight junction);04660(T cell receptor signaling pathway);04666(Fc gamma R-mediated phagocytosis);04670(Leukocyte transendothelial migration);04722(Neuro…	NA	bta-miR-15a	m8	-0.1535	81	157	-24.73
circRNA27457	chr2	130734905	130740242	-	3	circRNA	ENSBTAT00000069072	ENSBTAG00000001700	mRNA	chr2:130740242-130751902	cell division cycle 42 [Source:NCBI gene;Acc:532712]	GO:0000166(nucleotide binding);GO:0000322(storage vacuole);GO:0003161(cardiac conduction system development);GO:0003924(GTPase activity);GO:0005525(GTP binding);GO:0005622(intracellular);GO:0005737(cytoplasm);GO:0005815(microtubule organizing center);GO:0005819(spindle);GO:0005829(cytosol);GO:0005856(cytoskeleton);GO:0005886(plasma membrane);GO:0005911(cell-cell junction);GO:0005938(cell cortex);…	04010(MAPK signaling pathway);04014(Ras signaling pathway);04015(Rap1 signaling pathway);04062(Chemokine signaling pathway);04144(Endocytosis);04360(Axon guidance);04370(VEGF signaling pathway);04510(Focal adhesion);04520(Adherens junction);04530(Tight junction);04660(T cell receptor signaling pathway);04666(Fc gamma R-mediated phagocytosis);04670(Leukocyte transendothelial migration);04722(Neuro…	NA	bta-miR-15b	m8	-0.1535	81	154	-24.77
circRNA27457	chr2	130734905	130740242	-	3	circRNA	ENSBTAT00000069072	ENSBTAG00000001700	mRNA	chr2:130740242-130751902	cell division cycle 42 [Source:NCBI gene;Acc:532712]	GO:0000166(nucleotide binding);GO:0000322(storage vacuole);GO:0003161(cardiac conduction system development);GO:0003924(GTPase activity);GO:0005525(GTP binding);GO:0005622(intracellular);GO:0005737(cytoplasm);GO:0005815(microtubule organizing center);GO:0005819(spindle);GO:0005829(cytosol);GO:0005856(cytoskeleton);GO:0005886(plasma membrane);GO:0005911(cell-cell junction);GO:0005938(cell cortex);…	04010(MAPK signaling pathway);04014(Ras signaling pathway);04015(Rap1 signaling pathway);04062(Chemokine signaling pathway);04144(Endocytosis);04360(Axon guidance);04370(VEGF signaling pathway);04510(Focal adhesion);04520(Adherens junction);04530(Tight junction);04660(T cell receptor signaling pathway);04666(Fc gamma R-mediated phagocytosis);04670(Leukocyte transendothelial migration);04722(Neuro…	NA	bta-miR-16a	m8	-0.1845	86	152	-23.46
circRNA27457	chr2	130734905	130740242	-	3	circRNA	ENSBTAT00000069072	ENSBTAG00000001700	mRNA	chr2:130740242-130751902	cell division cycle 42 [Source:NCBI gene;Acc:532712]	GO:0000166(nucleotide binding);GO:0000322(storage vacuole);GO:0003161(cardiac conduction system development);GO:0003924(GTPase activity);GO:0005525(GTP binding);GO:0005622(intracellular);GO:0005737(cytoplasm);GO:0005815(microtubule organizing center);GO:0005819(spindle);GO:0005829(cytosol);GO:0005856(cytoskeleton);GO:0005886(plasma membrane);GO:0005911(cell-cell junction);GO:0005938(cell cortex);…	04010(MAPK signaling pathway);04014(Ras signaling pathway);04015(Rap1 signaling pathway);04062(Chemokine signaling pathway);04144(Endocytosis);04360(Axon guidance);04370(VEGF signaling pathway);04510(Focal adhesion);04520(Adherens junction);04530(Tight junction);04660(T cell receptor signaling pathway);04666(Fc gamma R-mediated phagocytosis);04670(Leukocyte transendothelial migration);04722(Neuro…	NA	bta-miR-16b	m8	-0.1845	86	152	-25.21
circRNA27457	chr2	130734905	130740242	-	3	circRNA	ENSBTAT00000069072	ENSBTAG00000001700	mRNA	chr2:130740242-130751902	cell division cycle 42 [Source:NCBI gene;Acc:532712]	GO:0000166(nucleotide binding);GO:0000322(storage vacuole);GO:0003161(cardiac conduction system development);GO:0003924(GTPase activity);GO:0005525(GTP binding);GO:0005622(intracellular);GO:0005737(cytoplasm);GO:0005815(microtubule organizing center);GO:0005819(spindle);GO:0005829(cytosol);GO:0005856(cytoskeleton);GO:0005886(plasma membrane);GO:0005911(cell-cell junction);GO:0005938(cell cortex);…	04010(MAPK signaling pathway);04014(Ras signaling pathway);04015(Rap1 signaling pathway);04062(Chemokine signaling pathway);04144(Endocytosis);04360(Axon guidance);04370(VEGF signaling pathway);04510(Focal adhesion);04520(Adherens junction);04530(Tight junction);04660(T cell receptor signaling pathway);04666(Fc gamma R-mediated phagocytosis);04670(Leukocyte transendothelial migration);04722(Neuro…	NA	bta-miR-181a	1a	-0.14765	72	160	-21.89
circRNA27457	chr2	130734905	130740242	-	3	circRNA	ENSBTAT00000069072	ENSBTAG00000001700	mRNA	chr2:130740242-130751902	cell division cycle 42 [Source:NCBI gene;Acc:532712]	GO:0000166(nucleotide binding);GO:0000322(storage vacuole);GO:0003161(cardiac conduction system development);GO:0003924(GTPase activity);GO:0005525(GTP binding);GO:0005622(intracellular);GO:0005737(cytoplasm);GO:0005815(microtubule organizing center);GO:0005819(spindle);GO:0005829(cytosol);GO:0005856(cytoskeleton);GO:0005886(plasma membrane);GO:0005911(cell-cell junction);GO:0005938(cell cortex);…	04010(MAPK signaling pathway);04014(Ras signaling pathway);04015(Rap1 signaling pathway);04062(Chemokine signaling pathway);04144(Endocytosis);04360(Axon guidance);04370(VEGF signaling pathway);04510(Focal adhesion);04520(Adherens junction);04530(Tight junction);04660(T cell receptor signaling pathway);04666(Fc gamma R-mediated phagocytosis);04670(Leukocyte transendothelial migration);04722(Neuro…	NA	bta-miR-181b	1a	-0.14765	72	149	-21.36
circRNA27457	chr2	130734905	130740242	-	3	circRNA	ENSBTAT00000069072	ENSBTAG00000001700	mRNA	chr2:130740242-130751902	cell division cycle 42 [Source:NCBI gene;Acc:532712]	GO:0000166(nucleotide binding);GO:0000322(storage vacuole);GO:0003161(cardiac conduction system development);GO:0003924(GTPase activity);GO:0005525(GTP binding);GO:0005622(intracellular);GO:0005737(cytoplasm);GO:0005815(microtubule organizing center);GO:0005819(spindle);GO:0005829(cytosol);GO:0005856(cytoskeleton);GO:0005886(plasma membrane);GO:0005911(cell-cell junction);GO:0005938(cell cortex);…	04010(MAPK signaling pathway);04014(Ras signaling pathway);04015(Rap1 signaling pathway);04062(Chemokine signaling pathway);04144(Endocytosis);04360(Axon guidance);04370(VEGF signaling pathway);04510(Focal adhesion);04520(Adherens junction);04530(Tight junction);04660(T cell receptor signaling pathway);04666(Fc gamma R-mediated phagocytosis);04670(Leukocyte transendothelial migration);04722(Neuro…	NA	bta-miR-181c	1a	-0.14765	73	158	-20.43
circRNA27457	chr2	130734905	130740242	-	3	circRNA	ENSBTAT00000069072	ENSBTAG00000001700	mRNA	chr2:130740242-130751902	cell division cycle 42 [Source:NCBI gene;Acc:532712]	GO:0000166(nucleotide binding);GO:0000322(storage vacuole);GO:0003161(cardiac conduction system development);GO:0003924(GTPase activity);GO:0005525(GTP binding);GO:0005622(intracellular);GO:0005737(cytoplasm);GO:0005815(microtubule organizing center);GO:0005819(spindle);GO:0005829(cytosol);GO:0005856(cytoskeleton);GO:0005886(plasma membrane);GO:0005911(cell-cell junction);GO:0005938(cell cortex);…	04010(MAPK signaling pathway);04014(Ras signaling pathway);04015(Rap1 signaling pathway);04062(Chemokine signaling pathway);04144(Endocytosis);04360(Axon guidance);04370(VEGF signaling pathway);04510(Focal adhesion);04520(Adherens junction);04530(Tight junction);04660(T cell receptor signaling pathway);04666(Fc gamma R-mediated phagocytosis);04670(Leukocyte transendothelial migration);04722(Neuro…	NA	bta-miR-185	8mer	-0.2472	94	147	-24.45
circRNA27457	chr2	130734905	130740242	-	3	circRNA	ENSBTAT00000069072	ENSBTAG00000001700	mRNA	chr2:130740242-130751902	cell division cycle 42 [Source:NCBI gene;Acc:532712]	GO:0000166(nucleotide binding);GO:0000322(storage vacuole);GO:0003161(cardiac conduction system development);GO:0003924(GTPase activity);GO:0005525(GTP binding);GO:0005622(intracellular);GO:0005737(cytoplasm);GO:0005815(microtubule organizing center);GO:0005819(spindle);GO:0005829(cytosol);GO:0005856(cytoskeleton);GO:0005886(plasma membrane);GO:0005911(cell-cell junction);GO:0005938(cell cortex);…	04010(MAPK signaling pathway);04014(Ras signaling pathway);04015(Rap1 signaling pathway);04062(Chemokine signaling pathway);04144(Endocytosis);04360(Axon guidance);04370(VEGF signaling pathway);04510(Focal adhesion);04520(Adherens junction);04530(Tight junction);04660(T cell receptor signaling pathway);04666(Fc gamma R-mediated phagocytosis);04670(Leukocyte transendothelial migration);04722(Neuro…	NA	bta-miR-195	m8	-0.2	89	152	-24.34
circRNA27457	chr2	130734905	130740242	-	3	circRNA	ENSBTAT00000069072	ENSBTAG00000001700	mRNA	chr2:130740242-130751902	cell division cycle 42 [Source:NCBI gene;Acc:532712]	GO:0000166(nucleotide binding);GO:0000322(storage vacuole);GO:0003161(cardiac conduction system development);GO:0003924(GTPase activity);GO:0005525(GTP binding);GO:0005622(intracellular);GO:0005737(cytoplasm);GO:0005815(microtubule organizing center);GO:0005819(spindle);GO:0005829(cytosol);GO:0005856(cytoskeleton);GO:0005886(plasma membrane);GO:0005911(cell-cell junction);GO:0005938(cell cortex);…	04010(MAPK signaling pathway);04014(Ras signaling pathway);04015(Rap1 signaling pathway);04062(Chemokine signaling pathway);04144(Endocytosis);04360(Axon guidance);04370(VEGF signaling pathway);04510(Focal adhesion);04520(Adherens junction);04530(Tight junction);04660(T cell receptor signaling pathway);04666(Fc gamma R-mediated phagocytosis);04670(Leukocyte transendothelial migration);04722(Neuro…	NA	bta-miR-497	m8	-0.169	85	166	-27.18
circRNA27458	chr10	101640028	101691018	+	13	circRNA	ENSBTAT00000017463	ENSBTAG00000013138	mRNA	chr10:101691018-101702825	tyrosyl-DNA phosphodiesterase 1 [Source:VGNC Symbol;Acc:VGNC:35713]	GO:0000012(single strand break repair);GO:0003690(double-stranded DNA binding);GO:0003697(single-stranded DNA binding);GO:0005634(nucleus);GO:0005737(cytoplasm);GO:0005886(plasma membrane);GO:0006281(DNA repair);GO:0006302(double-strand break repair);GO:0008081(phosphoric diester hydrolase activity);GO:0017005(3'-tyrosyl-DNA phosphodiesterase activity);GO:0043231(intracellular membrane-bounded or…	NA	NA	bta-let-7b	8mer	-0.3002	95	147	-25.35
circRNA27458	chr10	101640028	101691018	+	13	circRNA	ENSBTAT00000017463	ENSBTAG00000013138	mRNA	chr10:101691018-101702825	tyrosyl-DNA phosphodiesterase 1 [Source:VGNC Symbol;Acc:VGNC:35713]	GO:0000012(single strand break repair);GO:0003690(double-stranded DNA binding);GO:0003697(single-stranded DNA binding);GO:0005634(nucleus);GO:0005737(cytoplasm);GO:0005886(plasma membrane);GO:0006281(DNA repair);GO:0006302(double-strand break repair);GO:0008081(phosphoric diester hydrolase activity);GO:0017005(3'-tyrosyl-DNA phosphodiesterase activity);GO:0043231(intracellular membrane-bounded or…	NA	NA	bta-let-7c	8mer	-0.3002	95	150	-23.3
circRNA27458	chr10	101640028	101691018	+	13	circRNA	ENSBTAT00000017463	ENSBTAG00000013138	mRNA	chr10:101691018-101702825	tyrosyl-DNA phosphodiesterase 1 [Source:VGNC Symbol;Acc:VGNC:35713]	GO:0000012(single strand break repair);GO:0003690(double-stranded DNA binding);GO:0003697(single-stranded DNA binding);GO:0005634(nucleus);GO:0005737(cytoplasm);GO:0005886(plasma membrane);GO:0006281(DNA repair);GO:0006302(double-strand break repair);GO:0008081(phosphoric diester hydrolase activity);GO:0017005(3'-tyrosyl-DNA phosphodiesterase activity);GO:0043231(intracellular membrane-bounded or…	NA	NA	bta-let-7e	8mer	-0.3002	95	146	-21.22
circRNA27458	chr10	101640028	101691018	+	13	circRNA	ENSBTAT00000017463	ENSBTAG00000013138	mRNA	chr10:101691018-101702825	tyrosyl-DNA phosphodiesterase 1 [Source:VGNC Symbol;Acc:VGNC:35713]	GO:0000012(single strand break repair);GO:0003690(double-stranded DNA binding);GO:0003697(single-stranded DNA binding);GO:0005634(nucleus);GO:0005737(cytoplasm);GO:0005886(plasma membrane);GO:0006281(DNA repair);GO:0006302(double-strand break repair);GO:0008081(phosphoric diester hydrolase activity);GO:0017005(3'-tyrosyl-DNA phosphodiesterase activity);GO:0043231(intracellular membrane-bounded or…	NA	NA	bta-let-7i	8mer	-0.3002	95	147	-20.82
circRNA27458	chr10	101640028	101691018	+	13	circRNA	ENSBTAT00000017463	ENSBTAG00000013138	mRNA	chr10:101691018-101702825	tyrosyl-DNA phosphodiesterase 1 [Source:VGNC Symbol;Acc:VGNC:35713]	GO:0000012(single strand break repair);GO:0003690(double-stranded DNA binding);GO:0003697(single-stranded DNA binding);GO:0005634(nucleus);GO:0005737(cytoplasm);GO:0005886(plasma membrane);GO:0006281(DNA repair);GO:0006302(double-strand break repair);GO:0008081(phosphoric diester hydrolase activity);GO:0017005(3'-tyrosyl-DNA phosphodiesterase activity);GO:0043231(intracellular membrane-bounded or…	NA	NA	bta-miR-138	m8	-0.152	76	152	-23.84
circRNA27458	chr10	101640028	101691018	+	13	circRNA	ENSBTAT00000017463	ENSBTAG00000013138	mRNA	chr10:101691018-101702825	tyrosyl-DNA phosphodiesterase 1 [Source:VGNC Symbol;Acc:VGNC:35713]	GO:0000012(single strand break repair);GO:0003690(double-stranded DNA binding);GO:0003697(single-stranded DNA binding);GO:0005634(nucleus);GO:0005737(cytoplasm);GO:0005886(plasma membrane);GO:0006281(DNA repair);GO:0006302(double-strand break repair);GO:0008081(phosphoric diester hydrolase activity);GO:0017005(3'-tyrosyl-DNA phosphodiesterase activity);GO:0043231(intracellular membrane-bounded or…	NA	NA	bta-miR-146b	m8	-0.091	53	157	-20.68
circRNA27458	chr10	101640028	101691018	+	13	circRNA	ENSBTAT00000017463	ENSBTAG00000013138	mRNA	chr10:101691018-101702825	tyrosyl-DNA phosphodiesterase 1 [Source:VGNC Symbol;Acc:VGNC:35713]	GO:0000012(single strand break repair);GO:0003690(double-stranded DNA binding);GO:0003697(single-stranded DNA binding);GO:0005634(nucleus);GO:0005737(cytoplasm);GO:0005886(plasma membrane);GO:0006281(DNA repair);GO:0006302(double-strand break repair);GO:0008081(phosphoric diester hydrolase activity);GO:0017005(3'-tyrosyl-DNA phosphodiesterase activity);GO:0043231(intracellular membrane-bounded or…	NA	NA	bta-miR-185	m8	-0.122	70	154	-20.72
circRNA27458	chr10	101640028	101691018	+	13	circRNA	ENSBTAT00000017463	ENSBTAG00000013138	mRNA	chr10:101691018-101702825	tyrosyl-DNA phosphodiesterase 1 [Source:VGNC Symbol;Acc:VGNC:35713]	GO:0000012(single strand break repair);GO:0003690(double-stranded DNA binding);GO:0003697(single-stranded DNA binding);GO:0005634(nucleus);GO:0005737(cytoplasm);GO:0005886(plasma membrane);GO:0006281(DNA repair);GO:0006302(double-strand break repair);GO:0008081(phosphoric diester hydrolase activity);GO:0017005(3'-tyrosyl-DNA phosphodiesterase activity);GO:0043231(intracellular membrane-bounded or…	NA	NA	bta-miR-192	m8	-0.121	68	163	-26.64
circRNA27458	chr10	101640028	101691018	+	13	circRNA	ENSBTAT00000017463	ENSBTAG00000013138	mRNA	chr10:101691018-101702825	tyrosyl-DNA phosphodiesterase 1 [Source:VGNC Symbol;Acc:VGNC:35713]	GO:0000012(single strand break repair);GO:0003690(double-stranded DNA binding);GO:0003697(single-stranded DNA binding);GO:0005634(nucleus);GO:0005737(cytoplasm);GO:0005886(plasma membrane);GO:0006281(DNA repair);GO:0006302(double-strand break repair);GO:0008081(phosphoric diester hydrolase activity);GO:0017005(3'-tyrosyl-DNA phosphodiesterase activity);GO:0043231(intracellular membrane-bounded or…	NA	NA	bta-miR-204	8mer	-0.2813	94	155	-21.37
circRNA27458	chr10	101640028	101691018	+	13	circRNA	ENSBTAT00000017463	ENSBTAG00000013138	mRNA	chr10:101691018-101702825	tyrosyl-DNA phosphodiesterase 1 [Source:VGNC Symbol;Acc:VGNC:35713]	GO:0000012(single strand break repair);GO:0003690(double-stranded DNA binding);GO:0003697(single-stranded DNA binding);GO:0005634(nucleus);GO:0005737(cytoplasm);GO:0005886(plasma membrane);GO:0006281(DNA repair);GO:0006302(double-strand break repair);GO:0008081(phosphoric diester hydrolase activity);GO:0017005(3'-tyrosyl-DNA phosphodiesterase activity);GO:0043231(intracellular membrane-bounded or…	NA	NA	bta-miR-215	m8	-0.121	68	163	-21.16
circRNA27458	chr10	101640028	101691018	+	13	circRNA	ENSBTAT00000017463	ENSBTAG00000013138	mRNA	chr10:101691018-101702825	tyrosyl-DNA phosphodiesterase 1 [Source:VGNC Symbol;Acc:VGNC:35713]	GO:0000012(single strand break repair);GO:0003690(double-stranded DNA binding);GO:0003697(single-stranded DNA binding);GO:0005634(nucleus);GO:0005737(cytoplasm);GO:0005886(plasma membrane);GO:0006281(DNA repair);GO:0006302(double-strand break repair);GO:0008081(phosphoric diester hydrolase activity);GO:0017005(3'-tyrosyl-DNA phosphodiesterase activity);GO:0043231(intracellular membrane-bounded or…	NA	NA	bta-miR-22-3p	m8	-0.163	78	153	-20.14
circRNA27458	chr10	101640028	101691018	+	13	circRNA	ENSBTAT00000017463	ENSBTAG00000013138	mRNA	chr10:101691018-101702825	tyrosyl-DNA phosphodiesterase 1 [Source:VGNC Symbol;Acc:VGNC:35713]	GO:0000012(single strand break repair);GO:0003690(double-stranded DNA binding);GO:0003697(single-stranded DNA binding);GO:0005634(nucleus);GO:0005737(cytoplasm);GO:0005886(plasma membrane);GO:0006281(DNA repair);GO:0006302(double-strand break repair);GO:0008081(phosphoric diester hydrolase activity);GO:0017005(3'-tyrosyl-DNA phosphodiesterase activity);GO:0043231(intracellular membrane-bounded or…	NA	NA	bta-miR-423-5p	m8	-0.071	62	145	-22.04
circRNA27458	chr10	101640028	101691018	+	13	circRNA	ENSBTAT00000017463	ENSBTAG00000013138	mRNA	chr10:101691018-101702825	tyrosyl-DNA phosphodiesterase 1 [Source:VGNC Symbol;Acc:VGNC:35713]	GO:0000012(single strand break repair);GO:0003690(double-stranded DNA binding);GO:0003697(single-stranded DNA binding);GO:0005634(nucleus);GO:0005737(cytoplasm);GO:0005886(plasma membrane);GO:0006281(DNA repair);GO:0006302(double-strand break repair);GO:0008081(phosphoric diester hydrolase activity);GO:0017005(3'-tyrosyl-DNA phosphodiesterase activity);GO:0043231(intracellular membrane-bounded or…	NA	NA	bta-miR-497	1a	-0.1143	72	154	-22.09
circRNA27468	chr5	28499946	28501012	+	3	circRNA	ENSBTAT00000047025	ENSBTAG00000008897	mRNA	chr5:28485647-28499945|chr5:28501012-28503679	bridging integrator 2 [Source:VGNC Symbol;Acc:VGNC:26498]	GO:0001891(phagocytic cup);GO:0002102(podosome);GO:0005515(protein binding);GO:0005543(phospholipid binding);GO:0005737(cytoplasm);GO:0005886(plasma membrane);GO:0006911(phagocytosis, engulfment);GO:0071800(podosome assembly);GO:0097320(plasma membrane tubulation)	NA	NA	bta-miR-188	m8	-0.177	86	159	-28.29
circRNA27490	chr4	9353500	9358738	+	3	circRNA	ENSBTAT00000076837	ENSBTAG00000007442	mRNA	chr4:9351143-9353499|chr4:9358738-9366702	A-kinase anchoring protein 9 [Source:VGNC Symbol;Acc:VGNC:25791]	GO:0003677(DNA binding);GO:0005794(Golgi apparatus);GO:0005795(Golgi stack);GO:0005801(cis-Golgi network);GO:0005813(centrosome);GO:0007020(microtubule nucleation);GO:0007165(signal transduction);GO:0008076(voltage-gated potassium channel complex);GO:0015459(potassium channel regulator activity);GO:0031116(positive regulation of microtubule polymerization);GO:0032947(protein-containing complex sc…	NA	NA	bta-miR-212	m8	-0.302	96	159	-24.4
circRNA27512	chr14	27168843	27171280	-	2	circRNA	ENSBTAT00000085558	ENSBTAG00000026283	mRNA	chr14:27164131-27168842|chr14:27171280-27203135	aspartate beta-hydroxylase [Source:VGNC Symbol;Acc:VGNC:26219]	GO:0004597(peptide-aspartate beta-dioxygenase activity);GO:0005515(protein binding);GO:0005737(cytoplasm);GO:0005783(endoplasmic reticulum);GO:0005789(endoplasmic reticulum membrane);GO:0005886(plasma membrane);GO:0007389(pattern specification process);GO:0008285(negative regulation of cell population proliferation);GO:0016020(membrane);GO:0016021(integral component of membrane);GO:0016491(oxidor…	NA	EC:1.14.11.16	bta-miR-130a	m8	-0.199	84	156	-20.06
circRNA27512	chr14	27168843	27171280	-	2	circRNA	ENSBTAT00000085558	ENSBTAG00000026283	mRNA	chr14:27164131-27168842|chr14:27171280-27203135	aspartate beta-hydroxylase [Source:VGNC Symbol;Acc:VGNC:26219]	GO:0004597(peptide-aspartate beta-dioxygenase activity);GO:0005515(protein binding);GO:0005737(cytoplasm);GO:0005783(endoplasmic reticulum);GO:0005789(endoplasmic reticulum membrane);GO:0005886(plasma membrane);GO:0007389(pattern specification process);GO:0008285(negative regulation of cell population proliferation);GO:0016020(membrane);GO:0016021(integral component of membrane);GO:0016491(oxidor…	NA	EC:1.14.11.16	bta-miR-130b	m8	-0.199	84	164	-24.35
circRNA27512	chr14	27168843	27171280	-	2	circRNA	ENSBTAT00000085558	ENSBTAG00000026283	mRNA	chr14:27164131-27168842|chr14:27171280-27203135	aspartate beta-hydroxylase [Source:VGNC Symbol;Acc:VGNC:26219]	GO:0004597(peptide-aspartate beta-dioxygenase activity);GO:0005515(protein binding);GO:0005737(cytoplasm);GO:0005783(endoplasmic reticulum);GO:0005789(endoplasmic reticulum membrane);GO:0005886(plasma membrane);GO:0007389(pattern specification process);GO:0008285(negative regulation of cell population proliferation);GO:0016020(membrane);GO:0016021(integral component of membrane);GO:0016491(oxidor…	NA	EC:1.14.11.16	bta-miR-152	m8	-0.204	87	156	-20.49
circRNA27512	chr14	27168843	27171280	-	2	circRNA	ENSBTAT00000085558	ENSBTAG00000026283	mRNA	chr14:27164131-27168842|chr14:27171280-27203135	aspartate beta-hydroxylase [Source:VGNC Symbol;Acc:VGNC:26219]	GO:0004597(peptide-aspartate beta-dioxygenase activity);GO:0005515(protein binding);GO:0005737(cytoplasm);GO:0005783(endoplasmic reticulum);GO:0005789(endoplasmic reticulum membrane);GO:0005886(plasma membrane);GO:0007389(pattern specification process);GO:0008285(negative regulation of cell population proliferation);GO:0016020(membrane);GO:0016021(integral component of membrane);GO:0016491(oxidor…	NA	EC:1.14.11.16	bta-miR-301b	m8	-0.168	77	161	-21.9
circRNA27760	chr15	21860930	21861227	+	1	circRNA	ENSBTAT00000023791	LAYN	mRNA	2	layilin [Source:VGNC Symbol;Acc:VGNC:30803]	GO:0005540(hyaluronic acid binding);GO:0016020(membrane);GO:0016021(integral component of membrane)	NA	NA	bta-miR-23b-5p	m8	-0.188	87	159	-27.82
circRNA27814	chr19	5147380	5166635	+	3	circRNA	ENSBTAT00000021395	STXBP4	mRNA	7,8,9	syntaxin binding protein 4 [Source:NCBI gene;Acc:537963]	GO:0005515(protein binding);GO:0006605(protein targeting);GO:0006974(cellular response to DNA damage stimulus);GO:0008286(insulin receptor signaling pathway);GO:0010827(regulation of glucose transmembrane transport);GO:0010838(positive regulation of keratinocyte proliferation);GO:0019905(syntaxin binding);GO:0045335(phagocytic vesicle);GO:0050821(protein stabilization);GO:0061178(regulation of in…	NA	NA	bta-miR-455-3p	8mer	-0.40925	99	147	-20.49
circRNA27860	chr18	43119298	43129442	-	9	circRNA	ENSBTAT00000055233	ANKRD27	mRNA	15,14,13,12,11,10,9,8,7	ankyrin repeat domain 27 [Source:VGNC Symbol;Acc:VGNC:25919]	GO:0000149(SNARE binding);GO:0005085(guanyl-nucleotide exchange factor activity);GO:0005515(protein binding);GO:0005764(lysosome);GO:0005769(early endosome);GO:0005770(late endosome);GO:0005829(cytosol);GO:0005886(plasma membrane);GO:0017137(Rab GTPase binding);GO:0030133(transport vesicle);GO:0035544(negative regulation of SNARE complex assembly);GO:0035646(endosome to melanosome transport);GO:0…	NA	NA	bta-miR-21-3p	m8	-0.1805	86	150	-33.37
circRNA28074	chr7	11648080	11648414	-	2	circRNA	ENSBTAT00000022524	IL27RA	mRNA	10,9	interleukin 27 receptor subunit alpha [Source:VGNC Symbol;Acc:VGNC:30151]	GO:0002692(negative regulation of cellular extravasation);GO:0002827(positive regulation of T-helper 1 type immune response);GO:0002829(negative regulation of type 2 immune response);GO:0004896(cytokine receptor activity);GO:0005515(protein binding);GO:0009897(external side of plasma membrane);GO:0019221(cytokine-mediated signaling pathway);GO:0019955(cytokine binding);GO:0032729(positive regulat…	04060(Cytokine-cytokine receptor interaction);04630(Jak-STAT signaling pathway);04659(Th17 cell differentiation)	NA	bta-miR-125b	8mer	-0.17615	87	147	-20.15
circRNA28074	chr7	11648080	11648414	-	2	circRNA	ENSBTAT00000022524	IL27RA	mRNA	10,9	interleukin 27 receptor subunit alpha [Source:VGNC Symbol;Acc:VGNC:30151]	GO:0002692(negative regulation of cellular extravasation);GO:0002827(positive regulation of T-helper 1 type immune response);GO:0002829(negative regulation of type 2 immune response);GO:0004896(cytokine receptor activity);GO:0005515(protein binding);GO:0009897(external side of plasma membrane);GO:0019221(cytokine-mediated signaling pathway);GO:0019955(cytokine binding);GO:0032729(positive regulat…	04060(Cytokine-cytokine receptor interaction);04630(Jak-STAT signaling pathway);04659(Th17 cell differentiation)	NA	bta-miR-185	m8	-0.087	57	146	-20.88
circRNA28140	chr6	59108153	59143827	+	12	circRNA	ENSBTAT00000000200	N4BP2	mRNA	2,3,4,5,6,7,8,9,10,11,12,13	NEDD4 binding protein 2 [Source:VGNC Symbol;Acc:VGNC:53766]	GO:0004519(endonuclease activity);GO:0005515(protein binding);GO:0005524(ATP binding);GO:0005829(cytosol);GO:0016310(phosphorylation);GO:0046404(ATP-dependent polydeoxyribonucleotide 5'-hydroxyl-kinase activity);GO:0090305(nucleic acid phosphodiester bond hydrolysis)	NA	NA	bta-miR-146a	m8	-0.091	53	159	-20.17
circRNA28140	chr6	59108153	59143827	+	12	circRNA	ENSBTAT00000000200	N4BP2	mRNA	2,3,4,5,6,7,8,9,10,11,12,13	NEDD4 binding protein 2 [Source:VGNC Symbol;Acc:VGNC:53766]	GO:0004519(endonuclease activity);GO:0005515(protein binding);GO:0005524(ATP binding);GO:0005829(cytosol);GO:0016310(phosphorylation);GO:0046404(ATP-dependent polydeoxyribonucleotide 5'-hydroxyl-kinase activity);GO:0090305(nucleic acid phosphodiester bond hydrolysis)	NA	NA	bta-miR-146b	m8	-0.091	53	161	-20.17
circRNA28140	chr6	59108153	59143827	+	12	circRNA	ENSBTAT00000000200	N4BP2	mRNA	2,3,4,5,6,7,8,9,10,11,12,13	NEDD4 binding protein 2 [Source:VGNC Symbol;Acc:VGNC:53766]	GO:0004519(endonuclease activity);GO:0005515(protein binding);GO:0005524(ATP binding);GO:0005829(cytosol);GO:0016310(phosphorylation);GO:0046404(ATP-dependent polydeoxyribonucleotide 5'-hydroxyl-kinase activity);GO:0090305(nucleic acid phosphodiester bond hydrolysis)	NA	NA	bta-miR-181b	m8	-0.198	85	154	-20.21
circRNA28140	chr6	59108153	59143827	+	12	circRNA	ENSBTAT00000000200	N4BP2	mRNA	2,3,4,5,6,7,8,9,10,11,12,13	NEDD4 binding protein 2 [Source:VGNC Symbol;Acc:VGNC:53766]	GO:0004519(endonuclease activity);GO:0005515(protein binding);GO:0005524(ATP binding);GO:0005829(cytosol);GO:0016310(phosphorylation);GO:0046404(ATP-dependent polydeoxyribonucleotide 5'-hydroxyl-kinase activity);GO:0090305(nucleic acid phosphodiester bond hydrolysis)	NA	NA	bta-miR-186	1a	-0.1152	64	147	-20.42
circRNA28140	chr6	59108153	59143827	+	12	circRNA	ENSBTAT00000000200	N4BP2	mRNA	2,3,4,5,6,7,8,9,10,11,12,13	NEDD4 binding protein 2 [Source:VGNC Symbol;Acc:VGNC:53766]	GO:0004519(endonuclease activity);GO:0005515(protein binding);GO:0005524(ATP binding);GO:0005829(cytosol);GO:0016310(phosphorylation);GO:0046404(ATP-dependent polydeoxyribonucleotide 5'-hydroxyl-kinase activity);GO:0090305(nucleic acid phosphodiester bond hydrolysis)	NA	NA	bta-miR-193b	m8	-0.105	59	145	-21.31
circRNA28140	chr6	59108153	59143827	+	12	circRNA	ENSBTAT00000000200	N4BP2	mRNA	2,3,4,5,6,7,8,9,10,11,12,13	NEDD4 binding protein 2 [Source:VGNC Symbol;Acc:VGNC:53766]	GO:0004519(endonuclease activity);GO:0005515(protein binding);GO:0005524(ATP binding);GO:0005829(cytosol);GO:0016310(phosphorylation);GO:0046404(ATP-dependent polydeoxyribonucleotide 5'-hydroxyl-kinase activity);GO:0090305(nucleic acid phosphodiester bond hydrolysis)	NA	NA	bta-miR-217	m8	-0.2695	93	165	-28.91
circRNA28140	chr6	59108153	59143827	+	12	circRNA	ENSBTAT00000000200	N4BP2	mRNA	2,3,4,5,6,7,8,9,10,11,12,13	NEDD4 binding protein 2 [Source:VGNC Symbol;Acc:VGNC:53766]	GO:0004519(endonuclease activity);GO:0005515(protein binding);GO:0005524(ATP binding);GO:0005829(cytosol);GO:0016310(phosphorylation);GO:0046404(ATP-dependent polydeoxyribonucleotide 5'-hydroxyl-kinase activity);GO:0090305(nucleic acid phosphodiester bond hydrolysis)	NA	NA	bta-miR-218	1a	-0.11065	60	159	-20.66
circRNA28140	chr6	59108153	59143827	+	12	circRNA	ENSBTAT00000000200	N4BP2	mRNA	2,3,4,5,6,7,8,9,10,11,12,13	NEDD4 binding protein 2 [Source:VGNC Symbol;Acc:VGNC:53766]	GO:0004519(endonuclease activity);GO:0005515(protein binding);GO:0005524(ATP binding);GO:0005829(cytosol);GO:0016310(phosphorylation);GO:0046404(ATP-dependent polydeoxyribonucleotide 5'-hydroxyl-kinase activity);GO:0090305(nucleic acid phosphodiester bond hydrolysis)	NA	NA	bta-miR-219-3p	m8	-0.1095	56	150	-20.27
circRNA28140	chr6	59108153	59143827	+	12	circRNA	ENSBTAT00000000200	N4BP2	mRNA	2,3,4,5,6,7,8,9,10,11,12,13	NEDD4 binding protein 2 [Source:VGNC Symbol;Acc:VGNC:53766]	GO:0004519(endonuclease activity);GO:0005515(protein binding);GO:0005524(ATP binding);GO:0005829(cytosol);GO:0016310(phosphorylation);GO:0046404(ATP-dependent polydeoxyribonucleotide 5'-hydroxyl-kinase activity);GO:0090305(nucleic acid phosphodiester bond hydrolysis)	NA	NA	bta-miR-22-5p	m8	-0.189	82	157	-21.5
circRNA28140	chr6	59108153	59143827	+	12	circRNA	ENSBTAT00000000200	N4BP2	mRNA	2,3,4,5,6,7,8,9,10,11,12,13	NEDD4 binding protein 2 [Source:VGNC Symbol;Acc:VGNC:53766]	GO:0004519(endonuclease activity);GO:0005515(protein binding);GO:0005524(ATP binding);GO:0005829(cytosol);GO:0016310(phosphorylation);GO:0046404(ATP-dependent polydeoxyribonucleotide 5'-hydroxyl-kinase activity);GO:0090305(nucleic acid phosphodiester bond hydrolysis)	NA	NA	bta-miR-455-3p	1a	-0.0922	75	154	-20.21
circRNA28207	chr5	80297839	80300750	-	2	circRNA	ENSBTAT00000014725	FAR2	mRNA	8,7	fatty acyl-CoA reductase 2 [Source:VGNC Symbol;Acc:VGNC:28864]	GO:0005777(peroxisome);GO:0005778(peroxisomal membrane);GO:0005779(integral component of peroxisomal membrane);GO:0006629(lipid metabolic process);GO:0010025(wax biosynthetic process);GO:0016020(membrane);GO:0016021(integral component of membrane);GO:0016491(oxidoreductase activity);GO:0035336(long-chain fatty-acyl-CoA metabolic process);GO:0055114(oxidation-reduction process);GO:0080019(fatty-ac…	04146(Peroxisome)	EC:1.2.1.84	bta-miR-134	m8	-0.162	84	149	-24.4
circRNA28269	chr4	112862538	112863161	+	1	circRNA	ENSBTAT00000019150	GIMAP8	mRNA	4	GTPase, IMAP family member 8 [Source:VGNC Symbol;Acc:VGNC:29357]	GO:0005525(GTP binding)	NA	NA	bta-miR-214	m8	-0.15	81	152	-21.53
circRNA28423	chr1	126274923	126298301	-	6	circRNA	ENSBTAT00000002887	TRPC1	mRNA	9,8,7,6,5,4	transient receptor potential cation channel subfamily C member 1 [Source:VGNC Symbol;Acc:VGNC:36381]	GO:0005216(ion channel activity);GO:0005262(calcium channel activity);GO:0005515(protein binding);GO:0005886(plasma membrane);GO:0006811(ion transport);GO:0016020(membrane);GO:0016021(integral component of membrane);GO:0042438(melanin biosynthetic process);GO:0043235(receptor complex);GO:0051281(positive regulation of release of sequestered calcium ion into cytosol);GO:0051480(regulation of cytos…	04360(Axon guidance);04724(Glutamatergic synapse);04726(Serotonergic synapse);04972(Pancreatic secretion)	NA	bta-miR-193a-3p	m8	-0.3115	97	158	-21.45
circRNA28423	chr1	126274923	126298301	-	6	circRNA	ENSBTAT00000002887	TRPC1	mRNA	9,8,7,6,5,4	transient receptor potential cation channel subfamily C member 1 [Source:VGNC Symbol;Acc:VGNC:36381]	GO:0005216(ion channel activity);GO:0005262(calcium channel activity);GO:0005515(protein binding);GO:0005886(plasma membrane);GO:0006811(ion transport);GO:0016020(membrane);GO:0016021(integral component of membrane);GO:0042438(melanin biosynthetic process);GO:0043235(receptor complex);GO:0051281(positive regulation of release of sequestered calcium ion into cytosol);GO:0051480(regulation of cytos…	04360(Axon guidance);04724(Glutamatergic synapse);04726(Serotonergic synapse);04972(Pancreatic secretion)	NA	bta-miR-199a-5p	m8	-0.1255	77	145	-20.05
circRNA28423	chr1	126274923	126298301	-	6	circRNA	ENSBTAT00000002887	TRPC1	mRNA	9,8,7,6,5,4	transient receptor potential cation channel subfamily C member 1 [Source:VGNC Symbol;Acc:VGNC:36381]	GO:0005216(ion channel activity);GO:0005262(calcium channel activity);GO:0005515(protein binding);GO:0005886(plasma membrane);GO:0006811(ion transport);GO:0016020(membrane);GO:0016021(integral component of membrane);GO:0042438(melanin biosynthetic process);GO:0043235(receptor complex);GO:0051281(positive regulation of release of sequestered calcium ion into cytosol);GO:0051480(regulation of cytos…	04360(Axon guidance);04724(Glutamatergic synapse);04726(Serotonergic synapse);04972(Pancreatic secretion)	NA	bta-miR-205	m8	-0.235	90	164	-29.07
circRNA28637	chr21	34818454	34830968	-	1	intergenic	intergenic_circRNA	intergenic_circRNA	mRNA	chr21:34818453-34830968	NA	NA	NA	NA	bta-let-7a-5p	m8	-0.293	95	168	-21.09
circRNA28637	chr21	34818454	34830968	-	1	intergenic	intergenic_circRNA	intergenic_circRNA	mRNA	chr21:34818453-34830968	NA	NA	NA	NA	bta-let-7b	m8	-0.262	93	164	-23.01
circRNA28637	chr21	34818454	34830968	-	1	intergenic	intergenic_circRNA	intergenic_circRNA	mRNA	chr21:34818453-34830968	NA	NA	NA	NA	bta-let-7c	m8	-0.293	95	168	-22.43
circRNA28637	chr21	34818454	34830968	-	1	intergenic	intergenic_circRNA	intergenic_circRNA	mRNA	chr21:34818453-34830968	NA	NA	NA	NA	bta-let-7e	m8	-0.293	95	168	-23.33
circRNA28637	chr21	34818454	34830968	-	1	intergenic	intergenic_circRNA	intergenic_circRNA	mRNA	chr21:34818453-34830968	NA	NA	NA	NA	bta-let-7f	m8	-0.2775	94	168	-20.19
circRNA28637	chr21	34818454	34830968	-	1	intergenic	intergenic_circRNA	intergenic_circRNA	mRNA	chr21:34818453-34830968	NA	NA	NA	NA	bta-miR-122	1a	-0.14275	90	157	-21.99
circRNA28637	chr21	34818454	34830968	-	1	intergenic	intergenic_circRNA	intergenic_circRNA	mRNA	chr21:34818453-34830968	NA	NA	NA	NA	bta-miR-140	m8	-0.107	57	158	-27.05
circRNA28637	chr21	34818454	34830968	-	1	intergenic	intergenic_circRNA	intergenic_circRNA	mRNA	chr21:34818453-34830968	NA	NA	NA	NA	bta-miR-141	m8	-0.183	83	148	-20.02
circRNA28637	chr21	34818454	34830968	-	1	intergenic	intergenic_circRNA	intergenic_circRNA	mRNA	chr21:34818453-34830968	NA	NA	NA	NA	bta-miR-185	1a	-0.08085	54	155	-20.21
circRNA28637	chr21	34818454	34830968	-	1	intergenic	intergenic_circRNA	intergenic_circRNA	mRNA	chr21:34818453-34830968	NA	NA	NA	NA	bta-miR-193a-5p	m8	-0.106	68	162	-22.21
circRNA28637	chr21	34818454	34830968	-	1	intergenic	intergenic_circRNA	intergenic_circRNA	mRNA	chr21:34818453-34830968	NA	NA	NA	NA	bta-miR-196a	m8	-0.195	85	162	-22.55
circRNA28637	chr21	34818454	34830968	-	1	intergenic	intergenic_circRNA	intergenic_circRNA	mRNA	chr21:34818453-34830968	NA	NA	NA	NA	bta-miR-196b	m8	-0.195	85	154	-24.97
circRNA28637	chr21	34818454	34830968	-	1	intergenic	intergenic_circRNA	intergenic_circRNA	mRNA	chr21:34818453-34830968	NA	NA	NA	NA	bta-miR-197	8mer	-0.2332	92	167	-26.47
circRNA28637	chr21	34818454	34830968	-	1	intergenic	intergenic_circRNA	intergenic_circRNA	mRNA	chr21:34818453-34830968	NA	NA	NA	NA	bta-miR-21-5p	8mer	-0.1312	61	167	-23.54
circRNA28637	chr21	34818454	34830968	-	1	intergenic	intergenic_circRNA	intergenic_circRNA	mRNA	chr21:34818453-34830968	NA	NA	NA	NA	bta-miR-211	1a	-0.08785	52	161	-28.09
circRNA28637	chr21	34818454	34830968	-	1	intergenic	intergenic_circRNA	intergenic_circRNA	mRNA	chr21:34818453-34830968	NA	NA	NA	NA	bta-miR-216b	m8	-0.1385	61	161	-23.5
circRNA28637	chr21	34818454	34830968	-	1	intergenic	intergenic_circRNA	intergenic_circRNA	mRNA	chr21:34818453-34830968	NA	NA	NA	NA	bta-miR-218	m8	-0.172	80	157	-20.18
circRNA28637	chr21	34818454	34830968	-	1	intergenic	intergenic_circRNA	intergenic_circRNA	mRNA	chr21:34818453-34830968	NA	NA	NA	NA	bta-miR-22-3p	m8	-0.123	65	147	-21.28
circRNA28637	chr21	34818454	34830968	-	1	intergenic	intergenic_circRNA	intergenic_circRNA	mRNA	chr21:34818453-34830968	NA	NA	NA	NA	bta-miR-224	m8	-0.1205	64	175	-31.06
circRNA28637	chr21	34818454	34830968	-	1	intergenic	intergenic_circRNA	intergenic_circRNA	mRNA	chr21:34818453-34830968	NA	NA	NA	NA	bta-miR-24-3p	8mer	-0.15115	78	158	-22.49
circRNA28637	chr21	34818454	34830968	-	1	intergenic	intergenic_circRNA	intergenic_circRNA	mRNA	chr21:34818453-34830968	NA	NA	NA	NA	bta-miR-30b-3p	m8	-0.091	68	147	-21.97
circRNA28637	chr21	34818454	34830968	-	1	intergenic	intergenic_circRNA	intergenic_circRNA	mRNA	chr21:34818453-34830968	NA	NA	NA	NA	bta-miR-31	m8	-0.1565	82	167	-28.58
circRNA28637	chr21	34818454	34830968	-	1	intergenic	intergenic_circRNA	intergenic_circRNA	mRNA	chr21:34818453-34830968	NA	NA	NA	NA	bta-miR-34a	m8	-0.1515	78	154	-22.04
circRNA28637	chr21	34818454	34830968	-	1	intergenic	intergenic_circRNA	intergenic_circRNA	mRNA	chr21:34818453-34830968	NA	NA	NA	NA	bta-miR-34b	m8	-0.136	73	150	-22.42
circRNA28637	chr21	34818454	34830968	-	1	intergenic	intergenic_circRNA	intergenic_circRNA	mRNA	chr21:34818453-34830968	NA	NA	NA	NA	bta-miR-34c	m8	-0.136	73	158	-25.62
circRNA28637	chr21	34818454	34830968	-	1	intergenic	intergenic_circRNA	intergenic_circRNA	mRNA	chr21:34818453-34830968	NA	NA	NA	NA	bta-miR-455-3p	m8	-0.1365	88	154	-21.4
circRNA28637	chr21	34818454	34830968	-	1	intergenic	intergenic_circRNA	intergenic_circRNA	mRNA	chr21:34818453-34830968	NA	NA	NA	NA	bta-miR-98	m8	-0.293	95	167	-20.89
circRNA28677	chr22	44361765	44403489	+	23	circRNA	ENSBTAT00000026317	ENSBTAG00000019748	mRNA	chr22:44353547-44361765	transcription activation suppressor [Source:VGNC Symbol;Acc:VGNC:28783]	GO:0000792(heterochromatin);GO:0003682(chromatin binding);GO:0005654(nucleoplasm);GO:0045814(negative regulation of gene expression, epigenetic);GO:0045869(negative regulation of single stranded viral RNA replication via double stranded DNA intermediate);GO:0090309(positive regulation of methylation-dependent chromatin silencing);GO:0097355(protein localization to heterochromatin)	NA	NA	bta-miR-150	1a	-0.1703	84	152	-20.44
circRNA28677	chr22	44361765	44403489	+	23	circRNA	ENSBTAT00000026317	ENSBTAG00000019748	mRNA	chr22:44353547-44361765	transcription activation suppressor [Source:VGNC Symbol;Acc:VGNC:28783]	GO:0000792(heterochromatin);GO:0003682(chromatin binding);GO:0005654(nucleoplasm);GO:0045814(negative regulation of gene expression, epigenetic);GO:0045869(negative regulation of single stranded viral RNA replication via double stranded DNA intermediate);GO:0090309(positive regulation of methylation-dependent chromatin silencing);GO:0097355(protein localization to heterochromatin)	NA	NA	bta-miR-181a	1a	-0.1192	60	160	-23.17
circRNA28677	chr22	44361765	44403489	+	23	circRNA	ENSBTAT00000026317	ENSBTAG00000019748	mRNA	chr22:44353547-44361765	transcription activation suppressor [Source:VGNC Symbol;Acc:VGNC:28783]	GO:0000792(heterochromatin);GO:0003682(chromatin binding);GO:0005654(nucleoplasm);GO:0045814(negative regulation of gene expression, epigenetic);GO:0045869(negative regulation of single stranded viral RNA replication via double stranded DNA intermediate);GO:0090309(positive regulation of methylation-dependent chromatin silencing);GO:0097355(protein localization to heterochromatin)	NA	NA	bta-miR-181b	1a	-0.1192	60	174	-22.1
circRNA28677	chr22	44361765	44403489	+	23	circRNA	ENSBTAT00000026317	ENSBTAG00000019748	mRNA	chr22:44353547-44361765	transcription activation suppressor [Source:VGNC Symbol;Acc:VGNC:28783]	GO:0000792(heterochromatin);GO:0003682(chromatin binding);GO:0005654(nucleoplasm);GO:0045814(negative regulation of gene expression, epigenetic);GO:0045869(negative regulation of single stranded viral RNA replication via double stranded DNA intermediate);GO:0090309(positive regulation of methylation-dependent chromatin silencing);GO:0097355(protein localization to heterochromatin)	NA	NA	bta-miR-181d	1a	-0.1192	61	173	-21.59
circRNA28677	chr22	44361765	44403489	+	23	circRNA	ENSBTAT00000026317	ENSBTAG00000019748	mRNA	chr22:44353547-44361765	transcription activation suppressor [Source:VGNC Symbol;Acc:VGNC:28783]	GO:0000792(heterochromatin);GO:0003682(chromatin binding);GO:0005654(nucleoplasm);GO:0045814(negative regulation of gene expression, epigenetic);GO:0045869(negative regulation of single stranded viral RNA replication via double stranded DNA intermediate);GO:0090309(positive regulation of methylation-dependent chromatin silencing);GO:0097355(protein localization to heterochromatin)	NA	NA	bta-miR-187	m8	-0.144	92	158	-24.85
circRNA28677	chr22	44361765	44403489	+	23	circRNA	ENSBTAT00000026317	ENSBTAG00000019748	mRNA	chr22:44353547-44361765	transcription activation suppressor [Source:VGNC Symbol;Acc:VGNC:28783]	GO:0000792(heterochromatin);GO:0003682(chromatin binding);GO:0005654(nucleoplasm);GO:0045814(negative regulation of gene expression, epigenetic);GO:0045869(negative regulation of single stranded viral RNA replication via double stranded DNA intermediate);GO:0090309(positive regulation of methylation-dependent chromatin silencing);GO:0097355(protein localization to heterochromatin)	NA	NA	bta-miR-188	m8	-0.12	67	150	-21.37
circRNA28677	chr22	44361765	44403489	+	23	circRNA	ENSBTAT00000026317	ENSBTAG00000019748	mRNA	chr22:44353547-44361765	transcription activation suppressor [Source:VGNC Symbol;Acc:VGNC:28783]	GO:0000792(heterochromatin);GO:0003682(chromatin binding);GO:0005654(nucleoplasm);GO:0045814(negative regulation of gene expression, epigenetic);GO:0045869(negative regulation of single stranded viral RNA replication via double stranded DNA intermediate);GO:0090309(positive regulation of methylation-dependent chromatin silencing);GO:0097355(protein localization to heterochromatin)	NA	NA	bta-miR-193a-3p	m8	-0.21	89	157	-26.67
circRNA28677	chr22	44361765	44403489	+	23	circRNA	ENSBTAT00000026317	ENSBTAG00000019748	mRNA	chr22:44353547-44361765	transcription activation suppressor [Source:VGNC Symbol;Acc:VGNC:28783]	GO:0000792(heterochromatin);GO:0003682(chromatin binding);GO:0005654(nucleoplasm);GO:0045814(negative regulation of gene expression, epigenetic);GO:0045869(negative regulation of single stranded viral RNA replication via double stranded DNA intermediate);GO:0090309(positive regulation of methylation-dependent chromatin silencing);GO:0097355(protein localization to heterochromatin)	NA	NA	bta-miR-193b	m8	-0.21	89	161	-29.38
circRNA28677	chr22	44361765	44403489	+	23	circRNA	ENSBTAT00000026317	ENSBTAG00000019748	mRNA	chr22:44353547-44361765	transcription activation suppressor [Source:VGNC Symbol;Acc:VGNC:28783]	GO:0000792(heterochromatin);GO:0003682(chromatin binding);GO:0005654(nucleoplasm);GO:0045814(negative regulation of gene expression, epigenetic);GO:0045869(negative regulation of single stranded viral RNA replication via double stranded DNA intermediate);GO:0090309(positive regulation of methylation-dependent chromatin silencing);GO:0097355(protein localization to heterochromatin)	NA	NA	bta-miR-200b	8mer	-0.38435	98	151	-22.34
circRNA28677	chr22	44361765	44403489	+	23	circRNA	ENSBTAT00000026317	ENSBTAG00000019748	mRNA	chr22:44353547-44361765	transcription activation suppressor [Source:VGNC Symbol;Acc:VGNC:28783]	GO:0000792(heterochromatin);GO:0003682(chromatin binding);GO:0005654(nucleoplasm);GO:0045814(negative regulation of gene expression, epigenetic);GO:0045869(negative regulation of single stranded viral RNA replication via double stranded DNA intermediate);GO:0090309(positive regulation of methylation-dependent chromatin silencing);GO:0097355(protein localization to heterochromatin)	NA	NA	bta-miR-212	m8	-0.1795	87	162	-27.53
circRNA28677	chr22	44361765	44403489	+	23	circRNA	ENSBTAT00000026317	ENSBTAG00000019748	mRNA	chr22:44353547-44361765	transcription activation suppressor [Source:VGNC Symbol;Acc:VGNC:28783]	GO:0000792(heterochromatin);GO:0003682(chromatin binding);GO:0005654(nucleoplasm);GO:0045814(negative regulation of gene expression, epigenetic);GO:0045869(negative regulation of single stranded viral RNA replication via double stranded DNA intermediate);GO:0090309(positive regulation of methylation-dependent chromatin silencing);GO:0097355(protein localization to heterochromatin)	NA	NA	bta-miR-26a	1a	-0.17965	80	151	-20.73
circRNA28677	chr22	44361765	44403489	+	23	circRNA	ENSBTAT00000026317	ENSBTAG00000019748	mRNA	chr22:44353547-44361765	transcription activation suppressor [Source:VGNC Symbol;Acc:VGNC:28783]	GO:0000792(heterochromatin);GO:0003682(chromatin binding);GO:0005654(nucleoplasm);GO:0045814(negative regulation of gene expression, epigenetic);GO:0045869(negative regulation of single stranded viral RNA replication via double stranded DNA intermediate);GO:0090309(positive regulation of methylation-dependent chromatin silencing);GO:0097355(protein localization to heterochromatin)	NA	NA	bta-miR-26b	1a	-0.17965	79	159	-25.15
circRNA28677	chr22	44361765	44403489	+	23	circRNA	ENSBTAT00000026317	ENSBTAG00000019748	mRNA	chr22:44353547-44361765	transcription activation suppressor [Source:VGNC Symbol;Acc:VGNC:28783]	GO:0000792(heterochromatin);GO:0003682(chromatin binding);GO:0005654(nucleoplasm);GO:0045814(negative regulation of gene expression, epigenetic);GO:0045869(negative regulation of single stranded viral RNA replication via double stranded DNA intermediate);GO:0090309(positive regulation of methylation-dependent chromatin silencing);GO:0097355(protein localization to heterochromatin)	NA	NA	bta-miR-320a	m8	-0.193	86	154	-22.5
circRNA28677	chr22	44361765	44403489	+	23	circRNA	ENSBTAT00000026317	ENSBTAG00000019748	mRNA	chr22:44353547-44361765	transcription activation suppressor [Source:VGNC Symbol;Acc:VGNC:28783]	GO:0000792(heterochromatin);GO:0003682(chromatin binding);GO:0005654(nucleoplasm);GO:0045814(negative regulation of gene expression, epigenetic);GO:0045869(negative regulation of single stranded viral RNA replication via double stranded DNA intermediate);GO:0090309(positive regulation of methylation-dependent chromatin silencing);GO:0097355(protein localization to heterochromatin)	NA	NA	bta-miR-532	m8	-0.1295	64	158	-25.96
circRNA28687	chr11	27829652	27838996	-	3	circRNA	ENSBTAT00000009881	ENSBTAG00000007508	mRNA	chr11:27810378-27829651|chr11:27838996-27895892	S1 RNA binding domain 1 [Source:VGNC Symbol;Acc:VGNC:35268]	GO:0003676(nucleic acid binding);GO:0003729(mRNA binding);GO:0003735(structural constituent of ribosome);GO:0006139(nucleobase-containing compound metabolic process);GO:0006412(translation)	NA	NA	bta-miR-125a	8mer	-0.3872	98	148	-21.03
circRNA28687	chr11	27829652	27838996	-	3	circRNA	ENSBTAT00000009881	ENSBTAG00000007508	mRNA	chr11:27810378-27829651|chr11:27838996-27895892	S1 RNA binding domain 1 [Source:VGNC Symbol;Acc:VGNC:35268]	GO:0003676(nucleic acid binding);GO:0003729(mRNA binding);GO:0003735(structural constituent of ribosome);GO:0006139(nucleobase-containing compound metabolic process);GO:0006412(translation)	NA	NA	bta-miR-141	m8	-0.202	87	162	-21.15
circRNA28687	chr11	27829652	27838996	-	3	circRNA	ENSBTAT00000009881	ENSBTAG00000007508	mRNA	chr11:27810378-27829651|chr11:27838996-27895892	S1 RNA binding domain 1 [Source:VGNC Symbol;Acc:VGNC:35268]	GO:0003676(nucleic acid binding);GO:0003729(mRNA binding);GO:0003735(structural constituent of ribosome);GO:0006139(nucleobase-containing compound metabolic process);GO:0006412(translation)	NA	NA	bta-miR-200a	m8	-0.202	87	162	-21.23
circRNA28718	chr6	84112811	84114156	+	3	circRNA	ENSBTAT00000075735	ENSBTAG00000015572	mRNA	chr6:84110188-84112810|chr6:84114156-84119268	YTH domain containing 1 [Source:VGNC Symbol;Acc:VGNC:37039]	GO:0003723(RNA binding);GO:0005654(nucleoplasm);GO:0005886(plasma membrane);GO:0010608(posttranscriptional regulation of gene expression)	NA	NA	bta-miR-134	8mer	-0.4772	99	155	-21.68
circRNA28718	chr6	84112811	84114156	+	3	circRNA	ENSBTAT00000075735	ENSBTAG00000015572	mRNA	chr6:84110188-84112810|chr6:84114156-84119268	YTH domain containing 1 [Source:VGNC Symbol;Acc:VGNC:37039]	GO:0003723(RNA binding);GO:0005654(nucleoplasm);GO:0005886(plasma membrane);GO:0010608(posttranscriptional regulation of gene expression)	NA	NA	bta-miR-363	m8	-0.2245	96	161	-21.2
circRNA28796	chr3	3002042	3003076	-	2	circRNA	ENSBTAT00000061309	ENSBTAG00000044150	mRNA	chr3:2994985-3002041|chr3:3003076-3058017	uridine-cytidine kinase 2 [Source:VGNC Symbol;Acc:VGNC:36635]	GO:0000166(nucleotide binding);GO:0004849(uridine kinase activity);GO:0005524(ATP binding);GO:0005829(cytosol);GO:0006238(CMP salvage);GO:0016301(kinase activity);GO:0016310(phosphorylation);GO:0016740(transferase activity);GO:0019206(nucleoside kinase activity);GO:0044206(UMP salvage);GO:0044211(CTP salvage)	00240(Pyrimidine metabolism);00983(Drug metabolism - other enzymes)	EC:2.7.1.48	bta-miR-193b	m8	-0.168	80	145	-20.96
circRNA28966	chr11	78513752	78548630	+	7	circRNA	ENSBTAT00000075614	PUM2	mRNA	2,3,4,5,6,7,8	pumilio RNA binding family member 2 [Source:VGNC Symbol;Acc:VGNC:33570]	GO:0003723(RNA binding);GO:0003730(mRNA 3'-UTR binding);GO:0005829(cytosol);GO:0010494(cytoplasmic stress granule);GO:0010608(posttranscriptional regulation of gene expression);GO:0031965(nuclear membrane);GO:0034063(stress granule assembly);GO:0035196(production of miRNAs involved in gene silencing by miRNA);GO:0035198(miRNA binding);GO:0043488(regulation of mRNA stability);GO:0048471(perinuclea…	NA	NA	bta-miR-10a	m8	-0.214	92	152	-23.33
circRNA28966	chr11	78513752	78548630	+	7	circRNA	ENSBTAT00000075614	PUM2	mRNA	2,3,4,5,6,7,8	pumilio RNA binding family member 2 [Source:VGNC Symbol;Acc:VGNC:33570]	GO:0003723(RNA binding);GO:0003730(mRNA 3'-UTR binding);GO:0005829(cytosol);GO:0010494(cytoplasmic stress granule);GO:0010608(posttranscriptional regulation of gene expression);GO:0031965(nuclear membrane);GO:0034063(stress granule assembly);GO:0035196(production of miRNAs involved in gene silencing by miRNA);GO:0035198(miRNA binding);GO:0043488(regulation of mRNA stability);GO:0048471(perinuclea…	NA	NA	bta-miR-136	8mer	-0.3101	94	150	-21.2
circRNA28966	chr11	78513752	78548630	+	7	circRNA	ENSBTAT00000075614	PUM2	mRNA	2,3,4,5,6,7,8	pumilio RNA binding family member 2 [Source:VGNC Symbol;Acc:VGNC:33570]	GO:0003723(RNA binding);GO:0003730(mRNA 3'-UTR binding);GO:0005829(cytosol);GO:0010494(cytoplasmic stress granule);GO:0010608(posttranscriptional regulation of gene expression);GO:0031965(nuclear membrane);GO:0034063(stress granule assembly);GO:0035196(production of miRNAs involved in gene silencing by miRNA);GO:0035198(miRNA binding);GO:0043488(regulation of mRNA stability);GO:0048471(perinuclea…	NA	NA	bta-miR-195	m8	-0.2445	93	170	-20.21
circRNA29053	chr17	4035539	4046730	-	9	circRNA	ENSBTAT00000052841	TMEM131L	mRNA	20,19,18,17,16,15,14,13,12	transmembrane 131 like [Source:VGNC Symbol;Acc:VGNC:53926]	GO:0005737(cytoplasm);GO:0005886(plasma membrane);GO:0033088(negative regulation of immature T cell proliferation in thymus);GO:0090090(negative regulation of canonical Wnt signaling pathway)	NA	NA	bta-let-7e	m8	-0.2165	88	147	-23.7
circRNA29053	chr17	4035539	4046730	-	9	circRNA	ENSBTAT00000052841	TMEM131L	mRNA	20,19,18,17,16,15,14,13,12	transmembrane 131 like [Source:VGNC Symbol;Acc:VGNC:53926]	GO:0005737(cytoplasm);GO:0005886(plasma membrane);GO:0033088(negative regulation of immature T cell proliferation in thymus);GO:0090090(negative regulation of canonical Wnt signaling pathway)	NA	NA	bta-miR-140	m8	-0.118	65	159	-23.08
circRNA29053	chr17	4035539	4046730	-	9	circRNA	ENSBTAT00000052841	TMEM131L	mRNA	20,19,18,17,16,15,14,13,12	transmembrane 131 like [Source:VGNC Symbol;Acc:VGNC:53926]	GO:0005737(cytoplasm);GO:0005886(plasma membrane);GO:0033088(negative regulation of immature T cell proliferation in thymus);GO:0090090(negative regulation of canonical Wnt signaling pathway)	NA	NA	bta-miR-197	8mer	-0.35225	97	149	-20.29
circRNA29053	chr17	4035539	4046730	-	9	circRNA	ENSBTAT00000052841	TMEM131L	mRNA	20,19,18,17,16,15,14,13,12	transmembrane 131 like [Source:VGNC Symbol;Acc:VGNC:53926]	GO:0005737(cytoplasm);GO:0005886(plasma membrane);GO:0033088(negative regulation of immature T cell proliferation in thymus);GO:0090090(negative regulation of canonical Wnt signaling pathway)	NA	NA	bta-miR-214	m8	-0.0885	60	155	-24.83
circRNA29053	chr17	4035539	4046730	-	9	circRNA	ENSBTAT00000052841	TMEM131L	mRNA	20,19,18,17,16,15,14,13,12	transmembrane 131 like [Source:VGNC Symbol;Acc:VGNC:53926]	GO:0005737(cytoplasm);GO:0005886(plasma membrane);GO:0033088(negative regulation of immature T cell proliferation in thymus);GO:0090090(negative regulation of canonical Wnt signaling pathway)	NA	NA	bta-miR-484	m8	-0.092	76	152	-24.64
circRNA29114	chr16	60259303	60277738	+	8	circRNA	ENSBTAT00000034000	RALGPS2	mRNA	11,12,13,14,15,16,17,18	Ral GEF with PH domain and SH3 binding motif 2 [Source:VGNC Symbol;Acc:VGNC:33705]	GO:0005085(guanyl-nucleotide exchange factor activity);GO:0005622(intracellular);GO:0007264(small GTPase mediated signal transduction);GO:0032485(regulation of Ral protein signal transduction)	NA	NA	bta-miR-103	m8	-0.235	92	162	-21.3
circRNA29114	chr16	60259303	60277738	+	8	circRNA	ENSBTAT00000034000	RALGPS2	mRNA	11,12,13,14,15,16,17,18	Ral GEF with PH domain and SH3 binding motif 2 [Source:VGNC Symbol;Acc:VGNC:33705]	GO:0005085(guanyl-nucleotide exchange factor activity);GO:0005622(intracellular);GO:0007264(small GTPase mediated signal transduction);GO:0032485(regulation of Ral protein signal transduction)	NA	NA	bta-miR-331-3p	m8	-0.2785	96	145	-20.33
circRNA29114	chr16	60259303	60277738	+	8	circRNA	ENSBTAT00000034000	RALGPS2	mRNA	11,12,13,14,15,16,17,18	Ral GEF with PH domain and SH3 binding motif 2 [Source:VGNC Symbol;Acc:VGNC:33705]	GO:0005085(guanyl-nucleotide exchange factor activity);GO:0005622(intracellular);GO:0007264(small GTPase mediated signal transduction);GO:0032485(regulation of Ral protein signal transduction)	NA	NA	bta-miR-497	m8	-0.2175	92	172	-22.25
circRNA29176	chr14	15151561	15154909	-	4	circRNA	ENSBTAT00000007228	SQLE	mRNA	7,6,5,4	squalene epoxidase [Source:VGNC Symbol;Acc:VGNC:35264]	GO:0004497(monooxygenase activity);GO:0004506(squalene monooxygenase activity);GO:0005783(endoplasmic reticulum);GO:0008203(cholesterol metabolic process);GO:0016020(membrane);GO:0016021(integral component of membrane);GO:0016126(sterol biosynthetic process);GO:0050660(flavin adenine dinucleotide binding);GO:0055114(oxidation-reduction process)	00100(Steroid biosynthesis)	EC:1.14.14.17	bta-miR-345-3p	m8	-0.171	85	153	-23.42
circRNA29231	chr19	14715081	14728054	-	7	circRNA	ENSBTAT00000076585	AP2B1	mRNA	12,11,10,9,8,7,6	adaptor related protein complex 2 subunit beta 1 [Source:VGNC Symbol;Acc:VGNC:55033]	GO:0005215(transporter activity);GO:0005515(protein binding);GO:0005794(Golgi apparatus);GO:0005886(plasma membrane);GO:0005905(clathrin-coated pit);GO:0006886(intracellular protein transport);GO:0006897(endocytosis);GO:0015031(protein transport);GO:0016020(membrane);GO:0016192(vesicle-mediated transport);GO:0030117(membrane coat);GO:0030131(clathrin adaptor complex);GO:0030276(clathrin binding);…	04144(Endocytosis);04721(Synaptic vesicle cycle);04961(Endocrine and other factor-regulated calcium reabsorption);05016(Huntington disease)	NA	bta-miR-342	8mer	-0.3872	99	157	-21.53
circRNA29231	chr19	14715081	14728054	-	7	circRNA	ENSBTAT00000076585	AP2B1	mRNA	12,11,10,9,8,7,6	adaptor related protein complex 2 subunit beta 1 [Source:VGNC Symbol;Acc:VGNC:55033]	GO:0005215(transporter activity);GO:0005515(protein binding);GO:0005794(Golgi apparatus);GO:0005886(plasma membrane);GO:0005905(clathrin-coated pit);GO:0006886(intracellular protein transport);GO:0006897(endocytosis);GO:0015031(protein transport);GO:0016020(membrane);GO:0016192(vesicle-mediated transport);GO:0030117(membrane coat);GO:0030131(clathrin adaptor complex);GO:0030276(clathrin binding);…	04144(Endocytosis);04721(Synaptic vesicle cycle);04961(Endocrine and other factor-regulated calcium reabsorption);05016(Huntington disease)	NA	bta-miR-34c	8mer	-0.3853	98	153	-22.68
circRNA29231	chr19	14715081	14728054	-	7	circRNA	ENSBTAT00000076585	AP2B1	mRNA	12,11,10,9,8,7,6	adaptor related protein complex 2 subunit beta 1 [Source:VGNC Symbol;Acc:VGNC:55033]	GO:0005215(transporter activity);GO:0005515(protein binding);GO:0005794(Golgi apparatus);GO:0005886(plasma membrane);GO:0005905(clathrin-coated pit);GO:0006886(intracellular protein transport);GO:0006897(endocytosis);GO:0015031(protein transport);GO:0016020(membrane);GO:0016192(vesicle-mediated transport);GO:0030117(membrane coat);GO:0030131(clathrin adaptor complex);GO:0030276(clathrin binding);…	04144(Endocytosis);04721(Synaptic vesicle cycle);04961(Endocrine and other factor-regulated calcium reabsorption);05016(Huntington disease)	NA	bta-miR-497	m8	-0.2395	94	165	-21.94
circRNA29301	chr26	22277301	22283305	+	2	circRNA	ENSBTAT00000009830	BTRC	mRNA	4,5	beta-transducin repeat containing E3 ubiquitin protein ligase [Source:VGNC Symbol;Acc:VGNC:26603]	GO:0000209(protein polyubiquitination);GO:0004842(ubiquitin-protein transferase activity);GO:0005515(protein binding);GO:0005634(nucleus);GO:0005737(cytoplasm);GO:0006470(protein dephosphorylation);GO:0006511(ubiquitin-dependent protein catabolic process);GO:0008013(beta-catenin binding);GO:0016567(protein ubiquitination);GO:0019005(SCF ubiquitin ligase complex);GO:0030163(protein catabolic proce…	04114(Oocyte meiosis);04120(Ubiquitin mediated proteolysis);04218(Cellular senescence);04310(Wnt signaling pathway);04340(Hedgehog signaling pathway);04390(Hippo signaling pathway);04710(Circadian rhythm);05170(Human immunodeficiency virus 1 infection)	NA	bta-miR-15a	m8	-0.179	86	179	-28.56
circRNA29301	chr26	22277301	22283305	+	2	circRNA	ENSBTAT00000009830	BTRC	mRNA	4,5	beta-transducin repeat containing E3 ubiquitin protein ligase [Source:VGNC Symbol;Acc:VGNC:26603]	GO:0000209(protein polyubiquitination);GO:0004842(ubiquitin-protein transferase activity);GO:0005515(protein binding);GO:0005634(nucleus);GO:0005737(cytoplasm);GO:0006470(protein dephosphorylation);GO:0006511(ubiquitin-dependent protein catabolic process);GO:0008013(beta-catenin binding);GO:0016567(protein ubiquitination);GO:0019005(SCF ubiquitin ligase complex);GO:0030163(protein catabolic proce…	04114(Oocyte meiosis);04120(Ubiquitin mediated proteolysis);04218(Cellular senescence);04310(Wnt signaling pathway);04340(Hedgehog signaling pathway);04390(Hippo signaling pathway);04710(Circadian rhythm);05170(Human immunodeficiency virus 1 infection)	NA	bta-miR-15b	m8	-0.179	86	171	-23.75
circRNA29301	chr26	22277301	22283305	+	2	circRNA	ENSBTAT00000009830	BTRC	mRNA	4,5	beta-transducin repeat containing E3 ubiquitin protein ligase [Source:VGNC Symbol;Acc:VGNC:26603]	GO:0000209(protein polyubiquitination);GO:0004842(ubiquitin-protein transferase activity);GO:0005515(protein binding);GO:0005634(nucleus);GO:0005737(cytoplasm);GO:0006470(protein dephosphorylation);GO:0006511(ubiquitin-dependent protein catabolic process);GO:0008013(beta-catenin binding);GO:0016567(protein ubiquitination);GO:0019005(SCF ubiquitin ligase complex);GO:0030163(protein catabolic proce…	04114(Oocyte meiosis);04120(Ubiquitin mediated proteolysis);04218(Cellular senescence);04310(Wnt signaling pathway);04340(Hedgehog signaling pathway);04390(Hippo signaling pathway);04710(Circadian rhythm);05170(Human immunodeficiency virus 1 infection)	NA	bta-miR-16a	m8	-0.179	85	163	-24.31
circRNA29301	chr26	22277301	22283305	+	2	circRNA	ENSBTAT00000009830	BTRC	mRNA	4,5	beta-transducin repeat containing E3 ubiquitin protein ligase [Source:VGNC Symbol;Acc:VGNC:26603]	GO:0000209(protein polyubiquitination);GO:0004842(ubiquitin-protein transferase activity);GO:0005515(protein binding);GO:0005634(nucleus);GO:0005737(cytoplasm);GO:0006470(protein dephosphorylation);GO:0006511(ubiquitin-dependent protein catabolic process);GO:0008013(beta-catenin binding);GO:0016567(protein ubiquitination);GO:0019005(SCF ubiquitin ligase complex);GO:0030163(protein catabolic proce…	04114(Oocyte meiosis);04120(Ubiquitin mediated proteolysis);04218(Cellular senescence);04310(Wnt signaling pathway);04340(Hedgehog signaling pathway);04390(Hippo signaling pathway);04710(Circadian rhythm);05170(Human immunodeficiency virus 1 infection)	NA	bta-miR-16b	m8	-0.179	85	158	-22.73
circRNA29301	chr26	22277301	22283305	+	2	circRNA	ENSBTAT00000009830	BTRC	mRNA	4,5	beta-transducin repeat containing E3 ubiquitin protein ligase [Source:VGNC Symbol;Acc:VGNC:26603]	GO:0000209(protein polyubiquitination);GO:0004842(ubiquitin-protein transferase activity);GO:0005515(protein binding);GO:0005634(nucleus);GO:0005737(cytoplasm);GO:0006470(protein dephosphorylation);GO:0006511(ubiquitin-dependent protein catabolic process);GO:0008013(beta-catenin binding);GO:0016567(protein ubiquitination);GO:0019005(SCF ubiquitin ligase complex);GO:0030163(protein catabolic proce…	04114(Oocyte meiosis);04120(Ubiquitin mediated proteolysis);04218(Cellular senescence);04310(Wnt signaling pathway);04340(Hedgehog signaling pathway);04390(Hippo signaling pathway);04710(Circadian rhythm);05170(Human immunodeficiency virus 1 infection)	NA	bta-miR-195	m8	-0.1945	88	159	-25.01
circRNA29301	chr26	22277301	22283305	+	2	circRNA	ENSBTAT00000009830	BTRC	mRNA	4,5	beta-transducin repeat containing E3 ubiquitin protein ligase [Source:VGNC Symbol;Acc:VGNC:26603]	GO:0000209(protein polyubiquitination);GO:0004842(ubiquitin-protein transferase activity);GO:0005515(protein binding);GO:0005634(nucleus);GO:0005737(cytoplasm);GO:0006470(protein dephosphorylation);GO:0006511(ubiquitin-dependent protein catabolic process);GO:0008013(beta-catenin binding);GO:0016567(protein ubiquitination);GO:0019005(SCF ubiquitin ligase complex);GO:0030163(protein catabolic proce…	04114(Oocyte meiosis);04120(Ubiquitin mediated proteolysis);04218(Cellular senescence);04310(Wnt signaling pathway);04340(Hedgehog signaling pathway);04390(Hippo signaling pathway);04710(Circadian rhythm);05170(Human immunodeficiency virus 1 infection)	NA	bta-miR-497	m8	-0.21	91	176	-31.09
circRNA29402	chr22	7878952	7899078	-	6	circRNA	ENSBTAT00000015071	CLASP2	mRNA	7,6,5,4,3,2	cytoplasmic linker associated protein 2 [Source:VGNC Symbol;Acc:VGNC:27390]	NA	NA	NA	bta-miR-124a	m8	-0.1865	84	147	-22.55
circRNA29402	chr22	7878952	7899078	-	6	circRNA	ENSBTAT00000015071	CLASP2	mRNA	7,6,5,4,3,2	cytoplasmic linker associated protein 2 [Source:VGNC Symbol;Acc:VGNC:27390]	NA	NA	NA	bta-miR-124b	m8	-0.1865	84	147	-22.55
circRNA2951	chr4	27254611	27292314	+	5	circRNA	ENSBTAT00000082941	HDAC9	mRNA	6,7,8,9,10	histone deacetylase 9 [Source:VGNC Symbol;Acc:VGNC:50614]	GO:0000118(histone deacetylase complex);GO:0000122(negative regulation of transcription by RNA polymerase II);GO:0004407(histone deacetylase activity);GO:0005080(protein kinase C binding);GO:0005634(nucleus);GO:0005667(transcription factor complex);GO:0005737(cytoplasm);GO:0006325(chromatin organization);GO:0008134(transcription factor binding);GO:0016575(histone deacetylation);GO:0016787(hydrola…	05034(Alcoholism);05203(Viral carcinogenesis)	EC:3.5.1.98	bta-miR-138	8mer	-0.26035	92	157	-25.79
circRNA2951	chr4	27254611	27292314	+	5	circRNA	ENSBTAT00000082941	HDAC9	mRNA	6,7,8,9,10	histone deacetylase 9 [Source:VGNC Symbol;Acc:VGNC:50614]	GO:0000118(histone deacetylase complex);GO:0000122(negative regulation of transcription by RNA polymerase II);GO:0004407(histone deacetylase activity);GO:0005080(protein kinase C binding);GO:0005634(nucleus);GO:0005667(transcription factor complex);GO:0005737(cytoplasm);GO:0006325(chromatin organization);GO:0008134(transcription factor binding);GO:0016575(histone deacetylation);GO:0016787(hydrola…	05034(Alcoholism);05203(Viral carcinogenesis)	EC:3.5.1.98	bta-miR-18a	m8	-0.109	59	162	-21.45
circRNA2951	chr4	27254611	27292314	+	5	circRNA	ENSBTAT00000082941	HDAC9	mRNA	6,7,8,9,10	histone deacetylase 9 [Source:VGNC Symbol;Acc:VGNC:50614]	GO:0000118(histone deacetylase complex);GO:0000122(negative regulation of transcription by RNA polymerase II);GO:0004407(histone deacetylase activity);GO:0005080(protein kinase C binding);GO:0005634(nucleus);GO:0005667(transcription factor complex);GO:0005737(cytoplasm);GO:0006325(chromatin organization);GO:0008134(transcription factor binding);GO:0016575(histone deacetylation);GO:0016787(hydrola…	05034(Alcoholism);05203(Viral carcinogenesis)	EC:3.5.1.98	bta-miR-18b	m8	-0.109	59	157	-20.89
circRNA2951	chr4	27254611	27292314	+	5	circRNA	ENSBTAT00000082941	HDAC9	mRNA	6,7,8,9,10	histone deacetylase 9 [Source:VGNC Symbol;Acc:VGNC:50614]	GO:0000118(histone deacetylase complex);GO:0000122(negative regulation of transcription by RNA polymerase II);GO:0004407(histone deacetylase activity);GO:0005080(protein kinase C binding);GO:0005634(nucleus);GO:0005667(transcription factor complex);GO:0005737(cytoplasm);GO:0006325(chromatin organization);GO:0008134(transcription factor binding);GO:0016575(histone deacetylation);GO:0016787(hydrola…	05034(Alcoholism);05203(Viral carcinogenesis)	EC:3.5.1.98	bta-miR-29b	m8	-0.118	59	154	-25.38
circRNA2951	chr4	27254611	27292314	+	5	circRNA	ENSBTAT00000082941	HDAC9	mRNA	6,7,8,9,10	histone deacetylase 9 [Source:VGNC Symbol;Acc:VGNC:50614]	GO:0000118(histone deacetylase complex);GO:0000122(negative regulation of transcription by RNA polymerase II);GO:0004407(histone deacetylase activity);GO:0005080(protein kinase C binding);GO:0005634(nucleus);GO:0005667(transcription factor complex);GO:0005737(cytoplasm);GO:0006325(chromatin organization);GO:0008134(transcription factor binding);GO:0016575(histone deacetylation);GO:0016787(hydrola…	05034(Alcoholism);05203(Viral carcinogenesis)	EC:3.5.1.98	bta-miR-29c	m8	-0.118	60	147	-20.26
circRNA2951	chr4	27254611	27292314	+	5	circRNA	ENSBTAT00000082941	HDAC9	mRNA	6,7,8,9,10	histone deacetylase 9 [Source:VGNC Symbol;Acc:VGNC:50614]	GO:0000118(histone deacetylase complex);GO:0000122(negative regulation of transcription by RNA polymerase II);GO:0004407(histone deacetylase activity);GO:0005080(protein kinase C binding);GO:0005634(nucleus);GO:0005667(transcription factor complex);GO:0005737(cytoplasm);GO:0006325(chromatin organization);GO:0008134(transcription factor binding);GO:0016575(histone deacetylation);GO:0016787(hydrola…	05034(Alcoholism);05203(Viral carcinogenesis)	EC:3.5.1.98	bta-miR-29d-3p	m8	-0.118	60	149	-20.43
circRNA2951	chr4	27254611	27292314	+	5	circRNA	ENSBTAT00000082941	HDAC9	mRNA	6,7,8,9,10	histone deacetylase 9 [Source:VGNC Symbol;Acc:VGNC:50614]	GO:0000118(histone deacetylase complex);GO:0000122(negative regulation of transcription by RNA polymerase II);GO:0004407(histone deacetylase activity);GO:0005080(protein kinase C binding);GO:0005634(nucleus);GO:0005667(transcription factor complex);GO:0005737(cytoplasm);GO:0006325(chromatin organization);GO:0008134(transcription factor binding);GO:0016575(histone deacetylation);GO:0016787(hydrola…	05034(Alcoholism);05203(Viral carcinogenesis)	EC:3.5.1.98	bta-miR-7	8mer	-0.22935	93	162	-22.46
circRNA29592	chr7	47588762	47611344	+	4	circRNA	ENSBTAT00000072746	SMAD5	mRNA	2,3,4,5	SMAD family member 5 [Source:NCBI gene;Acc:768050]	GO:0000122(negative regulation of transcription by RNA polymerase II);GO:0000977(RNA polymerase II regulatory region sequence-specific DNA binding);GO:0000978(RNA polymerase II proximal promoter sequence-specific DNA binding);GO:0001657(ureteric bud development);GO:0002051(osteoblast fate commitment);GO:0003677(DNA binding);GO:0003700(DNA-binding transcription factor activity);GO:0005515(protein …	04350(TGF-beta signaling pathway);04550(Signaling pathways regulating pluripotency of stem cells)	NA	bta-miR-145	m8	-0.1225	67	163	-22.6
circRNA29592	chr7	47588762	47611344	+	4	circRNA	ENSBTAT00000072746	SMAD5	mRNA	2,3,4,5	SMAD family member 5 [Source:NCBI gene;Acc:768050]	GO:0000122(negative regulation of transcription by RNA polymerase II);GO:0000977(RNA polymerase II regulatory region sequence-specific DNA binding);GO:0000978(RNA polymerase II proximal promoter sequence-specific DNA binding);GO:0001657(ureteric bud development);GO:0002051(osteoblast fate commitment);GO:0003677(DNA binding);GO:0003700(DNA-binding transcription factor activity);GO:0005515(protein …	04350(TGF-beta signaling pathway);04550(Signaling pathways regulating pluripotency of stem cells)	NA	bta-miR-200c	8mer	-0.22945	91	159	-20.77
circRNA29605	chr7	69157944	69174928	-	4	circRNA	ENSBTAT00000005003	ADAM19	mRNA	7,6,5,4	ADAM metallopeptidase domain 19 [Source:VGNC Symbol;Acc:VGNC:25608]	GO:0001890(placenta development);GO:0004222(metalloendopeptidase activity);GO:0005634(nucleus);GO:0005794(Golgi apparatus);GO:0006508(proteolysis);GO:0006509(membrane protein ectodomain proteolysis);GO:0008237(metallopeptidase activity);GO:0010628(positive regulation of gene expression);GO:0016020(membrane);GO:0016021(integral component of membrane);GO:0017124(SH3 domain binding);GO:2000049(posit…	NA	NA	bta-miR-122	8mer	-0.46325	99	146	-23.94
circRNA29605	chr7	69157944	69174928	-	4	circRNA	ENSBTAT00000005003	ADAM19	mRNA	7,6,5,4	ADAM metallopeptidase domain 19 [Source:VGNC Symbol;Acc:VGNC:25608]	GO:0001890(placenta development);GO:0004222(metalloendopeptidase activity);GO:0005634(nucleus);GO:0005794(Golgi apparatus);GO:0006508(proteolysis);GO:0006509(membrane protein ectodomain proteolysis);GO:0008237(metallopeptidase activity);GO:0010628(positive regulation of gene expression);GO:0016020(membrane);GO:0016021(integral component of membrane);GO:0017124(SH3 domain binding);GO:2000049(posit…	NA	NA	bta-miR-204	8mer	-0.40455	98	169	-25.06
circRNA29605	chr7	69157944	69174928	-	4	circRNA	ENSBTAT00000005003	ADAM19	mRNA	7,6,5,4	ADAM metallopeptidase domain 19 [Source:VGNC Symbol;Acc:VGNC:25608]	GO:0001890(placenta development);GO:0004222(metalloendopeptidase activity);GO:0005634(nucleus);GO:0005794(Golgi apparatus);GO:0006508(proteolysis);GO:0006509(membrane protein ectodomain proteolysis);GO:0008237(metallopeptidase activity);GO:0010628(positive regulation of gene expression);GO:0016020(membrane);GO:0016021(integral component of membrane);GO:0017124(SH3 domain binding);GO:2000049(posit…	NA	NA	bta-miR-211	8mer	-0.40455	98	169	-24.68
circRNA30257	chr26	18690636	18693196	-	6	circRNA	ENSBTAT00000070488	ENSBTAG00000012704	mRNA	chr26:18684518-18690635|chr26:18693196-18695518	MMS19 homolog, cytosolic iron-sulfur assembly component [Source:VGNC Symbol;Acc:VGNC:31534]	GO:0003713(transcription coactivator activity);GO:0005634(nucleus);GO:0005654(nucleoplasm);GO:0005737(cytoplasm);GO:0005819(spindle);GO:0005829(cytosol);GO:0005856(cytoskeleton);GO:0006259(DNA metabolic process);GO:0006281(DNA repair);GO:0006974(cellular response to DNA damage stimulus);GO:0007059(chromosome segregation);GO:0016226(iron-sulfur cluster assembly);GO:0019899(enzyme binding);GO:00303…	NA	NA	bta-miR-195	m8	-0.0605	51	155	-21.73
circRNA30257	chr26	18690636	18693196	-	6	circRNA	ENSBTAT00000070488	ENSBTAG00000012704	mRNA	chr26:18684518-18690635|chr26:18693196-18695518	MMS19 homolog, cytosolic iron-sulfur assembly component [Source:VGNC Symbol;Acc:VGNC:31534]	GO:0003713(transcription coactivator activity);GO:0005634(nucleus);GO:0005654(nucleoplasm);GO:0005737(cytoplasm);GO:0005819(spindle);GO:0005829(cytosol);GO:0005856(cytoskeleton);GO:0006259(DNA metabolic process);GO:0006281(DNA repair);GO:0006974(cellular response to DNA damage stimulus);GO:0007059(chromosome segregation);GO:0016226(iron-sulfur cluster assembly);GO:0019899(enzyme binding);GO:00303…	NA	NA	bta-miR-24-3p	m8	-0.133	70	150	-20.59
circRNA30257	chr26	18690636	18693196	-	6	circRNA	ENSBTAT00000070488	ENSBTAG00000012704	mRNA	chr26:18684518-18690635|chr26:18693196-18695518	MMS19 homolog, cytosolic iron-sulfur assembly component [Source:VGNC Symbol;Acc:VGNC:31534]	GO:0003713(transcription coactivator activity);GO:0005634(nucleus);GO:0005654(nucleoplasm);GO:0005737(cytoplasm);GO:0005819(spindle);GO:0005829(cytosol);GO:0005856(cytoskeleton);GO:0006259(DNA metabolic process);GO:0006281(DNA repair);GO:0006974(cellular response to DNA damage stimulus);GO:0007059(chromosome segregation);GO:0016226(iron-sulfur cluster assembly);GO:0019899(enzyme binding);GO:00303…	NA	NA	bta-miR-320a	m8	-0.113	56	164	-25.16
circRNA30257	chr26	18690636	18693196	-	6	circRNA	ENSBTAT00000070488	ENSBTAG00000012704	mRNA	chr26:18684518-18690635|chr26:18693196-18695518	MMS19 homolog, cytosolic iron-sulfur assembly component [Source:VGNC Symbol;Acc:VGNC:31534]	GO:0003713(transcription coactivator activity);GO:0005634(nucleus);GO:0005654(nucleoplasm);GO:0005737(cytoplasm);GO:0005819(spindle);GO:0005829(cytosol);GO:0005856(cytoskeleton);GO:0006259(DNA metabolic process);GO:0006281(DNA repair);GO:0006974(cellular response to DNA damage stimulus);GO:0007059(chromosome segregation);GO:0016226(iron-sulfur cluster assembly);GO:0019899(enzyme binding);GO:00303…	NA	NA	bta-miR-484	m8	-0.2155	95	177	-30.95
circRNA30257	chr26	18690636	18693196	-	6	circRNA	ENSBTAT00000070488	ENSBTAG00000012704	mRNA	chr26:18684518-18690635|chr26:18693196-18695518	MMS19 homolog, cytosolic iron-sulfur assembly component [Source:VGNC Symbol;Acc:VGNC:31534]	GO:0003713(transcription coactivator activity);GO:0005634(nucleus);GO:0005654(nucleoplasm);GO:0005737(cytoplasm);GO:0005819(spindle);GO:0005829(cytosol);GO:0005856(cytoskeleton);GO:0006259(DNA metabolic process);GO:0006281(DNA repair);GO:0006974(cellular response to DNA damage stimulus);GO:0007059(chromosome segregation);GO:0016226(iron-sulfur cluster assembly);GO:0019899(enzyme binding);GO:00303…	NA	NA	bta-miR-497	m8	-0.107	70	147	-20.44
circRNA30337	chr10	43376765	43381965	-	4	circRNA	ENSBTAT00000019681	ENSBTAG00000014792	mRNA	chr10:43374888-43376764|chr10:43381965-43384112	mitogen-activated protein kinase kinase kinase kinase 5 [Source:VGNC Symbol;Acc:VGNC:31208]	GO:0000165(MAPK cascade);GO:0000166(nucleotide binding);GO:0000185(activation of MAPKKK activity);GO:0004672(protein kinase activity);GO:0004674(protein serine/threonine kinase activity);GO:0005524(ATP binding);GO:0005737(cytoplasm);GO:0006468(protein phosphorylation);GO:0008349(MAP kinase kinase kinase kinase activity);GO:0016301(kinase activity);GO:0016310(phosphorylation);GO:0016740(transferas…	NA	EC:2.7.11.1	bta-miR-31	m8	-0.204	90	153	-22.25
circRNA30347	chr8	37851763	37931519	-	9	circRNA	ENSBTAT00000061259	ENSBTAG00000043987	mRNA	chr8:37797710-37851762|chr8:37931519-38029251	lysine demethylase 4C [Source:VGNC Symbol;Acc:VGNC:30529]	GO:0000790(nuclear chromatin);GO:0001825(blastocyst formation);GO:0005721(pericentric heterochromatin);GO:0006357(regulation of transcription by RNA polymerase II);GO:0008270(zinc ion binding);GO:0008284(positive regulation of cell population proliferation);GO:0010468(regulation of gene expression);GO:0019899(enzyme binding);GO:0032452(histone demethylase activity);GO:0032454(histone demethylase …	NA	NA	bta-miR-27a-5p	m8	-0.178	91	154	-21.96
circRNA30347	chr8	37851763	37931519	-	9	circRNA	ENSBTAT00000061259	ENSBTAG00000043987	mRNA	chr8:37797710-37851762|chr8:37931519-38029251	lysine demethylase 4C [Source:VGNC Symbol;Acc:VGNC:30529]	GO:0000790(nuclear chromatin);GO:0001825(blastocyst formation);GO:0005721(pericentric heterochromatin);GO:0006357(regulation of transcription by RNA polymerase II);GO:0008270(zinc ion binding);GO:0008284(positive regulation of cell population proliferation);GO:0010468(regulation of gene expression);GO:0019899(enzyme binding);GO:0032452(histone demethylase activity);GO:0032454(histone demethylase …	NA	NA	bta-miR-365-5p	m8	-0.094	68	155	-25.32
circRNA30365	chr19	5629138	5634257	-	2	circRNA	ENSBTAT00000086055	ENSBTAG00000000205	mRNA	chr19:5625678-5629137|chr19:5634257-5634426	monocyte to macrophage differentiation associated [Source:VGNC Symbol;Acc:VGNC:31512]	GO:0004672(protein kinase activity);GO:0005794(Golgi apparatus);GO:0006468(protein phosphorylation);GO:0016020(membrane);GO:0016021(integral component of membrane);GO:0019835(cytolysis);GO:0032880(regulation of protein localization);GO:0045666(positive regulation of neuron differentiation);GO:0045860(positive regulation of protein kinase activity)	NA	NA	bta-miR-103	m8	-0.1955	88	146	-21.7
circRNA30365	chr19	5629138	5634257	-	2	circRNA	ENSBTAT00000086055	ENSBTAG00000000205	mRNA	chr19:5625678-5629137|chr19:5634257-5634426	monocyte to macrophage differentiation associated [Source:VGNC Symbol;Acc:VGNC:31512]	GO:0004672(protein kinase activity);GO:0005794(Golgi apparatus);GO:0006468(protein phosphorylation);GO:0016020(membrane);GO:0016021(integral component of membrane);GO:0019835(cytolysis);GO:0032880(regulation of protein localization);GO:0045666(positive regulation of neuron differentiation);GO:0045860(positive regulation of protein kinase activity)	NA	NA	bta-miR-107	m8	-0.1955	88	146	-20.81
circRNA30365	chr19	5629138	5634257	-	2	circRNA	ENSBTAT00000086055	ENSBTAG00000000205	mRNA	chr19:5625678-5629137|chr19:5634257-5634426	monocyte to macrophage differentiation associated [Source:VGNC Symbol;Acc:VGNC:31512]	GO:0004672(protein kinase activity);GO:0005794(Golgi apparatus);GO:0006468(protein phosphorylation);GO:0016020(membrane);GO:0016021(integral component of membrane);GO:0019835(cytolysis);GO:0032880(regulation of protein localization);GO:0045666(positive regulation of neuron differentiation);GO:0045860(positive regulation of protein kinase activity)	NA	NA	bta-miR-16a	8mer	-0.4142	99	154	-22.15
circRNA30365	chr19	5629138	5634257	-	2	circRNA	ENSBTAT00000086055	ENSBTAG00000000205	mRNA	chr19:5625678-5629137|chr19:5634257-5634426	monocyte to macrophage differentiation associated [Source:VGNC Symbol;Acc:VGNC:31512]	GO:0004672(protein kinase activity);GO:0005794(Golgi apparatus);GO:0006468(protein phosphorylation);GO:0016020(membrane);GO:0016021(integral component of membrane);GO:0019835(cytolysis);GO:0032880(regulation of protein localization);GO:0045666(positive regulation of neuron differentiation);GO:0045860(positive regulation of protein kinase activity)	NA	NA	bta-miR-16b	8mer	-0.4142	99	149	-22.66
circRNA30365	chr19	5629138	5634257	-	2	circRNA	ENSBTAT00000086055	ENSBTAG00000000205	mRNA	chr19:5625678-5629137|chr19:5634257-5634426	monocyte to macrophage differentiation associated [Source:VGNC Symbol;Acc:VGNC:31512]	GO:0004672(protein kinase activity);GO:0005794(Golgi apparatus);GO:0006468(protein phosphorylation);GO:0016020(membrane);GO:0016021(integral component of membrane);GO:0019835(cytolysis);GO:0032880(regulation of protein localization);GO:0045666(positive regulation of neuron differentiation);GO:0045860(positive regulation of protein kinase activity)	NA	NA	bta-miR-200c	m8	-0.2265	90	162	-20.91
circRNA30389	X	66232631	66246559	+	1	intergenic	intergenic_circRNA	intergenic_circRNA	mRNA	X:66232630-66246559	NA	NA	NA	NA	bta-miR-122	8mer	-0.17125	93	151	-22.95
circRNA30389	X	66232631	66246559	+	1	intergenic	intergenic_circRNA	intergenic_circRNA	mRNA	X:66232630-66246559	NA	NA	NA	NA	bta-miR-125a	m8	-0.075	58	153	-26.09
circRNA30389	X	66232631	66246559	+	1	intergenic	intergenic_circRNA	intergenic_circRNA	mRNA	X:66232630-66246559	NA	NA	NA	NA	bta-miR-125b	m8	-0.075	57	149	-21.6
circRNA30389	X	66232631	66246559	+	1	intergenic	intergenic_circRNA	intergenic_circRNA	mRNA	X:66232630-66246559	NA	NA	NA	NA	bta-miR-15a	m8	-0.089	63	154	-20.2
circRNA30389	X	66232631	66246559	+	1	intergenic	intergenic_circRNA	intergenic_circRNA	mRNA	X:66232630-66246559	NA	NA	NA	NA	bta-miR-183	1a	-0.09575	63	145	-23.69
circRNA30389	X	66232631	66246559	+	1	intergenic	intergenic_circRNA	intergenic_circRNA	mRNA	X:66232630-66246559	NA	NA	NA	NA	bta-miR-185	1a	-0.0732	50	150	-22.3
circRNA30389	X	66232631	66246559	+	1	intergenic	intergenic_circRNA	intergenic_circRNA	mRNA	X:66232630-66246559	NA	NA	NA	NA	bta-miR-188	m8	-0.079	50	160	-23.04
circRNA30389	X	66232631	66246559	+	1	intergenic	intergenic_circRNA	intergenic_circRNA	mRNA	X:66232630-66246559	NA	NA	NA	NA	bta-miR-193a-3p	m8	-0.219	91	146	-25.86
circRNA30389	X	66232631	66246559	+	1	intergenic	intergenic_circRNA	intergenic_circRNA	mRNA	X:66232630-66246559	NA	NA	NA	NA	bta-miR-193b	m8	-0.219	91	150	-26.82
circRNA30389	X	66232631	66246559	+	1	intergenic	intergenic_circRNA	intergenic_circRNA	mRNA	X:66232630-66246559	NA	NA	NA	NA	bta-miR-195	m8	-0.1355	76	161	-23.07
circRNA30389	X	66232631	66246559	+	1	intergenic	intergenic_circRNA	intergenic_circRNA	mRNA	X:66232630-66246559	NA	NA	NA	NA	bta-miR-197	8mer	-0.21545	90	156	-26.03
circRNA30389	X	66232631	66246559	+	1	intergenic	intergenic_circRNA	intergenic_circRNA	mRNA	X:66232630-66246559	NA	NA	NA	NA	bta-miR-200c	m8	-0.224	90	168	-23.29
circRNA30389	X	66232631	66246559	+	1	intergenic	intergenic_circRNA	intergenic_circRNA	mRNA	X:66232630-66246559	NA	NA	NA	NA	bta-miR-205	1a	-0.1261	70	151	-24.76
circRNA30389	X	66232631	66246559	+	1	intergenic	intergenic_circRNA	intergenic_circRNA	mRNA	X:66232630-66246559	NA	NA	NA	NA	bta-miR-21-3p	m8	-0.111	66	151	-24.41
circRNA30389	X	66232631	66246559	+	1	intergenic	intergenic_circRNA	intergenic_circRNA	mRNA	X:66232630-66246559	NA	NA	NA	NA	bta-miR-214	1a	-0.0922	62	158	-27.71
circRNA30389	X	66232631	66246559	+	1	intergenic	intergenic_circRNA	intergenic_circRNA	mRNA	X:66232630-66246559	NA	NA	NA	NA	bta-miR-224	8mer	-0.3423	98	159	-21.61
circRNA30389	X	66232631	66246559	+	1	intergenic	intergenic_circRNA	intergenic_circRNA	mRNA	X:66232630-66246559	NA	NA	NA	NA	bta-miR-23a	m8	-0.1575	75	148	-25
circRNA30389	X	66232631	66246559	+	1	intergenic	intergenic_circRNA	intergenic_circRNA	mRNA	X:66232630-66246559	NA	NA	NA	NA	bta-miR-23b-3p	m8	-0.1575	75	151	-28.54
circRNA30389	X	66232631	66246559	+	1	intergenic	intergenic_circRNA	intergenic_circRNA	mRNA	X:66232630-66246559	NA	NA	NA	NA	bta-miR-27a-3p	1a	-0.0892	53	146	-24.35
circRNA30389	X	66232631	66246559	+	1	intergenic	intergenic_circRNA	intergenic_circRNA	mRNA	X:66232630-66246559	NA	NA	NA	NA	bta-miR-27b	1a	-0.0892	52	147	-20.58
circRNA30389	X	66232631	66246559	+	1	intergenic	intergenic_circRNA	intergenic_circRNA	mRNA	X:66232630-66246559	NA	NA	NA	NA	bta-miR-30b-3p	m8	-0.112	75	155	-26.52
circRNA30389	X	66232631	66246559	+	1	intergenic	intergenic_circRNA	intergenic_circRNA	mRNA	X:66232630-66246559	NA	NA	NA	NA	bta-miR-31	m8	-0.106	59	157	-24.4
circRNA30389	X	66232631	66246559	+	1	intergenic	intergenic_circRNA	intergenic_circRNA	mRNA	X:66232630-66246559	NA	NA	NA	NA	bta-miR-320a	m8	-0.1705	81	162	-26.96
circRNA30389	X	66232631	66246559	+	1	intergenic	intergenic_circRNA	intergenic_circRNA	mRNA	X:66232630-66246559	NA	NA	NA	NA	bta-miR-331-5p	8mer	-0.25025	96	151	-22.13
circRNA30389	X	66232631	66246559	+	1	intergenic	intergenic_circRNA	intergenic_circRNA	mRNA	X:66232630-66246559	NA	NA	NA	NA	bta-miR-342	m8	-0.067	52	159	-22.21
circRNA30389	X	66232631	66246559	+	1	intergenic	intergenic_circRNA	intergenic_circRNA	mRNA	X:66232630-66246559	NA	NA	NA	NA	bta-miR-455-3p	m8	-0.12	85	168	-25.34
circRNA30389	X	66232631	66246559	+	1	intergenic	intergenic_circRNA	intergenic_circRNA	mRNA	X:66232630-66246559	NA	NA	NA	NA	bta-miR-660	8mer	-0.20625	85	150	-20.08
circRNA30397	X	80056953	80066332	-	1	intergenic	intergenic_circRNA	intergenic_circRNA	mRNA	X:80056952-80066332	NA	NA	NA	NA	bta-miR-105a	8mer	-0.4203	98	157	-21.82
circRNA30397	X	80056953	80066332	-	1	intergenic	intergenic_circRNA	intergenic_circRNA	mRNA	X:80056952-80066332	NA	NA	NA	NA	bta-miR-105b	8mer	-0.4203	98	160	-23.35
circRNA30397	X	80056953	80066332	-	1	intergenic	intergenic_circRNA	intergenic_circRNA	mRNA	X:80056952-80066332	NA	NA	NA	NA	bta-miR-122	1a	-0.0453	70	146	-23.38
circRNA30397	X	80056953	80066332	-	1	intergenic	intergenic_circRNA	intergenic_circRNA	mRNA	X:80056952-80066332	NA	NA	NA	NA	bta-miR-135b	8mer	-0.3803	98	148	-21.08
circRNA30397	X	80056953	80066332	-	1	intergenic	intergenic_circRNA	intergenic_circRNA	mRNA	X:80056952-80066332	NA	NA	NA	NA	bta-miR-136	1a	-0.1224	61	157	-21.44
circRNA30397	X	80056953	80066332	-	1	intergenic	intergenic_circRNA	intergenic_circRNA	mRNA	X:80056952-80066332	NA	NA	NA	NA	bta-miR-181a	8mer	-0.18325	82	163	-23.69
circRNA30397	X	80056953	80066332	-	1	intergenic	intergenic_circRNA	intergenic_circRNA	mRNA	X:80056952-80066332	NA	NA	NA	NA	bta-miR-181b	8mer	-0.18325	82	155	-25.41
circRNA30397	X	80056953	80066332	-	1	intergenic	intergenic_circRNA	intergenic_circRNA	mRNA	X:80056952-80066332	NA	NA	NA	NA	bta-miR-181c	8mer	-0.1853	83	172	-21.95
circRNA30397	X	80056953	80066332	-	1	intergenic	intergenic_circRNA	intergenic_circRNA	mRNA	X:80056952-80066332	NA	NA	NA	NA	bta-miR-193a-5p	1a	-0.1911	90	158	-21.07
circRNA30397	X	80056953	80066332	-	1	intergenic	intergenic_circRNA	intergenic_circRNA	mRNA	X:80056952-80066332	NA	NA	NA	NA	bta-miR-197	m8	-0.165	81	154	-33.58
circRNA30397	X	80056953	80066332	-	1	intergenic	intergenic_circRNA	intergenic_circRNA	mRNA	X:80056952-80066332	NA	NA	NA	NA	bta-miR-199a-3p	m8	-0.1095	59	164	-23.7
circRNA30397	X	80056953	80066332	-	1	intergenic	intergenic_circRNA	intergenic_circRNA	mRNA	X:80056952-80066332	NA	NA	NA	NA	bta-miR-200a	8mer	-0.3372	98	157	-20.34
circRNA30397	X	80056953	80066332	-	1	intergenic	intergenic_circRNA	intergenic_circRNA	mRNA	X:80056952-80066332	NA	NA	NA	NA	bta-miR-205	8mer	-0.11525	66	160	-29.19
circRNA30397	X	80056953	80066332	-	1	intergenic	intergenic_circRNA	intergenic_circRNA	mRNA	X:80056952-80066332	NA	NA	NA	NA	bta-miR-21-3p	1a	-0.09565	60	153	-21.02
circRNA30397	X	80056953	80066332	-	1	intergenic	intergenic_circRNA	intergenic_circRNA	mRNA	X:80056952-80066332	NA	NA	NA	NA	bta-miR-210	m8	-0.0625	59	148	-21.68
circRNA30397	X	80056953	80066332	-	1	intergenic	intergenic_circRNA	intergenic_circRNA	mRNA	X:80056952-80066332	NA	NA	NA	NA	bta-miR-218	m8	-0.173	80	172	-20.36
circRNA30397	X	80056953	80066332	-	1	intergenic	intergenic_circRNA	intergenic_circRNA	mRNA	X:80056952-80066332	NA	NA	NA	NA	bta-miR-22-5p	8mer	-0.1241	63	160	-25.57
circRNA30397	X	80056953	80066332	-	1	intergenic	intergenic_circRNA	intergenic_circRNA	mRNA	X:80056952-80066332	NA	NA	NA	NA	bta-miR-224	8mer	-0.1382	72	161	-20.21
circRNA30397	X	80056953	80066332	-	1	intergenic	intergenic_circRNA	intergenic_circRNA	mRNA	X:80056952-80066332	NA	NA	NA	NA	bta-miR-29a	1a	-0.0943	51	161	-26.23
circRNA30397	X	80056953	80066332	-	1	intergenic	intergenic_circRNA	intergenic_circRNA	mRNA	X:80056952-80066332	NA	NA	NA	NA	bta-miR-30b-3p	8mer	-0.17435	89	170	-26.2
circRNA30397	X	80056953	80066332	-	1	intergenic	intergenic_circRNA	intergenic_circRNA	mRNA	X:80056952-80066332	NA	NA	NA	NA	bta-miR-30e-5p	m8	-0.2495	89	146	-23.84
circRNA30397	X	80056953	80066332	-	1	intergenic	intergenic_circRNA	intergenic_circRNA	mRNA	X:80056952-80066332	NA	NA	NA	NA	bta-miR-31	m8	-0.127	71	158	-22.57
circRNA30397	X	80056953	80066332	-	1	intergenic	intergenic_circRNA	intergenic_circRNA	mRNA	X:80056952-80066332	NA	NA	NA	NA	bta-miR-380-5p	8mer	-0.44215	99	148	-22.5
circRNA30397	X	80056953	80066332	-	1	intergenic	intergenic_circRNA	intergenic_circRNA	mRNA	X:80056952-80066332	NA	NA	NA	NA	bta-miR-455-3p	1a	-0.0643	63	154	-21.4
circRNA30397	X	80056953	80066332	-	1	intergenic	intergenic_circRNA	intergenic_circRNA	mRNA	X:80056952-80066332	NA	NA	NA	NA	bta-miR-532	m8	-0.131	65	151	-21.01
circRNA30397	X	80056953	80066332	-	1	intergenic	intergenic_circRNA	intergenic_circRNA	mRNA	X:80056952-80066332	NA	NA	NA	NA	bta-miR-7	m8	-0.2375	94	166	-22.11
circRNA30423	chr13	3719929	3730169	+	1	intergenic	intergenic_circRNA	intergenic_circRNA	mRNA	chr13:3719928-3730169	NA	NA	NA	NA	bta-miR-1	m8	-0.148	77	164	-20.45
circRNA30423	chr13	3719929	3730169	+	1	intergenic	intergenic_circRNA	intergenic_circRNA	mRNA	chr13:3719928-3730169	NA	NA	NA	NA	bta-miR-128	m8	-0.268	96	149	-21.74
circRNA30423	chr13	3719929	3730169	+	1	intergenic	intergenic_circRNA	intergenic_circRNA	mRNA	chr13:3719928-3730169	NA	NA	NA	NA	bta-miR-129	m8	-0.29	96	155	-23.21
circRNA30423	chr13	3719929	3730169	+	1	intergenic	intergenic_circRNA	intergenic_circRNA	mRNA	chr13:3719928-3730169	NA	NA	NA	NA	bta-miR-129-5p	m8	-0.29	96	155	-23.21
circRNA30423	chr13	3719929	3730169	+	1	intergenic	intergenic_circRNA	intergenic_circRNA	mRNA	chr13:3719928-3730169	NA	NA	NA	NA	bta-miR-146b	m8	-0.092	53	166	-20.62
circRNA30423	chr13	3719929	3730169	+	1	intergenic	intergenic_circRNA	intergenic_circRNA	mRNA	chr13:3719928-3730169	NA	NA	NA	NA	bta-miR-15b	8mer	-0.2803	96	151	-21.04
circRNA30423	chr13	3719929	3730169	+	1	intergenic	intergenic_circRNA	intergenic_circRNA	mRNA	chr13:3719928-3730169	NA	NA	NA	NA	bta-miR-185	m8	-0.137	75	160	-22.62
circRNA30423	chr13	3719929	3730169	+	1	intergenic	intergenic_circRNA	intergenic_circRNA	mRNA	chr13:3719928-3730169	NA	NA	NA	NA	bta-miR-187	1a	-0.0973	85	149	-21.3
circRNA30423	chr13	3719929	3730169	+	1	intergenic	intergenic_circRNA	intergenic_circRNA	mRNA	chr13:3719928-3730169	NA	NA	NA	NA	bta-miR-188	m8	-0.167	82	148	-23.1
circRNA30423	chr13	3719929	3730169	+	1	intergenic	intergenic_circRNA	intergenic_circRNA	mRNA	chr13:3719928-3730169	NA	NA	NA	NA	bta-miR-195	8mer	-0.2803	96	154	-21.17
circRNA30423	chr13	3719929	3730169	+	1	intergenic	intergenic_circRNA	intergenic_circRNA	mRNA	chr13:3719928-3730169	NA	NA	NA	NA	bta-miR-197	m8	-0.095	55	148	-20.65
circRNA30423	chr13	3719929	3730169	+	1	intergenic	intergenic_circRNA	intergenic_circRNA	mRNA	chr13:3719928-3730169	NA	NA	NA	NA	bta-miR-199a-5p	8mer	-0.0922	59	152	-20.15
circRNA30423	chr13	3719929	3730169	+	1	intergenic	intergenic_circRNA	intergenic_circRNA	mRNA	chr13:3719928-3730169	NA	NA	NA	NA	bta-miR-204	8mer	-0.1203	65	156	-20.21
circRNA30423	chr13	3719929	3730169	+	1	intergenic	intergenic_circRNA	intergenic_circRNA	mRNA	chr13:3719928-3730169	NA	NA	NA	NA	bta-miR-216a	8mer	-0.1993	82	168	-23.82
circRNA30423	chr13	3719929	3730169	+	1	intergenic	intergenic_circRNA	intergenic_circRNA	mRNA	chr13:3719928-3730169	NA	NA	NA	NA	bta-miR-217	m8	-0.198	83	165	-22.25
circRNA30423	chr13	3719929	3730169	+	1	intergenic	intergenic_circRNA	intergenic_circRNA	mRNA	chr13:3719928-3730169	NA	NA	NA	NA	bta-miR-302a	m8	-0.131	60	149	-22.01
circRNA30423	chr13	3719929	3730169	+	1	intergenic	intergenic_circRNA	intergenic_circRNA	mRNA	chr13:3719928-3730169	NA	NA	NA	NA	bta-miR-31	m8	-0.143	78	154	-21.92
circRNA30423	chr13	3719929	3730169	+	1	intergenic	intergenic_circRNA	intergenic_circRNA	mRNA	chr13:3719928-3730169	NA	NA	NA	NA	bta-miR-345-5p	m8	-0.1975	91	148	-21.12
circRNA30423	chr13	3719929	3730169	+	1	intergenic	intergenic_circRNA	intergenic_circRNA	mRNA	chr13:3719928-3730169	NA	NA	NA	NA	bta-miR-361	m8	-0.265	93	151	-20.47
circRNA30423	chr13	3719929	3730169	+	1	intergenic	intergenic_circRNA	intergenic_circRNA	mRNA	chr13:3719928-3730169	NA	NA	NA	NA	bta-miR-455-3p	1a	-0.1822	93	168	-25.84
circRNA30423	chr13	3719929	3730169	+	1	intergenic	intergenic_circRNA	intergenic_circRNA	mRNA	chr13:3719928-3730169	NA	NA	NA	NA	bta-miR-497	8mer	-0.2721	96	150	-22.92
circRNA30483	chr7	69541565	69564660	+	1	intergenic	intergenic_circRNA	intergenic_circRNA	mRNA	chr7:69541564-69564660	NA	NA	NA	NA	bta-let-7b	1a	-0.0962	55	151	-20.58
circRNA30483	chr7	69541565	69564660	+	1	intergenic	intergenic_circRNA	intergenic_circRNA	mRNA	chr7:69541564-69564660	NA	NA	NA	NA	bta-let-7c	8mer	-0.2272	90	149	-20.62
circRNA30483	chr7	69541565	69564660	+	1	intergenic	intergenic_circRNA	intergenic_circRNA	mRNA	chr7:69541564-69564660	NA	NA	NA	NA	bta-let-7g	1a	-0.0962	53	147	-20.75
circRNA30483	chr7	69541565	69564660	+	1	intergenic	intergenic_circRNA	intergenic_circRNA	mRNA	chr7:69541564-69564660	NA	NA	NA	NA	bta-let-7i	1a	-0.0962	55	150	-23.28
circRNA30483	chr7	69541565	69564660	+	1	intergenic	intergenic_circRNA	intergenic_circRNA	mRNA	chr7:69541564-69564660	NA	NA	NA	NA	bta-miR-122	m8	-0.053	73	155	-21.41
circRNA30483	chr7	69541565	69564660	+	1	intergenic	intergenic_circRNA	intergenic_circRNA	mRNA	chr7:69541564-69564660	NA	NA	NA	NA	bta-miR-125a	m8	-0.1535	83	154	-21.56
circRNA30483	chr7	69541565	69564660	+	1	intergenic	intergenic_circRNA	intergenic_circRNA	mRNA	chr7:69541564-69564660	NA	NA	NA	NA	bta-miR-129	1a	-0.1143	60	156	-26.18
circRNA30483	chr7	69541565	69564660	+	1	intergenic	intergenic_circRNA	intergenic_circRNA	mRNA	chr7:69541564-69564660	NA	NA	NA	NA	bta-miR-129-5p	1a	-0.1143	60	156	-26.18
circRNA30483	chr7	69541565	69564660	+	1	intergenic	intergenic_circRNA	intergenic_circRNA	mRNA	chr7:69541564-69564660	NA	NA	NA	NA	bta-miR-132	8mer	-0.21725	91	148	-21.84
circRNA30483	chr7	69541565	69564660	+	1	intergenic	intergenic_circRNA	intergenic_circRNA	mRNA	chr7:69541564-69564660	NA	NA	NA	NA	bta-miR-136	m8	-0.1545	72	155	-20.11
circRNA30483	chr7	69541565	69564660	+	1	intergenic	intergenic_circRNA	intergenic_circRNA	mRNA	chr7:69541564-69564660	NA	NA	NA	NA	bta-miR-139	1a	-0.0732	57	172	-25.51
circRNA30483	chr7	69541565	69564660	+	1	intergenic	intergenic_circRNA	intergenic_circRNA	mRNA	chr7:69541564-69564660	NA	NA	NA	NA	bta-miR-140	m8	-0.18	87	164	-27.98
circRNA30483	chr7	69541565	69564660	+	1	intergenic	intergenic_circRNA	intergenic_circRNA	mRNA	chr7:69541564-69564660	NA	NA	NA	NA	bta-miR-142-3p	m8	-0.1285	62	159	-20.14
circRNA30483	chr7	69541565	69564660	+	1	intergenic	intergenic_circRNA	intergenic_circRNA	mRNA	chr7:69541564-69564660	NA	NA	NA	NA	bta-miR-143	m8	-0.3155	97	164	-22.31
circRNA30483	chr7	69541565	69564660	+	1	intergenic	intergenic_circRNA	intergenic_circRNA	mRNA	chr7:69541564-69564660	NA	NA	NA	NA	bta-miR-144	8mer	-0.19125	80	156	-23.48
circRNA30483	chr7	69541565	69564660	+	1	intergenic	intergenic_circRNA	intergenic_circRNA	mRNA	chr7:69541564-69564660	NA	NA	NA	NA	bta-miR-145	8mer	-0.0993	58	161	-24.26
circRNA30483	chr7	69541565	69564660	+	1	intergenic	intergenic_circRNA	intergenic_circRNA	mRNA	chr7:69541564-69564660	NA	NA	NA	NA	bta-miR-146b	m8	-0.144	73	160	-21.39
circRNA30483	chr7	69541565	69564660	+	1	intergenic	intergenic_circRNA	intergenic_circRNA	mRNA	chr7:69541564-69564660	NA	NA	NA	NA	bta-miR-150	8mer	-0.1772	86	153	-26.16
circRNA30483	chr7	69541565	69564660	+	1	intergenic	intergenic_circRNA	intergenic_circRNA	mRNA	chr7:69541564-69564660	NA	NA	NA	NA	bta-miR-151-5p	m8	-0.1575	81	147	-20.61
circRNA30483	chr7	69541565	69564660	+	1	intergenic	intergenic_circRNA	intergenic_circRNA	mRNA	chr7:69541564-69564660	NA	NA	NA	NA	bta-miR-15a	1a	-0.07665	59	154	-21.08
circRNA30483	chr7	69541565	69564660	+	1	intergenic	intergenic_circRNA	intergenic_circRNA	mRNA	chr7:69541564-69564660	NA	NA	NA	NA	bta-miR-15b	1a	-0.07665	58	150	-21.24
circRNA30483	chr7	69541565	69564660	+	1	intergenic	intergenic_circRNA	intergenic_circRNA	mRNA	chr7:69541564-69564660	NA	NA	NA	NA	bta-miR-181a	m8	-0.3415	97	155	-23.53
circRNA30483	chr7	69541565	69564660	+	1	intergenic	intergenic_circRNA	intergenic_circRNA	mRNA	chr7:69541564-69564660	NA	NA	NA	NA	bta-miR-181b	m8	-0.326	97	155	-25.76
circRNA30483	chr7	69541565	69564660	+	1	intergenic	intergenic_circRNA	intergenic_circRNA	mRNA	chr7:69541564-69564660	NA	NA	NA	NA	bta-miR-181c	m8	-0.3415	97	156	-21.45
circRNA30483	chr7	69541565	69564660	+	1	intergenic	intergenic_circRNA	intergenic_circRNA	mRNA	chr7:69541564-69564660	NA	NA	NA	NA	bta-miR-181d	m8	-0.326	97	155	-26.27
circRNA30483	chr7	69541565	69564660	+	1	intergenic	intergenic_circRNA	intergenic_circRNA	mRNA	chr7:69541564-69564660	NA	NA	NA	NA	bta-miR-182	m8	-0.149	71	160	-20.96
circRNA30483	chr7	69541565	69564660	+	1	intergenic	intergenic_circRNA	intergenic_circRNA	mRNA	chr7:69541564-69564660	NA	NA	NA	NA	bta-miR-183	1a	-0.07985	55	148	-20.16
circRNA30483	chr7	69541565	69564660	+	1	intergenic	intergenic_circRNA	intergenic_circRNA	mRNA	chr7:69541564-69564660	NA	NA	NA	NA	bta-miR-185	8mer	-0.10115	63	157	-23.34
circRNA30483	chr7	69541565	69564660	+	1	intergenic	intergenic_circRNA	intergenic_circRNA	mRNA	chr7:69541564-69564660	NA	NA	NA	NA	bta-miR-186	1a	-0.0943	55	167	-20.54
circRNA30483	chr7	69541565	69564660	+	1	intergenic	intergenic_circRNA	intergenic_circRNA	mRNA	chr7:69541564-69564660	NA	NA	NA	NA	bta-miR-187	1a	-0.0391	53	148	-25.82
circRNA30483	chr7	69541565	69564660	+	1	intergenic	intergenic_circRNA	intergenic_circRNA	mRNA	chr7:69541564-69564660	NA	NA	NA	NA	bta-miR-188	m8	-0.104	61	160	-25.41
circRNA30483	chr7	69541565	69564660	+	1	intergenic	intergenic_circRNA	intergenic_circRNA	mRNA	chr7:69541564-69564660	NA	NA	NA	NA	bta-miR-18a	m8	-0.15	75	165	-21.88
circRNA30483	chr7	69541565	69564660	+	1	intergenic	intergenic_circRNA	intergenic_circRNA	mRNA	chr7:69541564-69564660	NA	NA	NA	NA	bta-miR-18b	m8	-0.15	76	170	-21.88
circRNA30483	chr7	69541565	69564660	+	1	intergenic	intergenic_circRNA	intergenic_circRNA	mRNA	chr7:69541564-69564660	NA	NA	NA	NA	bta-miR-193a-5p	8mer	-0.0731	51	159	-22.57
circRNA30483	chr7	69541565	69564660	+	1	intergenic	intergenic_circRNA	intergenic_circRNA	mRNA	chr7:69541564-69564660	NA	NA	NA	NA	bta-miR-195	1a	-0.09775	65	160	-21.41
circRNA30483	chr7	69541565	69564660	+	1	intergenic	intergenic_circRNA	intergenic_circRNA	mRNA	chr7:69541564-69564660	NA	NA	NA	NA	bta-miR-197	m8	-0.129	70	165	-25.27
circRNA30483	chr7	69541565	69564660	+	1	intergenic	intergenic_circRNA	intergenic_circRNA	mRNA	chr7:69541564-69564660	NA	NA	NA	NA	bta-miR-199a-5p	1a	-0.07575	50	154	-22.87
circRNA30483	chr7	69541565	69564660	+	1	intergenic	intergenic_circRNA	intergenic_circRNA	mRNA	chr7:69541564-69564660	NA	NA	NA	NA	bta-miR-199b	1a	-0.0863	54	154	-20.67
circRNA30483	chr7	69541565	69564660	+	1	intergenic	intergenic_circRNA	intergenic_circRNA	mRNA	chr7:69541564-69564660	NA	NA	NA	NA	bta-miR-19a	8mer	-0.2142	83	166	-20.58
circRNA30483	chr7	69541565	69564660	+	1	intergenic	intergenic_circRNA	intergenic_circRNA	mRNA	chr7:69541564-69564660	NA	NA	NA	NA	bta-miR-19b	8mer	-0.2183	84	170	-23.29
circRNA30483	chr7	69541565	69564660	+	1	intergenic	intergenic_circRNA	intergenic_circRNA	mRNA	chr7:69541564-69564660	NA	NA	NA	NA	bta-miR-204	8mer	-0.0922	54	148	-23.11
circRNA30483	chr7	69541565	69564660	+	1	intergenic	intergenic_circRNA	intergenic_circRNA	mRNA	chr7:69541564-69564660	NA	NA	NA	NA	bta-miR-205	m8	-0.16	80	146	-22.83
circRNA30483	chr7	69541565	69564660	+	1	intergenic	intergenic_circRNA	intergenic_circRNA	mRNA	chr7:69541564-69564660	NA	NA	NA	NA	bta-miR-206	m8	-0.2185	91	171	-22.19
circRNA30483	chr7	69541565	69564660	+	1	intergenic	intergenic_circRNA	intergenic_circRNA	mRNA	chr7:69541564-69564660	NA	NA	NA	NA	bta-miR-21-3p	8mer	-0.2571	95	148	-22.77
circRNA30483	chr7	69541565	69564660	+	1	intergenic	intergenic_circRNA	intergenic_circRNA	mRNA	chr7:69541564-69564660	NA	NA	NA	NA	bta-miR-211	8mer	-0.0922	53	148	-22.53
circRNA30483	chr7	69541565	69564660	+	1	intergenic	intergenic_circRNA	intergenic_circRNA	mRNA	chr7:69541564-69564660	NA	NA	NA	NA	bta-miR-214	m8	-0.1485	81	151	-23.16
circRNA30483	chr7	69541565	69564660	+	1	intergenic	intergenic_circRNA	intergenic_circRNA	mRNA	chr7:69541564-69564660	NA	NA	NA	NA	bta-miR-217	8mer	-0.4282	99	155	-22.08
circRNA30483	chr7	69541565	69564660	+	1	intergenic	intergenic_circRNA	intergenic_circRNA	mRNA	chr7:69541564-69564660	NA	NA	NA	NA	bta-miR-22-3p	m8	-0.1595	77	161	-22.23
circRNA30483	chr7	69541565	69564660	+	1	intergenic	intergenic_circRNA	intergenic_circRNA	mRNA	chr7:69541564-69564660	NA	NA	NA	NA	bta-miR-224	m8	-0.22	92	169	-23.33
circRNA30483	chr7	69541565	69564660	+	1	intergenic	intergenic_circRNA	intergenic_circRNA	mRNA	chr7:69541564-69564660	NA	NA	NA	NA	bta-miR-23a	m8	-0.121	62	153	-20.12
circRNA30483	chr7	69541565	69564660	+	1	intergenic	intergenic_circRNA	intergenic_circRNA	mRNA	chr7:69541564-69564660	NA	NA	NA	NA	bta-miR-23b-3p	m8	-0.121	62	153	-22.44
circRNA30483	chr7	69541565	69564660	+	1	intergenic	intergenic_circRNA	intergenic_circRNA	mRNA	chr7:69541564-69564660	NA	NA	NA	NA	bta-miR-24-3p	m8	-0.143	75	162	-23.32
circRNA30483	chr7	69541565	69564660	+	1	intergenic	intergenic_circRNA	intergenic_circRNA	mRNA	chr7:69541564-69564660	NA	NA	NA	NA	bta-miR-25	m8	-0.1425	73	168	-20.62
circRNA30483	chr7	69541565	69564660	+	1	intergenic	intergenic_circRNA	intergenic_circRNA	mRNA	chr7:69541564-69564660	NA	NA	NA	NA	bta-miR-29b	m8	-0.149	72	152	-23.61
circRNA30483	chr7	69541565	69564660	+	1	intergenic	intergenic_circRNA	intergenic_circRNA	mRNA	chr7:69541564-69564660	NA	NA	NA	NA	bta-miR-29d-3p	m8	-0.149	72	150	-20.14
circRNA30483	chr7	69541565	69564660	+	1	intergenic	intergenic_circRNA	intergenic_circRNA	mRNA	chr7:69541564-69564660	NA	NA	NA	NA	bta-miR-30a-5p	8mer	-0.4652	99	153	-21.5
circRNA30483	chr7	69541565	69564660	+	1	intergenic	intergenic_circRNA	intergenic_circRNA	mRNA	chr7:69541564-69564660	NA	NA	NA	NA	bta-miR-30b-3p	m8	-0.0515	51	167	-23.41
circRNA30483	chr7	69541565	69564660	+	1	intergenic	intergenic_circRNA	intergenic_circRNA	mRNA	chr7:69541564-69564660	NA	NA	NA	NA	bta-miR-30b-5p	8mer	-0.4652	99	154	-20.52
circRNA30483	chr7	69541565	69564660	+	1	intergenic	intergenic_circRNA	intergenic_circRNA	mRNA	chr7:69541564-69564660	NA	NA	NA	NA	bta-miR-30c	8mer	-0.4652	99	156	-20.91
circRNA30483	chr7	69541565	69564660	+	1	intergenic	intergenic_circRNA	intergenic_circRNA	mRNA	chr7:69541564-69564660	NA	NA	NA	NA	bta-miR-30e-5p	8mer	-0.4652	99	161	-20.16
circRNA30483	chr7	69541565	69564660	+	1	intergenic	intergenic_circRNA	intergenic_circRNA	mRNA	chr7:69541564-69564660	NA	NA	NA	NA	bta-miR-31	8mer	-0.2402	95	158	-22.57
circRNA30483	chr7	69541565	69564660	+	1	intergenic	intergenic_circRNA	intergenic_circRNA	mRNA	chr7:69541564-69564660	NA	NA	NA	NA	bta-miR-320a	m8	-0.1175	58	155	-24.05
circRNA30483	chr7	69541565	69564660	+	1	intergenic	intergenic_circRNA	intergenic_circRNA	mRNA	chr7:69541564-69564660	NA	NA	NA	NA	bta-miR-331-3p	8mer	-0.1081	64	145	-23.33
circRNA30483	chr7	69541565	69564660	+	1	intergenic	intergenic_circRNA	intergenic_circRNA	mRNA	chr7:69541564-69564660	NA	NA	NA	NA	bta-miR-34a	m8	-0.149	77	155	-27.19
circRNA30483	chr7	69541565	69564660	+	1	intergenic	intergenic_circRNA	intergenic_circRNA	mRNA	chr7:69541564-69564660	NA	NA	NA	NA	bta-miR-34b	m8	-0.149	77	160	-26.61
circRNA30483	chr7	69541565	69564660	+	1	intergenic	intergenic_circRNA	intergenic_circRNA	mRNA	chr7:69541564-69564660	NA	NA	NA	NA	bta-miR-34c	m8	-0.149	77	157	-26.86
circRNA30483	chr7	69541565	69564660	+	1	intergenic	intergenic_circRNA	intergenic_circRNA	mRNA	chr7:69541564-69564660	NA	NA	NA	NA	bta-miR-365-5p	1a	-0.12765	79	152	-23.65
circRNA30483	chr7	69541565	69564660	+	1	intergenic	intergenic_circRNA	intergenic_circRNA	mRNA	chr7:69541564-69564660	NA	NA	NA	NA	bta-miR-423-5p	1a	-0.0781	66	147	-27.06
circRNA30483	chr7	69541565	69564660	+	1	intergenic	intergenic_circRNA	intergenic_circRNA	mRNA	chr7:69541564-69564660	NA	NA	NA	NA	bta-miR-455-3p	m8	-0.09	74	168	-25.84
circRNA30483	chr7	69541565	69564660	+	1	intergenic	intergenic_circRNA	intergenic_circRNA	mRNA	chr7:69541564-69564660	NA	NA	NA	NA	bta-miR-484	m8	-0.145	87	160	-30.16
circRNA30483	chr7	69541565	69564660	+	1	intergenic	intergenic_circRNA	intergenic_circRNA	mRNA	chr7:69541564-69564660	NA	NA	NA	NA	bta-miR-497	1a	-0.0661	56	150	-20
circRNA30483	chr7	69541565	69564660	+	1	intergenic	intergenic_circRNA	intergenic_circRNA	mRNA	chr7:69541564-69564660	NA	NA	NA	NA	bta-miR-499	8mer	-0.2222	89	163	-20.89
circRNA30483	chr7	69541565	69564660	+	1	intergenic	intergenic_circRNA	intergenic_circRNA	mRNA	chr7:69541564-69564660	NA	NA	NA	NA	bta-miR-532	8mer	-0.1122	56	151	-20.18
circRNA30483	chr7	69541565	69564660	+	1	intergenic	intergenic_circRNA	intergenic_circRNA	mRNA	chr7:69541564-69564660	NA	NA	NA	NA	bta-miR-545-5p	m8	-0.2385	89	162	-21.52
circRNA30483	chr7	69541565	69564660	+	1	intergenic	intergenic_circRNA	intergenic_circRNA	mRNA	chr7:69541564-69564660	NA	NA	NA	NA	bta-miR-98	8mer	-0.2272	90	158	-21.57
circRNA30501	chr3	94483924	94490449	+	3	circRNA	ENSBTAT00000076084	ENSBTAG00000021174	mRNA	chr3:94463477-94483923|chr3:94490449-94492998	nardilysin convertase [Source:VGNC Symbol;Acc:VGNC:32258]	GO:0003824(catalytic activity);GO:0004222(metalloendopeptidase activity);GO:0005739(mitochondrion);GO:0006508(proteolysis);GO:0046872(metal ion binding);GO:0051044(positive regulation of membrane protein ectodomain proteolysis);GO:0052548(regulation of endopeptidase activity)	NA	EC:3.4.24.61	bta-miR-193a-5p	m8	-0.164	85	161	-24.16
circRNA30702	chr10	2437482	2444919	+	4	circRNA	ENSBTAT00000075092	YTHDC2	mRNA	9,10,11,12	YTH domain containing 2 [Source:VGNC Symbol;Acc:VGNC:37040]	GO:0000166(nucleotide binding);GO:0003676(nucleic acid binding);GO:0003723(RNA binding);GO:0004386(helicase activity);GO:0005515(protein binding);GO:0005524(ATP binding);GO:0005634(nucleus);GO:0005737(cytoplasm);GO:0005783(endoplasmic reticulum);GO:0007286(spermatid development);GO:0008186(RNA-dependent ATPase activity);GO:0016787(hydrolase activity);GO:0034458(3'-5' RNA helicase activity);GO:003…	NA	EC:3.6.4.13	bta-miR-197	m8	-0.207	89	163	-20.75
circRNA30777	chr17	52041660	52042364	-	2	circRNA	ENSBTAT00000009561	GTF2H3	mRNA	4,3	general transcription factor IIH subunit 3 [Source:VGNC Symbol;Acc:VGNC:29696]	GO:0000438(core TFIIH complex portion of holo TFIIH complex);GO:0000439(transcription factor TFIIH core complex);GO:0004672(protein kinase activity);GO:0005634(nucleus);GO:0005654(nucleoplasm);GO:0005669(transcription factor TFIID complex);GO:0005675(transcription factor TFIIH holo complex);GO:0006281(DNA repair);GO:0006289(nucleotide-excision repair);GO:0006355(regulation of transcription, DNA-t…	03022(Basal transcription factors);03420(Nucleotide excision repair);05203(Viral carcinogenesis)	NA	bta-miR-29b	m8	-0.218	88	168	-26.61
circRNA30777	chr17	52041660	52042364	-	2	circRNA	ENSBTAT00000009561	GTF2H3	mRNA	4,3	general transcription factor IIH subunit 3 [Source:VGNC Symbol;Acc:VGNC:29696]	GO:0000438(core TFIIH complex portion of holo TFIIH complex);GO:0000439(transcription factor TFIIH core complex);GO:0004672(protein kinase activity);GO:0005634(nucleus);GO:0005654(nucleoplasm);GO:0005669(transcription factor TFIID complex);GO:0005675(transcription factor TFIIH holo complex);GO:0006281(DNA repair);GO:0006289(nucleotide-excision repair);GO:0006355(regulation of transcription, DNA-t…	03022(Basal transcription factors);03420(Nucleotide excision repair);05203(Viral carcinogenesis)	NA	bta-miR-29c	m8	-0.2025	86	159	-22.12
circRNA30777	chr17	52041660	52042364	-	2	circRNA	ENSBTAT00000009561	GTF2H3	mRNA	4,3	general transcription factor IIH subunit 3 [Source:VGNC Symbol;Acc:VGNC:29696]	GO:0000438(core TFIIH complex portion of holo TFIIH complex);GO:0000439(transcription factor TFIIH core complex);GO:0004672(protein kinase activity);GO:0005634(nucleus);GO:0005654(nucleoplasm);GO:0005669(transcription factor TFIID complex);GO:0005675(transcription factor TFIIH holo complex);GO:0006281(DNA repair);GO:0006289(nucleotide-excision repair);GO:0006355(regulation of transcription, DNA-t…	03022(Basal transcription factors);03420(Nucleotide excision repair);05203(Viral carcinogenesis)	NA	bta-miR-29d-3p	m8	-0.2025	86	163	-22.29
circRNA31191	chr6	102252039	102265481	-	4	circRNA	ENSBTAT00000008272	HSD17B11	mRNA	5,4,3,2	hydroxysteroid 17-beta dehydrogenase 11 [Source:VGNC Symbol;Acc:VGNC:29970]	GO:0005737(cytoplasm);GO:0005811(lipid droplet);GO:0006710(androgen catabolic process);GO:0016020(membrane);GO:0016021(integral component of membrane);GO:0016229(steroid dehydrogenase activity);GO:0055114(oxidation-reduction process)	NA	NA	bta-miR-193a-5p	m8	-0.2315	93	152	-25.81
circRNA31191	chr6	102252039	102265481	-	4	circRNA	ENSBTAT00000008272	HSD17B11	mRNA	5,4,3,2	hydroxysteroid 17-beta dehydrogenase 11 [Source:VGNC Symbol;Acc:VGNC:29970]	GO:0005737(cytoplasm);GO:0005811(lipid droplet);GO:0006710(androgen catabolic process);GO:0016020(membrane);GO:0016021(integral component of membrane);GO:0016229(steroid dehydrogenase activity);GO:0055114(oxidation-reduction process)	NA	NA	bta-miR-497	m8	-0.243	94	160	-23.79
circRNA31285	chr4	63958877	63967003	-	5	circRNA	ENSBTAT00000004049	AVL9	mRNA	15,14,13,12,11	AVL9 cell migration associated [Source:VGNC Symbol;Acc:VGNC:26355]	GO:0016477(cell migration);GO:0055037(recycling endosome)	NA	NA	bta-miR-127	8mer	-0.28615	92	148	-24.08
circRNA31285	chr4	63958877	63967003	-	5	circRNA	ENSBTAT00000004049	AVL9	mRNA	15,14,13,12,11	AVL9 cell migration associated [Source:VGNC Symbol;Acc:VGNC:26355]	GO:0016477(cell migration);GO:0055037(recycling endosome)	NA	NA	bta-miR-129	8mer	-0.31315	97	149	-21.11
circRNA31285	chr4	63958877	63967003	-	5	circRNA	ENSBTAT00000004049	AVL9	mRNA	15,14,13,12,11	AVL9 cell migration associated [Source:VGNC Symbol;Acc:VGNC:26355]	GO:0016477(cell migration);GO:0055037(recycling endosome)	NA	NA	bta-miR-129-5p	8mer	-0.31315	97	149	-21.11
circRNA31649	chr3	12821436	12828224	+	5	circRNA	ENSBTAT00000024922	ENSBTAG00000000964	mRNA	chr3:12804350-12821436|chr3:12828224-12832649	Fc receptor like 5 [Source:NCBI gene;Acc:517126]	NA	NA	NA	bta-miR-136	m8	-0.236	88	165	-21.44
[truncated: 807 more rows]
